# Supplementary material for: Molecular mechanism of parental H3/H4 recycling at a replication fork
Source: Nat Commun. 2024 Nov 2;15:9485. doi: 10.1038/s41467-024-53187-4 (PMC11531469; doi:10.1038/s41467-024-53187-4)
Supplement: Supplementary file 9 — Source Data [file 41467_2024_53187_MOESM9_ESM.zip]

Archive with 56 entries (45 files):
- SourceData/
- SourceData/Source Data Supplementary Figure7/
- SourceData/Source Data Supplementary Figure7/FigureS7K.txt
- SourceData/Source Data Supplementary Figure7/FigureS7E.txt
- SourceData/Source Data Supplementary Figure7/FigureS7D.txt
- SourceData/Source Data Supplementary Figure7/FigureS7B.txt
- SourceData/Source Data Supplementary Figure7/FigureS7A.txt
- SourceData/Source Data Supplementary Figure7/FigureS7F.txt
- SourceData/Source Data Supplementary Figure7/FigureS7C.txt
- SourceData/Source Data Supplementary Figure7/FigureS7J.txt
- SourceData/Source Data Supplementary Figure7/FigureS7H.txt
- SourceData/Source Data Supplementary Figure7/FigureS7G.txt
- SourceData/Source Data Supplementary Figure7/FigureS7I.txt
- SourceData/Source Data Supplementary Figure8/
- SourceData/Source Data Supplementary Figure8/FigureS8B.txt
- SourceData/Source Data Supplementary Figure8/FigureS8A.txt
- SourceData/Source Data Supplementary Figure2/
- SourceData/Source Data Supplementary Figure2/FigureS2D.txt
- SourceData/Source Data Supplementary Figure2/FigureS2E.txt
- SourceData/Source Data Supplementary Figure2/FigureS2C.txt
- SourceData/Source Data Supplementary Figure2/FigureS2B.txt
- SourceData/Source Data Figure2/
- SourceData/Source Data Figure2/Figure2C.txt
- SourceData/Source Data Figure2/Figure2J.txt
- SourceData/Source Data Figure2/Figure2F.txt
- SourceData/Source Data Figure2/Figure2I.txt
- SourceData/Source Data Figure2/Figure2G.txt
- SourceData/Source Data Figure3/
- SourceData/Source Data Figure3/Figure3F.txt
- SourceData/Source Data Figure3/Figure3K.txt
- SourceData/Source Data Figure3/Figure3D.txt
- SourceData/Source Data Figure3/Figure3I.txt
- SourceData/Source Data Supplementary Figure1/
- SourceData/Source Data Supplementary Figure1/FigureS1C.txt
- SourceData/Source Data Supplementary Figure1/FigureS1B.txt
- SourceData/Source Data Figure5/
- SourceData/Source Data Figure5/Figure5G.txt
- SourceData/Source Data Figure5/Figure5C.txt
- SourceData/Source Data Figure5/Figure5D.txt
- SourceData/Source Data Figure5/Figure5F.txt
- SourceData/Source Data Figure5/Figure5E.txt
- SourceData/Source Data Figure5/Figure5B.txt
- SourceData/Source Data Supplementary Figure5/
- SourceData/Source Data Supplementary Figure5/FigureS5A.txt
- SourceData/Source Data Supplementary Figure5/FigureS5B.txt
- SourceData/Source Data Figure4/
- SourceData/Source Data Figure4/Figure4D.txt
- SourceData/Source Data Figure4/Figure4C.txt
- SourceData/Source Data Figure4/Figure4E.txt
- SourceData/Source Data Figure4/Figure4G.txt
- SourceData/Source Data Figure4/Figure4I.txt
- SourceData/Source Data Supplementary Figure6/
- SourceData/Source Data Supplementary Figure6/FigureS6B.txt
- SourceData/Source Data Supplementary Figure6/FigureS6A.txt
- SourceData/Source Data Supplementary Figure6/FigureS6D.txt
- SourceData/Source Data Supplementary Figure6/FigureS6C.txt
