# Supplementary material for: Molecular mechanism of parental H3/H4 recycling at a replication fork
Source: Nat Commun. 2024 Nov 2;15:9485. doi: 10.1038/s41467-024-53187-4 (PMC11531469; doi:10.1038/s41467-024-53187-4)
Supplement: Supplementary file 9 — Source Data [file 41467_2024_53187_MOESM9_ESM.zip › SourceData/Source Data Supplementary Figure7/FigureS7K.txt]

# Distance
  148.8950
  162.3330
  163.6430
  160.4160
  159.7260
  158.4210
  154.3120
  155.5430
  154.6130
  161.0820
  151.4860
  146.3310
  157.3490
  150.3520
  151.9000
  149.9440
  150.1130
  144.9810
  141.2050
  137.4760
  140.3840
  141.7820
  138.9140
  143.2900
  144.4000
  142.3350
  136.1890
  142.7420
  146.4770
  140.7340
  141.1190
  142.1340
  143.2000
  143.6660
  148.6360
  149.0250
  152.8050
  149.0260
  138.8100
  135.7190
  144.9440
  148.4080
  149.7430
  139.1310
  143.9510
  153.4480
  146.9270
  146.4930
  151.3760
  152.7940
  151.7290
  150.6490
  151.3270
  150.8470
  151.1000
  146.4630
  151.8280
  152.2530
  153.0330
  156.5360
  151.4680
  149.9760
  151.5290
  156.1820
  158.1940
  153.5660
  151.6720
  149.8730
  146.5320
  149.4680
  147.9680
  150.0130
  151.3720
  148.8260
  160.2550
  163.2990
  162.5760
  161.0820
  160.3430
  153.0150
  152.5350
  149.4620
  148.7870
  142.5980
  153.8220
  156.7760
  151.7280
  156.9070
  156.7290
  157.1660
  158.8430
  157.6480
  163.4900
  158.9750
  158.0800
  159.4290
  154.5270
  156.9660
  150.5710
  142.5850
  143.6540
  148.1320
  145.3340
  145.6180
  146.8180
  151.0330
  144.3350
  138.0990
  136.5650
  140.3620
  141.9910
  135.2180
  135.4280
  129.1610
  141.0570
  145.4490
  143.4040
  143.8570
  154.9540
  148.7500
  154.8050
  154.3740
  151.9450
  156.9490
  151.1990
  146.2800
  145.3250
  140.4300
  146.1040
  140.9670
  142.1690
  144.7710
  148.9610
  150.8820
  150.2730
  146.4850
  143.6660
  139.5910
  140.9360
  138.3630
  131.5830
  134.3320
  127.2510
  131.1860
  135.8500
  136.7340
  144.7120
  145.5270
  147.8930
  148.6050
  152.5150
  148.4700
  142.4630
  143.4600
  146.2020
  151.6300
  139.1300
  137.1530
  143.6600
  134.6320
  137.8070
  134.1000
  134.7180
  134.8050
  137.2690
  139.1940
  136.7460
  141.5500
  140.4220
  131.9740
  145.1430
  143.1240
  148.4450
  142.2490
  142.5340
  138.8280
  147.4390
  135.8170
  143.1910
  147.8850
  146.7250
  140.6540
  145.6990
  147.5700
  144.5520
  144.7200
  145.1100
  153.4220
  154.6290
  155.8910
  159.2230
  153.8670
  148.5480
  147.4510
  147.1400
  142.3560
  133.8570
  141.4190
  139.9530
  133.8490
  136.8680
  130.6450
  140.8480
  138.1040
  141.3400
  144.0620
  142.8400
  137.2890
  147.7760
  141.9210
  146.1450
  141.4460
  144.9640
  138.2900
  139.0440
  142.1100
  146.7990
  153.5390
  156.9970
  157.5490
  149.7530
  160.0760
  152.7240
  150.9130
  148.0550
  154.0780
  161.7950
  163.4800
  155.6850
  157.3890
  144.6620
  164.4730
  148.7730
  162.6140
  155.9130
  164.1430
  161.0640
  159.1520
  157.7730
  158.0470
  155.0470
  154.8910
  155.3430
  163.9210
  156.7370
  158.1500
  153.3890
  159.4340
  149.0850
  149.4970
  153.0660
  150.9520
  152.5670
  151.4270
  162.1610
  153.4150
  150.2540
  155.0900
  153.9520
  148.8890
  156.7490
  145.3510
  152.9440
  166.3330
  170.8610
  164.5980
  161.3040
  166.4360
  164.9250
  163.2290
  167.6720
  168.3210
  160.0130
  153.3120
  160.6450
  163.4610
  155.5480
  162.0600
  158.1520
  164.4650
  165.7110
  154.3450
  160.5910
  166.2140
  162.0550
  164.6830
  164.0610
  160.8700
  166.0560
  153.4590
  157.3460
  163.4040
  159.2670
  159.9730
  154.2710
  158.8900
  160.2580
  153.6500
  162.8480
  155.6030
  148.5680
  155.5390
  152.0310
  152.1540
  153.3890
  160.6270
  161.8800
  173.4250
  168.3830
  173.0280
  176.7170
  173.3310
  175.0050
  175.8680
  182.7520
  184.6960
  185.2520
  180.4410
  191.8120
  187.0600
  181.5070
  177.8720
  184.6360
  194.1730
  183.9200
  182.1200
  188.5180
  184.8730
  190.1650
  186.2940
  193.2210
  200.4970
  191.9100
  198.9120
  196.6870
  186.1020
  189.4650
  184.5740
  185.5490
  184.5390
  177.5340
  181.1130
  178.2900
  184.2240
  191.8390
  192.3720
  191.9710
  187.9720
  192.2520
  193.0960
  190.4300
  184.0010
  184.8280
  189.5020
  192.3040
  194.9420
  199.5780
  193.8380
  190.5770
  187.0940
  187.5780
  186.3590
  185.9530
  192.4770
  186.7710
  179.6340
  176.5660
  178.1880
  179.1240
  181.7890
  188.4880
  187.5700
  189.5240
  190.9730
  180.7190
  186.8330
  187.5470
  184.0930
  185.7860
  193.4260
  186.2250
  186.3810
  198.6960
  184.9920
  193.1910
  192.0110
  190.5400
  193.9160
  185.0740
  195.1330
  189.0470
  194.9900
  198.7480
  197.2690
  188.1160
  190.4700
  187.1640
  177.8660
  180.1400
  182.7090
  180.0510
  180.0090
  184.3900
  183.1010
  178.6850
  177.5590
  175.4440
  180.5080
  182.3540
  180.1870
  184.1560
  182.7400
  190.9660
  189.1720
  193.0750
  196.1860
  197.4720
  183.7270
  184.5330
  184.5740
  188.5150
  182.3900
  176.4610
  183.4690
  182.5500
  179.3160
  180.2750
  178.8140
  184.6280
  186.6740
  186.1330
  183.7350
  184.5070
  190.6040
  191.9460
  187.6120
  187.7180
  185.6020
  186.4280
  176.5370
  174.2280
  176.8460
  173.2030
  178.3290
  156.2820
  167.6500
  161.0650
  164.5360
  153.2070
  157.0350
  150.8080
  142.6280
  151.1800
  159.4140
  152.5630
  146.7020
  151.0510
  156.1060
  154.6760
  152.4930
  155.6110
  156.7970
  151.0490
  146.4860
  154.9910
  141.4850
  163.2320
  168.7810
  176.8050
  170.4240
  168.4730
  171.5940
  171.0360
  170.8650
  170.2290
  173.6650
  174.3270
  178.2890
  170.2530
  154.3540
  165.3670
  159.3270
  158.2750
  156.9030
  155.9820
  152.3900
  151.4980
  158.2010
  162.6150
  159.2030
  157.4400
  161.9120
  164.0140
  161.7540
  165.1400
  167.8110
  160.0910
  166.8980
  161.8400
  163.7000
  173.2600
  178.1990
  172.7280
  171.2700
  165.2490
  165.4950
  165.7940
  161.6930
  161.6920
  163.5460
  164.9930
  170.2030
  168.7240
  173.8930
  169.2200
  171.0890
  170.2770
  177.6040
  172.9390
  168.5580
  174.5730
  171.6920
  170.8630
  171.9790
  172.3920
  173.4730
  174.8460
  176.8190
  173.4620
  174.1880
  175.3190
  181.7320
  182.0210
  182.0160
  185.5170
  180.4610
  176.3070
  176.4880
  174.7220
  183.5410
  177.4240
  174.1280
  185.6830
  176.5050
  174.0760
  174.3720
  178.7750
  174.3730
  173.6910
  170.4530
  171.9560
  170.4480
  174.2570
  174.5300
  182.7190
  179.6250
  186.0030
  186.8680
  185.3770
  185.7300
  191.9600
  189.1970
  186.4430
  194.5260
  193.9410
  194.7750
  203.0970
  202.5610
  195.2820
  197.2930
  197.0030
  195.4390
  192.7760
  197.7160
  199.4990
  204.7680
  197.7740
  192.8180
  192.6730
  196.8030
  192.1370
  191.9720
  189.3200
  195.1970
  188.6600
  192.8480
  189.2460
  192.0330
  194.4480
  192.3900
  188.1540
  188.4630
  188.3250
  193.6010
  195.0850
  191.4740
  195.1400
  198.2720
  195.4580
  200.3500
  205.1910
  202.0260
  200.6400
  206.1170
  207.5400
  194.0830
  196.9990
  201.7240
  198.4800
  194.4890
  199.7950
  199.0610
  192.1650
  186.3030
  193.6180
  191.1700
  188.8170
  181.9060
  182.2340
  181.1250
  182.9430
  186.6500
  186.6330
  180.4600
  186.2930
  190.0330
  186.6970
  181.8120
  185.1440
  188.1700
  188.3980
  192.3170
  189.0220
  186.2280
  199.6140
  195.0510
  194.6630
  197.0280
  187.2790
  192.1300
  190.4160
  183.9230
  184.5430
  188.3830
  186.7410
  187.7690
  191.5140
  194.9920
  194.2030
  190.6170
  188.0350
  191.3680
  187.7080
  191.7070
  191.8690
  185.0840
  196.6480
  196.4120
  182.7070
  187.0280
  179.4950
  182.7280
  190.0250
  184.4760
  190.5590
  190.7170
  191.4760
  192.1020
  188.7650
  187.1730
  187.7800
  196.6850
  193.5400
  193.9340
  191.0790
  199.4870
  202.1990
  191.8330
  193.0470
  190.4490
  195.3200
  198.5250
  185.5930
  187.7210
  184.3560
  184.2240
  182.5200
  180.3700
  182.0870
  181.4370
  177.6250
  179.2530
  181.4150
  189.1660
  186.8560
  190.1560
  187.8270
  182.1800
  180.8680
  182.1250
  190.9760
  188.9990
  185.9420
  183.9970
  186.2510
  187.4790
  189.2850
  191.1940
  185.4360
  189.2060
  190.2260
  185.7500
  185.3670
  190.8040
  192.6200
  194.2330
  190.3250
  181.5280
  177.0390
  177.8950
  179.8870
  175.2290
  169.7770
  174.7920
  180.6710
  170.2260
  174.0270
  179.8620
  171.9030
  168.7760
  168.0260
  171.0590
  179.1460
  180.3510
  182.6010
  182.6080
  179.5820
  180.3390
  180.5840
  180.7010
  188.0880
  178.1290
  177.9170
  187.3990
  177.5500
  182.6420
  179.7420
  182.8130
  183.6160
  183.3860
  179.9120
  172.7900
  177.1090
  182.3750
  181.4230
  176.0190
  176.2700
  179.9580
  178.7410
  180.3950
  186.5460
  178.5390
  176.8930
  170.2650
  173.8700
  171.6220
  173.0160
  176.6320
  171.8840
  174.1140
  183.0180
  180.8610
  179.4680
  183.1170
  184.6440
  183.9190
  179.2590
  178.8080
  182.0830
  183.6030
  186.2970
  187.9760
  185.8650
  192.4270
  182.6610
  185.7480
  190.1910
  186.2340
  190.1630
  193.9190
  189.6020
  187.6430
  189.1440
  188.9540
  179.6990
  180.9710
  177.5930
  174.5450
  181.4860
  188.0410
  189.8970
  194.8000
  189.2380
  190.9010
  197.1510
  192.8810
  189.1140
  190.6480
  186.0080
  181.9360
  180.9070
  182.1190
  195.0810
  196.8820
  191.9950
  190.3390
  192.8280
  187.1420
  182.8740
  175.5790
  187.3630
  187.5170
  192.4270
  187.3580
  190.8380
  189.4210
  192.0970
  189.6950
  185.4230
  185.5890
  187.5630
  187.2510
  188.9130
  184.0010
  189.2360
  188.1200
  201.7710
  198.0610
  201.3850
  200.2360
  193.7330
  201.2420
  198.7540
  204.7600
  204.4060
  207.2760
  205.5540
  210.0060
  202.1340
  193.6460
  187.6640
  188.4990
  186.0190
  187.1410
  185.4440
  184.3640
  184.1800
  177.4610
  175.6910
  179.0770
  173.6370
  176.4030
  170.3640
  181.2970
  178.1300
  173.5220
  172.9420
  173.3650
  171.1940
  171.1410
  175.6230
  167.1510
  167.4110
  168.2940
  162.8740
  166.0830
  156.2110
  162.7840
  162.0660
  160.7340
  155.2340
  166.8090
  168.4380
  177.2860
  176.5340
  172.5330
  173.3240
  178.2470
  177.4240
  179.7590
  183.9780
  173.1630
  179.0360
  175.6250
  184.3640
  181.1220
  178.4680
  181.8080
  183.6290
  187.5110
  192.9060
  190.6330
  183.3480
  189.1670
  185.4900
  186.9370
  184.3750
  182.3230
  184.0540
  177.9010
  178.9630
  186.0990
  185.3770
  186.5530
  190.9600
  191.7820
  195.1080
  200.2260
  196.9000
  196.6240
  198.0100
  197.5370
  195.4950
  194.5880
  199.5160
  197.3930
  193.6830
  190.2490
  192.3610
  186.2750
  184.7540
  189.8460
  192.3420
  190.4810
  191.9380
  186.9310
  195.0480
  196.4380
  193.2780
  188.2030
  186.7860
  189.3650
  190.7930
  192.6400
  194.1310
  190.7790
  192.5200
  201.7590
  192.5060
  197.2900
  205.0750
  195.4530
  190.4110
  184.1230
  191.7760
  192.7980
  196.9590
  194.0000
  197.9460
  195.7510
  200.8280
  196.4580
  199.9480
  194.9270
  197.4220
  198.3950
  198.1560
  198.3450
  195.8260
  192.8680
  194.4500
  187.4710
  192.9890
  191.7430
  193.8040
  196.2260
  191.1070
  188.3120
  190.9420
  190.4980
  186.0790
  188.5570
  189.1650
  190.4800
  189.6940
  186.3920
  193.5840
  187.0900
  182.3550
  186.3350
  186.9370
  185.6060
  178.7920
  177.1530
  184.9960
  179.3650
  186.2680
  182.5210
  183.3510
  190.9320
  185.7310
  188.6720
  185.8200
  190.0420
  188.2160
  193.7000
  189.9280
  187.3320
  188.4240
  183.6240
  179.3510
  186.7340
  188.1690
  185.9210
  192.6440
  195.0880
  191.8720
  187.7040
  181.6350
  177.0220
  179.3210
  180.2610
  182.7680
  183.8780
  183.9400
  175.2410
  181.4460
  180.5850
  174.1830
  176.3720
  175.4510
  175.7970
  171.4520
  176.5720
  172.9930
  172.1460
  173.0290
  169.2140
  170.5620
  169.2700
  167.9310
  162.3640
  162.7060
  163.2820
  168.3670
  174.4120
  168.2560
  164.3410
  169.2380
  167.1140
  166.5620
  163.2620
  162.6940
  159.0250
  157.6720
  165.0060
  163.8780
  156.5490
  161.8960
  161.3210
  153.0580
  160.6440
  155.0550
  156.2830
  168.2130
  170.8460
  162.6210
  170.6610
  173.0030
  173.5280
  170.3590
  172.0920
  175.2590
  178.2270
  180.3590
  186.5760
  187.6090
  183.9260
  178.3950
  183.9050
  180.6960
  188.3620
  182.2890
  182.4740
  177.4100
  173.7670
  170.3930
  174.4060
  174.7010
  177.0320
  180.1830
  178.8650
  170.8120
  169.9080
  176.6310
  168.4950
  172.4770
  173.5110
  179.7820
  176.3900
  176.3190
  180.2330
  176.4970
  183.4730
  179.6510
  180.5950
  182.2800
  182.1720
  181.3490
  182.5550
  177.7930
  173.0320
  180.5430
  180.3740
  185.3370
  183.2620
  182.5110
  177.4260
  173.2500
  177.5590
  162.7500
  170.4360
  161.2690
  162.1420
  165.4410
  160.1840
  163.4890
  164.3660
  165.0760
  167.6960
  167.6200
  164.4980
  165.9790
  168.5960
  165.0320
  166.2920
  166.2860
  166.2540
  166.9610
  160.2080
  160.7870
  159.2840
  161.4330
  159.9260
  174.1710
  176.3790
  181.2300
  173.9160
  176.7350
  183.6910
  189.9650
  184.4110
  180.9750
  182.6990
  183.8590
  179.2490
  181.2040
  180.9690
  179.9680
  184.5760
  184.1190
  183.5730
  183.9820
  181.3460
  178.2810
  180.9030
  181.1160
  186.8980
  184.2220
  183.9660
  184.5650
  182.4790
  180.9640
  180.3370
  181.2610
  177.4220
  174.9800
  171.7610
  175.1710
  174.4040
  175.8380
  178.8650
  184.1180
  182.4330
  178.9350
  179.4590
  182.4110
  178.1570
  183.1440
  183.6450
  178.5770
  180.8230
  184.9800
  185.5280
  179.9320
  185.8330
  187.4930
  184.6480
  185.4000
  193.3660
  193.4790
  189.4290
  198.4120
  197.5360
  190.0620
  179.2520
  183.7380
  180.1670
  184.7740
  181.4630
  177.2110
  178.0490
  187.4410
  183.5280
  182.5770
  183.3310
  180.7710
  186.3230
  177.3650
  181.3770
  180.3940
  180.8130
  183.3150
  185.0960
  183.3650
  178.3550
  177.3270
  177.4120
  176.5120
  190.7180
  185.6570
  181.6130
  186.1160
  186.9430
  179.4870
  175.4030
  169.1300
  169.2850
  166.5320
  172.2640
  165.3230
  168.3330
  169.1330
  174.3440
  173.1720
  169.8780
  174.6060
  173.0770
  169.6450
  173.0210
  172.1680
  166.4540
  165.1640
  164.6860
  169.5160
  161.5160
  168.7760
  166.0290
  169.3620
  173.3730
  168.5470
  164.7610
  170.0820
  177.7480
  160.4970
  168.8520
  171.6870
  176.4080
  179.4120
  179.3810
  177.5570
  178.8250
  177.5020
  182.6500
  177.7490
  184.3000
  176.8480
  178.0750
  178.3540
  178.0410
  172.7380
  164.9940
  166.8180
  167.7500
  162.2640
  158.4360
  160.2130
  165.4980
  170.5720
  163.7070
  165.2330
  168.8410
  172.0240
  172.3300
  169.4060
  178.2890
  175.2020
  161.6880
  163.3120
  165.0350
  165.2960
  162.7270
  162.6450
  168.7940
  165.7690
  163.1380
  156.9070
  160.1430
  158.5840
  164.5840
  168.0790
  160.8520
  161.9540
  167.9690
  160.4480
  176.1060
  172.0330
  167.6190
  164.9540
  162.5800
  172.1700
  165.4660
  163.6180
  161.9020
  166.5550
  167.3570
  166.0070
  172.4470
  170.2300
  159.7350
  169.0980
  167.2040
  146.6030
  154.4650
  154.2730
  154.3970
  160.9470
  161.3870
  170.5980
  161.3160
  157.2270
  163.6000
  170.8240
  174.7910
  164.3830
  170.6720
  172.7770
  174.9950
  169.8870
  169.7440
  172.5260
  172.7560
  188.2190
  187.7930
  187.1610
  190.8220
  192.7210
  159.2720
  161.4100
  142.8220
  150.1940
  168.2500
  148.0200
  147.0180
  137.7530
  138.6520
  136.1930
  144.6280
  146.9480
  144.2810
  147.5760
  152.1440
  148.3040
  153.5260
  145.5210
  162.8400
  162.1680
  165.0770
  165.0100
  117.0450
  136.0080
  134.0030
  131.2430
  131.3520
  136.1710
  130.5060
  135.8730
  136.4300
  135.7140
  130.7180
  130.7750
  133.5250
  132.7380
  131.9890
  129.2520
  125.2660
  117.7850
  125.0610
  123.0500
  116.8400
  125.0910
  122.2250
  124.6060
  121.2380
  118.6610
  123.0940
  120.9580
  122.4900
  121.7560
  116.5750
  111.8000
  120.8710
  120.5930
  125.7960
  122.0730
  121.5950
  117.5400
  120.6470
  133.0380
  130.3490
  169.8070
  165.5100
  174.7740
  179.9010
  172.7000
  176.6850
  174.5210
  172.4280
  175.7970
  176.2270
  177.5580
  178.7800
  180.9010
  177.0930
  174.8230
  176.3700
  175.2440
  169.7200
  170.3600
  164.9690
  173.2480
  172.9870
  168.3270
  171.0200
  176.0240
  174.3620
  168.9390
  171.0190
  166.6160
  163.8580
  167.3240
  165.4300
  168.7870
  174.9550
  177.0670
  175.7450
  174.7610
  174.9760
  169.3310
  174.1100
  173.1980
  170.3370
  175.4660
  177.2100
  170.2320
  168.6370
  166.6620
  166.0260
  160.8360
  164.7260
  167.8250
  163.6060
  172.6350
  171.9140
  176.0570
  174.8610
  173.4830
  175.3340
  169.9170
  171.1820
  169.1950
  171.9660
  164.8390
  166.2330
  171.0750
  173.8200
  173.3960
  175.1410
  171.3930
  170.1240
  175.5700
  179.2020
  175.5360
  171.1390
  167.6700
  171.4400
  176.5460
  179.5500
  183.4540
  181.3720
  186.1480
  181.8900
  185.7720
  183.8930
  182.8560
  178.9180
  175.9540
  174.7520
  183.6010
  185.4110
  183.9240
  180.9200
  185.2850
  181.5170
  182.6710
  172.8580
  173.7810
  167.8450
  179.9190
  177.1000
  175.1780
  176.7930
  168.9950
  162.6340
  171.6880
  165.0750
  176.2100
  177.9910
  173.6000
  183.2110
  187.8370
  189.2290
  188.4280
  188.0090
  191.5990
  184.4980
  186.0940
  187.3580
  182.5630
  178.9810
  176.1160
  171.4280
  180.7160
  174.2920
  171.3810
  174.8610
  176.8250
  185.0180
  175.3670
  181.8520
  172.8280
  175.2160
  168.7860
  176.5210
  180.2360
  179.0810
  181.5450
  179.4580
  177.7360
  183.6450
  185.9490
  187.2430
  183.2110
  189.5990
  190.3200
  181.0830
  184.4410
  182.1840
  185.2280
  187.2700
  190.8230
  188.3860
  191.0800
  181.2230
  182.6190
  181.3430
  181.9700
  187.1560
  193.2360
  187.7630
  183.9150
  184.6010
  186.6230
  191.8740
  187.8650
  184.4140
  172.8840
  169.5100
  172.5550
  166.5690
  165.8170
  173.1620
  170.3240
  169.0940
  167.4040
  158.8840
  166.2820
  164.3370
  162.6380
  159.4090
  166.1410
  163.7840
  171.5170
  157.7620
  153.6020
  150.2930
  150.7430
  152.5820
  156.5190
  154.2280
  163.9160
  159.0300
  150.7180
  157.9440
  158.2340
  156.5230
  163.0530
  164.1020
  167.4420
  171.2150
  167.4030
  168.1260
  170.8280
  177.9690
  183.1450
  174.1720
  176.6500
  175.3140
  174.4840
  170.2240
  169.5180
  162.9690
  162.6360
  161.6760
  166.3800
  167.7640
  175.5710
  180.1550
  175.8140
  188.3560
  192.8230
  184.0130
  182.2460
  187.0660
  187.7000
  183.5870
  189.3290
  194.8640
  192.0940
  192.9530
  188.3870
  190.1330
  185.6320
  194.3790
  183.4820
  179.1650
  179.7080
  181.9770
  186.1020
  185.7100
  178.9240
  196.0100
  192.5730
  195.4830
  190.6680
  188.4440
  185.8310
  190.5790
  186.5000
  187.7270
  189.6770
  187.1190
  185.7000
  186.5550
  175.8020
  187.5190
  185.5470
  186.7790
  175.9990
  179.5360
  183.6980
  172.1180
  174.0790
  173.8450
  174.6040
  180.2460
  179.6630
  172.5780
  187.1130
  182.0800
  183.8890
  178.0810
  175.4090
  171.5550
  178.8090
  180.4870
  179.4650
  174.5880
  174.4400
  175.1480
  174.6110
  182.1330
  185.3720
  177.3130
  179.1090
  178.1330
  180.5480
  179.1220
  175.1550
  178.7720
  176.7310
  179.1570
  174.1070
  184.9550
  174.6090
  176.0580
  178.7070
  176.0450
  170.1430
  178.0970
  176.4720
  173.2030
  181.5560
  184.1910
  180.6510
  182.4520
  182.4130
  182.2940
  187.3580
  186.0260
  190.9250
  196.7320
  189.7740
  186.4070
  188.3280
  183.6940
  185.9270
  186.0970
  188.5490
  192.8510
  181.3060
  173.8060
  168.3530
  170.5630
  166.7270
  171.1060
  174.5900
  171.8700
  170.5020
  168.5560
  173.0300
  170.9360
  177.1770
  179.7260
  180.7260
  193.3620
  183.3120
  176.3090
  182.5470
  183.7000
  177.3940
  175.2780
  178.5730
  181.5500
  173.5670
  171.3120
  171.2420
  171.2890
  171.5660
  174.9340
  172.7560
  178.4140
  178.8180
  178.8530
  172.9890
  173.3360
  175.2880
  179.0910
  179.5380
  188.1080
  186.7410
  193.9860
  196.1390
  196.0620
  187.8690
  195.8880
  192.9720
  188.8380
  193.1730
  189.5610
  188.1910
  185.3260
  196.2320
  194.2060
  192.1500
  186.9220
  185.0220
  192.6620
  189.3730
  191.0190
  185.4870
  184.5230
  194.8460
  195.2800
  195.7250
  187.6350
  192.4520
  186.1720
  184.6080
  189.0150
  186.9420
  185.7470
  185.1300
  181.9460
  184.6830
  186.5120
  193.5970
  185.1670
  191.0270
  183.9030
  181.5000
  177.6900
  180.5310
  181.6000
  187.0010
  183.1260
  191.1680
  184.1590
  184.0350
  186.6940
  188.4420
  190.3510
  184.2510
  184.2880
  185.2860
  179.0430
  185.5740
  192.2580
  179.1190
  185.5070
  179.1810
  183.9600
  182.2610
  187.3840
  186.9470
  178.8050
  172.9530
  167.3320
  172.8390
  172.8670
  168.5150
  169.1470
  176.0230
  166.7410
  176.6260
  171.9610
  173.3630
  175.3320
  169.3430
  158.8480
  163.0640
  167.3860
  164.3340
  159.7260
  169.1890
  161.4640
  163.5900
  162.7700
  168.0730
  163.7760
  157.9440
  161.5730
  164.8210
  168.9550
  170.0130
  164.3670
  162.6540
  168.3190
  168.0550
  160.5760
  165.3880
  169.7890
  173.0960
  169.5300
  169.0930
  160.5390
  168.0860
  161.9060
  164.9740
  159.5640
  163.9710
  158.5570
  165.6670
  167.9880
  172.2440
  162.2590
  158.4350
  162.8200
  165.4810
  160.1700
  154.6840
  150.4000
  162.3310
  160.0870
  163.3350
  161.5590
  159.5630
  162.1960
  160.7510
  164.8840
  165.4600
  154.3530
  149.9530
  154.8810
  164.3680
  158.1200
  163.1340
  153.0010
  146.2390
  151.2750
  156.3100
  149.2230
  143.8660
  145.4320
  150.6840
  148.9720
  155.7480
  164.9760
  159.5400
  154.2280
  149.3710
  152.2160
  149.8110
  155.6600
  148.7400
  149.4920
  146.7870
  145.7650
  157.3070
  147.1360
  144.2360
  146.2870
  142.5480
  146.9960
  149.5330
  140.7470
  140.5990
  143.7740
  141.5610
  148.8200
  149.5190
  148.6170
  141.3500
  141.2450
  135.2610
  131.9470
  137.1440
  125.2180
  130.7020
  137.8120
  122.3580
  133.0130
  132.6750
  126.9860
  135.6980
  127.7780
  135.0490
  125.4680
  131.0780
  126.6500
  134.0550
  135.3520
  140.5300
  142.2230
  138.6100
  131.9540
  136.3120
  144.6050
  141.1070
  142.3710
  135.5800
  137.7780
  129.5170
  136.2320
  137.1330
  140.3920
  135.6330
  139.8020
  134.8010
  138.8840
  128.9740
  137.1100
  137.5160
  136.4650
  139.6220
  137.9010
  136.0280
  149.1420
  154.1190
  154.1510
  150.3590
  150.3390
  154.7890
  158.2040
  154.5180
  152.7360
  154.2580
  157.4490
  145.3950
  146.6550
  148.2090
  142.3680
  147.9000
  145.7530
  140.5130
  148.0340
  147.5460
  158.4700
  156.0030
  147.1250
  147.6400
  149.7080
  149.5210
  143.1800
  150.0830
  145.6620
  151.7740
  155.1050
  147.8320
  152.6580
  149.8920
  148.4050
  143.7070
  138.9970
  145.4090
  142.1720
  144.6420
  151.1410
  141.7090
  144.9890
  141.5170
  144.9740
  140.1180
  148.2200
  142.5760
  130.3040
  124.8910
  125.5640
  132.8570
  134.2340
  130.6450
  135.4190
  133.8890
  138.9410
  134.3900
  138.1690
  144.2280
  134.7500
  142.1340
  145.3860
  141.9230
  150.6800
  156.7310
  154.4060
  151.8900
  156.4020
  153.6520
  154.0030
  150.7310
  151.5780
  146.1090
  140.3250
  142.1120
  145.5860
  138.2940
  139.7430
  141.8590
  145.0900
  139.6530
  142.0520
  145.4080
  146.0940
  146.1500
  143.1780
  148.1640
  144.4900
  140.5810
  137.2460
  142.2190
  138.8880
  131.1010
  141.1150
  147.1020
  148.4440
  143.8250
  143.4290
  153.1920
  156.9080
  145.3430
  149.4120
  151.4060
  151.9520
  146.7940
  148.2260
  148.9900
  149.4230
  147.8920
  151.9020
  148.4740
  139.7810
  136.9660
  141.5770
  148.9450
  142.8400
  136.5350
  149.5920
  140.0620
  143.6160
  139.1810
  140.5840
  146.4860
  139.1920
  140.9890
  136.6290
  144.8340
  147.9660
  153.0820
  141.6780
  141.7060
  150.3220
  149.2460
  138.0940
  151.1740
  145.6820
  150.1860
  149.5140
  145.9280
  145.8520
  139.2010
  136.4020
  141.8480
  143.6100
  148.6350
  150.1270
  139.1990
  141.0410
  136.4360
  136.5980
  142.6180
  135.6100
  142.1730
  139.4020
  139.5360
  141.0170
  147.2090
  145.0180
  140.1540
  141.3890
  142.9780
  142.4840
  145.5710
  149.0280
  149.1560
  139.4840
  146.6320
  146.6170
  140.2530
  141.0480
  143.9900
  150.7200
  154.6940
  140.0890
  143.7490
  155.4720
  141.0910
  152.4470
  146.1170
  141.5350
  138.5550
  141.4400
  138.3610
  141.7380
  151.2640
  150.7300
  138.6870
  137.4640
  142.9310
  142.3810
  135.9260
  151.0320
  158.6380
  153.3330
  151.0420
  145.7360
  151.0480
  150.9100
  155.9220
  156.0380
  147.7450
  146.7770
  150.6540
  149.0140
  143.2200
  135.8630
  146.0760
  144.5590
  147.6870
  146.5740
  135.3780
  136.6740
  143.5750
  142.9090
  148.5040
  142.3990
  140.2990
  136.3660
  142.8610
  135.1440
  142.9020
  136.2960
  137.2670
  130.2960
  141.0120
  143.6910
  140.1580
  138.2180
  146.9140
  144.2110
  144.8660
  151.4250
  153.4720
  146.0480
  145.7930
  145.5410
  144.1200
  149.5520
  148.5880
  152.1380
  155.3250
  155.9080
  160.3180
  163.1650
  170.1060
  169.5140
  160.7260
  163.5240
  162.4490
  156.1820
  151.9490
  155.1130
  153.6120
  151.6930
  157.0000
  148.7620
  161.3470
  162.7180
  157.6600
  150.0590
  156.0710
  152.2170
  156.3160
  152.8110
  148.3670
  145.0630
  141.3610
  139.4340
  138.5690
  133.7500
  138.6500
  136.2310
  134.5190
  145.7440
  139.7290
  140.8640
  149.2900
  146.8850
  150.1150
  150.3160
  155.5500
  154.8550
  150.8780
  154.1200
  144.1780
  148.8200
  155.3790
  147.7730
  147.7220
  152.3300
  144.7760
  149.5320
  144.4700
  144.8320
  159.4820
  152.8380
  146.7540
  142.9100
  148.2460
  146.4820
  147.3980
  148.3740
  149.5750
  146.7650
  147.3610
  148.1120
  148.3440
  136.6720
  146.8450
  144.5590
  142.8820
  144.6620
  152.9560
  154.5270
  151.9420
  153.7580
  156.7040
  154.2270
  140.6860
  148.6660
  155.4490
  149.6690
  150.8430
  144.9340
  145.7700
  146.4520
  153.3770
  146.9310
  152.7150
  154.4350
  157.2530
  146.5890
  150.0680
  141.4500
  144.6300
  144.7550
  145.6700
  145.0060
  147.9970
  153.4420
  147.9280
  144.8270
  146.1780
  149.7840
  144.5300
  139.0470
  144.1210
  147.3960
  156.4340
  151.4460
  148.6560
  141.6760
  149.0830
  149.5810
  142.1340
  144.4820
  144.3890
  149.2810
  146.7410
  149.3690
  147.9420
  148.4380
  150.4270
  146.0020
  143.4460
  140.7100
  141.6050
  147.8660
  148.9680
  147.2090
  150.2750
  147.4170
  144.2180
  149.9760
  145.4000
  150.9000
  152.5040
  155.9060
  159.2850
  159.2590
  154.9670
  153.7370
  149.6700
  151.8510
  152.8190
  149.5120
  158.2960
  161.9440
  166.2350
  168.4340
  157.4640
  157.4620
  158.9290
  164.1120
  156.9500
  160.6410
  158.6330
  154.9720
  152.1780
  155.4560
  155.2390
  155.1610
  162.1500
  157.7380
  159.5870
  159.0670
  161.1900
  150.9240
  155.3840
  158.1290
  158.3760
  151.4420
  160.5800
  157.0290
  160.9650
  168.7850
  156.2680
  148.0400
  157.4760
  160.2360
  157.0040
  158.1640
  155.1670
  159.2370
  156.4250
  158.2690
  161.9220
  163.7420
  161.0440
  172.9980
  169.5290
  174.7130
  173.6060
  171.9690
  169.1060
  172.1980
  172.0920
  175.0390
  179.1180
  177.0850
  177.0390
  178.4120
  173.6220
  175.4020
  180.0890
  163.9780
  161.7270
  159.9030
  166.6930
  167.4570
  169.6120
  170.8250
  172.8380
  173.3970
  166.7550
  170.8030
  171.1540
  166.2140
  168.3460
  158.5550
  160.6730
  154.1340
  160.7580
  164.1510
  164.4950
  166.6850
  167.3530
  166.6990
  174.3640
  170.4320
  169.2020
  166.0870
  167.7780
  161.5660
  166.4680
  171.2060
  172.9270
  175.3820
  172.3910
  167.9800
  172.6140
  169.5620
  171.0700
  177.5170
  172.9520
  174.1550
  173.4530
  178.6100
  171.2050
  171.4640
  170.6450
  168.6770
  169.4110
  177.3630
  173.7190
  174.9290
  175.9280
  171.0700
  176.9030
  178.4340
  185.2310
  184.0630
  184.4330
  190.4580
  191.7680
  192.7730
  191.0220
  188.8650
  188.2620
  192.5330
  188.8930
  187.9930
  189.3550
  188.8980
  194.1080
  188.7060
  192.3780
  192.3970
  194.0600
  189.4540
  189.6590
  190.8600
  186.6870
  186.5060
  179.5450
  181.8890
  174.5170
  179.5820
  179.1500
  176.9160
  176.5540
  177.5750
  181.2050
  185.0440
  182.1100
  172.7330
  178.3530
  180.2340
  175.5900
  177.7500
  180.2680
  178.2440
  168.5160
  169.7140
  175.2090
  175.9410
  171.1860
  167.3580
  167.6440
  170.9610
  172.4540
  174.1320
  170.1280
  168.2390
  163.3190
  160.6720
  165.9720
  166.6440
  160.3650
  155.4800
  154.2340
  162.0540
  160.6140
  154.7050
  154.7210
  151.3750
  154.2810
  156.8580
  156.8660
  152.1290
  152.5760
  148.2750
  156.5940
  160.8150
  161.6170
  156.5030
  163.4410
  158.0290
  155.5550
  150.5740
  152.7720
  156.4390
  161.8270
  167.9530
  174.8500
  169.3130
  167.1120
  161.0840
  156.8170
  150.6940
  152.6020
  148.1860
  148.6530
  146.6670
  148.3710
  151.3030
  152.0940
  146.4970
  160.3360
  145.8870
  152.6350
  141.4620
  141.9390
  141.6310
  141.4750
  149.6190
  140.9030
  148.1960
  145.9690
  146.8600
  151.7190
  146.0190
  149.6300
  153.6890
  147.5260
  148.2570
  146.5820
  149.1720
  147.8870
  143.0120
  144.4750
  143.8830
  138.4730
  139.9570
  132.7280
  138.5100
  144.2910
  147.7230
  144.6120
  145.1030
  142.2840
  151.1990
  152.6830
  154.5940
  149.3380
  147.0030
  146.3690
  149.3550
  151.2240
  151.7360
  153.1970
  149.6900
  153.8370
  153.9650
  151.7990
  141.0900
  144.0330
  150.6840
  154.4890
  149.2850
  147.7450
  147.2250
  159.4020
  159.6670
  152.4990
  159.9600
  160.4560
  157.1420
  159.2160
  161.1820
  152.6990
  152.7400
  154.0830
  158.3400
  145.6070
  146.6380
  138.7150
  144.0640
  151.0930
  148.3780
  152.7980
  149.3270
  150.1210
  143.6950
  141.9620
  144.2590
  154.5750
  146.2710
  143.0410
  144.9140
  148.4140
  144.0360
  145.7170
  147.6320
  149.5190
  147.5740
  156.6170
  150.6270
  160.8930
  153.3160
  155.3740
  163.2650
  161.7710
  155.0990
  155.0730
  150.0170
  147.4560
  150.3240
  145.8540
  146.2120
  140.7970
  139.5480
  139.9500
  135.3860
  142.8820
  138.5350
  141.1040
  145.5580
  142.2190
  144.7780
  140.6180
  141.4220
  143.7110
  149.2250
  146.9690
  147.6380
  142.5830
  145.3000
  141.7490
  141.4020
  144.0040
  147.9620
  146.4720
  147.7750
  143.6860
  150.3540
  149.2970
  141.1940
  140.6660
  140.5120
  145.0140
  132.9570
  136.1130
  132.2810
  142.8570
  148.5960
  150.6440
  151.3430
  158.8640
  153.0090
  150.4310
  149.4280
  151.3310
  153.9300
  146.7780
  152.2040
  149.9510
  144.7510
  136.9600
  147.3370
  142.5400
  140.5690
  145.5680
  147.4800
  144.7160
  150.1100
  147.3130
  147.1700
  145.4320
  148.6750
  155.6530
  164.6280
  160.5420
  164.6180
  154.3360
  147.5900
  157.8420
  152.5320
  162.6410
  161.1980
  164.3660
  166.5740
  171.4160
  162.0100
  165.9310
  166.2290
  166.4690
  163.5420
  165.1090
  164.6090
  170.6510
  165.4510
  172.2950
  174.0760
  169.2830
  174.3180
  176.3250
  183.3650
  179.3340
  179.7730
  175.2620
  178.2950
  177.3350
  177.8730
  184.4990
  178.9180
  177.0490
  171.2020
  175.1430
  173.4560
  176.2550
  176.2330
  179.6340
  175.7560
  169.4140
  175.2740
  175.8670
  174.7290
  182.9820
  176.4920
  169.3360
  176.3750
  183.1900
  172.5950
  180.4900
  183.4790
  185.0100
  174.8730
  172.5850
  175.0090
  177.8350
  173.6470
  177.3640
  174.9810
  173.9990
  170.9310
  167.8620
  169.7550
  177.9070
  178.3150
  174.1500
  168.7870
  166.6040
  175.5330
  176.7080
  171.6170
  176.4190
  163.1750
  164.3680
  160.2590
  157.1170
  152.4890
  156.5190
  155.8160
  154.0790
  158.5160
  153.0980
  161.1180
  156.4370
  156.9590
  152.8720
  156.3510
  146.8600
  152.5880
  152.1330
  156.0490
  159.3760
  148.0250
  144.9580
  143.8630
  148.6560
  148.0050
  144.4250
  141.8090
  147.5740
  175.8660
  180.9980
  162.9640
  152.6970
  159.8880
  167.3630
  132.8740
  179.3120
  180.1710
  189.0880
  185.9020
  180.5430
  114.9550
  102.5390
  122.8220
  132.0270
  135.7490
  137.6540
  133.5320
  132.9800
  139.3570
  133.9640
  130.3480
  136.1310
  133.3370
  133.0100
  138.9140
  130.9070
  131.6630
  125.3640
  126.9500
  129.5810
  134.3360
  137.4160
  135.4320
  134.3150
  139.4790
  139.3970
  144.2050
  141.3760
  143.9150
  137.3180
  144.3500
  146.3480
  146.9540
  143.3210
  145.9500
  148.8240
  146.2460
  153.9350
  148.4510
  155.3290
  148.0850
  154.3290
  156.6830
  154.3200
  145.5560
  151.5160
  155.0250
  156.5770
  159.9990
  161.9520
  165.9030
  157.8180
  162.7030
  160.3190
  162.2560
  162.9540
  157.1500
  163.4840
  163.0090
  169.5330
  168.5040
  156.3870
  162.1460
  161.0650
  167.7220
  161.1350
  163.8700
  165.7710
  168.1800
  161.8550
  154.5540
  161.2970
  153.3070
  150.9640
  149.4980
  157.0790
  151.2350
  156.2530
  156.6250
  157.3760
  148.4690
  155.3230
  153.0600
  152.2490
  144.8940
  145.6170
  145.7830
  144.2310
  145.7240
  156.5290
  146.6650
  155.4930
  147.4450
  150.0980
  151.0490
  149.2880
  146.2820
  146.4440
  150.0710
  155.5040
  150.7290
  151.2440
  155.5790
  156.4000
  149.1900
  154.1100
  152.7960
  157.6360
  154.3070
  152.1340
  161.7980
  153.2800
  155.2420
  150.0450
  140.7650
  145.3150
  146.0600
  136.9200
  141.3120
  134.9700
  139.3370
  138.8360
  143.4870
  152.4760
  151.4440
  150.2110
  147.9670
  147.2840
  137.6770
  142.4910
  141.1490
  141.5890
  133.9540
  130.2770
  134.2380
  144.9010
  139.5430
  145.1090
  140.0420
  130.8150
  133.0340
  138.9450
  146.2590
  140.8710
  130.8570
  130.4040
  127.2700
  134.9050
  140.0960
  135.5110
  137.6600
  144.2550
  150.4330
  150.9700
  148.8110
  147.4640
  151.8650
  150.8740
  149.6680
  152.1520
  153.3150
  153.0570
  153.1480
  153.9610
  148.2100
  146.1060
  151.8740
  151.7920
  143.3360
  155.7360
  159.9370
  154.7830
  149.1030
  154.3570
  153.2490
  147.3030
  140.1860
  140.9780
  139.4520
  135.5900
  141.8200
  133.8160
  134.1840
  142.2720
  130.8520
  136.7450
  137.4840
  147.1250
  145.3730
  151.1750
  149.7270
  149.0250
  152.7530
  148.4160
  144.6860
  138.0080
  134.3120
  141.6860
  136.3070
  138.9200
  134.3050
  130.5900
  130.8390
  127.8670
  131.3450
  125.6240
  129.3120
  127.3850
  125.5640
  126.8980
  132.0390
  133.7610
  128.8330
  135.3460
  138.6680
  146.3580
  148.8030
  151.0820
  144.3780
  145.8130
  142.7360
  139.9110
  147.2110
  138.6090
  130.4530
  138.1940
  135.2260
  130.7840
  129.5630
  133.9110
  127.7020
  133.3550
  138.5980
  136.8520
  134.2850
  133.3160
  135.0180
  134.7380
  130.8780
  132.5980
  134.4360
  134.2450
  135.4020
  132.0790
  133.4900
  128.4090
  129.2910
  127.0440
  122.3640
  119.0740
  123.3620
  125.6790
  123.3370
  128.8950
  126.6830
  128.0380
  119.6200
  127.0490
  124.7390
  131.3960
  129.4700
  131.7460
  128.3760
  128.7410
  137.0010
  133.8550
  133.8150
  132.2230
  122.7440
  127.7930
  125.0440
  126.4020
  129.7150
  134.3150
  132.2730
  133.8770
  130.2380
  140.4400
  143.0490
  141.4490
  145.2050
  151.4080
  144.9890
  141.1140
  144.3380
  148.1640
  147.2760
  151.0770
  146.2870
  153.8210
  153.0650
  149.6210
  145.7080
  139.7800
  135.5750
  138.8960
  137.3310
  140.0040
  139.7400
  137.8470
  142.2920
  140.9970
  140.5270
  143.1970
  153.8140
  145.7050
  155.6220
  137.2490
  131.2490
  145.9980
  151.5100
  153.8300
  151.6930
  151.5450
  158.4090
  146.0660
  155.2360
  142.5720
  141.4150
  141.4580
  147.1360
  136.5800
  135.0640
  130.5140
  130.1180
  130.8260
  129.8580
  143.7600
  146.3080
  136.9430
  138.8600
  137.6210
  139.8620
  141.9090
  146.8510
  145.3300
  141.1890
  136.3620
  136.5270
  129.4880
  128.6080
  134.7760
  132.3080
  140.6610
  142.9040
  135.2870
  148.1630
  147.8210
  150.8520
  148.5500
  151.1260
  157.1610
  144.9860
  150.2350
  148.9410
  149.3400
  141.7290
  148.6220
  155.2840
  152.7150
  142.4930
  158.3530
  177.4900
  171.5610
  155.1020
  142.3840
  149.5640
  153.7790
  162.2710
  149.0380
  135.7330
  126.0300
  139.5970
  137.8080
  148.5340
  195.7750
  124.8730
  120.0830
  107.6680
  117.4450
  110.5570
  112.8460
  114.8600
  108.4730
  114.3540
  117.7370
  114.9850
  111.2460
  114.8060
  115.7730
  111.0130
  108.1410
  114.8740
  112.5470
  112.2050
  107.4020
  114.0630
  111.7280
  113.3500
  120.3060
  122.3300
  116.8380
  120.4520
  123.2110
  129.0470
  136.5610
  140.3000
  136.0820
  121.4170
  120.8760
  187.1220
  178.7420
  175.3320
  167.0800
  171.8400
  175.8250
  173.8950
  179.4530
  174.8240
  179.8270
  176.9680
  172.8610
  165.5710
  172.5990
  166.5430
  170.1360
  168.1440
  148.6960
  138.4240
  130.6420
  143.2110
  136.5980
  126.6420
  128.9730
  166.3090
  151.5940
  157.9870
  155.8840
  145.7040
  160.6730
  172.1810
  170.4150
  180.9090
  183.3280
  185.8050
  186.4490
  183.4590
  194.7130
  194.5270
  183.4160
  171.8540
  149.4360
  150.9950
  150.3580
  144.5330
  158.9260
  169.9560
  177.4360
  160.4850
  160.6810
  158.6920
  153.7750
  160.0750
  161.7720
  154.7120
  152.7800
  154.8840
  170.0370
  149.0530
  139.7350
  151.8490
  151.3550
  178.4280
  173.9660
  187.9350
  182.7950
  181.6340
  180.7700
  173.5910
  165.2810
  150.2300
  155.2840
  165.9630
  172.8690
  166.9740
  159.9870
  158.1600
  174.0010
  174.2430
  178.0760
  188.6910
  189.2060
  187.6430
  174.0830
  174.2500
  179.3570
  184.1120
  188.1170
  191.5210
  200.7460
  171.9600
  153.0460
  160.1820
  166.8830
  185.9670
  178.1660
  181.6970
  185.8290
  183.9820
  187.3250
  164.9490
  176.3350
  156.6570
  181.7550
  189.9250
  183.7670
  193.7570
  164.1720
  162.3290
  169.1150
  170.5880
  173.1730
  184.4100
  170.3310
  151.1430
  154.7950
  161.5310
  152.5410
  154.7960
  209.3980
  149.2120
  162.7660
  170.5330
  163.2170
  188.7460
  160.1760
  167.5620
  121.1270
  122.2010
  142.9400
  151.6360
  159.6350
  165.2750
  177.2070
  151.6610
  170.6690
  166.4540
  173.9630
  178.4920
  184.1260
  188.7480
  197.5730
  197.4410
  149.9180
  150.4370
  148.5570
  158.1060
  156.0760
  150.9320
  176.6080
  165.4600
  181.5530
  181.3340
  178.9270
  151.2090
  161.9260
  139.4200
  147.3940
  160.9280
  155.4080
  157.6700
  175.0100
  182.0120
  182.6520
  187.5720
  183.4350
  183.4020
  186.5800
  183.5800
  180.3960
  181.0880
  181.1310
  174.1620
  175.6330
  171.6620
  192.4750
  186.4500
  180.9240
  177.9720
  174.1890
  167.2560
  157.8820
  159.6020
  169.9410
  156.1530
  153.8200
  158.4120
  151.6390
  159.6480
  159.6930
  162.5970
  159.5990
  163.4750
  166.1120
  167.2190
  162.2880
  147.8440
  149.9110
  151.8030
  149.2540
  146.6220
  147.0110
  147.6060
  149.0970
  142.5060
  153.7130
  156.1090
  161.2620
  168.3940
  158.0310
  163.9310
  169.7550
  166.3590
  163.4980
  166.5270
  165.8500
  174.4020
  176.8890
  183.4670
  181.3410
  181.1150
  183.7100
  184.4440
  179.0850
  180.0240
  165.7960
  171.7850
  172.8410
  173.9210
  182.3330
  184.8630
  192.1530
  181.5860
  176.4170
  176.6390
  177.3410
  184.3880
  175.7730
  178.2090
  169.1600
  164.9310
  132.3230
  166.4830
  184.7860
  174.4760
  159.4860
  164.4860
  166.8440
  168.1720
  182.0230
  176.9870
  176.5480
  176.1500
  180.1850
  182.3260
  180.7270
  154.9830
  156.3030
  173.0540
  175.2360
  168.1570
  169.2610
  171.0640
  176.1860
  154.7090
  164.4400
  161.0290
  165.4260
  158.7050
  162.4650
  156.1120
  155.9020
  157.6550
  161.2350
  165.8000
  157.8880
  167.6800
  158.1960
  169.3250
  170.6190
  164.0180
  167.9610
  161.3820
  172.3950
  168.4880
  178.6540
  172.7390
  166.9840
  160.7630
  163.4820
  178.5790
  172.2330
  163.5950
  173.5870
  173.7260
  179.4430
  175.8950
  181.3420
  162.6010
  152.0660
  164.8910
  155.4960
  162.6760
  156.7620
  152.3240
  158.5160
  165.0350
  156.8960
  149.6300
  147.0680
  149.6950
  151.6460
  146.5170
  156.3510
  155.9640
  154.2930
  157.4240
  155.5720
  151.5110
  152.9070
  153.4100
  158.2480
  153.2980
  148.8230
  152.6450
  144.8690
  144.2190
  153.7640
  152.6590
  148.8800
  152.9810
  145.1800
  151.8380
  153.6460
  150.8350
  147.8170
  150.9920
  171.9450
  169.6960
  173.8980
  174.1710
  181.1990
  179.0130
  180.7760
  185.0920
  177.6240
  176.5620
  174.9170
  171.4200
  192.2180
  195.4800
  178.7860
  184.5730
  190.7200
  191.5530
  147.7910
  149.1580
  133.2330
  137.4480
  125.0670
  133.3480
  134.9630
  136.3450
  130.7170
  127.7460
  139.6960
  131.9160
  144.3360
  135.0940
  139.7630
  137.3100
  143.6790
  139.1820
  140.8490
  140.4310
  148.8990
  141.1840
  151.5140
  170.3050
  157.2650
  180.6850
  161.7880
  158.6290
  155.1920
  179.1630
  165.0780
  153.4610
  150.2600
  158.5000
  149.5820
  149.4510
  139.1420
  140.5810
  137.9140
  147.4480
  151.6520
  153.1690
  163.1110
  156.5520
  156.6680
  162.8940
  186.7380
  153.5250
  170.5770
  203.3300
  200.6650
  183.0210
  197.6260
  160.1070
  165.3860
  174.8190
  170.5630
  154.8060
  161.2400
  162.1500
  172.4720
  167.2170
  147.1770
  117.3370
  115.6940
  114.5620
  114.3670
  116.2290
  110.6850
  111.0050
  111.5060
  111.5200
  104.2360
  116.3910
  111.0550
  115.9370
  109.4620
  100.3950
  123.4260
  178.6590
  181.0650
  180.2060
  185.0650
  182.1770
  187.6300
  170.7160
  197.1710
  169.8490
  170.1620
  131.0690
  142.6350
  159.7220
  165.9050
  165.7180
  169.0540
  165.4880
  162.9590
  168.8890
  172.9530
  179.6830
  192.7520
  193.6330
  203.3920
  204.4920
  188.5750
  184.0780
  195.6280
  198.3370
  187.1620
  200.1540
  187.7220
  193.9300
  189.3120
  175.2590
  168.7620
  171.2580
  167.0970
  153.6250
  150.9450
  170.0310
  179.4020
  161.1000
  151.8360
  175.2460
  180.3870
  155.5950
  154.3740
  160.4020
  155.9560
  155.4300
  163.6430
  159.6630
  163.3710
  165.8200
  160.1590
  153.0470
  155.5650
  150.5640
  151.1060
  156.6380
  152.5790
  146.2010
  155.4110
  160.7120
  166.7500
  156.1460
  154.3870
  155.5740
  151.5880
  159.7060
  160.9700
  166.3650
  163.5940
  153.9040
  157.1850
  152.8120
  158.8660
  154.6490
  153.6940
  156.0430
  159.9190
  153.5810
  151.3630
  152.1050
  143.8410
  150.1960
  146.7950
  144.1780
  147.4120
  142.8500
  150.5400
  146.6420
  148.7770
  145.3470
  141.8370
  137.4240
  147.5030
  142.9080
  142.5740
  142.8270
  146.6050
  142.3080
  145.9490
  148.4860
  136.6880
  142.4020
  135.2040
  139.9700
  141.4830
  137.2480
  141.5300
  143.2150
  143.0270
  139.3820
  133.1220
  139.7860
  140.7110
  140.4340
  142.3350
  143.3110
  138.0830
  145.0530
  150.4460
  148.5660
  150.7000
  152.3790
  152.6410
  156.0150
  158.2720
  163.8700
  161.5170
  167.9260
  174.6260
  164.3950
  166.4840
  167.9400
  157.9000
  161.8750
  160.2390
  157.7990
  154.3100
  152.4520
  150.5350
  151.1530
  150.2700
  153.0450
  152.4120
  152.0340
  151.1890
  154.2520
  152.6120
  145.4560
  146.9250
  143.2460
  148.2420
  136.8160
  141.9510
  142.3930
  144.0400
  146.7640
  141.6810
  141.6740
  147.7520
  155.3430
  165.1870
  156.2890
  155.0160
  167.5320
  175.3240
  176.1110
  167.8750
  169.4050
  172.4360
  173.7330
  173.7190
  167.6230
  166.5780
  165.8190
  163.3140
  156.6850
  170.7700
  164.6300
  159.9760
  165.7150
  165.8830
  166.3990
  168.8840
  164.5070
  168.8280
  158.8510
  161.4310
  156.5560
  154.1270
  156.6110
  160.9210
  157.9040
  163.5660
  164.8610
  167.2860
  168.4620
  166.8310
  167.8920
  163.6780
  165.5490
  161.4120
  163.0560
  163.4020
  157.0130
  157.7210
  162.9060
  163.3330
  155.9560
  156.9740
  155.5010
  156.5500
  157.6280
  161.0510
  157.5750
  160.8030
  161.4370
  156.0120
  154.5300
  159.2990
  151.9790
  156.5470
  155.8990
  140.8610
  146.2000
  147.4440
  147.5010
  151.8420
  143.2510
  144.8260
  150.6220
  150.9210
  148.4270
  153.9770
  159.6280
  159.1710
  155.7090
  157.9210
  155.2710
  161.1380
  167.4810
  160.9080
  155.0720
  157.8470
  164.4690
  161.5600
  163.6820
  165.8810
  160.3830
  167.2210
  175.5420
  172.3460
  168.9450
  170.9890
  165.8540
  166.5350
  166.7640
  160.7510
  171.2520
  165.8050
  173.6830
  172.0470
  171.7040
  171.7530
  172.8860
  172.7310
  161.9190
  170.7180
  168.2450
  169.0560
  166.7130
  172.0780
  174.2280
  172.1610
  171.3170
  165.7640
  164.8880
  165.7670
  163.0560
  173.0940
  172.0760
  167.5360
  168.4710
  167.4210
  171.2340
  169.3450
  169.9040
  166.3800
  169.6900
  159.3590
  167.5260
  167.6590
  177.8780
  175.6940
  174.1180
  173.9230
  173.1890
  172.0910
  174.1760
  176.8180
  179.8700
  174.7120
  185.2390
  178.6620
  180.4630
  177.3850
  182.5310
  181.4710
  181.0780
  179.5500
  176.3440
  176.1310
  176.8710
  170.3590
  181.0340
  178.6910
  180.3910
  178.2790
  170.2410
  175.2310
  180.4320
  177.6660
  172.8780
  176.4580
  174.7880
  172.5500
  172.9440
  172.4460
  170.3180
  165.2470
  163.0360
  167.0870
  168.0610
  165.1590
  159.4580
  168.2760
  174.2110
  171.3080
  165.5450
  173.6380
  175.3350
  165.9120
  166.2560
  164.4010
  168.4100
  169.5330
  169.3830
  173.3680
  176.4690
  173.9990
  172.3850
  173.8850
  170.4610
  168.5120
  177.1780
  178.4810
  183.1600
  175.7670
  176.5570
  184.4440
  179.2380
  179.2610
  181.1160
  186.6490
  190.5200
  190.3690
  190.9530
  188.7560
  188.1720
  181.4360
  182.8680
  184.7170
  182.0200
  190.5090
  190.5400
  188.9470
  190.5620
  192.9590
  191.0860
  196.5440
  187.4980
  188.9790
  179.2890
  189.4030
  187.2870
  178.9390
  179.9000
  182.1060
  189.6620
  180.8170
  181.6290
  180.8150
  180.9000
  181.4710
  182.0260
  177.9040
  174.5470
  176.6530
  165.8430
  172.8810
  170.4790
  168.8890
  165.1510
  165.2910
  158.0140
  163.0540
  158.6110
  154.2420
  157.7460
  163.8620
  154.0460
  160.1940
  167.4310
  170.1280
  164.6690
  160.3100
  162.4220
  159.6310
  172.8200
  171.2640
  172.0790
  168.9740
  168.5570
  166.8160
  176.7440
  167.5080
  168.8090
  166.8700
  159.1260
  158.6530
  162.1820
  164.9320
  161.7970
  156.5810
  166.7790
  159.7300
  155.9290
  159.8500
  158.1450
  155.2680
  154.8000
  157.5910
  157.4620
  156.1490
  154.4800
  152.7860
  154.9250
  161.1550
  157.4780
  157.9480
  159.4530
  155.8120
  155.6780
  145.7510
  155.8180
  164.7720
  156.2450
  150.5310
  151.7310
  150.2050
  144.3760
  147.6680
  143.8560
  137.7000
  140.1720
  143.3690
  144.5890
  147.1600
  139.8400
  144.7070
  143.6290
  149.9000
  142.7640
  143.4080
  145.4680
  148.1570
  144.3110
  152.3490
  149.3880
  142.4560
  145.4460
  142.3940
  147.3960
  140.6650
  138.5400
  138.4040
  132.0170
  141.8210
  140.4210
  144.1120
  145.0530
  151.3470
  149.7270
  153.9870
  150.4540
  151.1270
  150.3160
  144.8820
  148.2360
  150.7480
  158.1060
  152.4420
  159.5170
  150.9520
  152.6330
  152.0750
  143.3650
  144.1610
  145.3920
  147.9750
  143.8100
  146.5800
  159.4970
  153.7120
  149.6660
  154.0040
  148.3070
  145.7660
  140.3940
  141.3710
  142.8290
  146.5010
  148.1160
  141.2060
  151.9270
  153.9050
  156.5360
  144.6820
  148.1440
  143.9280
  147.3080
  144.9220
  146.5460
  149.4890
  152.5320
  160.4170
  158.6050
  153.9430
  158.5510
  151.4980
  148.3410
  141.7980
  141.4720
  146.2950
  148.1850
  145.7100
  144.9950
  139.6340
  142.5230
  145.1860
  139.3370
  140.7470
  147.2190
  146.7120
  147.5760
  155.6270
  151.4870
  139.0310
  138.7780
  130.9090
  137.7820
  142.0910
  146.5640
  146.1330
  150.1080
  143.7650
  144.4370
  150.3460
  155.1860
  156.9240
  154.5360
  149.1800
  155.1980
  144.3440
  148.1720
  144.8090
  143.6660
  149.4880
  154.8950
  158.4730
  159.3560
  162.0460
  162.7480
  151.7580
  152.7930
  157.8360
  158.5000
  154.3200
  144.9580
  149.1660
  151.6480
  157.5450
  152.2710
  155.6950
  161.5800
  150.5020
  154.8140
  156.9990
  158.0430
  158.0590
  162.3570
  161.6920
  160.2090
  161.1240
  161.6750
  161.3920
  158.1630
  161.9980
  166.4130
  169.5620
  166.7110
  164.8890
  172.2930
  169.4930
  168.2800
  175.7180
  172.4030
  175.2180
  169.2750
  167.0660
  176.2190
  175.4950
  171.0270
  174.0440
  174.4870
  172.7590
  169.9260
  176.6930
  177.4010
  171.4990
  170.1070
  177.2170
  175.4420
  168.9170
  171.5530
  171.4800
  172.8720
  173.9070
  172.9640
  173.4250
  174.5310
  173.8300
  172.7940
  170.1370
  164.8330
  171.2070
  163.6460
  166.2450
  165.6590
  162.2010
  167.6460
  158.4670
  158.7420
  164.8460
  156.9890
  162.5510
  165.1090
  165.8230
  152.5590
  156.8290
  157.0080
  162.6840
  158.4070
  172.2560
  164.2050
  170.6230
  163.9650
  157.6930
  160.4690
  162.7990
  163.0750
  163.0440
  159.7910
  158.0470
  158.3680
  153.8530
  156.5150
  157.8040
  152.6080
  157.5160
  159.3420
  156.6570
  167.1920
  161.5080
  163.8730
  166.8150
  167.4490
  173.4910
  169.5650
  165.2310
  166.8300
  170.3510
  161.0420
  164.0920
  158.1200
  157.3890
  150.4370
  151.9830
  155.4590
  158.2950
  156.6780
  153.7220
  157.0550
  160.4250
  154.6010
  154.0180
  155.6610
  153.1350
  145.9900
  149.2880
  150.0140
  153.6930
  152.6820
  151.7300
  151.6360
  146.9140
  152.8100
  150.0610
  140.3010
  140.2110
  140.8480
  146.0190
  139.5610
  136.9570
  136.6660
  141.1910
  141.7990
  142.0150
  141.7690
  142.1310
  144.3560
  131.7080
  135.5690
  132.1050
  133.5600
  137.9110
  140.6930
  135.5770
  139.6290
  136.7840
  146.9430
  154.4890
  152.4150
  144.7840
  142.2370
  145.5440
  149.9820
  145.6180
  142.1570
  149.1170
  149.6070
  146.5570
  142.4900
  141.0710
  143.6660
  151.0130
  145.3350
  148.8880
  150.6850
  140.4960
  138.4000
  147.9690
  146.5390
  147.9690
  135.5420
  150.0780
  149.6000
  151.4240
  142.8910
  145.1590
  143.1490
  145.6780
  141.6230
  146.1940
  146.0980
  142.6600
  141.0230
  138.9480
  142.2690
  139.1070
  141.1580
  139.5860
  132.1890
  137.9940
  136.9460
  142.8200
  142.2540
  141.8460
  143.8780
  149.2660
  147.7460
  141.3060
  148.8550
  151.2150
  153.2560
  147.7870
  151.8190
  151.2160
  149.4420
  142.8400
  142.1610
  145.0190
  151.0970
  155.9780
  146.1580
  145.3010
  145.7600
  148.2180
  146.4680
  145.1950
  144.3500
  147.7970
  143.4480
  147.6580
  143.5400
  140.9980
  135.3400
  135.1980
  138.8250
  141.1340
  144.4340
  147.9170
  148.2850
  143.1970
  137.5040
  134.6060
  143.3710
  142.0640
  147.3000
  135.0180
  140.0850
  133.4370
  138.3230
  136.2930
  145.7570
  142.5010
  144.8320
  141.2200
  141.4650
  145.4930
  151.6170
  154.7920
  157.2310
  152.8880
  149.3870
  154.2760
  150.7710
  145.5540
  151.2030
  141.2180
  143.2670
  142.9470
  149.0330
  139.2590
  148.7450
  150.1620
  150.4010
  151.9450
  146.5390
  145.0870
  150.0430
  149.9690
  158.4330
  154.2970
  149.7220
  156.1910
  152.1020
  153.1520
  151.7140
  142.8440
  149.0600
  149.8920
  152.4370
  156.5020
  150.5590
  149.7080
  148.1480
  147.3790
  151.6890
  156.1400
  152.5710
  157.2610
  155.3470
  158.1340
  149.8380
  157.4890
  159.3690
  155.5810
  158.0470
  160.0300
  162.8120
  164.9490
  165.4770
  164.0490
  163.8860
  169.4850
  170.0760
  166.9420
  167.5340
  161.2060
  168.9270
  164.0660
  167.8220
  162.7640
  166.2800
  165.6570
  160.6090
  162.6930
  160.1910
  158.6320
  155.1290
  154.2310
  152.2440
  162.1940
  156.1840
  151.5100
  152.3760
  153.8830
  151.6330
  152.4400
  152.3120
  158.0370
  153.3420
  159.0540
  156.0640
  157.1240
  154.6370
  157.3790
  162.6420
  162.9480
  165.6150
  172.4370
  178.5970
  174.9670
  181.8020
  177.5470
  184.2270
  171.1960
  174.3050
  169.0740
  173.8190
  171.4760
  177.0900
  173.7020
  176.9150
  175.3000
  175.5080
  176.9030
  176.9760
  170.9710
  174.8130
  175.1800
  177.5000
  181.6930
  172.9430
  172.7590
  168.4200
  166.3890
  166.8470
  169.4970
  171.3740
  164.7940
  165.7510
  172.5990
  172.7080
  167.5110
  165.3450
  159.4550
  165.0090
  165.1500
  167.6930
  160.4700
  161.7680
  158.6360
  166.4580
  165.5520
  169.7820
  160.0210
  160.3770
  164.3310
  168.9490
  158.9120
  158.3640
  161.8610
  159.2120
  169.1500
  166.9720
  165.6070
  172.8410
  168.1700
  169.3740
  171.3920
  166.3320
  170.2340
  167.4210
  169.3280
  171.1030
  171.6700
  167.3620
  170.3060
  167.9960
  175.7260
  171.9830
  168.8130
  176.5170
  173.7520
  169.6440
  175.7850
  172.2000
  157.2970
  164.9210
  168.5410
  165.5160
  162.0710
  163.0110
  159.3350
  162.0440
  161.5800
  160.8360
  158.5520
  156.1860
  151.5200
  151.8710
  149.7850
  144.5370
  143.4850
  146.3770
  150.6610
  150.2990
  149.7730
  152.2610
  156.9270
  153.5610
  150.6730
  150.0590
  147.3320
  142.7470
  139.4780
  140.2430
  146.1870
  141.1800
  150.0360
  150.1730
  150.9700
  145.4620
  150.3980
  147.2940
  138.5430
  140.2860
  142.5570
  142.7390
  137.6540
  142.9340
  141.5840
  135.0370
  127.5870
  127.5830
  136.3210
  138.2710
  134.7980
  140.6590
  140.6610
  141.0240
  139.9060
  150.0040
  145.4780
  148.3500
  149.0680
  150.1660
  150.2530
  147.1570
  146.6650
  143.4360
  144.5560
  139.3560
  138.4400
  140.7150
  138.5290
  135.6290
  142.9080
  149.9580
  155.1860
  156.2550
  152.4150
  158.2100
  151.9580
  150.8660
  156.0020
  157.8070
  159.0370
  155.6410
  159.0630
  156.4770
  162.9010
  166.1350
  166.0940
  160.1950
  159.6020
  152.1820
  156.7130
  150.7490
  152.4930
  149.7310
  147.8170
  148.3200
  146.0950
  153.9190
  145.4560
  145.3580
  150.4890
  152.3780
  159.2860
  153.4170
  151.5990
  166.7490
  167.9060
  160.1090
  165.8840
  162.1200
  157.5060
  162.0750
  163.9870
  165.5540
  167.5630
  164.5700
  165.7730
  159.2400
  163.7480
  168.5170
  171.9770
  172.8870
  173.3470
  179.5560
  179.1840
  171.9580
  178.7730
  171.3270
  177.1460
  176.9990
  179.6170
  183.2290
  182.5010
  181.3600
  177.9540
  178.3670
  176.7960
  186.2650
  181.9840
  178.2740
  179.2160
  177.0840
  175.0730
  178.1350
  176.0310
  178.2240
  176.8010
  184.6410
  172.0940
  175.6380
  178.8930
  180.2440
  182.5920
  170.7760
  174.9600
  171.6190
  175.4760
  178.5060
  174.0290
  172.6400
  179.8490
  170.6990
  173.4050
  173.6500
  175.0030
  179.3020
  176.1560
  175.8330
  175.2020
  178.3920
  173.1290
  175.5200
  170.2090
  171.9930
  174.9830
  172.6130
  162.9130
  167.1130
  164.0570
  169.2460
  158.4520
  161.0700
  161.9840
  164.1710
  163.4780
  167.5890
  168.0660
  166.1410
  172.0350
  171.2920
  177.7290
  167.8300
  163.6480
  171.4920
  166.5080
  168.8740
  169.2470
  174.3600
  172.9910
  165.8300
  163.7890
  169.1430
  171.0350
  173.7140
  176.7160
  169.0130
  169.3340
  162.8720
  165.5820
  178.7110
  167.3070
  166.6190
  164.9820
  162.7140
  171.0010
  170.9790
  169.0950
  172.0720
  168.8110
  164.0380
  162.0710
  164.7690
  164.6630
  165.8810
  172.9190
  170.8580
  176.0180
  170.5660
  180.7480
  181.0990
  172.6430
  183.9540
  182.2820
  187.8480
  177.4570
  176.1450
  169.7750
  176.5870
  175.0070
  182.5060
  173.4340
  175.8130
  173.7360
  176.6240
  183.4220
  179.5560
  174.2730
  174.4140
  181.6490
  181.6590
  181.0110
  183.6680
  183.9860
  182.4140
  180.9940
  174.5380
  173.3530
  171.1290
  179.7760
  177.1820
  181.0460
  180.0390
  172.6180
  170.1600
  170.7620
  180.0330
  175.3310
  176.3470
  179.1840
  175.2390
  174.8920
  179.0840
  177.7170
  178.0370
  186.2890
  189.5100
  188.2660
  190.6890
  181.5960
  178.7010
  179.3120
  180.6660
  173.6830
  179.9450
  184.0450
  186.5240
  181.6630
  192.4230
  193.2210
  187.2500
  193.5500
  190.8920
  186.8730
  187.4800
  188.7110
  186.7740
  186.5820
  184.5790
  184.3730
  189.2390
  185.7160
  184.5240
  179.3840
  176.1760
  176.9770
  184.7710
  188.8770
  184.2740
  183.6660
  178.9530
  183.9370
  187.2470
  182.6210
  188.4760
  182.4520
  182.5760
  176.6670
  183.9120
  179.7340
  179.4440
  180.9850
  181.3510
  187.7500
  188.7260
  188.0890
  187.3180
  190.4250
  192.4880
  190.8950
  191.2780
  196.4940
  189.8840
  183.8830
  183.3350
  192.3430
  193.9870
  194.3740
  192.5040
  190.0810
  189.1790
  192.4470
  191.5740
  187.1800
  184.6940
  192.1280
  191.2830
  182.9200
  184.2630
  179.5070
  174.0640
  174.3330
  175.4080
  176.2770
  176.2700
  167.4400
  164.3440
  167.8000
  169.6690
  163.2500
  160.1950
  170.2140
  167.8660
  171.3640
  170.6370
  174.0390
  168.6420
  173.1930
  174.2050
  173.2370
  175.0590
  171.6820
  168.2070
  173.7280
  169.3330
  160.4800
  166.6000
  169.7380
  164.6600
  160.7450
  167.0280
  159.3300
  163.4940
  157.7780
  157.3600
  159.0180
  149.9950
  156.5640
  149.8300
  155.0680
  160.2890
  153.4700
  153.3450
  153.6060
  152.0930
  151.9430
  156.2240
  149.5650
  153.7980
  150.5740
  145.0960
  145.3110
  145.0980
  142.4850
  150.0330
  154.7480
  152.3690
  153.6750
  150.0800
  139.8700
  140.3810
  141.5080
  147.7390
  143.2230
  133.3930
  134.3490
  145.0370
  147.2940
  140.6040
  143.1250
  146.2760
  152.4690
  150.5650
  151.4020
  147.8040
  150.5350
  147.6400
  145.4760
  144.5110
  150.1460
  141.5690
  143.4800
  142.6260
  146.8650
  142.4290
  136.0110
  136.1580
  147.0750
  149.6410
  145.4430
  147.8990
  147.5200
  156.4340
  158.6770
  149.8010
  157.2330
  152.7370
  155.1830
  155.7770
  149.3450
  158.7300
  155.2710
  147.1780
  150.9710
  147.3730
  139.3440
  149.0760
  143.2760
  146.2250
  147.1250
  137.4860
  145.5880
  152.4770
  149.1230
  151.0130
  147.2750
  156.8630
  156.8500
  165.6480
  174.5040
  182.0660
  168.6040
  166.7930
  177.5970
  154.7510
  151.5210
  147.2710
  178.3960
  158.8710
  164.5650
  192.0700
  158.9060
  163.0020
  153.9750
  154.6850
  156.0260
  151.0460
  151.8750
  157.3960
  181.2220
  203.1000
  204.3020
  202.9850
  197.9990
  197.0570
  192.2930
  197.3950
  196.7300
  191.7730
  196.2260
  193.3330
  193.2540
  194.9110
  192.7950
  187.4360
  186.5750
  181.0250
  182.3030
  177.6020
  182.1320
  187.7760
  183.6100
  180.1210
  181.7650
  169.5710
  166.1150
  179.7030
  175.5860
  173.6830
  167.8000
  177.3150
  163.3000
  174.8040
  169.9030
  171.7860
  173.0640
  171.0750
  167.5150
  165.8320
  166.9960
  173.4450
  174.1810
  184.6910
  183.3240
  182.2690
  182.1860
  176.0000
  179.0110
  181.7290
  178.2970
  182.6420
  183.6790
  186.6350
  195.3430
  187.2150
  182.3320
  177.0120
  180.6050
  182.5390
  177.3300
  182.3050
  178.1340
  180.2100
  172.6060
  175.6910
  173.6700
  173.4110
  172.6890
  173.5350
  176.8910
  174.6020
  170.5440
  172.5450
  175.2440
  180.1470
  184.6430
  186.5640
  173.9670
  166.0240
  174.1260
  179.8100
  185.6840
  182.9640
  184.0730
  189.0170
  189.3140
  178.9390
  185.6780
  186.1340
  183.3620
  187.0850
  186.9360
  191.3750
  188.6530
  195.1600
  189.0820
  189.7150
  185.9120
  189.3010
  185.1650
  189.3010
  195.6150
  197.1400
  201.1800
  195.0350
  201.5620
  199.1710
  189.5520
  191.3920
  198.7540
  197.1980
  193.7110
  191.2420
  192.8130
  193.3370
  193.4090
  200.4030
  200.4090
  194.5450
  198.8400
  201.3670
  201.9460
  193.0910
  193.7430
  195.9480
  192.1140
  185.5540
  196.0550
  192.9820
  194.9650
  194.4500
  186.3560
  183.8160
  186.4140
  193.0700
  190.5440
  190.0660
  193.2310
  195.3880
  195.9060
  199.4200
  189.8550
  185.0790
  181.0550
  177.9690
  171.8630
  181.2770
  185.3110
  178.3890
  183.3880
  181.9110
  183.4000
  180.9970
  185.4320
  185.8300
  194.5620
  187.1640
  185.3370
  182.3640
  187.1070
  187.4880
  187.4830
  196.5320
  196.7800
  192.6890
  189.7870
  186.2620
  191.6650
  184.4550
  186.7360
  183.5840
  182.7940
  184.3350
  181.8100
  176.2890
  185.2370
  180.1740
  184.5010
  187.7320
  183.7000
  190.3130
  192.0030
  184.6910
  185.0390
  180.6800
  178.6920
  173.4850
  171.0470
  171.2660
  169.0630
  180.6840
  175.7530
  175.1010
  177.4820
  178.6640
  187.4690
  187.3290
  183.0200
  182.4450
  182.2930
  181.6120
  182.8730
  186.3630
  183.2590
  178.6400
  181.5460
  177.9190
  187.6380
  180.0000
  183.7950
  188.5280
  183.4740
  188.5690
  181.1690
  178.4530
  192.3140
  185.2890
  183.5740
  181.3550
  189.3380
  196.6320
  191.3870
  191.1650
  188.8570
  193.8590
  190.5930
  187.8430
  189.5580
  188.1430
  183.8170
  186.3250
  180.1250
  179.9160
  179.2230
  178.9330
  177.3410
  173.7300
  166.1240
  165.2320
  169.6990
  175.6830
  173.1650
  180.2610
  178.1710
  184.3280
  177.7940
  177.2570
  176.7050
  183.0390
  185.7320
  182.4320
  190.8150
  188.6490
  186.7230
  183.1400
  180.1940
  196.2230
  185.1120
  185.1910
  189.5540
  193.2840
  189.9450
  189.5250
  189.8130
  193.4470
  194.8140
  193.6920
  191.4140
  185.1130
  187.7090
  184.7720
  182.2880
  179.8690
  178.6620
  175.7560
  167.2770
  177.1740
  179.2990
  182.0360
  184.1590
  177.7980
  179.6120
  177.5120
  173.6950
  183.8470
  178.2570
  178.1760
  186.3090
  178.2960
  178.8510
  173.6160
  173.9380
  172.6210
  177.7380
  180.5530
  183.8110
  181.5010
  175.1100
  170.8350
  171.8240
  168.9340
  178.4590
  178.3240
  176.7680
  182.4880
  184.6260
  189.3710
  194.4610
  196.1600
  191.1290
  189.5210
  190.2290
  189.1400
  184.2120
  194.3390
  196.3070
  197.7310
  194.6960
  190.9040
  190.3140
  189.0720
  189.0430
  183.1890
  183.1370
  189.9160
  182.2010
  185.4380
  189.3300
  188.9440
  191.3450
  191.0360
  186.3960
  184.3580
  191.8180
  189.3930
  184.9710
  190.4800
  180.9950
  186.0350
  183.5110
  189.4800
  190.3880
  187.1780
  182.1870
  186.9930
  186.1550
  192.0990
  188.1340
  184.8800
  188.9740
  186.9750
  187.2360
  193.6470
  192.1050
  189.4170
  180.1550
  194.5240
  187.2040
  191.4690
  201.8080
  200.7440
  204.1170
  193.7000
  193.4010
  195.6420
  191.9520
  193.6370
  190.4230
  182.9620
  186.5700
  188.7940
  190.8050
  191.5120
  185.2480
  175.4680
  187.3110
  185.2270
  180.9030
  184.0150
  186.5040
  189.8950
  186.6710
  184.4470
  187.0600
  185.7090
  187.5270
  181.5760
  183.6060
  185.0540
  188.9920
  191.5640
  190.0950
  180.1590
  178.7680
  182.6900
  192.5550
  192.1880
  192.5290
  188.6890
  192.3540
  198.6410
  191.7160
  195.6630
  193.4780
  189.2490
  183.9010
  188.6380
  187.7600
  184.9550
  184.2480
  186.4980
  190.1070
  186.8050
  184.4790
  183.9440
  185.6920
  179.9450
  177.3840
  178.9760
  183.8580
  182.3250
  182.7290
  192.1140
  185.0390
  183.9900
  183.9210
  185.0310
  180.3100
  179.2910
  175.4750
  177.6940
  180.8840
  180.6120
  175.7510
  183.7500
  173.4930
  183.2800
  166.2930
  178.0680
  176.6930
  157.5790
  168.1900
  173.3720
  167.0580
  172.6950
  169.1470
  167.3590
  169.3450
  173.8780
  176.8390
  167.6130
  174.0850
  174.2760
  181.7730
  187.1490
  185.7200
  184.4440
  186.5730
  182.8390
  182.1370
  188.1370
  186.5180
  180.9220
  178.9400
  178.8430
  179.6660
  181.3340
  192.8210
  189.8530
  191.3910
  189.7130
  184.6220
  186.4240
  191.5710
  187.3830
  190.1410
  182.1780
  182.4180
  184.8770
  182.1850
  176.7960
  181.7560
  181.1840
  180.2150
  177.5490
  176.4640
  179.8350
  183.8940
  180.8740
  177.8060
  181.0940
  179.5040
  178.2310
  175.7640
  184.1210
  188.2900
  180.8350
  181.2960
  176.2260
  179.3210
  192.7020
  186.2590
  188.8270
  187.6400
  195.7600
  195.7290
  181.0770
  168.8830
  170.0910
  167.9840
  165.4480
  170.9810
  162.0970
  160.7020
  155.4410
  167.7160
  159.1900
  150.7030
  150.4590
  157.0340
  165.5300
  159.9870
  159.2110
  155.9980
  155.7260
  156.1740
  156.6580
  149.7450
  154.3990
  146.1260
  147.2510
  145.0330
  135.9200
  136.1730
  144.4110
  142.0910
  144.4170
  137.6800
  154.4490
  150.7910
  153.3750
  157.5970
  150.2270
  147.6490
  156.7290
  155.0020
  144.6160
  153.3640
  149.2300
  153.9930
  158.7620
  161.8090
  164.1520
  163.0930
  165.7730
  164.2790
  161.2470
  162.9000
  167.1070
  165.0870
  161.3270
  160.6050
  159.5400
  168.5370
  169.3770
  162.2060
  162.4180
  161.8470
  156.7370
  162.6220
  159.5000
  162.1490
  162.2560
  155.0060
  160.8400
  161.3210
  159.0210
  159.0720
  155.8820
  160.8720
  170.3770
  174.3770
  173.4750
  169.9490
  175.0580
  167.3310
  167.5460
  176.6200
  166.5400
  156.2470
  168.1150
  170.5220
  165.7250
  167.5180
  169.1090
  171.8380
  174.2010
  176.5130
  170.5890
  178.1040
  173.0840
  168.0060
  168.2190
  172.9030
  179.4840
  178.1800
  179.0620
  181.0870
  177.3610
  171.4290
  183.0670
  173.4280
  180.1130
  181.4420
  177.1620
  180.7420
  177.9100
  184.3370
  182.9810
  179.8080
  176.7100
  182.9510
  188.7650
  180.2750
  186.1070
  192.7290
  185.8760
  182.0300
  180.7230
  183.0470
  181.5250
  175.7160
  175.1470
  185.9580
  192.7380
  196.3240
  190.1450
  182.6760
  184.1510
  186.4600
  185.9330
  181.0550
  183.0360
  181.5160
  181.6600
  178.6740
  183.0690
  179.4610
  187.6790
  187.8160
  177.5900
  180.3650
  177.9140
  173.3360
  176.7290
  177.6850
  174.9390
  178.3810
  175.6000
  181.6580
  171.9270
  171.0480
  175.2010
  175.2290
  174.1520
  174.6790
  178.8820
  175.9080
  168.6790
  176.7110
  162.9600
  161.7270
  160.7480
  147.5610
  153.9540
  150.5380
  150.5260
  158.5550
  155.7250
  159.3590
  159.0100
  160.3310
  162.2230
  161.4540
  158.3010
  156.3620
  162.0400
  150.0880
  149.0590
  151.1490
  148.6060
  147.8620
  154.6090
  158.1860
  158.7330
  152.1310
  149.8780
  148.3030
  155.2390
  164.2900
  149.7900
  158.3560
  161.8740
  164.8940
  158.7000
  168.5000
  163.3800
  159.2100
  163.0960
  159.7270
  163.0980
  168.4480
  163.9350
  167.0050
  164.6010
  164.5310
  161.2460
  162.1810
  158.2050
  154.2370
  161.5840
  166.4490
  182.3400
  168.6020
  171.5980
  164.8190
  164.9770
  165.4790
  168.7080
  162.7640
  170.7160
  163.2210
  166.2370
  169.7160
  168.0230
  167.6950
  177.3200
  177.9700
  179.8170
  178.7490
  168.7110
  173.4170
  175.6390
  165.8700
  171.7860
  175.4470
  174.0860
  177.7720
  173.3900
  174.4530
  176.5140
  179.3420
  176.5440
  175.7130
  174.9040
  172.8520
  181.1130
  171.2200
  181.1190
  176.6530
  172.2120
  179.8560
  181.5370
  179.4530
  170.5020
  175.6280
  172.6150
  172.6680
  167.2220
  175.4450
  172.7900
  172.6770
  171.6730
  172.0870
  167.2840
  172.9450
  173.0870
  177.9000
  181.3640
  179.9250
  180.9120
  179.6000
  182.3200
  178.2460
  180.9530
  181.7740
  177.3720
  171.8160
  168.9230
  174.3100
  179.4600
  172.6900
  182.0800
  178.5680
  182.3090
  174.9290
  167.8600
  170.1120
  175.2670
  169.5980
  172.6350
  160.8770
  166.2640
  173.4750
  177.3200
  184.5400
  183.2500
  182.7970
  180.9910
  175.6080
  179.1760
  170.5380
  181.6430
  186.3210
  183.6030
  182.4950
  176.4700
  177.7630
  173.0060
  180.3860
  177.9980
  173.5310
  174.4780
  169.6810
  161.8820
  161.2300
  161.2040
  164.3430
  162.2850
  175.2790
  165.6370
  167.8000
  161.3710
  171.8250
  164.0520
  172.5300
  168.3020
  177.4930
  169.3820
  168.3520
  161.8570
  169.9020
  162.0210
  160.1660
  167.9660
  170.5800
  165.4610
  165.8010
  171.2470
  172.2170
  171.8500
  173.1010
  171.7780
  172.5330
  177.0890
  185.9960
  173.7230
  174.2610
  182.1190
  177.3500
  179.8310
  177.3670
  175.4670
  180.3370
  181.1640
  184.8040
  176.8910
  176.0100
  173.8990
  179.2820
  177.5950
  181.5970
  180.8090
  177.8010
  174.4040
  170.1650
  175.4190
  163.9960
  157.0500
  165.8000
  164.8150
  165.0210
  173.2890
  179.2470
  178.9160
  166.4500
  179.6740
  177.7390
  178.3430
  180.9010
  179.8970
  179.7770
  168.4380
  165.4480
  163.2260
  174.0440
  170.1660
  169.9900
  166.9130
  165.1470
  168.4060
  168.5670
  169.4300
  169.5560
  170.0150
  162.5480
  170.5650
  169.3410
  163.1560
  172.6310
  166.3120
  166.8040
  166.2640
  162.4380
  171.2200
  162.3420
  157.2590
  164.6360
  168.0210
  167.7220
  167.6120
  167.9130
  171.3930
  164.5080
  166.8520
  166.1410
  170.6260
  164.4490
  164.9110
  168.8460
  161.4970
  163.6800
  170.9660
  175.1640
  178.5180
  172.7990
  172.7730
  178.5070
  175.7410
  177.0910
  173.4870
  177.0380
  178.1310
  173.0550
  175.8050
  179.6600
  182.2570
  181.3890
  175.1780
  180.7580
  182.7040
  181.9480
  187.8740
  182.0650
  181.0620
  180.0230
  178.2620
  180.9210
  184.5870
  175.0890
  172.7200
  176.9010
  181.1830
  176.4760
  172.9280
  175.0920
  169.6350
  183.9910
  179.6950
  178.3880
  177.0030
  181.7030
  179.5630
  177.1620
  178.8540
  183.5100
  177.9780
  186.4880
  186.3550
  184.9920
  179.9040
  180.6390
  174.7590
  178.9860
  176.8980
  174.5140
  174.5250
  168.3460
  175.7500
  170.8910
  175.2900
  174.2960
  173.7290
  176.0440
  170.7670
  171.3100
  173.5200
  173.9310
  171.0250
  169.3150
  170.0490
  175.0460
  166.2750
  169.3110
  159.2650
  164.5610
  165.2030
  167.7700
  159.1380
  154.6970
  167.6650
  165.1600
  156.9630
  165.1850
  153.1460
  157.9300
  159.8930
  156.2260
  154.9910
  143.3080
  142.3890
  147.5980
  147.3890
  144.3490
  154.1140
  148.4670
  149.6990
  155.1720
  145.2530
  141.3100
  145.8850
  139.5640
  136.1630
  135.6730
  139.3500
  132.4240
  142.1580
  142.3720
  147.4320
  149.1630
  149.2470
  143.4670
  140.6140
  146.3510
  142.2260
  134.9130
  137.4880
  135.6750
  135.2430
  127.5910
  124.8040
  129.1340
  132.4440
  137.0710
  143.2880
  143.6150
  137.7810
  143.9060
  140.0040
  131.9260
  132.2830
  138.6420
  139.9140
  143.7400
  141.6030
  139.7260
  148.4210
  143.8410
  147.9650
  152.5600
  136.9960
  145.7210
  143.1220
  148.1560
  148.5330
  151.8550
  135.8100
  139.9870
  137.0140
  140.0520
  148.1140
  150.4350
  146.5260
  146.2460
  151.4660
  153.6900
  146.4300
  144.9320
  141.4190
  144.8980
  135.6110
  141.4890
  140.0450
  143.2070
  141.8040
  153.8380
  150.4520
  153.3990
  162.3290
  162.5850
  159.0740
  157.6550
  161.2170
  154.6400
  157.9960
  165.0490
  159.4400
  164.3740
  159.0930
  165.6310
  179.7220
  172.8220
  172.5480
  166.0430
  163.6980
  166.7890
  166.7220
  166.4280
  159.7020
  162.2220
  171.9320
  168.0900
  168.7490
  166.8590
  165.4870
  163.4650
  159.9990
  163.4210
  163.1100
  172.5540
  170.2510
  164.3770
  173.2770
  172.4920
  174.0490
  167.9220
  169.7690
  166.5240
  153.5580
  158.0590
  151.9660
  165.5180
  173.1230
  163.5280
  173.3990
  161.8670
  161.5080
  161.5740
  163.2840
  159.9120
  165.1410
  165.2330
  166.4660
  166.6800
  162.2950
  158.9810
  167.6570
  159.6490
  168.5920
  169.0950
  162.6220
  162.0050
  152.3050
  163.6080
  171.5270
  165.6010
  162.3940
  175.6750
  169.8550
  174.7140
  160.7160
  166.6600
  165.5540
  162.3170
  161.0060
  163.0580
  159.5890
  161.3570
  166.4800
  165.3130
  165.6890
  171.8220
  173.0100
  172.1550
  169.4050
  169.4690
  175.0790
  170.7100
  172.7830
  169.1080
  165.3500
  162.9260
  165.5940
  167.5700
  164.8470
  163.6780
  165.1120
  154.4750
  156.8200
  149.8000
  159.4680
  148.9720
  152.4180
  148.0170
  143.2660
  146.4410
  138.1110
  140.5610
  150.2780
  144.6070
  146.7830
  155.4540
  149.8280
  156.9400
  156.8470
  157.8680
  161.6580
  160.2750
  155.6250
  160.2920
  144.0850
  155.0630
  155.5980
  154.5730
  152.5940
  164.8490
  162.1010
  161.2240
  163.5300
  169.0450
  164.8270
  167.7290
  160.5220
  155.6030
  150.2330
  160.5020
  160.7910
  160.6020
  161.9020
  164.1870
  174.0960
  174.4260
  174.5530
  162.9130
  152.4010
  171.0970
  170.8160
  177.2670
  178.8690
  178.9360
  176.4000
  183.7620
  177.5580
  181.2890
  168.7910
  175.1430
  181.3410
  179.7930
  177.8180
  169.6660
  179.6350
  182.2530
  175.6940
  173.9960
  172.5990
  166.7900
  163.2120
  163.2510
  166.3940
  160.5650
  167.9970
  171.2130
  158.8790
  164.1420
  165.8210
  155.3320
  171.2180
  175.5720
  171.3650
  173.2190
  172.3780
  171.9920
  179.7080
  173.3860
  174.0310
  179.4670
  164.6140
  163.2750
  164.2460
  162.0680
  165.6590
  160.8710
  164.7130
  160.6060
  169.0120
  167.7520
  166.1980
  160.6740
  164.2900
  159.4120
  155.6650
  162.9840
  155.3640
  156.3580
  162.1380
  165.7590
  167.0910
  164.4180
  167.6960
  168.0050
  161.9610
  159.8860
  162.4590
  169.4000
  161.4850
  158.2730
  155.1630
  156.0680
  151.4960
  153.7110
  156.6310
  162.4620
  157.0550
  163.3430
  148.0940
  144.9600
  138.9740
  135.1710
  140.3550
  132.0090
  138.1320
  138.4140
  145.2560
  145.3780
  144.5450
  151.9900
  150.9330
  155.2830
  153.7930
  157.5890
  163.8150
  161.6280
  159.1240
  161.8090
  158.4460
  162.2700
  163.3570
  163.4020
  159.4690
  156.1780
  156.4820
  152.5720
  156.3980
  158.5610
  154.1770
  151.0620
  154.8300
  144.6380
  148.5320
  149.5380
  150.9190
  140.5510
  145.7860
  141.5270
  137.3160
  134.9830
  138.6750
  134.9350
  136.4370
  136.1780
  137.7870
  142.8150
  149.9190
  143.4190
  139.7200
  136.4530
  147.7680
  138.8460
  134.4840
  142.9670
  143.2990
  150.2410
  154.2590
  157.3170
  147.7720
  148.6200
  143.3560
  146.4790
  147.5110
  161.0510
  158.6040
  153.8710
  155.9070
  151.8020
  153.9090
  162.0410
  160.8060
  162.8580
  162.6370
  165.4440
  162.1380
  154.8560
  160.4940
  162.6070
  165.5610
  171.2780
  167.1630
  163.0110
  157.2590
  161.0190
  159.2780
  157.5600
  157.6630
  157.0260
  159.7590
  148.1740
  145.7740
  156.6590
  146.7040
  137.2110
  140.9940
  149.2730
  143.2200
  142.9650
  150.7710
  148.7950
  153.8740
  153.0010
  144.8390
  150.5620
  144.7130
  149.5170
  149.6070
  143.1560
  147.3570
  138.8350
  139.7070
  142.6710
  138.6620
  144.1470
  139.3010
  141.8600
  141.1750
  138.8810
  137.8970
  139.1650
  145.7150
  139.5620
  141.4020
  136.1190
  146.2560
  137.1880
  143.3710
  152.1320
  142.3040
  151.6390
  151.2620
  154.8520
  146.5770
  150.1120
  155.6880
  158.0290
  153.0610
  149.6140
  153.6160
  149.7030
  155.1030
  149.0430
  149.0300
  147.7590
  144.8120
  142.6130
  153.6050
  150.2450
  152.8550
  152.3130
  153.7960
  152.5630
  150.1330
  147.6510
  158.5430
  145.3610
  149.5580
  150.9710
  151.0160
  154.1730
  154.1550
  157.5890
  149.9890
  158.5010
  155.1630
  151.2050
  156.7230
  147.3260
  146.8180
  147.2950
  144.2930
  144.4780
  145.6690
  144.1770
  142.6080
  134.9380
  132.1310
  133.1670
  131.1020
  139.3830
  135.1180
  133.7800
  131.2550
  137.5570
  138.3360
  136.9820
  138.2150
  143.6530
  133.5590
  133.8790
  140.8580
  140.6700
  143.6930
  141.1720
  143.5750
  135.6620
  142.1590
  146.3720
  143.8380
  140.9680
  137.1330
  144.1360
  130.7560
  142.5630
  144.0460
  153.1360
  140.5740
  149.3750
  139.0970
  137.5910
  134.6960
  139.4840
  135.6180
  121.6390
  115.4670
  122.9560
  130.8650
  114.7890
  123.4650
  118.9890
  119.1830
  119.7000
  120.8350
  115.8390
  131.9810
  142.3850
  140.7910
  134.8650
  138.1940
  129.5510
  132.2890
  131.2230
  131.3940
  129.6800
  134.1460
  121.4790
  126.6350
  131.3800
  133.2710
  131.8160
  120.4600
  121.8090
  112.1010
  118.2180
  118.7290
  125.1940
  114.0820
  113.8740
  122.2840
  122.9590
  127.8450
  117.5540
  122.4680
  135.5470
  135.1270
  129.1170
  134.4130
  120.7520
  134.4770
  130.3530
  130.7180
  125.1610
  123.9520
  133.6120
  141.1400
  136.2610
  135.3260
  134.7870
  138.9150
  127.2500
  136.3640
  135.6700
  130.0930
  139.5280
  135.0710
  131.7080
  135.5610
  138.2880
  136.0160
  139.6020
  143.0520
  142.3710
  145.4270
  145.8950
  147.8770
  147.3400
  155.0670
  157.8550
  140.8540
  138.2730
  141.7360
  149.3630
  146.3740
  143.6050
  150.1660
  140.0740
  145.7540
  129.9440
  138.6230
  125.0020
  134.2800
  130.2520
  131.9070
  143.5030
  143.7380
  147.8580
  153.7300
  151.7750
  150.0950
  149.4120
  141.4430
  150.5700
  148.8080
  144.4040
  142.9400
  144.2980
  146.9780
  144.8630
  138.8810
  140.9060
  137.6080
  138.8930
  139.5590
  138.6940
  146.9700
  143.8380
  140.2150
  137.7290
  139.9120
  131.2980
  136.5580
  137.8970
  140.3570
  140.8700
  140.9410
  141.7740
  130.9200
  141.5480
  141.5280
  139.5480
  133.4210
  134.6270
  129.4880
  130.8570
  122.8420
  129.4100
  131.6160
  125.7580
  124.6730
  127.1760
  122.8370
  119.8230
  131.8370
  124.5390
  122.9780
  127.2390
  130.8790
  140.2220
  148.2790
  138.4320
  142.4090
  135.1340
  131.6080
  127.4800
  135.3120
  136.8690
  141.5440
  143.2620
  146.4990
  146.6290
  144.5200
  144.1510
  155.4420
  151.2970
  149.0700
  145.6170
  153.4180
  157.5600
  157.1450
  158.8150
  162.1370
  156.6280
  151.0290
  154.3850
  155.8590
  164.3590
  157.1770
  156.4920
  153.8090
  160.7160
  164.8470
  163.0680
  165.8900
  172.2390
  159.6280
  160.6570
  164.8360
  169.8120
  168.3070
  159.5780
  163.9450
  169.6820
  160.7080
  161.6130
  162.4800
  163.2730
  165.5580
  148.7180
  155.0390
  158.0870
  156.6060
  160.0190
  149.7940
  152.0510
  161.8070
  152.5370
  164.5610
  161.4660
  163.8050
  160.9950
  170.2480
  170.2910
  160.9140
  168.7790
  159.4840
  168.0580
  156.7030
  156.3820
  159.4240
  154.9760
  156.9690
  163.6730
  159.1720
  164.2640
  167.3540
  170.2800
  166.0970
  162.9990
  162.0880
  159.0120
  155.1210
  159.0260
  168.6440
  159.7010
  159.7440
  154.4910
  154.8980
  155.5800
  163.8360
  158.9190
  162.9730
  172.1210
  164.9650
  168.8860
  166.9610
  173.5670
  177.6470
  174.7940
  170.9150
  163.8370
  170.2950
  175.6340
  168.4630
  171.3020
  173.5590
  173.1750
  180.7070
  181.3370
  168.9170
  178.7300
  179.9340
  187.2180
  187.0340
  190.1510
  189.7530
  180.3990
  183.3750
  183.5340
  180.2270
  178.7220
  185.2380
  178.2230
  180.5630
  173.7360
  170.5930
  175.0050
  181.6870
  178.5430
  172.1290
  178.6430
  179.1770
  174.6670
  182.1650
  176.7900
  188.7500
  180.8970
  176.3340
  173.2020
  180.9130
  183.6430
  182.6710
  181.5080
  180.8380
  180.4300
  181.0540
  179.7720
  173.5630
  176.4290
  184.5520
  179.2920
  174.8860
  182.1510
  173.8380
  180.2020
  170.6910
  173.5070
  175.1790
  174.2340
  179.5960
  181.6170
  181.1500
  183.9560
  188.2790
  186.8860
  182.6200
  177.4330
  179.9330
  179.4470
  178.6260
  169.9400
  172.3560
  177.7830
  167.3190
  161.5850
  160.4810
  165.1450
  168.4970
  152.8870
  150.8970
  150.6580
  151.3120
  159.1220
  158.3290
  167.8040
  158.0780
  158.3760
  151.7880
  167.4630
  159.8710
  160.5960
  159.0710
  157.6160
  157.4280
  153.1240
  158.1960
  153.8760
  157.9210
  154.9930
  154.2910
  152.6160
  150.3280
  143.6780
  149.9060
  140.9730
  136.2690
  145.5650
  145.6540
  150.6390
  142.3090
  151.6250
  147.3990
  142.4930
  144.1070
  149.9600
  144.5570
  144.6160
  133.1270
  129.8850
  133.5380
  128.9880
  134.9590
  141.0270
  143.0980
  148.0760
  142.9420
  141.7470
  137.1040
  134.2910
  133.8370
  134.1990
  135.5190
  136.4480
  141.2440
  138.5520
  136.9650
  129.7340
  127.1580
  126.7190
  125.1310
  120.0120
  129.1090
  131.3930
  133.0940
  127.1660
  127.3920
  129.2250
  125.6380
  138.6070
  131.2700
  133.2490
  128.6010
  128.0740
  131.1690
  129.7520
  130.6640
  133.5820
  137.4060
  122.4410
  122.1960
  117.2570
  114.9350
  117.2570
  114.2370
  122.4440
  122.9300
  123.1230
  121.8680
  127.3400
  120.7430
  117.3520
  117.3320
  115.7590
  120.7060
  116.6950
  129.5520
  125.5190
  126.2780
  133.9720
  130.2500
  133.5080
  130.5660
  127.0130
  129.7240
  129.3510
  137.0440
  142.8400
  154.3020
  143.7240
  154.3550
  152.6620
  153.2030
  145.3650
  148.7040
  141.8830
  141.0300
  144.2760
  139.8680
  144.4670
  148.2810
  147.0830
  150.0390
  156.5050
  161.4250
  164.2500
  157.9430
  164.7640
  166.8690
  154.6330
  154.5830
  157.9390
  155.1590
  150.9130
  152.3550
  145.3120
  152.6840
  144.7270
  153.7020
  144.0000
  140.6080
  152.1540
  148.4260
  145.4520
  150.1060
  149.3770
  149.5160
  152.9660
  154.2460
  148.7060
  148.2400
  146.9950
  152.2560
  157.0470
  160.7560
  158.2810
  155.9030
  161.1320
  151.2850
  151.0430
  150.7850
  146.1410
  153.4930
  144.4370
  139.1460
  146.4120
  148.2830
  154.1730
  154.7370
  156.8720
  160.3740
  155.8410
  156.4270
  158.4090
  153.1870
  154.0820
  159.9130
  160.1730
  158.7120
  156.0520
  157.1670
  165.5880
  156.8730
  168.5820
  161.3680
  164.8430
  160.1930
  154.1550
  151.2760
  148.9360
  146.2310
  150.5520
  156.1330
  164.0230
  159.7630
  166.1910
  163.9440
  151.3170
  148.9320
  146.4750
  144.3410
  137.1960
  140.9580
  141.7840
  145.4550
  146.3800
  146.7780
  144.2830
  136.6730
  139.5430
  141.9020
  152.5830
  143.9980
  137.7890
  138.6860
  129.1160
  141.6890
  137.3670
  143.4310
  138.9590
  153.1620
  150.4630
  144.9260
  142.5260
  149.5180
  160.9460
  157.0970
  164.1330
  157.2570
  149.9520
  145.0050
  147.2590
  153.4210
  161.4740
  161.4110
  153.6020
  156.0510
  157.1630
  152.4440
  141.1780
  144.4640
  143.7340
  130.8150
  133.6200
  137.4210
  138.8310
  150.6490
  154.5210
  150.8530
  151.2520
  150.7310
  155.8290
  147.3380
  151.1210
  150.9240
  153.0580
  151.8720
  154.8680
  158.2500
  148.1740
  143.2890
  141.7840
  151.2810
  143.0970
  137.8940
  140.7580
  136.0860
  135.1330
  146.0910
  137.1910
  132.1180
  136.3500
  139.0050
  139.4840
  142.2900
  134.0100
  140.3630
  140.4640
  138.9420
  141.2360
  142.5720
  148.5420
  147.5990
  151.5530
  149.8060
  149.4880
  147.6250
  149.0490
  145.9930
  151.1140
  147.8490
  148.1630
  145.9630
  145.9190
  147.4270
  147.1400
  146.6550
  150.6150
  161.5120
  155.1840
  152.3620
  155.1970
  157.8240
  160.1180
  164.2010
  160.2120
  159.9390
  160.4760
  159.2180
  154.9710
  145.6310
  147.8070
  146.7720
  140.8460
  143.4170
  128.1050
  134.4700
  129.7390
  135.3770
  137.3200
  130.4890
  135.4480
  144.2600
  144.4920
  141.0440
  141.5970
  136.1640
  134.3340
  135.7790
  129.4250
  132.5190
  125.6810
  123.7860
  119.6080
  121.1130
  126.7050
  126.8380
  125.0170
  133.5040
  118.4690
  120.3500
  128.9270
  125.3330
  130.7600
  134.5010
  132.7400
  131.0360
  130.1220
  136.7410
  128.1240
  131.7170
  139.6830
  133.0770
  135.1290
  133.2060
  136.3270
  130.4330
  131.0230
  135.5140
  132.9690
  135.0730
  133.5680
  139.0510
  142.4340
  139.8020
  134.2500
  135.9540
  135.4090
  142.3010
  131.9540
  141.0610
  139.3700
  153.0500
  151.6100
  151.3680
  155.5030
  148.4440
  161.0120
  151.9660
  160.5760
  159.4210
  157.6480
  160.8970
  155.9420
  159.2160
  153.7010
  158.6350
  152.2650
  151.3630
  156.5490
  159.1600
  159.3640
  155.0580
  154.0710
  152.1730
  160.9850
  162.9360
  161.0610
  162.0770
  146.5770
  153.1320
  139.1790
  149.1520
  151.4170
  140.2810
  151.9120
  155.0270
  146.9430
  139.5000
  151.2160
  149.5090
  145.5150
  153.4310
  149.7630
  140.4800
  138.3560
  135.3040
  130.6710
  135.0340
  137.4640
  129.8890
  128.2900
  132.0180
  133.6010
  136.1700
  144.8520
  144.1050
  139.9960
  132.2180
  137.5280
  138.6580
  139.4770
  136.1890
  141.9150
  141.2640
  146.3910
  153.3760
  152.9700
  157.5210
  152.2090
  157.2400
  145.7550
  139.6870
  139.7500
  142.4470
  135.9930
  140.4010
  139.3920
  140.4010
  134.4870
  135.1300
  134.3730
  131.2900
  124.7250
  129.1810
  134.4260
  133.0820
  128.5050
  128.0290
  124.1840
  135.5240
  137.8680
  135.8330
  137.6310
  133.1720
  134.4510
  139.8240
  141.9580
  142.6560
  142.7290
  143.9390
  141.9880
  144.2580
  143.7660
  149.1320
  139.7620
  145.6680
  144.0580
  141.5590
  138.2270
  143.9230
  143.4720
  143.8730
  143.6780
  141.4000
  135.1160
  136.3560
  141.8150
  137.5510
  140.0830
  139.1250
  140.2480
  141.8610
  143.4710
  142.0800
  138.0920
  144.1450
  140.4100
  127.4100
  136.4610
  131.3890
  128.3270
  147.4440
  144.1770
  147.1800
  140.6080
  143.4970
  139.6850
  143.3100
  135.5720
  139.0310
  143.3220
  134.0650
  142.4190
  148.3820
  134.1110
  144.7270
  142.8390
  144.0770
  153.4770
  152.7800
  152.7010
  143.2650
  141.7250
  141.9040
  141.6720
  142.7460
  148.2100
  145.2360
  143.5050
  154.7070
  160.1560
  156.4190
  151.1330
  149.7870
  157.6240
  156.2300
  150.0710
  155.1380
  155.4940
  149.3320
  151.9680
  151.2320
  151.0150
  149.5660
  146.0850
  150.1010
  155.1380
  155.1850
  152.0680
  148.5380
  140.1180
  150.0850
  147.8180
  146.2510
  145.3970
  147.9140
  152.7000
  145.0040
  151.2380
  149.8290
  145.6160
  154.2660
  162.1380
  148.8250
  144.8130
  152.8680
  150.4030
  156.5220
  154.5190
  151.5310
  157.1840
  154.4830
  142.0740
  145.3760
  151.1150
  144.2270
  146.8320
  145.2070
  151.6520
  152.8230
  145.3100
  154.5870
  153.0890
  156.5560
  151.7710
  152.2530
  151.0400
  150.0320
  162.5150
  160.2600
  161.8220
  162.6290
  149.7190
  150.4480
  148.9470
  148.2760
  153.1540
  153.4190
  153.5620
  147.8940
  140.1960
  136.0250
  131.8350
  126.3100
  129.6550
  125.6570
  124.3860
  125.9190
  125.8540
  133.6730
  137.8570
  141.3070
  141.8550
  142.1210
  152.9260
  148.0920
  149.8490
  153.2890
  139.0330
  144.4140
  150.5960
  160.9010
  155.0560
  161.4660
  163.8400
  171.6060
  171.2800
  162.2250
  165.5170
  168.7270
  169.8640
  171.0100
  180.2080
  184.9190
  169.2580
  172.0510
  172.0730
  175.3180
  167.4130
  161.9700
  145.2290
  151.9070
  155.3900
  144.5850
  153.9710
  151.9670
  155.8490
  150.5830
  142.5490
  156.0080
  158.5260
  155.2530
  164.5410
  163.7700
  161.8690
  175.9210
  171.2600
  157.7650
  170.6950
  169.0030
  172.8720
  177.3790
  170.2270
  156.5830
  165.1030
  171.3020
  173.9950
  175.9010
  171.7220
  174.3310
  179.5160
  168.7860
  167.1750
  173.4800
  170.0660
  166.9010
  171.1310
  171.7670
  169.5860
  170.7680
  162.3340
  167.7960
  169.8610
  168.1560
  165.1600
  168.4400
  172.3720
  165.4020
  157.7150
  172.1190
  169.9340
  174.9120
  177.9490
  168.3720
  174.3590
  174.4830
  176.7350
  174.0510
  180.5890
  175.0610
  171.6640
  170.0540
  175.8220
  174.9240
  180.5740
  178.4550
  174.6380
  185.8550
  187.6760
  186.1980
  175.1550
  173.3060
  161.9340
  164.0920
  167.2810
  171.2710
  168.9970
  166.8530
  172.9400
  173.8920
  178.8900
  184.6220
  175.4170
  174.7450
  178.4230
  178.8620
  171.9630
  170.1470
  177.2950
  178.1140
  172.9130
  172.1900
  176.9240
  176.4070
  175.2380
  174.9740
  175.6460
  175.8250
  173.2930
  179.2280
  179.3040
  172.6870
  169.1850
  156.7610
  169.9520
  178.3090
  174.0860
  173.4720
  178.3220
  183.4640
  171.7450
  171.0930
  177.2360
  170.5800
  171.1940
  171.2820
  172.0920
  178.5660
  170.7730
  169.0570
  172.0440
  165.2210
  165.6690
  166.2520
  162.2920
  167.8330
  166.2850
  173.3550
  166.2570
  165.6440
  165.9440
  164.9080
  169.2350
  169.0070
  174.8930
  172.3680
  173.0880
  170.8070
  177.5480
  178.4800
  176.0510
  175.6780
  173.6890
  176.2420
  173.7420
  181.5180
  180.1070
  180.4800
  175.4060
  180.8360
  182.9830
  183.3260
  177.4490
  186.3750
  179.6450
  180.9840
  178.3130
  178.1390
  172.8170
  179.1410
  176.6300
  175.2840
  178.6940
  180.5880
  176.6170
  175.7690
  177.3160
  178.6930
  167.8480
  169.5210
  171.5730
  169.4160
  173.1900
  171.0820
  165.2650
  164.9430
  162.7360
  166.4300
  161.5190
  163.1790
  162.5000
  166.4880
  170.0530
  164.6500
  162.4740
  162.1180
  166.2290
  172.9330
  169.1770
  174.6700
  175.6810
  172.5350
  168.5710
  169.1070
  169.5320
  171.1200
  160.8900
  149.2990
  159.5470
  159.8280
  160.9090
  168.6020
  166.9100
  167.6840
  165.0590
  159.9160
  171.7710
  164.3700
  166.7020
  172.1820
  168.6770
  167.0230
  163.8040
  178.4880
  169.0080
  176.6070
  176.1390
  167.4680
  166.7450
  167.5710
  162.2030
  167.0890
  162.4150
  166.4220
  166.9040
  162.7220
  170.0500
  177.9410
  176.5140
  172.4690
  170.4780
  166.2320
  170.2760
  173.3010
  167.4750
  171.5640
  172.8040
  173.4180
  176.6000
  175.6810
  170.9020
  171.1880
  168.1620
  175.4570
  171.4140
  179.0570
  168.8870
  169.6590
  170.5800
  173.9880
  170.8110
  177.1500
  169.3450
  164.4630
  164.9900
  170.3680
  168.9870
  159.4710
  151.1990
  158.5440
  158.0090
  153.0800
  148.5890
  149.2080
  152.8830
  144.7400
  141.4980
  138.4160
  136.3260
  149.6870
  151.8430
  130.8350
  135.5300
  136.3020
  142.5780
  146.1250
  148.6380
  146.1530
  139.5310
  145.1220
  151.5110
  145.6320
  144.6150
  139.9630
  138.3340
  137.9520
  141.0940
  142.6040
  135.2470
  134.0340
  138.1830
  145.7620
  141.3560
  149.7490
  144.1660
  138.5260
  140.4730
  150.3570
  146.4950
  143.7340
  147.7340
  149.5040
  159.5140
  155.4810
  153.4490
  166.6450
  168.4460
  168.8810
  163.1400
  163.0510
  176.9740
  172.3370
  167.6180
  174.8700
  167.6300
  173.5190
  176.4470
  177.8310
  168.5010
  175.4530
  173.1940
  179.6290
  182.5440
  177.6470
  176.7390
  176.6230
  170.1450
  167.5690
  167.9450
  167.4680
  171.5990
  163.8000
  174.7730
  160.6720
  163.1270
  165.0840
  169.2060
  162.9940
  166.6770
  165.7000
  167.9030
  155.7240
  160.3560
  158.6640
  167.7400
  166.0990
  161.8670
  165.0660
  156.3270
  162.5710
  160.7520
  154.1480
  162.4580
  147.6660
  150.7010
  150.3390
  150.4000
  149.0810
  157.8550
  152.4340
  155.9420
  160.8360
  157.5670
  151.9580
  152.7670
  155.7090
  154.6090
  156.2550
  157.7500
  148.8440
  162.3880
  157.8330
  159.1460
  153.3960
  160.3950
  158.2390
  159.6750
  164.2450
  162.6410
  168.3060
  162.2540
  166.1940
  172.0750
  173.0440
  170.5520
  167.6450
  160.9170
  169.8690
  158.6050
  153.3080
  153.6910
  160.9320
  161.0010
  170.5060
  162.9000
  165.6360
  163.7300
  161.9370
  168.1220
  165.4270
  156.5590
  156.1890
  148.2620
  145.8160
  139.4100
  144.2490
  143.5870
  143.4170
  144.4010
  145.9520
  144.4520
  147.5890
  148.1860
  151.8380
  148.6760
  149.6130
  144.9250
  145.1580
  153.6320
  145.1320
  136.1030
  139.7910
  150.0760
  139.9960
  138.2200
  135.7780
  136.9850
  137.2620
  138.4930
  131.7080
  125.8120
  127.4100
  131.6310
  132.2460
  133.0600
  136.5300
  132.1750
  138.4610
  137.2870
  143.5470
  132.8140
  137.3230
  139.6540
  139.2210
  133.8600
  128.1760
  129.4960
  123.4220
  132.4830
  133.3780
  134.2100
  133.6190
  138.2680
  138.0870
  142.9600
  145.2770
  150.7190
  145.6350
  140.2780
  142.7370
  141.8960
  138.9450
  140.6280
  132.0230
  138.3270
  131.8690
  135.9390
  140.1320
  140.0510
  134.5500
  136.3980
  132.7260
  134.4220
  136.1570
  136.1420
  120.1360
  127.7790
  121.4540
  113.9260
  114.0610
  119.9690
  117.2660
  122.0840
  117.7650
  116.8120
  116.9200
  115.8150
  103.4510
  107.5610
  105.9990
  104.4320
  106.7040
  114.4170
  121.9540
  112.2460
  119.5400
  125.2740
  118.9790
  124.2360
  130.4620
  122.7110
  124.7940
  119.7250
  125.8570
  117.5300
  123.3760
  125.3240
  118.6080
  116.4250
  119.8410
  121.5050
  123.3040
  123.9260
  125.4240
  124.9890
  119.0020
  121.6270
  116.0920
  116.8360
  115.7860
  117.1730
  121.3520
  128.1310
  113.0190
  101.6410
  109.7590
  100.8050
  106.9480
  116.0600
  118.1610
  118.9610
  123.9070
  118.2350
  115.4800
  115.0840
  110.1310
  111.1570
  108.4550
  112.2090
  113.6910
  110.5040
  116.6320
  116.0210
  103.9480
  114.7360
  117.5220
  110.8490
  116.3040
  109.8430
   99.7091
  100.0880
  100.6960
  111.9390
  106.4160
  113.9140
  106.5130
  112.0030
  112.7540
  113.1130
  115.6150
  124.7020
  124.0720
  118.6120
  117.3910
  121.9670
  119.7590
  112.5430
  120.7600
  113.7050
  122.8200
  123.7450
  127.3910
  130.6760
  133.7420
  132.8450
  128.7370
  141.4400
  136.0680
  139.7460
  134.8800
  123.3160
  132.3710
  134.9670
  137.4330
  137.1160
  142.8920
  135.0400
  133.2210
  143.2780
  141.3470
  141.1340
  141.6760
  139.1980
  139.7210
  142.5000
  143.7350
  142.7800
  151.7810
  144.7140
  135.9430
  137.6040
  133.6400
  135.8410
  129.4990
  144.3030
  141.2890
  147.9940
  156.7700
  151.4790
  144.3730
  145.6630
  145.9600
  156.1370
  153.2630
  160.6590
  151.0960
  153.7120
  155.6170
  163.8330
  152.5480
  146.1840
  153.4580
  164.0660
  155.9950
  154.5360
  158.5970
  157.3520
  160.7710
  160.0430
  159.0040
  156.2580
  152.1980
  154.5060
  163.0170
  157.3960
  154.1520
  154.6490
  158.3120
  153.2410
  158.2390
  157.0580
  153.2800
  155.0970
  160.3520
  149.0150
  158.7150
  150.1520
  159.7560
  165.2430
  161.3570
  152.9740
  162.6490
  173.7440
  160.3450
  160.3930
  159.8180
  156.7270
  160.8540
  154.7540
  162.5830
  160.3030
  159.7410
  152.5550
  153.2670
  160.2580
  156.4660
  157.5520
  148.6910
  142.5040
  144.6720
  146.9000
  156.0320
  149.8420
  149.6280
  149.9050
  159.7970
  158.9680
  158.3270
  158.9160
  155.3640
  153.5730
  156.3010
  157.0550
  153.9960
  154.0180
  157.1650
  152.3610
  156.2490
  149.9730
  150.2140
  148.3920
  155.0000
  156.5440
  148.9910
  152.9110
  147.6930
  153.7880
  149.6210
  142.6050
  140.8140
  142.8560
  142.8620
  140.9830
  147.9280
  151.7500
  149.6260
  153.1120
  150.0360
  144.4000
  143.4760
  147.2810
  145.3990
  148.7920
  151.6170
  151.4790
  141.3330
  142.2670
  145.2630
  150.1100
  139.6890
  141.7290
  146.7660
  147.7770
  135.7880
  145.2180
  138.8480
  135.9020
  133.9820
  138.7210
  140.2340
  138.6880
  143.0860
  148.5160
  139.6380
  150.8020
  153.2350
  156.9940
  157.7740
  159.8130
  152.3900
  145.3740
  153.9320
  155.0170
  158.2060
  147.5300
  159.9340
  156.7870
  155.3180
  153.4960
  144.9940
  148.8010
  140.9760
  143.2730
  145.9070
  143.9440
  145.1800
  142.8410
  143.8250
  143.3810
  151.1740
  145.6880
  144.8300
  147.1050
  154.1250
  146.7280
  141.5150
  142.8920
  137.5010
  140.7170
  141.3310
  139.9030
  140.7580
  140.0550
  144.7120
  145.0100
  149.6810
  143.7790
  137.6830
  133.4640
  142.2770
  140.5830
  143.8340
  141.8680
  145.8340
  141.2610
  139.8270
  141.6830
  150.8210
  142.5370
  150.9860
  151.7360
  148.2350
  146.5940
  161.4490
  155.2550
  153.9510
  155.2680
  159.7400
  153.8610
  146.1100
  150.1530
  139.3880
  136.2100
  137.9960
  130.5720
  141.6290
  139.8390
  151.1990
  149.9270
  138.2030
  141.7170
  141.0280
  146.7880
  154.4870
  153.6580
  141.4570
  134.8360
  142.3990
  142.5980
  132.9560
  146.5150
  135.6330
  146.2970
  136.9430
  148.8510
  148.5820
  150.5820
  163.7760
  153.8460
  153.3100
  154.1740
  150.0700
  145.9300
  147.7160
  148.6520
  150.3230
  156.4000
  153.7720
  159.9990
  159.3520
  164.6350
  159.9930
  152.2670
  150.6170
  153.6680
  153.4380
  146.4830
  150.3420
  153.2270
  143.2840
  152.7190
  155.3790
  149.5310
  147.2170
  147.8290
  142.9680
  143.3030
  145.1640
  147.8080
  145.6190
  142.6990
  146.9060
  145.6290
  144.6790
  150.2410
  154.7510
  153.8340
  147.8200
  150.0970
  147.2990
  144.0960
  146.2060
  143.9930
  148.4190
  153.1260
  147.4680
  143.6090
  148.6470
  143.5880
  138.9850
  135.2440
  134.6450
  140.9930
  134.2120
  134.3390
  137.1900
  130.4360
  135.8000
  143.4160
  146.8170
  139.6550
  147.4790
  146.1220
  145.8480
  146.0500
  142.2870
  143.2740
  141.3800
  148.1430
  152.2490
  140.7880
  143.8030
  137.5130
  139.6640
  147.3880
  145.6110
  147.0810
  146.5620
  137.1880
  141.5220
  145.4820
  135.9750
  141.6430
  142.2560
  139.7530
  140.8970
  150.4710
  151.2570
  157.1850
  149.7710
  145.2060
  149.8230
  152.8440
  147.7200
  152.0200
  154.6260
  156.0500
  153.4690
  148.8330
  149.0680
  148.7240
  142.3560
  152.0820
  149.9970
  144.6000
  144.6950
  139.4310
  147.3280
  147.6710
  141.3440
  147.3320
  149.5510
  139.5830
  140.7380
  142.2290
  145.4260
  147.2890
  146.2670
  147.1620
  151.6380
  152.6120
  142.4070
  144.6170
  148.4600
  150.8320
  153.2330
  154.5390
  153.1190
  147.7240
  146.1620
  153.5020
  141.8230
  134.9030
  133.3900
  132.7280
  132.7930
  130.4210
  137.4990
  141.1660
  140.5680
  139.4460
  138.4060
  145.0860
  142.7480
  144.6130
  150.1270
  151.4880
  153.7350
  155.3200
  156.7730
  147.1430
  148.3980
  152.0260
  160.5720
  166.8090
  166.4170
  169.4500
  165.1820
  175.3970
  162.7280
  161.4550
  150.4220
  148.6030
  148.1990
  156.4100
  155.4120
  148.4920
  156.7020
  147.2160
  148.3370
  145.5150
  147.2710
  150.6200
  154.0490
  157.8050
  163.2770
  164.2590
  164.0550
  162.9410
  162.8000
  165.4270
  166.6750
  163.6320
  168.9370
  172.6310
  171.8120
  168.2620
  163.3750
  170.4890
  171.1830
  171.7590
  170.4250
  172.3430
  178.3140
  178.1800
  174.4330
  170.0860
  168.6500
  177.6010
  174.0400
  171.7100
  173.1310
  183.4730
  171.5250
  178.7930
  179.6960
  171.7630
  171.8730
  177.8080
  177.6770
  173.1090
  178.0050
  178.1800
  182.5640
  186.3030
  185.5530
  179.6960
  173.5380
  182.7980
  181.3500
  184.1330
  182.6560
  186.0950
  184.2410
  184.1800
  184.4080
  184.8680
  177.2210
  178.3690
  179.3310
  172.3430
  177.2430
  181.7020
  185.1120
  179.1180
  183.8550
  178.0200
  176.5630
  180.2820
  184.4880
  176.3400
  175.5390
  171.5610
  171.9960
  164.0710
  174.3590
  171.8290
  166.8340
  170.8700
  177.2030
  172.0230
  172.9960
  170.5240
  173.4560
  166.3120
  165.3560
  168.7820
  166.8940
  166.4370
  168.8090
  164.9620
  171.6120
  163.4110
  155.4390
  163.6600
  162.6700
  161.3140
  158.9510
  164.5810
  168.4790
  164.6820
  167.4890
  160.4140
  162.4000
  157.5890
  166.4340
  166.7300
  175.1200
  173.2230
  169.3350
  164.2050
  161.8200
  151.4520
  153.7840
  150.1290
  155.8110
  152.5210
  151.7170
  141.4240
  162.4120
  163.7580
  164.4760
  157.4460
  155.7570
  154.5880
  154.0310
  153.7830
  154.6240
  162.4760
  159.1840
  158.9240
  156.6090
  158.4510
  160.1350
  155.3320
  158.2170
  147.9790
  152.3760
  151.1370
  147.9900
  143.9950
  145.4780
  148.0620
  145.0980
  153.5460
  151.7180
  149.2360
  154.3770
  161.1870
  152.8870
  157.4300
  158.7240
  165.1540
  160.7340
  154.6190
  163.3340
  153.3670
  154.6330
  157.1900
  162.1060
  168.3970
  171.3920
  166.1570
  160.7320
  162.9050
  160.2560
  159.3420
  155.8750
  159.2750
  161.5960
  157.7430
  152.5060
  153.5530
  146.5640
  152.7360
  161.4240
  155.8240
  151.3860
  143.9690
  149.6290
  153.1580
  151.0700
  160.1340
  154.2740
  151.9740
  156.9940
  153.3310
  153.5690
  166.2810
  161.3660
  155.3660
  149.9480
  157.3860
  158.1970
  161.0650
  162.2380
  157.6020
  154.5870
  153.8620
  153.7050
  151.7410
  152.1180
  149.7500
  150.1790
  145.4500
  146.6810
  142.5380
  146.3630
  142.4450
  141.9410
  129.6790
  137.5240
  144.5610
  144.0880
  142.5690
  147.7430
  142.3730
  135.9750
  132.4610
  135.6780
  138.6370
  144.1950
  138.1150
  137.8010
  135.2720
  133.7870
  140.3520
  138.6170
  145.2920
  144.8530
  145.9650
  135.5520
  142.5770
  143.1950
  135.0370
  144.0720
  136.1690
  148.1870
  144.6560
  134.6720
  131.3450
  129.4890
  122.7710
  131.4610
  133.5270
  127.4140
  119.5070
  126.5440
  127.0410
  130.0700
  133.0950
  142.3500
  142.0520
  136.6440
  142.6500
  144.6910
  142.1050
  143.1050
  154.3860
  136.2390
  137.3190
  134.6910
  133.4510
  144.9510
  133.9800
  129.9700
  132.9850
  131.9860
  132.7140
  136.7230
  131.3800
  123.2110
  115.4780
  128.0480
  119.2220
  119.4260
  113.9500
  116.2010
  116.5890
  109.7370
  102.7500
   95.3529
  103.2320
  100.5820
   95.2585
   94.4436
   96.9311
  100.4440
  100.8370
  104.5830
  107.5920
  110.0060
  106.5010
   92.8477
   91.2846
  102.2890
  101.6780
  115.2180
  117.8980
  124.5810
  120.7650
  121.6610
  125.7740
  121.3260
  126.8690
  136.3120
  139.1850
  131.0060
  135.9580
  135.3860
  123.3080
  128.1280
  126.8780
  121.7290
  118.0100
  127.9590
  129.2970
  122.1480
  116.8740
  121.8160
  120.8440
  123.8890
  125.2570
  124.9790
  126.9430
  133.1820
  133.8970
  135.7410
  126.1550
  119.8180
  114.6930
  115.6730
  112.4180
  118.3690
  119.1650
  118.4340
  129.2910
  130.3280
  123.1450
  136.8810
  119.7510
  123.0530
  118.4830
  114.1550
  124.7320
  121.5520
  117.6720
  116.7620
  189.2630
  184.1880
  187.4960
  168.8560
  171.0380
  171.3640
  184.9630
  175.2090
  170.3070
  174.0740
  165.5360
  171.3450
  175.4270
  185.6980
  175.1350
  172.3580
  175.2990
  175.1450
  170.5430
  171.3850
  164.0970
  171.5740
  176.3340
  165.9680
  184.4880
  176.0100
  157.4740
  166.5280
  172.5190
  170.6970
  171.0730
  165.0690
  166.4700
  169.6630
  166.8910
  172.1190
  176.2190
  172.1360
  167.7390
  166.6900
  162.7790
  168.7510
  173.4220
  168.8970
  166.6360
  165.2010
  162.6700
  178.7230
  175.8670
  185.4470
  175.5360
  174.7680
  173.8240
  177.3130
  172.3530
  176.8360
  183.1940
  179.1230
  180.5000
  179.9450
  173.4710
  174.1090
  168.5230
  173.7760
  177.3900
  168.6400
  177.4280
  175.9610
  182.1130
  179.5840
  179.8990
  173.0730
  173.8290
  164.0560
  167.3540
  174.3350
  176.6420
  184.0410
  175.2690
  173.3870
  177.0030
  176.0200
  179.5330
  176.5650
  179.3280
  178.6170
  178.2060
  184.5680
  185.6950
  190.2260
  182.6530
  177.5950
  184.5470
  178.1860
  183.3990
  184.8440
  183.6950
  178.8590
  182.2910
  178.0950
  181.8160
  175.5770
  175.0120
  185.1240
  178.7120
  186.7760
  189.1400
  189.7580
  185.3140
  192.4250
  190.0080
  183.1690
  189.0630
  194.5430
  183.7740
  184.5730
  187.4770
  195.4480
  193.0220
  187.5600
  200.8740
  194.3100
  188.8140
  186.2190
  178.1430
  183.7780
  184.2630
  195.6310
  190.4660
  184.5270
  189.1140
  184.3450
  181.0010
  178.6890
  176.2980
  179.5470
  176.3000
  175.6450
  176.7460
  166.0510
  178.2380
  168.5760
  165.2610
  162.9940
  170.0660
  167.9390
  168.3470
  164.9490
  166.4310
  166.8060
  163.8830
  166.8420
  168.1350
  168.6250
  173.1390
  178.7420
  167.4040
  173.3170
  163.0640
  167.7950
  164.7180
  168.5630
  167.4380
  167.8170
  168.2230
  166.9920
  169.8040
  168.4340
  172.9330
  176.8450
  175.5170
  179.2800
  176.4500
  183.3100
  178.2770
  180.4700
  178.7730
  168.2400
  177.0410
  170.0260
  174.2140
  176.0010
  173.1600
  168.7000
  173.1110
  173.7640
  171.5570
  162.1360
  159.9490
  155.9380
  168.8020
  162.8640
  162.3770
  155.1030
  159.5470
  160.9080
  161.4420
  164.8260
  163.0550
  162.0810
  158.5280
  163.9080
  165.9840
  160.1760
  166.1360
  168.8330
  160.2380
  158.7280
  162.1480
  164.6150
  153.6710
  166.5030
  165.3520
  163.4860
  173.7710
  171.1670
  176.5620
  172.1280
  177.5580
  176.6080
  183.1980
  174.9290
  190.8410
  182.2170
  179.8980
  170.6580
  173.3450
  175.7100
  174.1220
  173.6730
  175.6610
  169.5040
  182.1780
  179.4070
  172.4990
  163.6180
  170.1520
  167.2140
  175.2500
  170.6050
  166.9700
  161.6280
  163.7950
  167.3450
  165.9190
  178.6490
  179.3540
  176.9330
  174.2450
  180.0030
  171.6760
  166.2270
  162.3280
  164.2520
  161.6800
  150.6990
  151.7140
  155.7360
  155.9410
  158.4350
  160.4130
  153.8720
  154.8670
  157.7020
  155.8800
  159.0120
  160.4390
  161.8000
  151.2480
  151.4300
  155.1210
  156.0180
  156.7570
  152.4720
  152.1520
  155.5560
  154.5170
  151.1520
  158.3870
  157.0660
  154.3640
  153.7350
  158.7030
  150.2310
  153.7920
  148.6580
  154.4610
  151.8820
  150.5000
  149.2150
  139.6810
  147.7380
  150.0000
  149.0160
  154.2190
  153.6430
  155.3040
  149.8220
  150.5270
  143.4840
  147.7800
  147.9420
  142.2400
  147.1910
  150.0230
  152.2620
  145.0120
  150.2220
  156.7310
  154.2000
  153.6280
  159.0370
  151.3010
  154.6730
  164.2120
  159.8260
  165.0380
  158.1190
  165.6230
  161.9170
  161.9270
  163.5410
  161.6330
  153.0570
  157.1210
  159.3860
  168.4220
  164.5670
  170.0130
  176.5620
  172.5410
  173.2500
  171.6390
  164.0210
  169.1720
  174.7810
  172.4690
  171.8010
  170.7180
  179.0170
  175.8030
  173.1350
  176.9850
  175.0260
  175.8200
  175.7970
  164.3010
  170.2900
  170.4180
  169.4450
  165.5200
  171.4170
  159.9860
  163.3580
  166.3120
  162.6600
  169.7630
  167.8120
  160.6270
  169.2140
  165.6820
  159.4010
  159.9980
  154.0780
  152.3630
  159.5380
  159.1470
  162.4230
  158.0390
  166.7780
  169.3350
  165.8320
  167.2760
  163.5570
  162.4250
  161.5540
  160.8010
  163.3100
  158.2990
  159.7580
  164.8060
  163.2010
  167.4590
  153.2650
  161.7850
  161.3340
  164.3810
  159.7990
  156.6490
  156.1130
  147.4150
  149.7010
  153.9610
  155.3260
  159.8180
  162.8830
  162.7410
  163.0140
  158.8060
  146.6270
  154.0740
  154.3410
  159.5600
  154.5330
  159.0670
  167.7560
  162.9120
  158.6200
  161.4850
  166.5280
  165.6500
  169.1290
  178.6050
  178.8860
  183.9460
  181.5060
  183.5660
  180.8740
  180.9460
  177.3320
  173.1900
  172.7650
  171.2580
  170.1030
  163.7850
  156.4250
  153.6440
  161.1630
  163.2370
  163.2750
  161.9480
  157.3150
  148.6690
  145.0840
  152.3010
  146.1810
  145.9870
  147.0090
  149.0810
  151.1490
  154.4240
  152.0170
  148.9140
  145.6100
  140.2790
  146.2260
  139.0310
  143.3460
  144.0590
  147.3920
  145.3310
  155.3490
  146.0080
  140.2740
  146.1100
  145.0520
  136.4950
  142.5030
  141.3820
  147.1130
  146.1440
  147.4620
  132.6600
  133.4630
  131.3090
  138.5230
  134.3510
  141.1660
  144.4430
  142.9720
  137.9140
  144.1410
  135.9660
  145.5350
  141.5300
  149.9640
  148.6470
  151.1720
  148.5170
  145.1310
  148.8580
  143.3710
  150.7610
  151.6170
  154.8830
  148.7590
  149.0110
  150.8270
  146.8280
  146.7640
  153.0130
  154.3640
  157.6740
  149.7530
  153.0910
  152.4600
  146.4360
  140.2970
  143.0540
  146.8650
  143.7530
  150.4220
  152.2650
  152.4020
  154.6130
  156.7460
  150.5410
  155.9450
  148.0140
  149.9410
  150.6250
  149.4660
  143.0600
  143.4430
  135.1500
  135.1080
  135.1860
  130.7140
  137.9240
  142.8670
  136.8990
  147.2940
  145.4010
  153.7390
  157.3870
  156.1230
  157.1160
  155.4170
  158.6600
  156.2740
  155.8660
  152.9240
  156.6050
  160.6590
  159.6120
  157.5080
  155.3080
  153.2990
  156.3950
  159.9570
  161.0450
  155.6070
  154.4800
  165.0030
  156.3840
  164.0090
  163.7440
  166.8870
  167.0760
  170.0220
  174.0560
  160.3250
  174.5780
  158.7050
  167.0240
  165.3550
  166.3660
  161.3300
  159.5080
  169.8940
  168.5870
  167.5860
  168.7110
  151.5270
  165.9670
  167.4070
  172.2930
  161.9970
  165.2820
  166.4820
  162.1290
  163.8670
  158.6080
  156.8030
  164.6100
  165.0480
  164.0310
  159.1890
  164.1930
  157.8420
  156.4830
  156.9490
  157.4610
  153.6940
  155.2270
  155.6200
  160.1430
  159.4230
  169.1100
  160.1560
  156.7790
  159.6520
  160.8880
  155.9550
  156.4080
  160.4260
  155.7650
  160.2690
  168.2140
  167.6060
  172.7000
  172.6630
  161.0270
  167.0270
  170.8100
  167.4070
  172.4960
  164.4590
  162.4760
  162.7340
  160.1210
  156.3500
  158.2590
  170.4220
  166.3360
  164.8080
  170.9260
  158.0430
  157.7880
  162.6370
  159.5380
  159.5060
  164.3330
  163.3270
  157.9430
  157.1170
  154.1020
  151.2900
  149.3560
  150.0620
  145.8150
  135.2290
  142.6620
  140.2580
  143.9560
  149.8490
  148.4050
  146.2970
  145.3320
  152.4450
  148.3750
  154.8110
  151.7220
  156.0260
  159.9600
  156.2730
  157.8110
  165.8070
  156.4580
  155.4770
  147.5260
  143.9800
  150.2990
  146.6930
  140.6940
  139.8490
  143.4520
  148.5890
  144.6170
  140.5840
  143.7150
  140.1310
  148.7610
  151.0540
  159.0860
  145.2840
  149.4780
  149.5980
  162.8370
  157.7490
  156.4980
  149.5750
  147.3040
  153.0570
  154.3050
  147.4710
  153.0750
  147.9870
  150.7630
  153.3540
  157.0980
  162.6240
  161.5590
  163.4610
  167.9900
  166.7110
  153.9710
  150.2420
  157.3720
  156.7120
  156.7430
  152.9400
  150.3250
  149.2150
  137.7590
  140.8950
  138.9520
  141.2670
  138.9270
  140.3110
  127.1460
  141.2960
  131.6760
  135.4640
  149.7950
  145.1040
  142.8950
  139.2840
  135.9260
  144.9380
  154.6850
  149.4040
  161.1290
  161.5710
  161.5580
  165.1140
  161.6510
  159.7960
  158.4910
  155.3220
  157.3210
  146.8100
  146.0070
  143.8060
  145.4730
  133.0360
  139.4080
  135.9590
  136.5490
  137.2050
  136.6130
  136.5930
  131.1850
  146.4720
  151.6390
  151.5150
  149.0830
  142.1730
  146.6680
  147.9180
  144.3600
  144.0570
  147.9130
  158.0800
  154.8910
  152.3690
  148.0320
  151.0380
  159.1780
  155.1680
  153.0360
  146.2170
  150.6340
  145.2080
  149.1600
  144.7190
  145.6880
  144.3770
  148.2070
  145.2540
  148.5890
  143.9860
  142.9920
  144.4200
  139.8130
  140.3320
  130.8740
  134.3010
  143.3190
  142.4550
  144.7160
  133.6760
  139.8480
  141.5390
  140.5600
  143.0300
  136.7200
  129.2840
  140.7440
  141.6090
  140.4990
  144.2390
  145.1380
  144.2000
  145.9110
  149.4470
  154.5280
  161.2590
  154.3030
  152.7850
  141.8360
  151.8120
  153.1370
  153.9270
  150.2300
  155.6270
  148.0100
  141.2490
  144.5990
  148.6260
  156.3100
  154.3020
  144.4720
  144.5580
  152.1110
  157.9550
  157.5510
  150.5660
  143.7820
  140.9410
  139.2190
  146.1500
  153.0660
  147.5920
  157.0680
  148.3540
  153.3430
  146.6440
  147.7470
  157.6810
  160.3460
  153.6220
  143.9070
  149.5800
  152.4230
  144.3660
  148.5200
  148.9810
  142.5790
  144.5730
  141.0320
  135.7450
  139.9740
  143.7090
  147.4020
  145.7060
  142.2990
  149.2180
  152.9180
  145.3960
  142.2700
  149.1180
  144.5660
  144.9660
  156.4250
  162.4470
  164.8240
  170.3560
  168.1350
  172.4180
  175.3270
  172.6860
  168.2490
  166.7930
  166.8500
  165.0360
  167.8710
  167.6170
  172.0740
  167.5450
  176.8630
  181.9980
  180.1690
  177.5670
  174.2740
  175.2740
  166.3360
  172.9080
  179.4940
  182.2320
  180.5920
  176.3890
  174.1030
  167.1740
  172.5540
  175.2880
  174.3620
  171.7740
  167.3720
  170.9710
  164.4980
  166.9560
  174.2140
  176.1320
  168.1090
  175.7000
  172.6320
  171.7970
  170.4480
  163.3480
  169.5500
  161.2260
  162.9860
  162.2070
  165.4500
  164.6470
  165.5370
  170.4820
  168.4280
  174.1740
  167.7060
  177.5040
  177.8860
  174.9240
  177.5260
  175.4640
  175.5750
  172.9650
  174.6050
  168.7870
  168.9120
  177.1920
  169.0460
  182.6540
  183.2540
  182.5660
  181.6800
  179.7550
  189.3730
  182.8120
  182.9770
  180.2850
  180.9930
  186.5970
  190.8750
  178.8510
  182.9740
  182.6970
  182.1790
  181.5940
  180.5980
  176.0960
  175.6620
  178.8040
  171.3610
  184.4140
  178.5780
  185.6210
  178.4930
  189.8630
  188.3720
  178.3630
  183.5110
  174.2140
  176.5490
  182.3130
  190.2600
  180.0490
  181.3290
  177.6300
  186.7110
  181.6580
  187.5560
  189.7390
  192.2460
  185.4800
  188.8030
  185.9750
  185.3180
  187.8210
  182.2310
  192.6850
  187.1880
  182.6180
  180.5220
  178.2750
  179.2170
  179.2500
  183.0610
  178.7080
  180.8080
  180.9120
  190.8970
  188.1590
  183.8440
  193.7230
  188.1160
  186.5580
  192.8230
  192.8250
  196.0460
  189.2520
  185.2230
  186.4760
  182.3710
  174.1630
  186.0680
  174.4650
  179.8740
  183.8680
  184.8060
  181.1790
  184.4060
  188.7440
  192.6930
  190.2120
  184.2460
  193.4950
  179.9450
  183.9650
  181.1100
  186.4070
  195.7960
  197.3990
  191.7690
  194.7160
  194.3760
  188.8870
  191.7830
  194.5520
  200.5260
  196.8280
  196.8320
  194.4090
  180.6650
  189.4760
  183.0940
  189.9780
  180.2620
  186.3480
  183.0770
  185.0030
  187.1450
  191.6430
  189.5790
  192.2320
  188.8280
  179.9720
  189.4390
  181.0590
  190.3120
  183.3660
  179.9520
  177.8770
  176.7240
  179.2410
  181.1480
  178.5850
  179.2200
  182.8070
  187.6430
  189.8630
  179.9210
  177.1640
  185.0060
  181.1780
  182.4950
  182.1100
  185.9720
  178.1770
  177.3140
  181.3770
  178.5350
  181.6850
  181.6390
  184.6190
  183.1760
  183.9110
  182.8420
  190.3540
  190.5900
  189.7700
  189.6520
  187.4050
  186.0060
  179.9850
  180.7870
  187.2580
  184.2900
  175.4360
  180.9910
  178.6350
  178.8340
  178.6780
  181.7110
  182.7480
  178.7200
  174.0630
  180.8330
  184.3270
  176.2390
  176.3760
  173.7530
  178.6790
  175.1530
  166.9400
  168.4200
  168.6070
  166.2950
  166.8950
  173.7630
  165.7660
  168.0880
  168.5380
  165.2710
  165.6940
  163.7010
  167.8610
  172.7610
  172.0660
  174.0450
  174.3100
  173.5900
  169.3820
  166.9310
  167.7300
  170.3750
  166.7640
  170.7950
  169.0290
  171.4480
  168.4300
  163.0980
  169.1340
  170.7620
  166.9020
  163.6830
  165.9140
  158.8470
  152.1640
  160.0740
  157.8810
  153.9410
  153.8990
  162.4060
  158.0240
  157.2690
  161.0680
  154.8960
  164.1740
  160.3120
  160.4380
  152.1670
  159.9900
  160.2900
  160.2940
  161.5280
  160.6540
  155.8650
  163.4220
  149.2990
  160.4560
  154.5370
  160.5240
  159.9100
  165.6010
  160.7780
  153.3440
  159.0600
  164.0210
  166.5350
  166.0030
  169.4110
  162.8520
  166.7730
  168.8550
  161.2550
  162.4440
  167.2360
  169.6630
  165.6700
  163.7940
  178.4790
  172.6400
  180.4300
  174.6220
  177.1050
  170.1080
  162.9880
  166.8880
  175.7340
  165.8480
  164.1200
  164.7000
  160.1340
  162.8740
  159.9320
  158.0300
  150.7890
  153.0440
  152.8560
  155.6410
  145.9130
  156.4240
  141.9540
  153.9110
  155.2950
  154.8330
  155.0460
  156.1910
  157.6630
  156.2030
  163.2230
  154.4760
  153.0350
  156.0050
  153.9910
  159.8330
  162.4630
  154.2590
  156.9930
  159.9630
  159.8390
  157.8420
  151.9780
  153.9050
  153.4230
  157.1550
  157.1570
  159.2660
  157.6310
  158.3560
  155.1280
  155.2620
  156.2480
  149.5110
  163.7670
  163.2420
  152.7410
  157.1620
  161.3600
  161.3640
  152.6630
  161.7610
  162.8430
  154.6740
  167.6660
  167.1930
  164.4380
  162.3040
  163.1040
  156.9410
  151.1460
  158.2840
  159.0930
  159.3290
  159.1240
  151.5030
  161.6950
  158.6800
  160.0690
  155.0570
  157.2200
  154.0080
  152.0160
  162.2350
  157.8410
  150.1200
  156.9240
  157.2920
  161.9850
  162.5680
  161.6140
  164.3520
  163.3890
  162.8500
  165.0560
  159.3170
  167.1790
  168.1550
  172.1960
  175.4400
  165.7130
  166.3420
  167.2990
  165.1880
  167.7570
  165.3920
  151.4660
  155.4560
  155.6020
  155.8330
  164.5740
  162.1330
  162.3750
  167.1220
  168.1460
  173.4610
  173.4280
  169.4200
  162.6590
  173.6590
  166.8180
  170.5620
  170.9620
  169.9790
  170.4710
  168.8880
  173.1850
  175.2140
  169.7320
  171.5950
  180.4180
  177.1100
  179.1730
  175.9890
  172.7050
  173.8580
  163.0140
  167.4310
  166.3900
  179.0670
  182.6410
  187.2750
  186.5420
  179.9610
  151.9180
  158.6210
  161.0630
  155.7200
  158.1820
  154.9350
  156.1510
  153.5580
  159.1440
  158.8540
  158.2400
  157.8620
  169.8830
  163.8930
  161.4250
  167.5530
  161.9450
  165.4550
  159.5280
  166.0830
  170.8730
  169.8680
  163.3520
  163.4290
  165.0860
  160.1130
  155.9570
  153.9490
  152.4200
  157.1170
  157.2570
  150.1040
  155.4500
  154.3860
  149.7650
  152.3850
  153.1320
  157.8170
  148.4520
  155.6120
  147.9120
  151.7030
  159.7560
  159.6080
  160.0420
  162.3810
  171.1230
  169.9750
  167.3390
  165.1120
  168.5500
  174.6770
  167.8530
  176.3040
  185.6500
  186.5450
  193.1070
  165.7240
  170.2470
  164.1320
  176.2490
  151.4020
  160.8790
  167.5170
  168.7060
  167.7730
  168.3890
  156.6460
  176.9510
  190.2430
  184.6810
  181.2020
  180.9130
  163.5380
  153.3780
  157.8430
  175.5950
  175.6480
  165.4590
  147.2490
  145.0780
  161.7590
  161.5120
  167.2540
  165.1590
  167.3850
  168.5910
  177.1260
  177.1820
  175.2220
  167.1720
  168.4990
  168.2670
  162.4860
  145.3860
  145.7040
  143.1360
  144.9690
  133.1780
  144.0460
  161.6480
  164.0110
  177.6820
  184.7340
  182.9870
  176.5290
  180.8170
  177.7140
  187.7990
  184.7490
  175.4910
  171.5180
  177.2040
  171.5210
  163.5530
  155.6340
  191.0060
  186.2730
  178.6880
  152.6470
  160.5580
  174.0880
  175.8800
  171.3440
  172.6430
  183.7970
  184.0770
  189.1350
  186.3890
  186.6000
  181.3310
  196.0480
  174.5460
  182.2330
  189.7850
  154.9070
  172.2700
  175.7940
  177.7220
  171.0730
  170.9110
  174.4550
  174.0260
  166.2210
  165.0780
  162.3900
  156.7160
  161.2730
  186.2220
  185.6840
  171.0650
  167.8130
  169.8490
  178.0680
  185.8360
  172.5040
  176.6020
  170.4910
  168.3700
  167.2540
  163.7140
  163.4470
  170.7840
  170.9720
  168.1070
  172.9380
  167.4260
  171.5300
  173.2260
  166.2230
  167.2070
  158.1190
  161.8530
  156.1310
  162.8170
  159.8260
  162.8300
  163.7040
  167.6820
  180.1370
  188.2430
  176.5180
  147.6410
  145.1700
  167.9980
  168.0640
  187.8720
  173.6870
  174.2980
  138.0450
  114.7730
  109.3280
  108.3890
  112.2190
  105.4210
  107.2020
  102.3660
  113.1090
  110.7410
  115.0130
  110.1130
  114.1370
  101.3780
  107.5220
   99.0904
  114.3010
  105.9220
  107.4890
  111.9790
  108.9560
  114.7030
  116.2620
  118.0180
  125.2660
  117.9970
  166.5680
  134.9250
  128.4350
  128.0300
  144.5170
  148.7730
  174.3510
  171.3090
  167.5610
  170.3090
  174.5950
  159.2180
  170.6770
  161.2480
  175.0850
  188.5030
  155.7080
  158.0160
  159.9110
  154.2690
  136.5900
  152.1860
  145.0870
  136.3730
  143.0420
  134.6280
  129.1670
  135.8610
  148.1900
  143.7870
  147.4690
  140.0260
  147.4060
  139.7950
  141.4340
  139.4720
  134.3710
  148.3030
  148.8670
  141.8810
  145.8680
  141.9270
  140.8270
  141.6400
  145.7100
  144.5890
  145.2780
  143.3200
  147.0900
  142.2420
  143.0830
  143.6760
  140.5520
  143.5240
  146.2240
  150.1770
  153.5000
  162.4980
  154.2080
  150.7220
  156.5800
  155.2390
  158.1990
  158.8060
  157.0190
  155.3000
  154.2880
  157.1980
  151.1890
  166.1880
  159.7150
  164.3990
  166.6150
  164.6000
  166.1540
  164.9210
  159.9630
  163.0880
  164.6350
  164.6630
  165.7530
  166.4060
  164.0230
  170.3920
  169.8710
  172.2420
  174.2230
  171.6270
  178.2240
  168.1710
  175.0270
  177.0160
  171.8130
  167.1470
  177.8290
  175.5770
  176.5970
  179.5930
  182.7450
  177.2510
  177.1800
  174.8260
  177.7330
  180.5600
  176.6020
  178.9370
  177.3710
  180.9640
  177.7350
  182.8520
  180.4930
  175.4770
  176.6140
  178.6200
  174.2980
  175.4170
  169.5340
  173.7110
  163.6370
  163.3120
  160.6600
  160.3740
  160.0350
  162.1140
  153.9140
  166.8940
  169.9090
  155.2600
  156.8530
  169.2410
  158.2070
  161.0170
  182.9140
  168.7570
  169.0140
  162.3540
  166.1700
  171.5900
  165.0180
  157.4530
  155.0670
  177.9540
  169.9520
  170.1790
  176.8370
  180.4580
  173.0860
  170.9550
  164.5100
  154.3240
  173.2860
  159.9810
  160.7240
  153.3850
  154.2980
  160.8840
  156.1330
  152.3540
  155.3600
  156.2080
  153.8750
  152.9110
  157.9970
  161.0320
  159.0490
  157.9710
  159.6600
  162.3140
  163.0510
  167.8630
  154.9930
  149.9450
  156.9300
  156.6580
  156.1860
  148.4250
  148.9990
  150.1270
  146.6670
  148.1710
  147.0420
  145.0810
  152.0800
  151.3840
  141.9770
  139.9950
  144.8470
  140.2440
  141.7050
  145.4080
  142.3030
  152.3650
  143.7890
  140.3510
  146.0910
  156.6470
  154.3030
  148.0920
  138.6480
  145.8960
  141.1540
  143.6160
  145.7010
  143.0790
  146.3960
  152.8530
  149.9860
  146.3060
  145.1890
  142.3790
  140.3930
  137.6900
  131.2190
  146.3500
  141.6770
  144.8630
  140.3010
  141.7340
  145.0260
  149.1970
  153.7040
  151.6930
  146.4920
  151.0720
  148.4700
  145.7300
  146.2340
  151.0640
  154.5280
  158.5730
  153.9490
  154.5050
  148.1770
  148.6890
  150.6780
  151.8660
  147.9660
  155.3950
  156.8900
  158.6260
  160.5840
  157.9170
  147.2190
  150.2430
  157.9770
  151.0380
  155.2330
  158.6460
  144.3080
  148.9800
  156.1120
  140.2310
  145.5350
  145.7560
  147.1730
  142.4000
  142.5640
  142.4540
  133.8260
  136.7900
  145.4880
  139.3470
  140.3720
  136.6530
  135.4720
  137.0500
  135.0830
  129.1550
  127.4060
  129.9540
  122.5470
  126.5640
  126.3040
  121.3130
  129.3930
  133.0220
  133.3520
  130.4070
  133.6690
  138.6850
  140.1180
  130.8040
  136.6210
  136.1980
  139.0970
  138.1700
  135.8840
  139.9600
  133.5560
  137.8400
  134.2560
  138.9740
  136.0850
  129.2340
  135.3240
  163.1400
  159.2460
  154.0380
  161.3870
  163.6270
  152.9760
  158.2770
  156.2770
  151.9360
  167.3100
  165.3080
  170.9170
  161.1070
  159.7110
  164.0920
  165.9610
  173.4020
  167.9700
  170.7750
  174.4700
  167.4250
  180.1440
  175.5420
  172.7690
  173.2290
  173.7460
  170.0460
  181.8280
  170.8250
  170.1710
  168.1140
  176.0740
  176.3580
  162.5030
  167.0160
  168.3410
  152.9960
  159.3440
  157.9780
  149.5880
  151.3100
  152.9470
  147.3890
  155.2800
  159.0830
  160.1840
  155.6360
  157.7850
  163.6930
  155.4400
  151.3070
  147.9920
  151.4080
  155.8800
  149.4420
  153.8500
  150.5210
  149.4320
  151.4550
  151.2900
  164.8910
  153.1400
  156.1890
  153.9180
  151.4390
  153.9930
  153.1290
  150.2720
  159.3700
  160.5770
  170.6520
  170.8630
  171.3770
  168.1890
  189.9070
  189.9300
  179.7340
  180.6710
  137.7840
  145.0620
  149.7160
  121.7520
  126.4710
  146.0180
  149.3680
  166.4280
  155.4980
  135.4400
  166.1080
  177.5740
  172.7810
  176.8720
  153.4500
  153.1670
  143.2610
  179.9650
  175.1100
  183.5810
  174.3670
  161.0310
  115.7760
  137.0090
  143.5900
  160.2360
  155.6160
  133.5860
  142.5430
  150.2960
  148.4110
  144.4010
  143.2160
  149.3920
  145.5470
  151.6140
  155.2410
  167.4110
  168.9270
  169.9450
  165.1940
  158.2500
  164.1010
  160.0610
  151.0500
  184.6010
  161.1250
  155.5240
  158.4190
  170.4910
  182.2160
  181.5580
  184.6120
  176.7380
  178.8300
  172.7810
  172.1470
  150.4430
  145.6070
  157.1300
  151.7410
  155.8080
  152.0240
  174.8890
  146.7950
  124.0650
  148.0700
  149.6790
  165.2240
  156.2320
  152.7760
  161.1740
  159.0760
  163.0010
  152.9610
  156.4720
  156.1740
  152.5470
  176.4320
  159.6270
  143.3580
  135.6920
  132.7050
  124.0920
  127.7250
  173.6070
  171.4010
  166.8280
  145.5190
  134.6830
  152.1950
  167.7140
  152.8540
  166.3460
  165.9380
  176.3860
  180.9690
  177.2450
  158.9810
  150.6530
  160.7920
  160.9820
  161.0990
  152.4790
  174.1110
  141.4220
  150.8850
  148.2060
  150.3760
  142.5120
  171.8720
  188.8180
  177.7110
  163.8910
  143.7920
  135.9040
  122.7840
  125.4020
  128.1810
  133.0570
  145.1730
  130.8920
  142.1440
  150.5420
  145.6340
  111.9690
  129.8430
  129.9750
  123.5190
  118.6240
  127.1970
  130.8020
  176.8030
  169.1640
  169.5290
  156.6470
  166.7490
  160.4950
  158.1880
  162.3820
  156.9270
  184.6680
  151.6970
  166.4440
  167.0780
  173.7170
  164.9190
  175.4320
  165.8990
  174.1630
  177.0450
  172.5010
  175.9890
  167.1500
  180.0900
  178.8570
  172.1990
  175.9450
  169.2470
  165.6800
  167.6200
  172.0530
  163.0630
  160.1290
  165.0170
  168.6830
  171.8080
  172.6130
  170.7440
  166.0840
  169.3490
  167.0430
  160.5970
  162.5650
  165.6770
  159.0040
  163.3590
  164.4240
  164.8680
  174.7040
  170.6070
  166.9740
  176.0310
  179.2940
  180.0880
  167.5180
  168.4010
  176.7770
  168.3670
  170.6590
  168.2390
  162.2780
  165.7260
  178.7510
  184.0650
  178.6590
  181.6640
  177.7950
  174.4510
  166.3330
  177.3240
  180.7960
  187.7210
  176.9060
  176.8410
  172.1970
  173.8380
  169.0690
  169.2720
  167.0760
  175.3560
  173.6730
  177.3020
  174.0240
  180.0430
  176.2250
  174.3230
  174.0340
  186.2360
  184.8930
  187.5200
  192.5940
  190.9230
  194.5660
  196.8180
  192.3640
  187.9860
  193.3610
  193.8550
  194.3700
  190.8820
  186.9180
  190.5880
  189.2650
  188.4420
  195.5370
  187.3720
  189.3380
  193.2040
  191.6760
  188.4000
  191.4610
  181.7910
  176.9820
  179.2060
  177.8470
  187.1740
  181.0200
  183.2480
  193.6250
  182.3360
  179.2000
  181.9570
  176.2220
  171.7090
  178.2930
  172.8120
  174.3030
  172.0360
  179.8040
  178.0450
  179.0170
  177.8730
  178.2480
  168.6400
  167.0110
  170.9170
  167.3970
  169.4940
  168.7190
  166.4500
  168.4440
  160.3280
  159.0480
  165.5090
  169.4690
  163.6070
  165.8170
  170.1780
  166.2810
  172.3630
  170.7600
  171.2440
  175.8870
  170.4070
  168.1790
  172.0580
  174.7410
  175.7190
  182.5150
  189.8850
  183.0720
  184.7330
  185.4690
  188.8290
  185.9920
  183.9060
  187.9870
  185.7470
  185.3960
  182.0090
  188.6440
  183.5890
  171.6700
  173.8190
  178.8360
  181.5450
  175.8560
  180.0220
  183.1990
  183.1490
  178.3550
  189.5320
  195.0070
  188.7370
  189.9860
  189.7740
  191.2020
  189.6560
  184.5470
  188.1160
  190.2120
  186.1340
  180.8650
  184.0920
  185.4260
  184.3600
  184.0180
  193.0210
  181.8090
  187.1700
  182.8310
  187.7130
  176.6940
  178.5130
  176.7080
  173.5660
  181.6100
  174.3610
  176.7630
  183.1610
  173.3260
  179.7660
  173.6250
  171.5330
  170.0370
  182.0620
  183.3750
  184.4160
  184.4150
  184.4470
  181.4600
  180.4350
  179.4980
  178.9020
  180.2330
  183.8950
  186.6120
  187.5090
  193.6700
  184.7450
  182.8820
  174.5850
  188.5450
  188.7380
  191.7860
  193.0120
  188.0400
  189.7450
  189.5890
  196.2360
  197.7010
  199.4950
  201.0710
  193.2470
  191.8190
  188.2120
  188.1430
  182.5440
  174.1140
  191.3230
  174.1680
  178.9550
  177.3750
  176.5320
  176.3420
  173.5540
  170.9940
  169.3850
  171.6870
  171.8860
  168.6810
  170.2770
  168.9390
  171.3150
  173.2850
  180.2530
  174.5320
  177.5240
  177.3790
  175.2230
  178.0670
  177.5440
  174.1810
  178.3620
  177.5850
  175.9010
  175.4190
  169.8080
  174.9240
  177.4250
  173.7760
  177.0840
  177.1600
  170.9530
  173.7750
  176.7960
  182.1920
  173.3680
  179.4220
  175.4530
  178.3120
  177.4340
  174.3920
  182.7690
  177.2240
  183.5910
  188.8000
  178.7770
  179.3400
  176.7880
  186.0590
  177.6460
  179.2390
  179.2870
  189.0360
  182.6970
  185.1380
  181.3520
  182.1330
  181.8650
  181.8460
  182.5410
  170.4690
  172.1570
  176.8990
  178.9290
  177.1880
  178.6280
  177.9250
  172.2920
  169.8620
  166.8840
  173.4680
  172.6810
  174.6820
  170.7960
  166.4230
  169.9340
  172.7380
  161.8070
  164.6230
  166.2850
  168.2960
  162.7600
  160.6010
  158.1230
  155.4010
  154.2510
  167.6600
  163.5670
  157.6670
  158.0640
  167.1730
  166.9800
  167.1940
  167.4270
  169.5880
  161.8140
  166.5560
  162.5670
  170.0160
  175.5750
  173.2250
  168.3480
  164.1380
  159.7350
  163.1700
  167.2980
  155.2390
  157.4290
  157.4970
  159.1630
  162.9020
  169.3710
  162.6170
  157.1480
  161.0270
  162.3830
  158.6040
  155.4770
  152.4120
  148.6290
  157.1980
  150.5590
  156.4050
  161.7680
  164.2720
  158.4910
  159.8360
  164.5770
  164.3610
  158.4360
  146.5140
  153.2940
  155.1760
  153.1440
  152.0980
  154.4390
  153.9200
  152.1300
  161.3210
  161.7490
  158.4380
  158.9680
  160.4030
  158.2830
  164.5890
  162.9590
  166.7710
  168.3000
  161.4230
  161.9940
  149.6370
  159.4320
  149.1900
  148.4220
  158.5600
  159.6230
  155.1330
  161.2280
  161.4470
  161.3820
  161.5620
  161.0650
  166.8600
  158.3290
  153.8900
  159.1840
  154.8610
  157.7380
  159.9750
  164.7210
  155.2170
  165.7110
  159.5170
  164.0910
  172.2990
  156.2800
  160.1060
  162.5760
  166.5270
  159.6290
  161.2090
  164.9790
  161.3840
  161.6850
  161.8010
  157.6050
  159.2340
  155.7520
  160.1900
  164.1780
  155.8840
  163.1400
  165.5530
  165.0750
  168.8400
  163.2760
  164.2220
  158.1020
  163.3570
  161.7550
  156.5830
  160.5410
  153.7010
  150.2800
  152.7750
  160.2480
  159.7650
  158.3950
  165.9850
  162.0510
  160.1770
  166.4090
  159.7340
  163.3870
  159.7490
  161.1920
  160.5170
  155.9410
  161.9970
  166.2290
  164.0600
  161.3010
  159.9190
  158.2610
  160.3870
  165.3650
  167.7780
  169.8690
  163.3050
  166.1210
  165.0560
  160.2710
  164.3110
  159.7920
  144.7650
  150.5720
  148.3710
  148.5430
  144.5640
  151.6850
  145.8740
  146.1510
  151.3030
  146.2070
  150.1360
  156.2640
  157.6900
  152.6350
  161.6460
  156.8100
  150.7190
  149.3060
  156.2700
  160.4840
  152.6440
  154.2010
  149.7440
  147.5890
  144.7290
  143.0320
  151.3230
  145.1400
  148.9640
  141.1780
  148.6210
  151.4010
  146.9640
  143.5240
  147.9500
  146.0990
  146.9960
  148.1840
  155.7090
  154.7340
  157.5480
  166.5450
  154.9030
  158.6210
  166.6700
  158.3590
  164.3380
  160.7920
  162.6150
  159.4860
  161.7550
  162.4190
  165.2510
  167.7390
  166.7640
  170.3510
  162.3720
  166.6260
  160.0960
  163.6380
  161.9400
  167.7600
  164.7030
  163.3870
  163.0990
  161.4510
  163.4920
  159.5290
  153.5870
  161.1790
  159.1040
  160.2120
  151.6580
  155.8220
  152.8670
  159.7980
  158.3520
  154.0540
  162.0880
  164.4030
  156.5880
  164.4660
  152.7620
  160.4110
  163.2530
  165.8140
  170.5220
  171.6660
  173.5100
  164.6540
  159.5020
  171.8970
  163.1920
  160.5880
  162.4320
  173.8100
  171.8270
  175.8640
  177.5070
  180.5840
  174.5010
  172.8860
  175.8420
  172.5820
  172.8630
  172.7870
  173.5230
  178.5880
  174.5160
  169.7280
  158.5420
  169.8140
  167.3140
  165.4930
  144.8850
  171.4580
  164.7370
  174.6520
  176.3530
  153.0940
  151.3250
  150.1810
  162.3600
  160.8250
  163.2490
  163.0850
  158.9180
  162.6240
  168.9490
  175.6310
  171.8170
  165.4760
  166.6160
  178.2590
  173.4900
  177.6010
  176.9980
  169.5860
  177.9860
  170.7010
  169.4740
  170.1620
  171.4710
  177.2900
  171.8370
  173.0610
  169.6690
  171.0550
  170.9900
  176.5670
  166.0140
  160.3160
  163.7640
  164.8620
  154.1910
  160.2990
  151.1440
  142.7770
  150.0430
  154.5250
  153.8120
  150.6300
  148.6150
  155.9620
  148.5950
  160.9030
  153.7450
  160.6200
  152.7310
  141.4880
  148.8110
  154.7340
  151.7970
  162.7110
  156.2670
  159.3620
  150.5730
  152.8150
  151.1090
  151.8120
  148.2600
  152.2100
  159.3050
  157.9540
  165.2560
  165.0660
  163.1830
  157.9440
  159.7910
  162.6090
  161.3760
  167.5230
  167.7520
  161.4170
  159.4620
  160.4860
  162.5720
  160.6880
  167.1550
  168.6980
  173.8980
  172.8660
  164.9610
  164.1360
  168.9700
  172.4090
  169.6530
  178.9750
  182.5820
  182.4260
  176.4270
  172.9490
  171.3480
  167.9810
  167.2140
  161.5840
  152.7940
  143.4560
  142.4960
  149.4610
  150.3030
  150.9670
  153.7270
  158.0840
  154.4260
  136.7460
  147.4430
  141.7230
  148.5150
  143.3190
  146.1620
  149.0950
  148.3130
  145.1030
  145.8850
  139.6880
  144.9070
  147.6990
  138.4550
  140.3450
  146.8530
  147.1470
  139.0820
  133.1130
  129.7420
  131.7820
  131.5660
  135.5000
  130.5120
  131.7870
  133.8680
  132.0850
  125.4040
  128.6260
  130.5750
  129.3360
  130.2490
  133.2410
  128.8160
  127.4880
  125.2960
  125.9420
  125.5920
  128.4790
  120.2270
  125.5870
  126.6920
  127.5040
  125.0210
  127.6740
  128.6770
  123.2400
  129.4710
  128.7490
  125.4750
  127.8620
  129.6980
  122.4910
  129.8490
  133.9050
  134.8430
  133.4710
  135.3520
  136.2680
  135.9540
  139.4810
  146.9700
  141.8750
  133.4530
  135.8610
  139.5180
  140.2150
  143.5990
  141.1150
  144.4190
  139.4560
  147.9970
  141.6690
  145.8490
  133.4630
  126.8170
  128.3250
  156.8250
  149.2040
  165.3150
  175.1540
  163.2580
  192.7140
  183.3130
  181.8870
  154.4100
  145.5260
  115.8530
  110.7000
  109.1570
  109.7470
  111.9750
  173.3660
  184.9000
  163.3590
  186.4270
  166.3330
  172.1590
  167.6500
  170.5440
  177.3170
  153.4390
  135.0280
  128.2640
  163.5400
  174.1230
  150.2210
  153.9700
  152.3220
  136.9440
  142.7660
  139.7520
  173.5770
  169.9050
  173.5610
  177.2410
  172.9300
  171.5160
  162.2120
  158.3780
  162.3370
  167.7670
  168.1540
  166.6820
  166.8810
  169.0630
  166.2300
  164.6990
  167.2780
  166.4970
  160.0830
  163.2220
  160.3340
  158.8760
  161.8590
  163.5500
  163.5350
  172.2500
  171.9690
  176.6910
  173.1200
  173.9560
  180.1370
  190.8210
  184.9090
  187.3610
  180.6510
  181.8800
  182.8010
  178.3720
  179.6520
  177.4810
  178.2990
  178.9720
  179.7380
  179.6070
  187.4250
  182.9690
  185.5920
  181.1900
  177.9140
  168.9610
  176.5460
  179.0230
  173.9330
  179.8710
  179.4740
  175.6600
  166.9900
  173.3680
  166.9040
  170.8580
  170.1740
  174.6090
  175.1210
  173.8270
  171.4210
  167.5010
  168.7460
  168.1290
  167.5650
  176.0980
  175.8560
  178.4010
  176.0260
  175.8420
  175.7690
  176.0220
  171.0010
  169.6550
  167.6630
  164.8390
  175.5640
  173.1910
  177.7330
  172.3900
  168.5420
  169.2830
  171.3940
  176.1440
  170.0840
  178.9060
  176.6090
  178.7480
  179.4470
  170.3980
  170.4750
  176.1460
  162.2530
  165.0160
  172.3560
  169.0160
  174.6330
  175.6590
  181.7340
  180.8500
  182.7370
  180.3620
  175.4130
  171.9190
  182.6940
  179.1880
  174.2460
  175.8590
  183.3460
  178.0980
  167.8050
  170.9140
  170.1100
  168.1510
  169.2760
  169.7350
  171.2730
  171.3620
  168.6580
  168.7110
  168.6800
  165.3450
  162.4730
  166.4820
  165.5900
  167.4790
  164.3980
  174.7710
  182.0190
  182.3860
  180.1340
  176.7910
  170.5480
  175.3820
  174.1190
  161.5370
  168.2300
  170.7680
  168.0890
  173.0060
  174.3320
  176.2110
  176.2860
  173.2750
  180.6670
  171.7270
  174.0360
  173.5910
  173.0820
  173.9190
  168.0720
  173.1370
  172.2530
  172.8160
  168.5200
  173.0290
  170.1870
  171.2730
  170.3850
  167.3830
  164.3470
  169.8550
  167.4490
  172.1810
  174.3430
  170.9070
  173.9100
  169.6310
  164.7050
  171.4140
  172.3660
  169.2830
  168.8490
  170.8110
  162.8970
  161.8240
  171.6440
  175.0690
  165.5990
  169.2740
  173.8770
  166.9660
  165.6380
  166.7980
  170.1230
  175.5050
  174.5620
  170.4810
  167.7050
  175.8250
  176.1330
  179.1100
  177.6460
  183.4360
  178.3990
  171.7860
  172.9760
  170.3290
  166.1310
  169.6120
  166.5750
  168.5130
  173.3840
  177.7410
  184.7340
  182.0290
  186.4660
  181.7800
  167.6220
  174.8230
  175.3500
  174.1680
  173.1750
  176.2340
  178.2520
  173.7080
  178.7730
  175.8840
  179.3560
  175.9930
  174.8280
  176.7620
  177.3090
  182.3620
  185.5760
  183.2470
  181.7310
  180.8260
  181.7880
  183.5710
  184.0990
  188.9360
  185.4720
  193.5170
  185.6330
  183.6450
  172.1670
  176.3460
  180.0200
  174.1510
  173.3310
  178.7170
  183.9900
  173.3680
  178.4930
  174.7720
  180.4470
  178.8640
  179.6720
  176.8140
  180.4830
  184.1330
  180.6460
  189.8300
  184.1210
  185.1960
  190.2870
  179.9260
  180.7680
  175.7020
  186.4620
  183.1170
  185.5370
  178.2730
  177.7990
  178.4440
  166.9800
  178.7510
  180.5340
  177.1940
  183.9140
  177.3490
  181.8600
  185.3640
  179.4580
  174.5330
  173.4350
  178.7910
  170.1160
  174.2990
  170.3390
  169.5170
  168.8210
  169.4370
  169.1980
  163.5770
  160.7830
  168.3030
  168.3720
  163.2460
  160.5520
  155.9890
  160.4790
  168.3420
  160.7700
  170.7220
  159.3840
  170.0900
  174.3230
  174.3330
  171.5700
  172.9890
  172.3330
  167.4420
  164.2600
  164.0280
  165.8050
  163.4650
  170.2470
  169.9100
  168.2690
  170.2400
  169.7240
  170.2550
  167.8270
  173.7600
  164.7630
  167.0470
  169.2320
  170.4090
  161.2400
  160.7960
  160.7790
  166.4390
  165.9140
  155.2590
  163.0320
  164.1330
  162.8810
  162.4780
  161.4460
  166.7870
  175.0410
  174.5830
  168.0460
  172.6640
  174.5490
  168.3110
  167.3720
  167.4710
  160.5660
  158.9640
  164.1810
  168.8410
  165.6000
  167.3370
  165.5180
  169.7260
  172.3200
  165.7150
  167.7300
  166.7510
  171.0940
  166.1250
  168.1200
  175.5650
  171.1140
  172.4440
  172.1030
  164.4280
  166.0540
  163.7340
  168.9200
  168.4430
  162.6800
  168.4900
  163.2850
  164.7050
  166.8110
  169.6340
  171.5220
  169.6520
  164.8210
  169.1150
  169.2250
  165.7240
  166.1910
  163.0980
  161.0630
  162.9510
  163.4350
  167.2280
  161.3880
  168.9270
  160.6980
  151.5780
  156.8860
  158.2860
  162.3710
  157.5230
  153.7640
  151.2600
  146.4470
  139.9390
  139.5000
  137.9390
  146.1150
  147.7540
  151.0790
  148.4330
  149.0820
  138.7960
  146.1110
  138.4320
  145.4350
  139.0350
  152.5150
  143.2580
  149.2940
  145.7300
  146.5060
  145.2690
  145.9220
  145.0360
  138.8850
  144.3350
  144.6450
  151.5120
  145.9230
  143.9310
  148.9600
  156.3080
  151.5440
  152.3310
  147.5900
  149.4860
  159.9130
  151.2370
  150.6920
  144.9180
  147.6080
  145.6740
  133.6180
  135.1620
  141.0520
  138.5280
  130.7760
  134.7640
  141.3930
  136.3630
  143.6260
  144.9040
  143.6780
  141.3330
  136.8090
  140.2770
  136.6960
  136.6110
  142.8260
  145.4070
  141.4000
  145.5040
  145.6740
  140.2710
  145.1780
  141.5200
  146.5180
  144.1980
  153.7940
  157.1410
  155.2920
  158.8800
  160.3320
  158.0900
  153.0490
  151.1030
  146.5950
  155.8500
  145.7400
  155.0470
  158.2360
  158.3150
  152.2310
  158.4270
  160.5150
  152.6240
  155.9400
  153.3610
  156.1480
  150.8270
  157.1800
  154.9730
  160.2990
  157.4790
  160.6300
  155.6010
  162.1740
  167.8800
  171.2750
  166.9310
  166.0860
  167.5710
  164.2590
  167.5500
  166.5700
  175.1520
  169.9570
  171.2330
  173.2930
  182.8040
  177.8280
  182.4810
  173.4920
  171.6450
  174.1350
  174.8850
  175.9660
  176.3400
  174.6780
  168.5500
  163.2600
  168.9000
  167.1440
  170.8200
  170.4760
  168.6640
  171.5630
  165.5830
  160.2880
  165.9210
  167.5310
  167.9430
  175.4400
  169.9860
  172.6060
  176.8700
  169.4540
  162.3000
  168.5370
  172.3850
  171.6700
  171.2100
  163.4620
  166.5730
  170.2410
  171.0020
  168.6690
  174.7590
  171.9700
  165.4460
  170.4960
  168.4420
  171.2950
  176.0720
  175.4090
  174.7990
  176.1190
  168.1900
  188.2320
  188.0430
  187.6820
  189.8260
  188.6600
  189.2360
  184.9200
  184.2690
  184.0870
  186.4880
  188.0700
  178.2300
  180.4000
  180.3470
  183.3770
  180.4730
  181.5360
  179.3610
  178.3090
  182.9800
  176.4180
  183.3750
  183.4020
  180.9740
  179.3460
  181.5500
  175.1770
  178.0520
  174.5880
  179.2970
  172.1870
  179.9270
  175.8090
  182.5830
  170.4720
  169.7940
  169.7970
  171.0080
  174.0110
  173.6230
  176.4980
  172.2070
  172.6560
  175.3050
  177.8460
  175.8390
  178.9530
  179.7290
  167.7050
  178.0560
  172.8850
  175.2870
  178.9900
  177.3030
  180.9280
  181.5510
  178.0690
  177.4110
  177.4010
  174.3290
  170.2180
  180.6780
  177.6870
  174.6700
  170.3880
  171.1110
  169.2580
  166.7690
  166.9000
  174.0860
  177.5560
  171.3660
  171.9960
  177.8560
  177.1270
  177.4620
  175.6970
  172.1250
  167.0370
  174.0780
  173.8710
  167.0650
  173.9930
  170.5890
  170.2960
  178.8610
  173.3230
  180.9470
  178.2230
  180.1160
  176.3100
  177.2250
  176.3350
  177.3570
  185.2360
  179.0560
  178.0290
  188.8890
  181.0360
  178.8950
  177.6000
  179.7040
  184.4900
  187.0290
  182.1920
  175.8020
  179.0760
  179.7180
  177.7080
  183.5760
  185.4390
  185.7150
  183.2750
  178.9280
  179.8870
  184.4270
  178.6290
  182.2320
  181.3810
  191.6380
  189.8220
  187.0480
  183.5890
  189.8750
  184.9950
  193.7970
  185.2230
  188.1220
  189.8600
  191.4930
  191.0600
  195.3010
  191.4070
  187.8040
  188.5820
  189.0830
  188.4970
  189.5410
  182.7560
  184.9710
  182.5340
  180.8390
  178.6820
  179.8510
  184.7280
  187.2540
  182.1950
  169.1430
  178.7870
  180.0140
  172.7460
  171.7320
  176.6300
  178.1570
  173.6250
  168.5120
  180.0420
  183.7510
  175.7350
  169.0770
  168.5370
  167.2050
  169.3630
  169.2640
  172.9960
  176.2370
  174.4350
  173.0670
  170.6090
  176.4880
  171.2200
  182.1260
  177.9710
  179.1250
  179.2780
  183.1350
  180.9660
  180.8210
  191.1290
  181.8480
  184.8400
  181.3510
  173.9600
  172.9670
  176.6620
  170.8810
  176.6870
  178.8330
  172.0460
  178.3200
  177.4400
  183.2790
  191.8130
  188.6240
  184.8500
  179.3470
  176.6430
  182.0130
  188.4730
  190.8120
  192.5760
  186.0210
  181.0380
  181.7510
  184.2860
  191.3530
  192.6900
  192.8900
  195.6250
  193.8420
  192.3490
  198.6430
  187.6260
  180.4460
  178.5560
  188.3400
  188.4780
  186.1850
  187.2170
  190.1380
  187.7710
  187.2200
  184.9260
  178.7200
  184.0760
  186.4330
  178.2460
  186.8880
  183.2700
  179.7850
  184.4130
  186.2890
  180.0250
  181.6350
  184.3260
  180.0770
  182.4300
  186.3480
  175.1780
  184.1140
  175.5380
  175.0190
  181.3050
  177.3460
  179.1150
  183.2580
  184.5670
  176.4930
  185.3810
  188.4190
  189.1870
  179.0470
  180.7300
  180.4970
  183.9050
  179.6240
  184.3420
  179.8350
  181.1160
  183.0750
  183.3230
  181.3400
  174.9400
  176.7980
  178.0090
  174.0180
  173.1840
  176.6600
  182.9280
  181.5510
  178.4790
  179.2920
  182.3520
  184.3820
  184.2890
  185.8090
  180.5760
  185.7380
  189.8280
  176.5720
  180.8690
  180.9190
  174.8850
  179.0990
  179.7770
  171.0040
  174.5720
  176.3110
  171.7830
  170.5420
  173.9190
  176.0070
  173.4420
  169.4320
  169.2580
  160.8460
  163.9210
  162.5100
  159.8600
  168.4800
  164.0480
  165.9300
  168.0270
  172.3060
  172.9790
  170.1540
  170.3110
  168.4470
  173.4110
  171.8880
  174.7960
  180.9790
  181.1790
  178.4560
  172.3460
  178.1190
  176.6720
  180.9750
  185.4280
  184.3680
  174.1860
  179.1900
  181.3810
  180.0200
  173.9010
  170.3820
  168.4210
  173.0310
  173.0430
  171.5720
  168.9180
  169.0010
  173.9540
  177.7050
  168.6830
  174.4150
  180.4350
  172.7400
  172.4800
  173.3500
  178.9270
  171.7420
  168.8040
  171.1560
  174.4800
  173.2450
  176.0470
  168.8000
  173.3890
  182.2960
  178.9850
  182.0160
  171.6780
  174.6980
  173.0670
  174.4570
  178.6980
  176.8630
  176.3880
  177.9360
  170.7780
  171.5210
  166.3610
  162.9130
  161.4570
  172.2340
  164.4140
  167.7720
  173.6900
  171.7260
  174.2330
  174.2650
  174.7990
  168.4910
  169.7910
  170.5860
  173.3380
  175.3660
  173.9510
  176.5430
  180.9200
  184.7500
  181.5040
  180.7240
  168.0400
  174.7500
  172.1450
  176.1930
  176.8120
  172.0060
  179.5760
  172.6130
  175.5030
  172.6010
  173.2200
  166.2950
  174.2250
  175.4020
  176.8520
  173.5250
  175.6360
  170.9580
  170.2300
  167.6330
  165.1680
  166.2250
  176.0690
  176.9850
  180.1460
  178.0840
  170.9550
  172.4960
  176.0240
  171.2890
  175.1370
  165.4750
  168.0910
  169.9260
  171.6610
  169.6840
  168.3770
  161.6500
  168.8240
  172.6420
  168.2240
  167.5940
  174.3970
  160.1200
  175.9510
  178.1840
  178.8520
  176.8350
  171.4680
  168.8180
  166.6810
  170.4090
  167.5240
  164.6650
  167.9300
  164.5010
  161.6660
  160.4690
  158.7030
  159.4560
  165.7880
  156.8560
  160.7050
  152.2660
  150.3380
  157.0320
  156.1230
  156.7640
  159.0410
  156.6490
  153.6070
  158.8810
  157.1380
  158.1390
  152.8540
  155.6010
  151.2420
  157.6260
  153.4560
  153.4450
  160.2810
  151.0820
  164.0990
  159.8550
  157.2670
  153.5610
  161.2550
  155.8570
  159.0660
  166.9790
  164.5510
  169.0370
  169.6150
  167.3960
  164.7540
  161.4350
  159.6840
  167.0560
  165.6680
  166.8190
  166.5760
  165.5900
  170.8210
  170.7240
  162.1950
  165.0110
  161.2580
  165.5100
  165.8020
  173.1910
  176.0430
  177.6240
  176.6700
  176.0960
  173.0760
  177.3110
  172.4080
  169.6570
  169.3320
  165.4320
  166.2100
  163.1860
  162.9300
  165.4280
  166.2020
  171.7660
  170.6480
  163.5370
  166.8780
  167.4730
  166.1940
  171.3990
  167.7250
  173.5750
  170.5060
  173.4230
  171.7010
  169.4370
  180.6330
  178.4400
  171.6490
  176.6180
  168.5360
  168.8230
  174.6440
  176.7580
  170.4210
  174.2570
  172.8320
  161.6610
  167.3260
  165.0670
  169.7730
  160.7300
  157.5790
  167.3700
  159.8240
  165.4870
  164.9340
  172.4140
  175.7300
  175.6190
  169.6570
  163.7860
  164.9440
  168.9310
  169.2710
  169.7120
  172.3770
  174.4210
  174.0550
  168.8550
  166.5200
  171.7180
  171.6160
  176.2080
  176.8730
  172.6390
  170.8770
  169.3660
  165.3320
  167.9850
  167.3480
  166.5240
  161.8310
  158.3210
  162.0950
  160.3950
  163.8410
  161.1410
  164.2260
  162.7480
  163.6060
  163.4590
  163.8040
  157.7450
  158.3900
  162.2310
  156.8010
  161.1980
  160.6460
  163.2970
  157.6160
  158.6690
  169.1730
  160.0170
  158.3480
  156.7790
  164.2420
  156.6860
  159.4850
  154.6770
  147.9820
  151.7350
  155.0560
  153.4020
  151.6590
  150.2890
  147.2230
  148.1170
  150.9120
  148.1500
  160.7080
  142.8190
  157.6460
  158.3290
  159.0160
  154.8020
  152.3040
  158.8260
  158.9010
  162.1990
  159.3200
  161.1950
  162.2950
  161.7160
  155.6360
  146.2200
  153.7150
  167.5140
  164.4360
  166.1620
  166.2420
  165.5610
  162.6850
  161.0910
  163.9390
  161.7900
  161.0830
  158.4450
  155.7980
  148.5560
  151.6940
  144.9660
  146.3850
  146.8550
  142.4380
  148.9840
  140.5640
  150.0490
  155.8640
  155.7300
  147.9540
  157.6650
  155.5210
  160.3080
  153.5040
  152.6720
  155.7300
  157.2550
  151.8400
  154.5990
  149.1280
  151.0640
  155.3820
  154.2570
  157.3660
  153.7750
  155.2980
  160.0900
  157.3410
  159.3300
  153.4640
  152.0430
  152.2220
  150.6690
  142.6860
  145.5770
  145.3000
  153.2790
  154.5560
  152.7520
  157.6120
  152.6970
  152.4450
  157.4130
  153.0560
  154.6580
  152.6330
  151.5130
  148.3490
  146.3040
  146.2340
  146.1320
  144.4160
  145.2300
  149.3460
  145.6170
  149.3970
  151.3770
  147.4050
  153.2360
  148.8090
  149.2940
  150.4300
  153.0940
  150.2920
  148.7710
  153.0920
  151.0270
  149.1140
  153.7980
  150.4630
  154.5030
  153.4560
  151.0130
  150.7560
  145.8110
  147.3870
  151.7160
  152.4130
  149.6930
  145.2690
  155.3440
  149.2870
  148.8480
  149.4700
  156.2270
  151.6990
  149.6250
  151.5170
  155.5020
  159.0990
  145.3040
  156.9070
  144.3460
  151.9240
  159.0170
  154.1940
  152.7610
  154.0030
  159.0160
  155.8040
  153.6310
  158.6200
  150.8390
  148.6420
  153.2180
  157.4320
  163.6210
  154.7430
  149.4000
  156.1310
  162.1880
  161.4160
  156.2070
  153.2310
  158.5210
  153.7000
  165.3080
  159.9880
  160.3810
  168.2470
  162.2460
  160.6970
  172.5390
  175.5430
  172.8490
  164.8210
  169.1440
  178.2060
  176.3390
  171.2720
  168.9390
  172.1140
  168.7770
  169.2290
  173.3980
  169.0260
  166.4820
  171.6130
  167.1480
  165.3360
  165.6910
  166.5360
  161.2720
  167.9350
  168.2130
  167.6750
  162.0000
  163.2650
  166.0830
  170.8590
  171.7940
  171.4000
  171.1150
  175.6080
  176.6230
  177.0980
  180.6960
  182.2370
  184.3300
  183.6450
  179.9150
  179.5280
  178.9390
  180.6290
  174.0290
  175.1370
  173.4900
  182.1690
  181.9580
  181.1860
  172.9670
  172.2690
  167.6760
  177.7470
  170.4350
  169.2620
  164.1780
  163.8570
  169.3480
  167.3310
  168.6870
  163.7010
  171.2040
  167.3520
  170.9930
  164.5900
  158.4430
  150.0760
  161.1240
  153.6480
  164.9870
  167.4890
  165.9280
  163.7100
  163.9020
  167.5530
  163.9730
  164.0970
  155.9420
  160.6970
  162.5680
  168.3000
  162.0490
  157.4500
  160.8840
  166.8960
  168.6810
  169.1720
  173.6350
  169.4730
  167.5290
  169.3020
  163.2340
  167.9280
  170.3750
  178.7870
  178.4750
  177.8610
  172.5610
  183.4160
  177.4250
  179.7390
  182.6690
  180.0600
  182.0200
  176.1690
  176.0520
  174.6440
  174.1140
  179.5530
  162.0750
  167.3880
  162.6070
  166.7300
  168.9280
  174.4630
  168.0800
  156.5330
  166.9200
  173.4640
  173.4930
  166.0160
  171.9590
  171.3690
  163.3880
  161.6220
  159.2550
  165.4980
  166.7230
  165.2530
  170.1970
  170.9780
  170.3280
  167.2710
  160.4940
  164.1240
  173.1380
  168.2510
  169.0980
  181.1710
  188.0590
  180.7700
  182.8220
  185.3860
  189.4720
  187.1780
  186.9220
  191.4570
  192.1100
  191.8770
  191.4850
  195.2270
  187.3680
  192.0990
  185.2380
  191.7760
  192.8840
  191.1640
  191.8280
  193.6860
  194.9240
  195.8490
  188.5770
  190.0140
  195.2420
  194.7690
  180.7960
  195.8000
  197.0270
  194.7030
  188.8150
  197.0180
  194.3620
  199.7460
  195.9570
  199.2470
  199.5400
  195.8850
  202.3050
  192.7330
  192.2060
  186.6190
  191.2240
  197.5080
  192.9060
  194.2430
  191.9880
  188.4480
  194.4620
  192.4370
  191.1530
  191.6970
  185.6280
  191.1070
  189.3410
  191.9570
  193.9500
  196.1110
  194.4640
  194.1260
  197.5810
  191.6850
  197.3560
  184.6660
  188.9140
  189.6220
  194.0580
  187.8870
  192.0330
  192.4370
  187.7900
  192.6610
  190.7750
  190.2810
  193.4000
  194.0520
  191.4990
  192.4410
  194.6040
  195.8550
  201.6470
  197.7590
  193.9150
  195.3530
  192.6580
  194.7780
  195.8840
  199.9130
  196.4430
  196.9440
  195.4520
  197.3850
  196.4340
  204.8310
  201.6470
  198.4540
  197.7220
  198.1210
  193.8850
  193.9490
  195.7380
  192.6060
  192.8750
  191.9710
  201.3720
  199.5450
  201.8390
  198.9830
  197.9420
  195.2070
  194.6640
  188.0080
  199.2740
  194.0700
  194.9080
  194.0830
  205.9190
  208.7100
  198.5840
  195.8450
  198.3980
  202.3420
  203.7080
  198.4610
  204.5860
  205.3690
  200.4850
  202.4260
  202.5860
  206.8880
  196.9400
  196.6630
  196.5860
  198.0310
  202.1360
  202.4830
  197.4660
  200.5110
  197.6560
  192.7500
  200.0050
  197.1790
  200.6940
  197.4770
  196.6100
  202.8720
  205.6720
  205.9380
  201.0890
  201.3930
  207.0290
  209.7870
  202.9670
  202.5150
  198.7050
  197.4540
  204.7100
  209.2340
  206.1620
  206.3200
  206.9860
  209.9410
  208.2270
  208.3570
  205.7610
  207.3460
  210.3170
  203.1990
  196.6600
  201.4110
  199.1890
  197.9720
  196.5010
  202.4240
  206.7480
  193.5360
  201.8860
  198.4900
  189.8040
  194.3850
  197.0120
  196.3440
  190.4270
  193.3690
  188.7550
  192.5680
  188.2860
  186.9920
  183.3710
  182.3110
  185.4980
  187.7710
  180.8600
  179.9940
  189.5910
  188.9290
  185.1980
  194.4030
  183.0450
  180.3780
  180.5050
  183.5950
  185.2480
  178.7450
  179.0400
  178.4500
  177.8670
  183.5740
  190.6410
  188.8660
  181.0190
  176.9690
  171.4550
  175.5980
  184.1800
  179.7600
  180.9950
  178.7840
  175.5370
  171.5560
  165.2690
  170.3020
  171.1640
  174.0400
  179.1130
  179.2860
  173.1610
  173.2270
  182.3910
  182.5650
  177.1070
  173.7860
  172.4810
  171.4100
  172.3910
  177.2300
  181.2020
  181.5080
  180.3860
  181.0980
  180.4110
  187.8820
  190.9840
  186.8710
  179.8130
  182.6250
  185.4350
  191.0930
  185.7830
  185.4440
  190.8180
  191.7260
  184.2110
  187.8580
  182.2860
  184.7050
  187.3880
  190.1170
  181.4560
  186.2700
  185.7760
  187.0020
  185.6770
  180.7670
  179.3710
  177.2220
  169.8300
  175.6300
  170.6870
  166.3260
  166.4900
  165.9650
  170.5240
  172.9550
  171.4000
  170.3000
  165.9640
  167.0260
  166.2360
  170.2880
  162.0600
  165.9740
  167.2190
  169.9320
  163.7020
  173.5930
  170.5810
  176.8210
  174.6550
  174.4980
  170.3420
  167.6660
  163.9530
  160.4010
  163.6790
  161.9510
  164.7630
  159.2730
  157.2260
  160.6070
  158.0650
  158.4240
  160.8630
  162.7350
  161.9300
  163.5330
  156.9220
  165.9780
  164.0770
  160.9130
  159.4040
  156.2800
  166.9250
  165.6130
  159.0660
  160.9550
  171.2840
  159.4340
  151.8970
  154.1250
  160.4420
  153.3880
  153.0910
  148.5720
  146.9200
  153.3070
  145.1190
  147.4640
  146.8510
  149.2150
  146.3760
  152.9140
  152.0530
  147.5970
  147.5960
  149.8130
  151.2420
  158.5440
  158.3820
  165.9150
  161.9060
  158.8270
  165.5470
  162.4020
  156.5950
  155.9790
  153.4030
  156.0720
  162.5090
  162.4810
  159.5620
  161.8460
  167.6380
  161.0530
  156.9450
  165.1500
  165.0080
  165.5520
  168.9720
  161.9910
  166.7040
  166.4310
  165.4010
  171.4100
  171.9990
  169.7790
  172.4210
  176.9670
  174.0450
  177.4940
  186.1090
  188.4110
  187.2560
  183.0950
  180.3690
  175.4660
  168.1030
  167.5750
  170.7680
  168.8510
  162.7650
  165.1380
  170.6330
  160.7610
  151.2700
  149.9230
  143.7140
  146.9290
  143.0870
  147.3680
  152.1750
  154.6960
  152.5740
  146.3200
  149.9690
  143.3340
  150.7130
  155.6180
  150.6280
  156.1550
  151.1600
  154.8070
  156.8240
  158.4570
  162.0110
  160.7800
  169.3590
  168.2330
  163.2890
  172.8370
  172.0590
  175.4830
  175.7730
  173.2820
  178.0200
  175.5760
  181.9160
  180.4060
  177.1000
  172.2700
  165.4370
  171.9690
  168.3990
  164.0060
  167.3840
  166.0130
  167.5040
  164.6180
  165.8340
  166.0030
  163.4830
  164.3950
  164.6230
  158.3050
  153.6970
  150.7550
  145.2540
  145.8930
  147.8980
  151.5730
  153.4150
  158.0640
  159.7160
  161.9390
  163.0280
  164.4450
  160.5110
  161.4180
  155.5530
  157.7710
  164.3580
  163.5070
  159.0480
  163.8180
  165.0910
  165.6070
  173.3650
  170.6120
  171.1100
  163.0080
  166.1230
  164.0590
  162.8560
  158.7490
  159.0720
  152.8830
  160.7810
  159.2730
  160.2480
  150.8670
  153.3380
  154.9560
  162.1050
  157.8560
  158.5170
  157.7190
  168.8320
  159.9360
  161.0740
  164.9950
  166.8310
  161.7400
  158.3560
  146.6910
  158.5640
  148.0780
  146.9670
  154.7850
  150.6350
  151.3620
  155.8490
  157.0050
  158.6920
  158.7520
  150.4250
  154.6730
  161.5880
  152.3260
  152.9610
  143.5880
  152.2060
  149.5010
  148.6860
  150.5930
  156.9850
  155.4000
  146.2790
  149.4790
  145.8580
  147.0410
  144.0050
  143.5800
  150.5860
  147.2750
  144.2670
  148.0240
  150.9490
  153.9440
  145.4590
  147.1410
  140.8740
  142.8690
  135.2760
  142.3410
  142.7900
  134.6010
  136.0890
  138.5380
  129.0590
  134.2680
  134.8470
  134.5840
  131.8130
  130.0470
  136.8230
  121.9230
  132.1290
  128.0640
  123.9760
  131.4080
  132.2600
  127.9500
  129.7850
  131.8220
  137.2780
  131.9820
  136.2360
  126.5800
  127.3170
  125.1050
  121.7190
  115.4950
  122.1570
  125.0090
  118.9070
  118.9810
  116.3680
  128.0670
  113.7040
  121.1710
  122.2160
  117.2690
  115.9110
  113.8210
  115.5350
  118.1920
  115.4970
  117.1570
  124.1630
  123.2630
  124.7870
  121.4940
  121.9070
  115.9440
  119.8990
  125.5030
  123.0240
  119.3650
  128.4160
  130.5960
  135.6440
  132.7760
  133.0750
  129.4950
  133.2580
  137.1410
  139.4400
  143.2840
  149.7850
  149.4270
  158.8570
  159.6350
  160.0360
  157.8250
  146.8550
  143.7340
  141.3380
  142.1580
  147.4290
  148.8170
  146.5990
  145.9300
  145.2570
  141.9720
  149.0670
  149.7630
  151.2700
  146.0140
  148.4100
  146.9420
  148.3740
  153.8150
  152.8900
  154.0560
  148.8380
  144.0100
  135.3800
  132.7840
  138.7140
  145.4320
  139.7140
  134.9610
  133.5900
  139.0260
  140.0660
  146.8520
  144.8290
  141.9560
  145.1770
  141.1590
  142.7590
  139.1870
  140.3680
  147.9260
  138.9140
  141.7550
  139.7040
  143.5050
  143.2320
  141.9690
  148.0000
  153.9570
  150.5870
  147.8490
  148.1800
  150.4430
  151.0280
  152.5870
  152.0630
  153.3480
  158.8170
  160.7210
  161.7090
  158.4870
  158.1650
  159.1100
  156.7290
  159.6010
  160.3840
  161.0990
  157.6050
  155.9950
  154.9400
  162.0590
  158.4420
  160.2630
  156.0820
  154.7240
  154.6620
  156.7230
  153.3030
  152.7250
  147.8610
  151.0460
  152.1740
  150.5210
  151.1230
  144.1940
  147.8850
  147.7570
  149.7460
  151.8880
  155.9680
  162.0740
  152.5790
  148.2200
  156.1330
  154.1240
  161.9500
  153.8350
  155.8360
  148.0610
  146.5160
  146.0060
  145.4600
  138.9310
  137.5190
  139.4710
  141.8970
  141.9250
  146.3420
  151.1050
  153.2390
  149.2670
  146.7190
  149.0640
  147.9680
  152.4240
  153.1010
  152.1980
  156.1800
  155.0810
  153.5880
  153.2360
  158.0960
  154.7730
  157.1890
  155.4400
  164.9570
  158.2990
  157.9140
  164.5070
  160.3170
  156.1380
  150.7600
  153.3990
  150.2460
  157.9060
  154.3300
  156.5090
  154.9140
  157.0600
  166.3400
  156.4220
  163.3720
  165.9560
  166.0440
  163.1080
  169.4930
  161.4020
  159.0740
  155.2990
  157.1570
  161.4720
  158.8210
  158.8280
  161.4510
  165.3260
  158.0020
  153.9280
  164.0240
  157.9190
  158.1940
  158.4870
  154.2290
  143.7470
  152.3950
  159.0460
  165.9330
  162.6130
  163.7740
  160.7490
  158.5440
  154.5830
  163.6540
  157.0560
  168.1120
  170.7580
  173.4160
  168.3150
  168.4490
  165.3000
  179.4330
  167.2860
  158.2780
  162.8290
  174.3430
  168.7640
  165.0910
  170.3830
  173.5550
  166.6390
  167.3020
  161.9240
  170.0690
  171.1800
  169.0520
  173.7690
  175.6300
  178.5330
  179.0080
  183.3390
  187.0010
  180.0390
  178.0640
  173.9420
  186.8800
  173.7460
  166.4000
  155.8440
  162.7690
  159.8810
  155.6170
  158.0430
  158.8380
  165.7010
  173.0270
  163.5990
  165.9020
  155.3630
  165.0910
  165.6650
  167.9390
  168.9170
  172.6960
  170.9120
  162.7760
  167.0050
  165.4640
  161.3060
  154.4040
  160.6380
  162.4640
  164.2700
  169.8880
  163.2620
  171.5420
  160.0290
  154.0860
  159.9310
  171.6410
  169.7270
  172.7190
  165.2920
  164.5830
  162.1980
  160.3970
  161.8450
  169.9320
  163.7350
  161.5110
  155.8950
  160.9230
  155.5390
  158.7070
  161.2200
  149.5770
  161.8410
  160.6980
  155.6170
  165.2890
  164.0160
  161.8460
  154.8590
  156.2470
  156.6650
  156.5770
  154.0320
  160.8090
  163.6890
  159.5470
  162.4130
  159.9340
  157.1730
  163.3230
  160.3200
  148.9610
  157.6820
  157.3450
  162.7080
  161.8960
  161.9940
  167.1430
  163.7330
  163.5930
  162.4880
  156.0990
  158.8010
  155.9830
  147.0860
  149.3710
  155.5190
  150.0450
  149.3110
  157.4310
  155.8920
  165.9680
  167.9900
  158.1970
  161.0400
  166.2750
  159.8740
  166.3860
  163.3040
  167.0830
  171.9200
  170.6740
  168.4610
  174.2330
  175.0630
  168.9830
  172.0880
  169.0010
  172.0460
  172.7370
  169.7940
  163.3970
  168.4470
  171.3510
  168.9260
  169.3250
  170.1970
  168.6120
  169.4060
  168.5000
  172.6160
  167.5470
  176.2290
  169.7950
  161.1890
  161.5710
  163.0010
  161.8800
  166.7380
  174.0340
  172.4560
  175.1000
  173.3940
  177.5700
  163.5880
  157.7670
  154.4650
  166.6380
  164.5250
  158.8110
  152.3800
  153.0260
  155.3230
  152.7740
  148.6910
  162.1000
  156.3720
  156.5750
  160.8190
  163.7920
  162.8160
  162.1430
  167.2000
  170.7560
  165.6560
  165.6280
  162.9320
  159.9260
  163.5100
  161.1090
  171.2120
  165.4160
  158.8170
  156.9970
  161.5590
  161.0260
  162.6490
  163.8110
  162.1050
  160.5210
  161.9770
  157.5740
  162.2120
  161.1880
  159.2380
  164.0800
  162.1510
  164.0350
  161.8410
  154.7140
  160.4580
  158.6200
  165.8420
  166.4100
  167.0710
  165.6370
  165.3230
  174.4440
  176.7790
  166.0730
  164.1630
  164.6610
  164.0580
  159.6050
  157.6040
  153.1300
  159.3750
  153.1340
  169.6740
  165.6290
  160.3340
  158.0590
  164.1170
  155.2540
  157.5340
  158.6100
  158.1520
  170.4970
  171.6210
  160.3380
  136.6040
  138.4800
  155.2110
  154.5040
  156.3450
  177.3270
  190.9510
  201.1760
  204.6990
  192.5650
  180.1770
  188.8770
  185.6290
  177.2140
  175.0410
  176.6410
  173.5400
  171.8640
  170.5500
  178.2960
  172.7990
  175.9010
  170.7350
  172.1110
  169.4590
  166.6230
  170.2840
  177.0890
  173.9340
  172.1400
  169.4230
  168.0440
  172.5720
  179.3930
  170.9620
  164.8550
  164.4330
  149.6890
  150.3220
  143.3240
  151.6700
  172.7380
  159.8490
  154.6840
  163.9990
  159.6320
  162.3520
  167.3240
  161.9320
  163.4930
  158.0640
  117.4110
  181.3710
  153.6030
  160.3980
  155.4940
  173.4590
  160.1720
  146.2790
  140.3200
  150.6530
  152.9650
  182.8880
  174.7990
  186.7060
  190.2110
  173.5740
  167.5420
  190.2100
  175.1600
  156.9110
  169.1160
  159.2550
  166.6830
  165.7400
  173.1720
  170.8840
  171.0290
  169.4300
  161.2010
  167.1450
  161.5300
  162.8710
  173.0790
  168.5430
  174.2250
  175.0390
  173.4650
  176.0000
  169.6400
  159.9880
  169.0090
  174.4840
  167.4420
  172.5420
  162.3450
  183.8850
  174.0990
  174.7370
  171.4840
  164.2130
  160.0790
  152.9070
  150.9700
  154.9530
  152.5120
  157.1570
  162.9150
  163.0070
  164.6060
  159.6610
  159.7250
  152.0960
  155.4450
  155.1620
  159.8050
  146.3370
  146.8080
  148.5070
  142.3790
  145.8700
  153.1400
  151.4450
  148.4180
  155.3620
  145.9360
  144.3120
  145.5110
  150.1250
  156.3530
  159.5410
  157.3190
  157.8810
  156.6100
  161.9230
  164.3330
  166.4310
  163.7380
  174.0320
  173.7590
  170.9270
  162.0150
  161.4650
  162.3970
  164.4540
  164.2700
  164.6800
  170.8280
  164.9010
  166.2840
  165.8920
  169.0080
  168.8580
  164.7990
  168.0500
  166.8420
  164.5520
  166.9360
  158.2360
  165.6270
  168.2130
  170.3970
  166.0780
  168.2120
  160.9810
  166.4430
  164.6360
  165.8850
  171.5870
  162.4570
  161.4410
  166.9480
  167.5140
  164.2820
  171.8590
  170.5640
  170.3200
  168.0390
  162.5260
  157.9220
  158.9880
  165.2790
  160.3940
  153.7090
  154.0080
  148.7470
  147.5190
  145.6310
  148.0230
  146.9240
  151.6060
  146.6180
  155.7590
  155.5350
  154.4010
  156.4210
  152.6300
  151.3000
  154.6560
  161.1630
  155.8960
  157.9000
  154.6320
  153.9300
  152.8560
  161.3790
  164.1590
  159.8110
  164.4170
  169.8310
  165.4250
  166.5690
  162.2390
  164.2920
  152.6240
  155.7720
  163.8410
  162.6490
  161.7530
  168.8340
  164.8590
  157.9300
  154.6650
  161.9080
  159.6720
  162.9540
  168.5020
  161.7840
  157.8940
  166.3100
  156.5340
  154.7990
  162.8400
  154.9180
  152.6860
  150.4580
  142.5610
  150.2710
  149.3390
  154.7140
  150.0300
  145.2810
  147.5640
  153.9180
  146.3520
  154.2170
  152.9270
  154.9330
  153.6070
  152.4320
  156.0510
  150.3620
  154.2830
  156.7150
  160.9180
  160.9780
  155.3810
  163.9950
  168.9750
  163.5690
  160.0700
  152.1970
  155.0190
  151.3390
  147.5810
  157.4590
  160.2120
  150.3220
  153.6850
  157.5130
  158.1690
  154.7800
  155.4100
  157.6070
  155.1340
  146.8160
  156.2550
  152.3400
  159.5010
  158.4930
  155.7820
  154.7530
  153.8330
  152.0120
  152.4820
  154.3910
  159.7280
  161.6890
  169.0480
  166.7240
  164.4520
  149.3100
  159.2480
  160.5900
  159.5060
  150.4680
  156.2370
  149.9890
  149.3460
  148.6100
  141.7750
  139.1690
  146.0040
  151.3490
  154.7080
  156.0560
  152.3280
  148.9640
  157.4310
  150.4680
  151.3220
  148.4390
  149.9970
  153.2770
  162.2850
  158.8810
  157.4950
  154.5420
  153.1560
  165.3600
  159.0300
  154.4880
  166.2670
  164.1920
  163.1430
  157.6770
  159.8570
  166.3530
  169.0460
  169.9990
  170.0250
  174.9250
  167.6120
  167.4390
  164.0880
  165.5080
  166.8010
  164.6160
  169.4360
  167.8500
  176.0130
  172.3510
  170.0560
  177.9600
  173.1390
  172.3190
  174.7060
  173.5290
  164.7960
  167.5110
  166.0930
  164.0180
  158.1910
  160.7260
  161.0140
  163.6710
  166.4480
  165.2330
  160.6900
  158.5700
  162.4430
  165.8730
  166.0710
  162.6630
  169.6890
  165.7100
  166.3010
  176.6220
  177.7570
  184.6420
  188.8060
  186.7040
  185.3030
  185.9340
  187.8110
  184.7320
  189.3390
  188.8760
  183.4680
  183.2520
  194.7560
  192.3170
  190.8350
  191.1840
  188.3220
  183.3320
  183.1460
  174.8640
  179.9840
  183.6410
  183.5950
  182.2290
  181.0250
  183.7980
  183.6420
  190.4310
  180.1200
  182.4520
  189.9020
  181.8850
  186.1280
  188.8010
  176.8710
  178.6970
  179.9050
  178.4400
  172.8380
  174.1970
  171.6540
  171.9670
  174.0480
  171.6610
  176.4060
  178.7820
  177.0560
  174.2520
  170.0340
  179.1660
  182.4890
  184.9320
  186.8980
  181.8660
  185.1550
  182.1580
  182.5590
  185.1290
  188.7130
  181.4260
  183.5490
  190.3670
  188.4600
  185.7200
  181.4900
  187.1700
  190.1620
  186.8740
  182.5290
  187.4270
  186.0360
  187.1870
  194.7740
  194.5250
  189.8180
  191.2720
  185.5760
  185.7730
  174.6460
  176.6510
  181.8460
  179.9810
  168.6860
  177.7990
  171.3970
  178.5240
  176.2840
  173.2090
  181.1700
  183.5240
  184.2960
  183.8430
  188.9840
  182.8260
  185.5100
  183.6520
  183.3050
  183.6990
  192.3880
  184.0840
  180.4410
  180.8230
  182.8780
  189.1520
  183.3270
  183.7590
  186.2240
  185.9760
  184.3190
  189.9030
  194.1460
  197.1930
  183.7950
  193.3740
  181.4760
  174.0440
  184.3900
  184.6540
  186.0120
  184.3540
  185.4760
  186.1090
  179.0510
  183.5340
  186.9480
  182.3920
  181.7100
  178.4300
  176.5740
  178.3380
  177.2210
  175.0420
  181.3920
  175.2350
  168.3140
  164.5610
  168.6560
  174.5470
  176.1990
  168.4910
  168.6510
  169.5720
  165.0080
  166.8120
  168.9150
  162.9460
  167.0270
  160.1950
  160.7980
  159.3330
  158.2440
  155.4490
  156.7110
  154.0590
  158.4680
  159.2480
  165.8570
  171.7950
  168.7160
  173.6440
  164.7900
  157.7690
  163.3680
  159.3160
  167.1610
  166.0720
  163.6580
  166.2620
  153.5630
  158.7090
  154.7280
  158.9930
  154.1300
  158.9450
  158.5780
  157.2360
  158.3150
  151.4030
  152.6050
  155.3160
  168.2640
  159.3720
  156.3500
  158.3890
  154.9300
  147.9760
  155.2960
  154.4310
  153.4740
  159.8660
  159.1260
  154.4320
  152.9560
  147.7680
  147.7340
  151.5010
  148.9570
  152.3290
  155.2620
  161.0790
  158.1580
  152.1950
  151.8900
  150.7540
  153.5260
  152.7120
  157.5480
  164.7830
  167.2120
  176.7030
  174.2930
  168.8750
  162.6320
  157.2370
  161.4400
  154.7930
  154.9410
  155.6000
  160.7500
  167.3320
  165.5470
  160.8520
  162.6160
  160.9500
  163.2190
  158.0850
  163.9750
  157.5770
  155.3500
  159.9490
  162.8100
  170.3010
  165.1380
  169.4680
  171.5490
  175.6100
  178.1970
  174.7630
  178.0010
  178.0720
  179.4920
  182.0000
  190.1760
  180.3120
  186.5240
  179.9530
  173.9130
  182.4020
  175.2490
  179.0390
  187.4970
  173.3310
  180.8170
  175.1650
  172.8880
  173.7540
  164.5940
  174.8330
  182.2020
  181.7680
  185.2720
  189.2580
  189.2600
  187.9390
  176.6390
  179.4280
  180.4340
  186.9660
  182.6420
  179.3430
  174.8210
  171.5810
  165.0380
  167.4940
  167.6260
  172.5490
  174.0460
  166.9090
  172.4870
  173.1860
  170.7800
  174.3040
  176.1620
  176.8880
  177.8200
  181.5780
  179.6500
  169.1630
  175.0960
  171.8210
  178.0590
  180.7120
  173.5140
  180.4470
  174.1200
  179.4900
  178.0740
  176.9720
  178.7050
  176.6360
  170.5450
  175.8720
  178.3230
  181.4380
  181.1990
  186.3810
  188.7190
  185.5090
  179.7870
  175.7210
  183.8330
  179.6210
  178.2930
  175.4440
  179.4100
  189.7710
  184.5960
  188.5840
  183.4050
  182.1010
  179.6950
  186.2370
  183.5200
  183.5620
  182.6620
  186.3460
  186.0860
  185.2380
  176.3400
  177.7410
  174.8170
  182.6250
  186.7140
  181.5100
  183.5260
  183.0090
  188.9920
  188.6070
  190.0230
  186.6050
  185.6570
  197.7630
  195.2110
  195.5860
  193.6150
  201.6950
  201.6530
  195.6340
  199.4840
  199.1400
  190.4450
  195.3410
  193.3040
  200.1470
  190.9440
  196.3080
  205.1820
  193.7480
  195.4600
  200.8030
  202.3270
  195.3480
  191.7250
  185.3410
  186.2490
  192.7940
  186.2810
  191.2210
  191.7990
  194.3930
  198.9810
  190.5980
  184.0190
  178.6280
  189.9000
  194.7390
  192.0310
  194.7520
  193.3600
  192.5370
  186.1660
  188.8800
  190.2650
  190.8680
  188.0450
  187.6510
  181.7480
  180.2930
  186.1880
  181.4040
  184.9570
  178.0390
  176.3770
  191.7780
  187.2600
  187.8530
  178.4850
  182.2350
  181.6030
  179.8900
  178.9810
  185.0950
  186.6120
  183.0550
  182.6140
  184.0260
  186.4460
  184.4660
  174.8180
  172.6990
  172.5870
  176.2880
  164.6730
  163.0970
  168.1070
  168.6190
  160.9630
  168.0880
  170.2700
  169.4380
  169.4240
  171.6210
  170.3290
  172.9410
  169.5530
  163.8690
  159.5180
  168.6100
  167.2550
  167.2760
  172.5400
  166.9840
  162.4620
  172.4900
  169.0240
  168.6800
  169.8930
  174.0410
  172.4270
  181.1200
  180.0210
  183.1490
  190.0250
  190.1220
  187.0780
  182.1800
  183.4980
  189.2500
  182.8470
  182.7130
  185.0790
  184.5010
  179.2740
  182.6120
  190.0640
  185.0370
  181.9750
  185.9950
  178.5190
  172.3310
  167.8760
  167.1310
  166.6970
  170.8440
  174.0010
  169.7290
  179.3900
  169.6830
  172.3290
  171.7100
  169.3400
  169.4250
  168.7820
  174.1180
  172.2110
  169.8720
  172.2240
  175.1500
  176.1170
  181.0310
  182.8040
  179.1980
  175.8180
  176.8230
  184.6990
  181.8490
  175.9040
  179.9770
  177.8680
  179.2560
  171.7830
  169.2100
  179.2730
  179.3790
  177.3240
  173.7760
  176.3260
  171.5730
  175.0560
  179.3880
  169.4580
  167.8760
  168.8210
  173.3550
  171.1850
  178.4730
  173.2730
  173.7240
  175.6290
  171.8320
  183.1510
  182.3220
  178.4480
  178.0730
  175.2620
  178.2850
  174.5060
  171.4280
  173.0320
  173.4750
  182.3120
  173.4600
  173.5590
  169.4270
  169.1840
  173.9150
  171.4620
  179.1590
  176.7410
  184.2260
  182.8720
  185.4360
  184.9150
  182.0350
  186.8350
  181.8100
  183.3580
  184.7780
  181.8490
  177.5200
  185.9900
  189.8420
  186.4640
  187.6660
  181.0950
  190.0800
  183.3260
  177.5550
  182.3940
  186.5870
  189.5640
  180.8020
  178.3990
  181.8420
  175.3080
  183.5150
  183.2990
  187.0310
  187.9970
  188.6520
  186.0140
  184.2810
  189.9510
  188.2330
  184.9180
  186.1210
  183.1730
  186.5650
  184.6590
  184.9520
  185.9800
  184.8030
  193.5940
  188.8160
  189.5350
  188.2770
  185.0060
  179.4640
  188.4820
  187.9750
  187.1520
  187.0480
  185.3280
  184.3440
  180.6980
  180.6770
  178.2590
  175.6590
  177.9120
  177.0370
  176.2370
  176.8250
  188.2580
  175.6570
  179.4500
  178.3890
  180.1840
  183.3270
  179.8160
  181.2580
  178.8700
  175.4670
  176.1590
  173.4320
  172.4400
  172.0350
  176.0110
  182.8870
  173.9000
  173.9240
  185.9570
  170.6490
  173.4450
  169.7130
  170.7300
  167.9520
  156.4500
  170.9660
  175.2920
  162.2600
  169.8630
  172.4750
  171.3870
  167.3840
  174.4990
  173.4640
  164.6010
  181.0540
  176.3920
  174.0100
  181.7680
  184.1820
  186.7810
  184.6860
  178.6480
  170.2310
  173.8960
  182.7490
  176.7550
  180.0450
  179.4910
  173.8140
  171.6020
  174.6450
  178.8520
  177.5960
  184.0110
  181.7750
  188.0550
  188.6890
  178.0280
  174.6910
  173.7760
  182.5320
  177.0190
  176.2190
  173.7210
  170.7100
  169.4520
  163.2360
  160.4400
  163.7810
  162.8950
  161.7080
  159.7740
  169.1250
  168.9200
  170.2830
  167.1560
  164.3190
  168.7030
  171.6100
  172.1020
  169.2940
  173.7090
  176.6310
  172.7070
  173.9520
  175.7170
  171.6380
  167.0260
  164.0140
  165.7460
  167.2480
  163.5730
  168.1450
  167.1640
  172.5530
  183.1800
  175.6360
  175.0990
  178.0210
  175.6480
  171.1090
  167.2970
  174.2590
  180.3990
  185.3410
  182.0640
  177.0930
  177.8020
  175.5730
  174.1830
  172.7030
  175.0440
  172.6610
  168.0170
  160.1790
  166.3550
  164.6320
  170.4170
  168.5280
  165.9400
  172.6160
  159.0860
  162.9090
  169.8600
  169.1820
  170.7900
  169.0780
  169.2230
  169.5500
  170.2150
  173.8210
  175.3560
  175.1010
  175.3070
  174.4180
  179.9830
  179.6510
  180.1720
  180.7450
  178.2190
  177.6800
  179.8880
  178.5970
  178.1360
  183.2660
  181.3180
  180.3570
  178.7300
  185.7930
  187.7580
  195.3640
  205.1800
  199.6910
  188.2570
  190.7590
  204.2080
  187.2360
  160.9510
  169.6320
  145.7900
  158.1260
  171.2710
  179.1580
  186.1080
  180.5760
  150.3870
  181.9970
  155.7830
  152.3360
  153.5420
  147.7520
  152.1880
  151.7780
  156.8640
  152.5760
  154.8160
  157.9040
  156.5150
  162.8700
  158.1390
  159.9050
  160.3750
  157.6400
  157.0220
  156.7830
  153.9920
  153.9130
  151.5450
  143.3540
  149.5860
  151.1970
  148.5200
  160.0260
  159.3720
  156.4200
  158.9370
  163.4420
  146.0740
  147.5620
  147.9550
  149.9200
  146.0600
  144.4250
  155.8180
  158.8370
  161.7580
  149.1760
  140.5580
  149.0370
  148.1410
  149.2150
  146.4300
  133.6110
  151.0490
  157.5250
  148.9750
  150.7680
  150.2770
  145.7390
  146.0890
  136.7130
  150.8890
  159.0000
  158.8650
  154.4580
  153.0110
  158.1090
  157.1350
  148.2560
  145.7620
  150.0940
  153.2870
  154.0600
  145.7500
  137.3520
  133.8440
  143.2930
  141.1920
  139.0180
  144.7800
  144.4100
  144.3470
  144.0400
  142.4220
  138.4290
  134.9180
  138.8460
  139.9910
  137.2440
  147.8820
  147.2010
  145.9080
  145.0630
  139.3450
  138.7590
  140.8240
  144.4240
  137.3360
  132.4880
  133.5670
  130.5790
  134.1250
  131.4050
  136.7140
  128.9540
  143.9090
  128.3920
  132.3230
  134.4590
  135.3480
  126.9920
  130.8860
  132.6660
  128.3270
  129.4590
  133.8170
  132.6650
  128.6560
  131.0310
  130.4240
  122.7270
  123.5010
  118.5350
  119.4510
  116.3520
  119.1380
  119.6000
  120.8400
  126.9240
  128.8070
  127.9760
  131.2260
  129.4510
  136.0570
  129.1620
  126.3620
  131.3070
  139.4320
  138.1180
  134.9870
  128.2990
  127.1170
  125.3970
  125.6820
  117.6010
  117.0780
  126.6130
  126.0970
  136.2220
  137.5250
  133.0430
  128.9890
  133.6390
  136.8180
  132.6930
  132.0960
  127.1040
  128.5760
  122.7540
  124.9750
  123.9700
  123.0170
  128.4880
  131.0440
  125.9940
  125.6740
  123.9130
  123.7860
  120.6000
  123.1590
  127.8290
  126.3550
  129.3650
  124.2430
  125.8060
  128.5620
  122.0050
  124.5450
  123.5600
  122.6530
  122.8230
  124.9120
  126.8110
  139.9440
  133.8690
  129.7750
  130.2290
  131.8510
  132.4180
  133.2570
  130.9480
  140.7360
  132.0930
  135.5910
  140.3200
  132.4700
  130.5690
  131.8380
  122.4380
  129.1270
  132.5320
  125.1140
  117.4560
  120.2390
  122.9780
  124.9010
  123.9420
  116.6230
  121.4770
  117.9430
  110.8680
  116.4130
  113.4630
  109.6230
  116.0420
  114.1930
  118.5690
  115.1800
  109.9720
  113.5480
  108.1830
  114.1560
  107.4360
  106.5840
  108.9570
  104.0390
  109.1460
  108.7430
  113.6450
  120.6170
  121.2230
  128.3080
  119.5640
  125.4470
  130.8570
  129.9810
  129.0180
  126.8400
  115.3900
  117.8700
  116.7230
  115.8180
  123.8460
  118.0700
  122.1130
  119.9410
  119.7620
  117.1800
  117.0860
  117.2440
  114.7490
  111.9070
  112.4820
  112.6890
  111.8530
  116.7810
  114.7840
  109.6550
  108.0820
  107.0470
  103.1070
  112.1840
  118.8910
  123.6740
  124.8810
  123.7400
  113.5820
  112.7820
  111.5850
  115.3380
  113.0510
  120.9340
  116.3130
  115.9340
  119.1860
  121.0720
  120.1670
  121.3990
  119.9690
  113.6100
  115.7640
  117.5290
  115.7370
  114.5330
  110.4150
  131.2680
  128.5790
  127.4740
  130.7620
  132.5190
  127.7200
  130.9770
  117.7320
  126.0090
  122.8430
  133.3810
  125.6460
  130.8580
  130.8540
  134.4230
  139.0620
  148.9980
  137.2210
  140.6860
  136.8550
  137.8820
  148.8840
  150.7910
  147.6510
  154.5090
  156.4940
  149.3260
  145.7250
  141.2900
  146.3250
  140.4270
  139.9860
  140.8700
  141.1520
  145.5490
  144.7700
  143.6680
  142.4980
  143.6400
  141.4660
  147.5830
  149.3110
  152.5030
  150.6010
  148.3910
  154.7800
  147.6530
  143.3700
  145.8840
  142.3300
  152.7220
  146.5970
  143.6290
  157.8470
  189.9140
  197.0060
  197.1510
  181.3930
  176.0560
  173.6510
  175.6960
  171.5020
  160.9270
  169.6210
  176.1590
  173.8550
  185.0690
  177.4760
  178.2110
  176.0470
  166.5020
  175.3040
  164.9850
  185.3240
  177.0970
  182.7500
  188.5800
  182.2780
  184.5560
  176.4500
  181.2970
  182.1100
  166.4210
  163.5950
  169.2890
  164.4250
  157.4450
  153.3660
  145.5480
  148.9740
  147.4330
  153.2640
  149.4420
  154.1950
  153.2350
  151.4610
  151.7990
  148.9440
  155.5260
  154.5010
  155.8310
  150.4220
  149.2400
  154.6690
  151.7040
  157.2710
  146.9110
  149.2340
  151.5980
  150.8560
  150.0890
  151.9310
  154.4870
  146.2410
  147.5030
  145.1390
  148.1620
  148.8920
  153.0310
  153.6560
  151.1080
  150.8110
  149.8190
  144.8780
  150.2610
  152.9200
  152.0380
  155.4980
  151.9960
  152.5210
  154.6380
  144.6740
  149.9540
  154.2670
  158.0320
  153.8120
  151.6590
  160.5550
  156.7110
  150.4000
  154.7670
  157.7000
  158.5700
  162.2490
  159.2660
  156.7350
  155.1580
  158.0290
  159.9440
  161.9050
  159.4170
  165.4220
  157.2690
  152.4200
  151.4430
  156.3680
  150.1080
  155.1210
  153.1120
  155.1340
  155.9920
  157.0410
  153.1570
  156.6180
  153.5200
  155.2440
  158.5480
  157.6580
  159.6110
  166.9290
  167.0200
  169.6460
  165.7830
  161.1830
  170.0610
  172.4110
  168.4940
  168.3700
  168.3240
  168.1990
  162.2170
  160.5450
  165.5310
  161.8110
  163.5750
  159.9560
  157.9910
  160.5350
  160.7400
  160.9950
  168.7100
  164.8530
  165.1560
  169.4210
  160.7230
  159.5160
  158.2860
  156.2650
  160.9320
  165.1310
  148.6850
  150.8540
  148.2530
  156.9090
  149.7900
  152.0020
  153.0010
  156.3530
  155.1450
  156.2690
  151.4310
  158.4640
  156.2550
  150.6540
  148.7230
  153.1450
  150.4800
  144.7810
  154.6600
  155.8130
  151.8580
  158.3670
  161.7340
  164.5070
  168.8310
  170.2120
  165.9390
  167.5360
  175.2640
  162.6380
  151.3360
  153.6950
  156.8960
  156.6930
  160.1100
  158.5490
  159.4090
  166.9180
  153.2700
  155.9820
  163.7310
  158.1790
  151.0230
  158.1440
  159.7060
  156.9410
  160.7110
  153.6490
  152.9240
  156.7550
  160.2090
  156.6530
  152.3000
  147.5590
  143.7830
  147.7300
  147.1430
  143.7390
  146.1910
  158.3430
  148.6490
  146.4780
  151.3850
  152.2200
  148.1580
  137.2990
  137.2610
  146.7060
  143.6110
  142.4530
  141.5570
  147.9410
  147.7290
  151.1670
  140.9740
  138.2830
  137.2760
  134.1570
  137.8900
  140.2640
  130.4340
  137.7210
  134.9760
  136.6820
  140.2080
  138.3220
  139.3250
  123.8520
  124.2860
  129.4090
  125.9490
  133.7300
  131.9270
  128.8910
  129.6840
  134.9990
  130.7230
  139.6690
  131.3760
  126.9910
  135.3140
  134.1980
  137.7570
  135.0730
  137.5650
  140.0110
  134.2290
  147.1800
  138.5830
  135.1290
  135.3700
  136.9710
  134.7440
  130.2830
  136.3540
  139.8470
  134.0860
  144.9540
  133.9420
  128.6810
  138.9900
  135.4710
  137.1810
  139.6790
  140.3700
  139.4000
  139.2160
  149.8420
  138.9990
  139.3820
  135.4110
  137.2680
  133.5890
  137.5080
  146.2030
  139.8800
  135.4590
  140.9880
  139.3240
  143.3820
  141.7660
  139.8390
  138.3630
  140.0420
  143.4290
  152.8830
  149.9420
  151.7450
  149.3940
  150.6000
  148.0440
  154.1530
  157.2050
  158.9220
  155.4620
  161.1380
  156.4670
  161.2910
  159.6880
  163.7960
  164.6770
  158.8010
  153.7490
  155.5320
  154.7400
  153.1370
  162.8850
  162.8380
  156.0950
  159.3100
  165.1690
  164.7010
  163.0330
  154.4820
  160.1050
  157.0640
  163.0120
  169.0800
  163.4720
  166.5650
  160.4270
  167.5250
  160.5520
  173.5060
  170.5220
  169.0690
  166.4330
  159.1700
  173.0160
  176.6680
  179.3880
  187.8520
  180.3310
  182.2640
  171.8110
  167.5750
  166.0540
  170.3910
  170.4100
  172.4700
  159.0830
  154.1840
  160.4870
  160.1290
  163.8370
  164.0850
  166.5390
  172.2180
  164.0550
  159.9590
  164.3960
  152.5960
  172.5700
  170.1800
  171.0260
  173.2000
  176.1160
  176.8090
  171.0350
  175.7880
  178.2650
  181.9790
  173.9620
  171.0560
  173.5170
  171.9490
  180.6350
  176.2550
  166.3790
  163.8580
  162.5210
  161.2550
  165.0000
  168.7640
  160.3530
  159.0220
  161.2380
  159.4990
  161.0410
  156.8660
  159.1370
  158.6430
  156.0270
  149.7650
  149.9670
  147.8070
  146.2980
  153.3150
  145.8310
  151.0390
  151.6250
  149.8980
  147.7270
  152.9980
  154.2360
  154.4390
  148.8710
  154.8100
  148.9980
  151.1470
  148.3220
  153.0160
  144.1750
  151.5040
  155.0240
  150.9950
  139.1840
  141.0000
  142.1520
  141.0010
  138.2450
  142.3610
  145.8150
  149.5040
  147.0950
  148.6230
  146.4340
  151.5320
  153.0350
  147.4510
  143.6740
  148.1320
  146.4160
  154.0510
  147.0660
  150.0790
  148.6420
  151.2030
  154.0240
  152.4660
  157.0560
  156.8560
  151.0060
  160.0330
  154.6130
  155.2630
  149.8690
  157.6790
  157.2970
  149.3340
  145.9820
  148.9870
  147.5960
  150.0970
  150.2820
  143.0940
  153.6450
  147.3300
  152.5130
  147.5520
  145.3070
  149.0430
  140.0780
  150.1710
  148.3540
  146.9230
  140.1610
  149.6940
  145.4170
  144.6850
  146.6230
  140.2740
  142.5090
  136.2540
  134.2670
  137.9660
  128.8220
  135.4250
  133.4190
  132.6320
  134.5730
  137.6040
  145.1930
  139.9450
  135.9990
  132.6700
  135.6800
  133.3660
  131.1750
  133.4980
  134.6840
  127.6750
  125.8780
  139.5540
  138.4480
  129.6150
  139.0160
  132.7240
  140.5280
  139.7610
  142.3360
  143.1330
  148.4480
  144.8920
  149.0290
  143.9810
  136.4210
  145.3470
  141.1850
  145.3530
  147.0730
  145.5560
  145.5450
  148.0600
  151.6090
  160.9480
  154.9840
  153.9100
  153.1020
  155.0230
  158.2400
  155.4180
  150.9230
  150.0290
  151.3590
  146.3120
  146.6430
  153.2690
  150.9510
  150.0520
  154.0050
  146.8280
  143.0860
  145.7520
  150.4070
  146.3100
  144.1260
  142.9580
  142.4300
  144.2790
  145.3320
  149.0020
  139.1790
  142.5260
  141.1510
  138.2920
  137.3980
  132.5030
  137.7690
  138.8300
  132.6110
  141.0920
  141.4860
  136.8190
  139.2330
  137.9530
  132.0990
  137.1850
  133.1320
  129.8000
  127.3230
  136.8710
  133.3980
  134.7800
  128.5330
  131.5440
  129.3380
  124.0580
  121.8110
  129.1090
  132.9000
  133.3800
  128.8280
  139.5790
  134.6900
  132.1240
  128.1620
  130.6340
  132.0970
  131.1240
  129.5670
  135.8180
  129.6060
  132.2700
  128.7460
  131.8030
  127.5710
  138.0180
  129.1200
  133.3110
  132.4550
  126.9210
  129.8160
  126.3710
  125.1640
  122.7070
  122.5650
  122.9990
  121.9240
  125.4550
  127.5260
  128.8840
  132.0650
  129.4070
  121.1050
  146.5580
  178.8300
  158.1050
  185.7200
  160.0620
  179.9760
  161.9710
  165.7050
  163.2530
  163.0350
  160.7180
  164.1250
  160.2980
  167.2360
  164.8430
  167.1770
  171.7180
  166.6550
  168.7330
  162.7610
  160.2490
  166.0660
  166.1530
  168.9460
  170.0510
  180.5830
  139.8960
  165.2000
  145.4400
  156.2410
  151.5000
  152.4850
  149.2570
  149.8210
  155.6090
  151.6870
  148.6900
  139.9210
  155.4180
  150.5490
  153.1810
  149.2710
  160.5290
  157.8180
  154.6330
  139.9970
  140.2690
  179.9280
  189.2250
  189.9690
  199.7030
  198.3310
  200.6910
  198.4850
  202.0730
  201.3850
  196.0050
  198.2990
  200.0870
  195.3120
  200.0030
  201.8740
  206.3330
  201.7540
  200.0320
  208.2960
  196.8750
  200.5840
  197.9210
  192.1340
  185.9720
  184.3250
  191.2150
  192.6770
  195.9230
  193.9140
  173.7050
  184.3990
  188.4220
  185.2650
  182.6290
  176.3170
  185.8880
  183.2030
  183.3720
  182.9350
  176.1360
  175.0690
  173.3370
  180.2900
  170.1920
  170.3370
  168.6430
  170.8460
  175.4080
  179.1630
  181.3560
  181.5970
  181.0840
  182.4620
  184.7710
  183.1450
  179.8880
  171.9820
  179.5370
  175.8100
  172.9150
  171.3300
  178.3630
  177.1520
  177.0640
  182.5720
  162.8530
  164.2430
  156.7900
  159.0690
  164.9440
  167.5450
  171.0800
  172.2870
  166.7720
  167.4880
  178.4220
  175.6860
  175.9760
  177.1850
  178.2640
  175.9820
  184.5610
  182.2360
  186.9080
  185.6560
  182.7100
  177.7440
  175.2150
  176.3820
  180.5920
  178.7750
  177.8010
  135.5550
  128.3750
  136.3850
  135.6020
  136.7870
  156.2680
  139.4330
  141.2960
  146.4260
  160.6060
  163.3580
  175.7720
  176.4510
  180.3480
  178.6060
  175.0380
  172.2680
  174.8780
  174.3310
  171.0710
  172.4560
  171.8590
  163.3560
  163.2350
  159.2450
  165.3800
  155.5410
  155.2050
  166.5620
  163.8930
  169.2930
  170.1940
  172.5790
  160.0360
  196.9120
  189.3870
  190.7900
  177.9880
  181.4150
  177.3590
  176.2440
  172.3950
  172.8040
  172.0120
  178.2150
  176.7440
  178.2900
  183.3030
  176.4490
  167.4710
  175.6860
  180.8430
  181.9870
  177.5360
  180.6480
  185.3930
  176.4120
  191.4900
  181.8680
  184.1950
  180.8930
  178.8940
  177.6420
  173.1660
  172.8680
  180.0590
  178.2320
  175.5770
  180.1550
  185.8700
  182.4920
  179.9860
  185.9870
  184.9740
  181.5550
  184.4770
  185.0450
  182.2750
  187.8440
  180.6260
  178.9260
  173.4600
  177.4740
  178.3480
  180.4340
  178.6260
  178.2850
  175.5220
  168.0260
  171.6610
  173.6850
  170.4760
  171.3240
  169.6710
  174.0770
  176.3070
  183.0340
  176.0560
  175.9870
  175.1470
  174.4910
  176.0410
  179.1830
  176.5120
  176.1620
  175.7390
  177.8960
  171.6610
  170.9360
  176.0040
  178.3560
  181.2170
  178.9520
  175.6030
  180.5900
  180.4260
  171.2400
  182.0240
  178.5120
  187.0590
  187.9580
  184.6590
  187.5730
  177.6220
  172.9880
  177.6530
  177.1510
  173.9960
  182.5840
  182.8590
  180.6470
  183.6520
  174.3530
  178.7820
  181.5460
  183.5700
  174.1050
  184.5760
  184.8670
  188.0600
  179.3170
  186.3410
  185.5500
  185.9730
  185.7800
  175.9500
  173.8260
  178.0450
  170.6480
  175.7140
  172.1330
  175.1470
  177.0520
  178.3370
  185.2350
  182.4130
  181.7840
  193.1770
  198.2270
  198.8450
  192.7700
  193.6160
  187.7040
  192.8900
  195.2920
  188.9200
  193.7650
  193.5070
  189.5710
  185.9830
  186.8480
  186.5590
  191.8610
  180.3020
  180.1130
  177.8330
  180.0610
  186.8570
  184.3640
  183.4460
  185.6310
  191.0040
  186.7870
  184.0210
  191.1870
  187.8690
  190.6820
  182.5300
  184.0320
  190.7010
  188.6770
  188.9650
  187.5650
  181.3340
  181.4290
  181.9030
  183.2320
  189.3970
  187.0550
  181.4200
  159.5100
  167.3470
  171.5640
  162.5710
  157.5560
  169.2350
  169.1400
  166.6800
  152.5720
  171.0040
  170.4110
  169.1800
  165.8020
  164.5710
  169.8220
  172.0710
  172.3180
  171.5200
  170.1090
  170.8870
  168.3290
  169.4110
  167.1310
  168.8300
  166.4770
  168.4810
  161.4820
  154.2700
  157.6200
  156.4120
  154.8950
  151.8690
  158.9460
  154.0190
  155.3850
  157.9240
  154.9780
  151.0340
  152.4800
  148.9220
  150.5470
  153.0460
  150.0850
  143.1210
  148.5180
  147.3350
  168.4980
  173.2760
  173.3440
  170.4350
  180.7950
  177.6390
  173.5840
  169.9300
  166.8780
  175.9230
  165.3660
  161.3690
  161.5550
  164.5920
  164.5990
  169.7660
  170.1830
  166.4140
  167.9080
  168.2860
  161.5640
  166.8190
  169.1870
  174.1330
  170.9360
  176.6140
  180.8090
  167.6760
  168.7360
  170.5190
  176.0750
  177.0420
  175.0020
  177.6210
  180.6040
  180.9810
  176.9120
  174.9020
  168.4970
  159.5090
  162.2610
  158.5900
  171.1700
  167.9350
  162.9060
  172.1540
  173.9420
  176.1350
  171.8200
  174.0260
  167.0110
  166.4280
  163.6730
  160.8000
  162.9760
  172.6200
  173.5590
  168.3290
  167.6660
  162.2190
  160.8550
  156.2980
  156.7160
  153.6510
  152.0080
  148.1800
  150.6920
  156.6820
  154.5020
  156.0010
  154.4220
  158.1900
  155.1010
  157.8690
  155.9140
  159.8480
  166.1480
  158.3180
  165.3320
  167.3460
  170.2050
  173.0880
  165.3040
  164.1230
  154.7770
  151.9740
  155.9690
  153.5980
  158.7820
  161.4370
  165.8060
  153.9370
  152.8210
  151.3110
  146.9450
  150.0120
  155.2250
  158.1790
  157.0190
  160.1270
  154.5680
  150.2660
  154.4840
  150.5130
  148.0280
  158.7490
  155.3400
  147.7980
  147.2420
  150.2800
  157.7150
  149.0990
  156.1640
  153.2800
  160.9150
  156.8250
  159.1140
  156.6270
  152.8660
  157.2070
  158.7600
  165.3600
  158.1100
  162.4330
  154.1530
  154.5640
  161.7220
  159.6000
  157.8600
  156.9940
  157.1840
  158.3100
  158.6590
  160.3270
  158.4430
  157.7960
  160.9680
  155.7550
  151.2000
  151.5440
  149.2410
  152.3280
  147.5650
  145.2380
  142.6610
  150.4990
  144.9290
  146.7650
  150.1310
  147.8290
  149.6310
  155.2880
  152.0340
  154.6200
  150.4000
  149.5520
  142.0340
  149.6580
  150.9860
  153.3820
  151.9550
  149.4400
  147.1820
  144.4370
  146.3910
  146.1290
  147.2570
  149.8730
  143.6810
  141.2930
  146.5340
  152.5780
  143.8340
  146.3590
  154.2940
  146.9900
  146.6230
  147.8670
  155.9370
  144.1180
  152.2270
  151.3740
  152.5170
  148.1890
  155.8040
  148.6160
  140.4430
  149.0500
  152.8970
  146.1290
  146.0110
  152.6840
  158.7740
  150.5740
  149.0820
  157.7010
  150.3900
  153.9690
  154.0570
  157.0440
  159.2740
  156.0460
  159.7440
  159.4580
  156.9380
  160.5440
  157.8430
  160.6470
  146.0490
  155.0740
  165.0400
  151.7100
  155.9900
  158.1950
  158.8010
  161.4460
  158.6290
  162.5810
  160.2500
  164.0310
  161.7530
  169.8710
  164.7990
  172.3900
  167.4220
  167.4050
  169.3430
  168.3200
  160.3650
  167.0520
  168.1550
  173.6630
  172.5330
  176.2190
  180.5390
  180.2510
  178.8220
  169.4330
  168.2950
  174.2290
  176.7310
  173.0350
  166.6350
  169.4850
  174.1470
  173.9980
  176.2430
  178.6350
  182.9180
  175.1510
  175.8450
  171.2260
  174.3140
  169.3710
  172.5380
  172.0910
  167.3080
  167.4270
  165.1800
  162.4660
  161.4780
  162.2540
  159.3670
  164.7640
  163.3890
  167.7980
  159.2610
  169.0900
  169.5990
  169.7690
  166.9540
  167.3390
  173.1910
  168.9980
  170.2040
  176.4540
  174.1570
  169.8230
  174.0980
  171.3430
  173.2140
  164.9720
  163.2780
  169.6380
  174.4740
  173.0250
  176.8500
  174.1320
  177.0520
  175.3920
  178.6070
  174.9810
  178.2300
  173.8310
  169.6560
  175.2490
  172.8850
  177.6060
  182.9020
  182.4660
  185.4040
  192.1130
  180.5620
  180.0990
  185.0860
  181.1610
  182.1260
  176.1870
  178.0990
  178.1860
  180.2880
  183.5710
  176.7750
  173.8000
  176.0540
  176.1810
  182.4710
  180.3500
  178.0710
  184.5900
  178.0490
  176.1310
  175.9830
  178.1780
  175.9920
  179.7440
  175.2210
  179.7350
  185.9600
  185.2860
  187.2780
  187.3900
  185.4060
  182.7490
  182.5190
  179.6260
  185.2120
  183.8910
  184.5060
  182.7040
  191.6190
  188.5880
  187.9400
  186.5100
  182.9250
  181.2080
  185.5480
  184.7240
  177.6210
  182.4140
  177.6820
  180.8520
  170.8490
  176.9350
  176.0310
  171.4210
  172.2670
  179.9530
  178.0440
  173.2720
  179.0490
  177.6540
  171.0480
  170.3340
  168.4230
  166.3840
  167.8080
  170.6860
  176.9650
  176.9270
  176.7830
  170.2410
  181.6220
  178.3980
  167.6400
  174.9280
  172.6500
  172.1190
  177.6500
  161.9580
  160.4900
  166.2450
  164.4860
  169.0530
  173.1740
  170.1170
  170.9180
  164.2770
  157.9820
  163.5330
  170.1350
  170.7150
  177.0970
  172.3010
  181.5050
  173.5450
  176.6540
  168.0260
  178.0220
  169.4270
  166.1790
  161.3920
  171.3330
  170.2140
  170.0710
  175.7090
  176.6100
  176.3680
  177.5130
  171.0920
  172.3010
  172.4220
  177.9150
  178.1700
  180.3060
  181.6280
  176.4990
  179.1860
  181.8040
  174.0930
  172.7900
  176.0220
  175.6670
  171.3610
  177.2140
  177.5220
  185.8700
  181.9930
  190.6290
  190.2220
  197.2630
  194.8370
  193.8890
  193.4690
  194.5290
  191.3020
  188.5420
  189.7410
  187.1510
  196.4190
  202.2150
  190.2000
  185.8910
  188.4370
  188.0760
  193.8450
  190.9690
  187.9760
  187.7650
  178.1110
  177.9310
  185.8580
  185.3080
  183.8170
  180.7570
  184.1440
  180.5310
  179.9320
  173.9340
  178.9990
  185.5080
  185.5830
  178.5360
  178.7990
  182.4000
  179.5850
  178.5580
  184.8020
  182.2390
  181.0090
  177.6580
  183.7220
  181.5140
  183.1450
  184.9080
  178.1230
  176.4310
  171.1700
  168.7840
  164.8860
  177.9220
  178.9730
  184.8220
  173.6610
  167.9780
  174.3070
  176.5330
  179.4520
  177.1800
  171.6350
  171.8700
  172.3880
  168.8980
  170.7760
  171.5070
  175.1120
  177.7130
  179.8180
  177.3730
  175.4280
  178.1910
  185.0540
  187.5730
  187.9870
  181.4710
  179.8070
  180.3630
  179.1660
  173.1140
  179.5640
  181.9890
  181.7850
  183.1980
  181.7220
  184.1550
  181.7830
  177.4200
  184.2260
  181.0970
  179.0120
  177.1630
  179.3580
  169.3190
  173.8060
  172.9900
  173.4110
  175.2390
  175.8650
  172.1070
  169.1600
  165.6890
  162.9640
  162.7500
  169.7940
  177.4210
  177.7570
  181.1340
  176.2300
  181.4670
  176.4940
  168.9800
  178.1790
  172.0360
  165.4640
  162.8070
  165.8410
  172.1300
  178.9130
  167.8020
  160.2560
  153.1950
  143.0430
  146.8110
  146.4650
  143.2820
  145.8990
  152.5820
  150.0570
  144.4350
  151.5080
  158.3510
  163.9180
  153.0400
  157.3060
  163.4090
  159.1160
  159.5020
  163.9210
  164.4660
  164.3500
  179.5770
  178.8600
  178.9270
  173.4880
  178.1660
  175.1140
  171.5970
  166.0200
  163.2220
  168.4330
  164.9730
  162.8190
  165.9810
  169.4380
  176.3550
  183.0950
  174.9190
  176.6740
  173.6330
  171.8010
  168.3400
  168.4210
  162.8410
  171.2980
  169.5270
  168.8440
  170.7020
  166.0050
  156.7940
  156.9550
  159.4520
  164.5040
  162.9360
  160.3910
  164.0940
  163.7490
  167.7880
  168.0620
  170.5840
  167.4040
  172.2480
  175.5440
  178.1900
  175.1250
  184.9000
  182.7390
  172.5620
  179.6400
  179.9400
  174.7810
  183.2690
  181.2890
  177.8360
  179.8730
  177.4810
  179.4420
  179.7580
  185.9800
  182.6330
  182.8120
  183.2880
  174.2510
  176.4980
  178.1310
  173.7710
  177.2300
  177.0180
  169.4800
  177.8120
  167.2210
  171.9130
  176.8630
  173.9510
  171.6110
  167.6580
  172.0470
  173.6470
  176.9200
  179.7030
  176.1110
  178.3870
  185.3750
  177.9920
  174.7460
  186.9470
  182.2290
  182.2740
  184.2820
  186.4670
  182.2930
  180.4980
  183.6790
  179.8400
  178.4740
  179.2620
  173.9320
  170.8050
  176.2590
  179.1920
  177.5100
  175.3320
  180.1070
  181.8770
  184.0770
  187.8740
  194.0650
  184.7540
  182.1900
  172.1220
  173.1400
  173.8290
  175.8110
  178.6300
  171.1250
  173.2700
  176.2820
  170.4580
  170.6330
  170.7450
  167.0010
  173.4060
  169.7830
  169.4110
  175.8480
  178.4730
  179.8830
  179.3740
  176.2330
  175.8140
  178.7210
  177.5510
  174.3190
  176.9210
  172.9780
  175.1810
  182.0640
  176.9220
  177.7070
  174.9920
  180.7180
  177.6860
  177.8570
  183.5970
  178.0470
  185.0420
  175.5580
  178.7270
  180.4390
  170.4460
  173.5730
  179.3060
  176.4410
  184.7840
  183.3090
  185.3820
  180.4300
  176.2600
  179.8660
  175.0500
  181.8020
  180.5350
  176.5850
  176.7630
  176.9380
  174.5380
  175.8720
  174.0770
  168.8040
  167.5430
  171.2140
  172.6710
  166.6170
  168.6470
  173.8070
  170.6310
  171.2840
  167.3380
  163.2820
  168.4310
  171.0100
  168.3920
  171.8370
  178.7710
  178.0610
  175.3250
  179.3060
  171.5760
  170.4960
  172.8280
  168.3970
  166.4640
  172.5710
  167.6890
  174.3260
  172.3600
  172.5610
  168.7550
  171.1220
  172.0010
  174.8180
  171.2570
  172.4520
  169.7530
  166.3050
  164.4070
  169.2690
  169.8130
  169.9390
  170.7810
  165.2540
  164.8070
  160.2710
  164.7640
  170.4930
  173.2730
  172.1760
  167.3190
  172.9860
  170.2510
  174.4590
  174.5660
  171.5540
  172.0180
  166.7090
  163.1690
  165.1690
  169.2560
  167.0520
  175.7520
  171.2750
  172.8400
  170.7950
  170.3620
  174.2890
  176.5620
  174.5240
  179.9620
  170.5560
  171.2540
  179.4950
  174.9930
  177.8460
  171.9810
  175.2250
  172.7900
  171.8240
  175.9570
  176.7280
  177.9540
  174.6860
  174.6710
  178.6780
  175.7300
  174.1690
  173.5550
  175.2530
  170.0710
  175.4160
  173.0600
  175.9440
  168.1450
  169.5430
  162.3460
  170.0810
  170.5260
  170.3900
  171.3730
  172.0350
  168.7260
  168.2260
  168.5920
  161.2400
  161.3880
  160.7000
  155.9400
  157.7580
  159.3960
  162.3770
  166.6460
  159.9860
  165.0550
  164.0490
  169.6490
  173.3780
  173.0190
  179.3380
  171.9820
  178.3740
  179.0320
  167.6240
  167.7320
  171.4770
  171.0380
  169.0860
  169.8860
  173.3400
  171.7260
  173.9240
  177.8900
  169.6730
  178.6030
  175.1620
  179.5630
  176.0570
  174.3880
  173.3020
  173.1530
  172.7280
  172.1480
  172.5060
  177.3650
  176.6530
  177.3170
  180.1790
  184.7500
  177.5230
  178.0780
  178.4280
  178.1460
  179.8000
  175.4040
  174.7300
  182.0720
  185.0890
  183.4760
  185.5220
  179.1850
  179.7000
  189.3330
  188.1140
  183.2380
  184.5920
  181.8160
  181.9170
  182.2280
  186.5990
  184.6970
  187.7320
  185.9600
  181.1590
  180.1890
  181.4870
  182.0640
  183.7030
  181.9460
  188.7240
  184.5340
  178.9090
  181.6170
  182.8100
  184.0210
  176.0730
  171.3640
  175.3940
  175.3630
  172.5450
  173.8560
  183.7240
  174.2970
  183.8920
  182.6960
  187.8720
  180.9550
  181.6210
  182.7100
  179.2510
  180.1760
  182.4290
  184.3090
  182.7140
  188.6240
  185.4920
  183.8710
  180.3330
  183.4880
  182.7470
  190.0750
  183.6510
  186.3640
  184.0670
  183.1130
  189.3600
  187.3620
  190.9520
  188.7600
  184.5510
  190.0800
  191.5570
  192.2510
  191.8320
  192.9720
  189.1800
  188.8390
  188.7990
  187.3170
  193.0240
  198.8420
  195.3040
  200.1840
  200.7170
  198.8430
  194.9110
  199.0140
  200.6380
  191.1340
  199.3780
  199.9880
  198.2510
  197.3150
  191.0770
  191.3540
  187.1390
  183.9900
  192.9780
  186.8480
  187.1510
  181.9710
  189.6530
  185.6200
  186.3410
  190.8740
  190.1530
  194.2840
  194.8430
  189.0130
  190.3750
  191.9680
  191.3560
  192.4070
  196.1680
  193.5160
  194.9750
  200.9410
  201.8700
  205.0540
  195.7700
  192.7040
  191.0030
  198.6250
  196.9820
  199.7880
  192.8570
  190.0800
  197.7830
  192.2850
  192.1670
  185.7720
  195.9040
  191.5060
  191.2600
  194.7310
  191.8720
  191.7600
  195.2410
  190.7840
  192.5210
  194.6800
  197.3640
  189.9870
  192.5500
  191.3210
  189.0810
  195.1230
  190.6190
  186.3210
  188.9430
  196.0510
  191.4380
  189.6920
  198.1400
  189.4160
  193.2130
  192.7940
  201.1430
  199.9200
  197.3290
  202.7770
  200.6960
  197.5120
  191.5330
  194.3690
  197.9680
  195.5980
  201.0570
  193.3760
  199.5580
  196.7080
  193.8230
  197.0010
  190.4420
  194.8750
  196.6150
  199.7480
  198.5770
  193.2290
  194.3460
  189.1760
  192.1940
  188.1770
  194.4630
  189.3390
  196.0850
  192.8900
  183.6700
  180.4050
  180.8360
  184.4550
  178.7890
  174.8730
  185.7240
  186.6740
  174.2330
  173.4820
  174.0630
  173.1270
  174.4060
  171.4990
  170.2670
  174.6360
  159.7240
  161.1460
  163.1180
  165.2190
  164.4160
  164.2360
  168.2070
  167.2590
  161.9820
  164.4850
  168.3410
  160.7830
  164.5020
  164.6640
  167.3290
  170.0160
  166.4610
  168.0060
  171.1780
  169.7040
  177.0320
  177.7720
  174.5680
  181.7850
  172.9590
  178.3970
  173.6280
  175.0060
  175.5410
  176.3440
  183.1960
  172.9610
  177.9730
  174.2640
  177.2090
  168.6420
  168.7080
  171.4590
  173.6030
  174.1280
  167.7780
  172.8000
  168.8730
  175.7950
  176.7580
  169.6760
  172.0150
  168.0410
  175.0590
  166.7760
  167.6030
  164.6070
  167.0490
  164.3570
  165.0840
  174.8420
  173.9680
  173.0770
  168.2000
  171.1360
  177.2980
  176.9180
  174.4120
  178.9840
  173.9950
  167.1410
  165.8220
  169.0970
  171.3180
  179.9260
  175.9480
  175.2390
  174.0960
  171.0760
  176.6270
  167.9300
  171.7740
  173.1270
  171.1910
  177.6300
  169.3290
  177.3070
  173.2760
  177.7060
  177.1170
  176.7950
  180.3080
  182.0090
  179.7510
  182.8480
  175.5890
  173.0530
  174.3280
  174.1890
  178.0620
  180.7970
  178.5580
  180.5360
  181.0150
  179.1420
  182.0300
  180.0350
  172.8700
  172.3950
  175.6320
  170.8590
  170.5860
  175.1850
  175.1840
  175.7750
  184.5880
  184.3620
  184.7420
  172.9470
  178.9500
  174.0940
  166.8720
  175.6820
  176.7480
  179.4700
  180.9440
  173.8870
  176.0080
  169.8480
  173.1520
  171.1380
  177.7160
  179.1090
  172.2970
  173.0110
  172.9720
  166.8550
  168.1030
  165.1120
  170.4300
  175.3340
  172.3720
  172.0360
  168.5250
  176.9390
  174.2390
  168.6460
  166.6470
  166.6150
  162.4810
  164.1590
  166.5550
  172.9790
  166.5600
  168.4430
  169.5390
  171.6470
  164.5540
  167.5920
  167.9870
  170.4480
  165.1650
  172.1960
  171.3840
  172.6620
  166.7890
  170.9550
  172.8660
  160.1850
  158.7520
  158.7400
  163.0080
  158.7380
  160.7360
  153.4460
  159.0050
  161.0540
  161.2100
  165.3020
  163.6460
  166.5210
  168.1760
  171.3050
  173.7210
  176.1290
  182.6590
  172.4550
  168.8640
  171.3640
  174.8440
  177.4350
  180.4590
  171.4040
  176.8180
  172.1850
  170.5970
  172.3390
  173.6850
  181.5070
  177.2350
  182.9940
  182.0900
  190.1730
  195.5670
  188.0540
  194.8130
  194.1450
  195.9170
  196.1540
  195.9120
  196.3270
  192.2420
  191.3170
  192.0180
  193.2980
  197.3580
  205.8360
  208.5080
  202.5690
  204.9150
  200.9420
  194.6400
  197.0160
  197.2640
  194.6720
  194.5210
  189.7510
  192.3970
  196.8500
  200.7950
  195.5420
  195.6310
  207.3980
  208.0380
  204.0940
  198.3760
  199.7840
  199.4070
  201.0190
  204.6510
  204.2120
  200.5690
  200.6170
  192.6140
  195.2490
  201.4520
  194.0050
  197.7500
  200.0730
  191.7230
  193.0880
  191.6820
  198.4120
  197.5040
  199.1730
  196.6540
  194.5140
  191.1870
  189.0700
  195.6760
  192.0840
  200.7510
  190.5860
  190.9470
  191.3570
  193.9530
  193.8710
  196.8930
  192.0740
  189.8340
  184.7810
  185.7690
  181.6400
  187.9750
  178.1080
  179.2140
  179.6060
  176.0720
  171.4840
  180.8030
  172.4360
  182.3900
  178.5690
  187.4070
  186.2390
  188.2450
  188.7490
  188.2990
  191.9800
  182.9530
  186.4670
  182.4420
  186.1840
  188.3430
  178.2690
  182.8300
  184.2940
  176.9780
  169.8430
  178.3950
  183.7510
  184.2210
  184.0060
  182.6370
  187.6100
  187.4500
  178.7310
  171.0340
  169.3710
  170.5840
  173.7510
  175.3910
  172.1300
  168.5510
  166.5040
  162.5000
  154.3040
  155.5530
  166.4740
  168.3090
  173.9500
  171.4970
  173.7310
  177.8550
  179.4400
  173.0030
  178.4550
  179.6140
  187.6380
  183.7110
  189.2410
  174.9680
  180.2320
  177.7070
  186.0710
  178.9910
  179.1120
  183.3130
  182.9750
  185.4360
  185.2500
  185.2940
  184.9790
  188.8570
  185.4960
  183.8980
  183.3590
  183.3940
  183.6570
  182.9800
  187.7480
  178.7090
  184.8290
  187.7600
  180.0270
  178.7520
  180.2560
  185.6790
  180.1530
  182.8750
  181.8430
  176.7150
  180.0470
  183.9200
  173.4120
  173.0270
  173.3240
  178.0810
  169.2030
  175.8240
  185.6530
  173.2200
  179.8350
  179.0990
  166.6810
  170.5040
  175.6540
  187.2620
  194.8010
  194.8020
  189.6130
  183.2900
  177.7840
  183.3340
  180.5250
  182.5740
  186.7480
  181.4940
  176.7430
  175.1210
  181.1890
  182.1500
  170.9950
  178.8600
  179.7110
  178.9890
  184.1380
  188.7880
  190.3820
  186.3550
  181.8710
  185.2750
  184.9300
  185.1160
  186.5520
  184.9230
  182.6200
  186.9110
  191.3470
  190.3980
  192.3240
  191.6220
  192.9740
  189.1720
  185.6730
  181.5200
  175.7990
  179.3210
  185.5040
  178.5130
  173.0180
  179.1290
  171.8450
  169.6140
  167.3330
  170.2140
  169.9590
  175.5130
  175.1400
  173.7460
  175.6510
  180.2030
  171.7640
  175.8740
  177.6260
  176.7910
  172.8930
  173.0980
  187.1390
  187.6970
  185.1560
  176.4460
  190.7270
  201.0540
  186.0480
  180.5840
  182.1000
  181.2510
  183.4660
  182.1190
  182.7400
  182.2450
  180.9450
  181.2710
  182.4020
  180.2370
  178.7340
  173.1180
  181.9810
  184.4270
  176.8480
  181.1430
  178.9710
  172.0730
  177.2180
  177.4900
  176.6520
  178.3290
  173.6360
  179.8580
  185.3780
  188.4290
  182.3820
  178.7610
  189.7190
  187.5970
  176.1630
  183.4010
  183.5330
  181.0620
  181.4870
  179.8180
  178.9250
  185.4460
  185.2110
  189.1230
  183.0930
  185.7500
  168.4660
  183.0890
  191.0310
  188.3830
  183.8100
  184.5940
  188.0520
  182.9710
  180.6220
  169.2340
  179.5400
  178.0210
  177.4280
  183.1600
  176.9060
  185.1490
  182.6180
  186.6490
  189.6370
  187.7830
  185.8900
  181.1410
  183.3770
  190.8280
  187.7970
  191.8850
  187.7400
  187.0750
  191.2200
  188.3520
  188.0660
  187.9680
  186.0580
  188.9720
  191.4140
  191.4020
  189.3300
  191.1260
  183.2380
  182.9480
  183.6760
  185.8480
  183.8330
  189.8530
  187.1520
  180.3050
  187.8160
  189.2800
  192.2100
  198.0570
  189.6870
  187.2230
  190.6040
  185.8120
  182.0470
  184.7720
  187.1720
  189.7220
  188.5460
  189.2260
  191.2860
  190.9370
  186.9980
  188.6760
  190.3070
  186.5110
  189.5340
  186.4050
  189.0680
  178.9390
  180.4530
  180.1390
  180.1230
  177.6230
  181.9820
  188.3320
  192.1820
  186.9310
  188.6280
  188.5060
  183.3290
  185.0070
  183.4350
  189.6690
  179.2870
  179.0800
  187.8050
  186.2500
  180.2410
  177.1470
  172.8290
  178.6710
  175.1400
  180.1630
  173.8710
  169.8680
  176.5300
  177.3090
  182.9160
  190.3200
  191.7600
  187.1860
  189.8800
  195.7640
  185.7090
  191.4000
  192.7850
  186.9630
  187.5380
  189.1760
  182.3630
  183.7340
  182.7520
  184.3390
  188.8830
  190.1180
  190.7760
  185.7940
  185.8160
  188.0780
  190.2670
  184.8150
  188.1670
  189.7780
  185.5470
  185.3160
  176.4340
  181.5790
  179.0300
  177.6230
  174.1460
  183.9910
  174.4920
  171.8590
  179.4780
  182.1430
  184.6320
  186.7460
  189.0900
  184.2340
  186.7630
  180.9770
  187.1780
  179.1090
  183.7890
  172.5350
  176.0690
  182.9840
  183.5210
  190.4500
  184.9380
  183.8350
  190.4990
  194.0390
  189.3060
  192.3680
  191.4450
  191.8440
  187.2250
  190.3770
  184.3470
  194.1890
  196.1510
  194.1910
  196.2470
  192.1600
  185.5860
  190.6420
  195.2340
  189.1450
  193.5150
  191.0910
  199.7690
  196.1270
  202.1150
  198.0950
  193.4000
  190.7400
  192.3830
  191.2020
  186.3060
  188.6540
  192.0560
  194.2820
  193.1330
  195.1490
  195.2420
  197.0390
  200.9000
  199.2170
  204.1420
  202.9210
  199.4480
  196.9110
  198.1950
  195.6550
  199.2690
  189.2550
  196.8110
  191.9910
  196.6320
  190.1840
  181.9540
  191.3950
  192.7800
  184.9080
  183.8270
  184.7910
  183.2550
  184.5630
  185.9960
  188.6350
  187.1690
  188.6240
  185.5950
  183.1410
  184.2540
  182.7240
  186.3560
  192.3750
  193.8520
  191.7210
  190.4970
  188.4520
  185.2270
  189.8670
  185.1110
  184.2360
  183.7830
  188.1860
  185.3900
  185.6890
  185.4880
  186.9830
  185.2980
  197.7480
  198.5320
  185.7080
  191.3710
  193.5390
  193.6790
  193.5490
  184.2010
  189.7190
  186.4910
  193.0050
  181.7860
  181.2790
  179.7680
  180.6460
  184.7110
  192.0940
  189.7020
  177.8930
  186.8860
  185.8480
  184.0720
  187.9830
  187.6420
  190.6200
  188.8270
  183.6340
  181.0740
  198.9100
  194.8500
  189.8610
  194.2110
  188.1310
  188.9430
  185.3180
  179.5760
  179.4090
  178.0400
  180.9820
  181.2170
  184.7450
  178.2000
  191.3670
  191.1780
  194.3430
  198.9040
  198.9510
  195.7770
  193.6090
  193.4760
  188.1750
  191.3610
  193.7500
  196.1520
  184.4720
  183.6710
  189.0540
  188.7630
  184.4770
  182.0660
  183.3780
  186.5080
  181.3550
  173.9680
  180.7170
  179.1530
  175.0010
  172.2740
  178.7860
  185.2090
  189.4310
  192.6320
  185.5420
  184.9190
  190.9520
  170.8140
  177.6400
  168.0840
  165.7680
  173.8930
  178.4500
  174.8170
  171.3940
  169.6300
  166.6800
  174.4830
  166.0670
  165.6220
  165.1630
  171.1460
  174.8420
  178.3440
  180.3910
  176.7670
  178.2530
  168.9610
  172.3450
  170.9020
  172.2970
  176.6690
  176.5730
  175.8680
  183.7190
  176.0340
  173.4470
  180.7400
  183.6190
  184.4360
  183.4710
  194.3710
  182.4060
  186.6540
  183.2070
  183.3600
  186.7240
  185.4720
  184.1220
  174.8470
  178.9260
  183.3920
  180.3420
  186.4880
  182.4680
  191.0550
  191.7300
  183.8140
  185.4410
  184.3600
  186.5130
  186.2320
  180.0040
  187.3160
  190.4790
  180.3420
  178.8250
  183.6330
  179.0020
  180.5000
  185.2130
  175.8420
  182.3050
  191.1490
  189.6690
  186.7530
  187.5450
  192.8020
  190.8560
  186.0180
  185.4340
  188.1010
  191.6920
  192.7410
  191.0120
  189.0400
  189.8960
  190.8130
  191.5470
  183.6260
  177.3430
  181.4790
  185.5670
  184.3620
  185.7910
  185.1210
  186.3750
  189.5430
  193.2250
  192.5000
  189.1330
  200.6620
  198.8060
  200.8180
  192.3160
  196.7940
  195.9180
  193.4770
  187.9200
  186.4970
  183.9100
  184.8760
  180.4560
  183.8340
  182.5560
  179.7380
  182.3870
  179.6050
  175.2220
  177.3850
  178.9320
  180.8950
  180.5120
  173.5730
  172.5340
  174.7960
  165.8390
  170.6350
  172.0400
  168.9300
  167.5490
  163.7720
  161.8370
  168.0810
  161.7010
  165.9720
  161.8090
  159.2240
  158.4500
  162.5020
  161.4260
  155.9310
  152.3230
  147.7180
  150.9100
  154.4450
  155.8360
  154.1190
  159.0470
  158.9190
  157.4210
  156.4480
  162.7860
  159.9700
  159.4630
  162.2110
  164.4980
  166.3480
  168.0460
  170.4460
  163.7990
  172.5080
  173.7600
  175.4440
  160.3550
  163.6970
  170.6080
  168.8570
  168.4890
  164.3870
  162.5920
  161.2420
  166.5470
  165.6410
  166.0080
  161.2390
  164.7560
  167.4520
  166.1570
  176.2410
  177.8740
  174.6510
  170.8590
  176.1680
  185.4080
  185.2680
  190.8020
  192.2990
  188.4560
  192.2780
  191.1420
  188.7690
  189.5210
  180.9020
  177.1690
  170.4530
  170.8330
  168.9840
  179.3230
  181.7680
  172.8490
  162.3270
  155.4710
  158.0060
  167.2600
  161.0910
  153.7070
  154.8100
  153.8670
  160.2160
  165.6320
  168.3990
  164.4230
  164.9560
  161.0080
  163.3950
  163.2060
  160.3050
  163.4170
  169.9640
  159.0960
  163.5530
  160.0410
  162.4990
  162.5970
  169.1050
  167.0180
  170.9730
  171.8710
  169.2060
  163.7310
  160.9790
  160.0160
  172.0750
  176.3920
  166.9580
  169.8640
  168.6600
  167.4930
  161.5710
  161.8080
  160.8170
  162.8950
  161.7140
  160.8980
  163.9080
  161.2520
  149.8220
  154.1160
  155.4580
  153.1290
  153.3030
  164.7650
  161.1980
  159.8630
  156.6470
  159.3340
  168.3210
  165.4360
  157.4390
  161.8870
  165.0870
  167.6280
  167.1210
  159.5290
  156.5060
  158.4000
  160.3600
  157.7710
  160.8190
  164.6360
  158.8330
  155.6200
  164.3290
  158.9280
  165.2690
  160.9670
  168.0510
  170.2700
  164.5270
  167.7840
  165.3900
  162.1710
  160.0760
  165.8090
  164.0920
  162.4040
  164.8530
  164.1710
  163.4810
  149.6200
  153.2770
  150.0250
  152.0290
  156.3940
  157.9720
  156.4870
  153.6150
  148.5720
  150.9440
  141.7440
  146.8140
  152.7320
  146.0780
  145.7840
  152.9280
  147.7070
  145.7720
  152.7040
  149.8200
  143.2670
  147.3330
  150.2220
  139.0870
  153.0820
  150.9580
  153.9340
  160.1980
  163.7020
  154.2390
  146.0210
  181.0830
  169.0960
  166.0920
  163.0720
  164.8430
  116.5110
  117.7940
  127.6460
  152.1070
  165.0030
  152.5150
  158.3740
  172.2740
  174.6110
  160.3280
  163.7060
  165.5940
  162.0880
  148.8020
  167.1030
  163.2800
  166.8460
  162.8180
  165.5680
  172.9040
  169.3570
  175.7870
  172.8310
  172.6980
  177.1160
  169.6730
  172.8670
  176.4770
  177.1780
  171.4630
  177.1950
  162.2880
  159.0950
  169.0590
  166.1700
  165.0870
  162.1460
  165.0120
  167.5240
  163.2470
  163.8940
  163.5660
  168.5300
  166.1850
  161.1700
  164.8340
  161.2240
  166.2830
  168.1230
  168.0500
  158.3480
  156.9870
  159.4800
  154.7840
  157.1550
  151.6710
  151.5280
  145.4860
  155.5560
  158.4390
  158.8550
  151.7390
  157.1280
  151.4170
  155.8060
  155.8330
  161.0010
  166.5320
  162.7610
  158.0600
  154.8950
  149.5360
  148.5700
  152.2070
  152.4830
  155.2340
  154.6030
  158.2400
  159.8470
  164.3420
  162.4540
  161.7040
  164.9650
  164.1770
  169.7420
  169.4210
  175.7710
  166.6980
  166.0140
  163.0250
  161.4360
  159.9960
  156.2930
  156.8150
  153.1170
  150.5790
  152.6490
  157.5670
  149.7360
  152.0260
  146.8220
  150.9500
  155.1040
  155.5910
  163.4760
  157.7590
  161.3820
  160.5100
  158.3190
  158.9010
  160.7670
  159.1610
  155.9460
  159.6620
  152.9810
  153.7870
  159.6790
  168.3230
  158.5190
  160.9620
  158.1290
  159.0240
  157.7180
  153.9920
  155.1130
  158.4850
  155.0300
  153.4970
  157.8480
  148.8410
  159.5160
  157.0330
  157.2540
  166.1630
  167.8010
  168.1200
  158.1150
  165.2290
  170.2560
  168.1840
  174.3530
  170.6450
  168.9590
  162.1780
  167.7860
  168.0660
  165.2010
  161.3510
  163.9590
  170.4870
  163.3400
  168.2220
  163.9730
  168.4420
  162.4790
  158.8490
  165.6250
  160.8860
  162.6920
  156.4220
  149.9080
  153.2470
  154.0200
  153.0900
  154.2370
  151.0900
  157.1000
  154.5590
  150.7800
  149.4550
  156.8450
  151.9010
  157.8500
  160.9930
  156.2100
  157.8850
  165.9580
  163.6720
  165.3610
  173.4660
  166.5390
  166.1280
  164.4200
  169.4070
  167.5780
  174.9370
  168.9310
  176.3690
  171.2640
  173.9710
  175.3670
  171.6240
  175.9990
  170.9990
  168.7700
  171.4790
  169.4330
  168.2310
  164.5260
  171.2000
  174.8990
  176.5510
  174.8320
  169.2300
  169.5900
  169.5090
  169.6960
  163.8780
  169.8010
  170.1760
  162.7020
  165.6320
  163.7170
  160.6890
  160.8390
  156.8300
  159.1720
  154.7820
  154.1690
  151.6910
  153.2320
  153.3410
  146.9130
  150.3480
  146.3450
  147.2260
  147.6180
  150.8200
  149.9850
  158.6020
  156.8610
  165.6760
  167.8100
  166.4010
  158.5200
  159.1600
  157.9620
  160.8950
  164.6140
  162.8200
  161.8020
  166.6830
  164.6060
  159.0160
  157.7260
  160.9610
  159.4000
  159.9560
  163.6190
  156.0970
  163.4940
  165.0620
  160.3730
  155.5030
  163.4980
  165.2160
  175.0040
  173.6570
  174.7130
  168.2060
  167.6190
  156.8440
  167.6810
  165.5560
  159.6530
  159.7470
  157.6860
  164.1660
  166.0990
  160.9410
  159.6190
  161.4060
  172.0760
  175.6170
  180.3290
  177.2730
  178.4010
  173.6700
  173.8050
  174.3900
  175.9000
  175.3400
  173.7030
  176.8440
  169.0350
  172.7460
  166.9740
  164.1550
  169.8260
  167.6000
  174.5700
  175.1910
  172.2610
  166.5770
  165.2550
  160.9170
  167.0930
  167.3680
  173.1620
  158.5590
  160.8120
  159.6900
  165.7250
  156.7360
  163.4950
  160.6770
  162.2210
  161.7470
  163.5430
  167.7470
  156.7880
  159.4590
  156.2360
  163.5830
  170.1550
  163.8550
  168.4730
  169.4830
  172.0580
  175.6940
  174.5690
  181.0950
  177.2400
  173.2690
  174.5670
  179.0480
  179.3620
  176.3660
  177.9310
  174.8990
  171.0250
  174.3380
  177.8540
  179.8490
  167.9210
  176.2910
  169.9260
  172.5670
  162.7050
  161.8070
  175.2690
  170.6600
  176.6710
  173.1470
  172.7730
  164.9230
  164.4080
  168.2630
  164.4720
  164.9130
  158.9080
  158.0620
  156.4230
  164.8670
  160.6210
  162.1820
  158.8120
  161.7110
  158.8210
  160.7530
  160.1340
  170.4760
  169.4330
  162.6510
  156.6500
  162.0800
  163.5760
  167.6760
  166.3320
  167.3240
  171.6000
  174.6280
  174.2230
  172.2600
  170.3310
  167.9510
  171.5670
  169.8780
  178.3660
  170.9320
  177.6490
  173.3390
  171.1340
  170.1720
  169.3310
  177.0340
  180.3220
  170.0970
  170.9880
  171.2430
  174.6340
  176.1180
  174.1040
  175.5630
  172.5840
  175.5990
  179.6400
  169.5580
  179.3310
  178.1330
  170.0180
  168.2560
  175.3410
  175.3070
  178.4530
  179.0760
  177.6300
  177.2190
  173.1670
  168.8740
  172.3960
  180.2870
  185.8430
  181.5350
  181.4850
  188.1410
  188.3950
  191.4070
  189.4250
  190.6870
  183.8640
  197.4570
  198.6020
  194.0040
  201.3390
  194.6800
  195.0600
  190.5200
  192.0140
  185.8820
  181.9980
  181.5860
  180.1570
  179.4820
  180.4220
  181.9980
  174.4590
  179.9420
  180.8150
  190.7580
  199.3900
  186.0330
  190.8470
  193.1890
  187.7310
  183.0350
  184.3690
  182.9630
  190.9150
  190.5220
  184.7370
  176.9240
  180.3090
  180.4620
  186.0450
  181.2020
  181.0820
  181.7720
  178.9560
  176.6600
  191.3600
  175.8210
  177.6290
  180.1580
  176.4570
  179.6860
  180.0830
  172.0070
  166.1470
  178.3390
  170.3780
  163.2800
  171.0070
  176.1550
  176.3670
  173.9120
  174.5180
  168.8620
  174.3460
  171.5730
  174.3740
  181.7210
  170.9300
  177.1390
  175.0690
  179.2100
  177.6030
  179.2860
  175.5590
  167.9270
  164.5970
  166.7160
  161.3380
  170.0280
  163.7890
  168.7430
  175.3560
  175.1330
  168.1430
  173.3370
  172.0430
  165.8010
  165.2160
  172.6880
  171.4800
  175.1620
  177.8930
  173.1770
  170.2950
  173.0490
  176.3340
  175.5630
  167.8800
  164.1390
  165.7640
  176.3830
  167.6560
  169.6910
  167.6330
  168.7400
  161.8490
  163.2460
  175.2520
  166.9630
  170.2520
  167.0640
  167.0920
  166.8080
  157.0480
  154.9260
  156.1850
  146.6810
  150.2890
  167.3020
  166.3490
  169.0930
  167.4050
  167.3750
  166.1010
  165.4800
  169.6540
  164.8790
  160.3870
  161.8640
  161.8260
  162.5470
  164.9490
  167.5050
  173.4200
  166.9190
  158.5510
  159.2550
  162.2440
  158.2410
  147.9390
  155.4060
  155.3860
  157.6490
  164.1040
  161.7850
  160.3260
  154.6640
  162.0100
  164.2290
  155.0040
  160.6990
  162.9810
  163.7970
  169.0340
  162.0280
  173.6090
  162.7030
  167.1600
  168.4930
  174.4450
  173.1170
  165.4070
  174.2060
  180.4260
  180.4540
  177.0560
  178.3240
  174.3040
  174.8670
  169.7420
  167.5340
  161.4420
  158.8160
  160.0370
  161.3200
  162.9090
  172.5610
  171.9280
  164.7630
  168.4040
  165.4270
  161.4010
  170.7020
  170.9360
  172.2850
  171.1970
  170.1690
  163.9910
  162.4340
  176.4970
  173.9460
  169.4660
  167.1940
  168.6080
  170.4130
  171.4890
  166.9260
  163.9660
  166.9540
  169.8440
  167.8260
  175.8910
  174.0370
  171.0030
  172.1620
  170.7790
  177.2320
  178.6700
  173.4160
  174.4240
  169.8680
  172.0400
  171.9710
  169.9970
  167.2320
  168.9930
  171.9510
  166.5670
  161.0570
  169.6010
  167.9640
  165.4010
  167.5000
  166.5820
  169.7970
  172.6520
  166.0800
  167.8450
  163.3770
  163.7270
  157.2830
  160.0550
  164.8090
  166.4690
  164.3670
  170.0020
  163.0770
  161.5340
  162.3210
  162.2100
  166.9900
  171.0030
  167.1700
  164.4940
  167.1940
  169.6300
  167.4420
  165.7410
  162.9820
  165.6030
  162.2680
  161.2420
  168.1160
  166.1490
  170.4290
  175.0980
  173.2850
  175.1450
  177.0730
  178.7870
  179.7650
  185.7100
  183.3840
  176.2280
  182.7350
  184.8870
  185.6450
  192.4740
  184.5470
  192.9000
  196.3720
  193.4410
  183.2050
  187.5550
  182.0390
  188.5240
  181.6860
  179.5710
  188.7400
  192.7450
  191.4090
  187.3240
  188.6500
  188.9600
  188.4180
  190.9680
  192.5760
  190.1220
  182.5870
  183.3280
  182.4950
  181.5760
  183.8960
  182.2210
  189.0210
  180.4160
  185.2220
  174.6570
  176.5480
  175.9240
  174.6720
  178.1940
  178.0110
  175.9730
  173.8620
  171.4340
  170.3610
  169.2910
  171.8610
  167.7540
  173.1440
  173.3180
  169.5300
  173.2620
  175.2040
  186.4750
  182.0480
  186.9000
  179.9990
  182.2970
  186.6410
  188.1370
  185.7270
  188.7400
  192.1340
  189.6350
  183.0970
  184.9940
  197.0160
  183.6550
  186.0450
  187.4460
  183.8980
  185.3130
  186.9130
  187.7650
  182.2880
  190.3140
  193.2650
  187.8460
  199.1190
  190.1810
  200.7490
  187.5040
  190.6280
  186.7040
  182.4310
  186.7040
  179.8170
  174.7410
  179.4170
  175.1280
  179.5330
  185.7700
  186.5890
  182.6130
  184.2960
  175.6240
  184.2070
  182.5490
  179.5520
  186.5640
  187.8050
  191.4700
  188.0600
  188.0380
  190.6090
  186.9200
  189.2700
  185.7920
  185.0720
  188.4740
  184.4350
  185.0080
  179.1350
  184.6860
  184.4940
  184.0880
  175.7940
  169.5680
  162.2180
  173.8470
  174.8550
  182.0370
  178.7460
  175.7400
  179.0010
  182.4420
  180.3590
  172.3710
  174.8260
  180.0310
  175.5890
  168.9450
  165.1440
  170.9350
  169.6860
  169.0670
  173.4140
  172.6340
  170.0440
  168.2910
  174.3980
  173.0330
  168.3690
  168.0820
  168.4530
  168.0930
  169.9210
  165.9450
  165.5890
  167.2010
  171.0240
  172.0300
  177.0140
  177.5740
  172.8140
  175.5750
  178.2600
  176.3610
  169.1610
  176.6310
  175.1410
  176.8780
  173.3050
  176.9040
  170.1100
  170.2430
  173.0700
  174.1240
  172.2720
  169.3230
  167.7530
  172.0520
  174.0520
  159.1210
  162.6630
  158.5740
  161.1420
  161.4070
  156.8970
  159.1740
  179.8350
  192.0680
  193.3460
  197.0200
  194.2410
  197.4680
  191.4160
  189.5910
  198.1590
  198.7030
  196.9070
  201.7920
  197.6930
  202.3390
  197.7630
  196.2770
  195.5140
  189.0510
  187.5320
  189.7330
  189.7990
  189.0910
  194.0680
  190.5770
  189.5580
  189.3410
  188.1780
  189.4390
  190.3970
  194.4650
  190.0660
  184.1720
  195.8150
  195.0990
  188.2250
  184.6700
  182.5220
  185.9490
  181.7210
  176.3800
  180.6280
  176.7330
  177.6470
  171.4230
  173.3100
  173.8760
  179.8970
  179.9060
  183.9000
  184.3130
  191.3760
  189.6950
  183.6040
  185.2320
  181.1170
  179.3990
  183.8580
  186.8850
  186.5750
  180.8110
  185.2970
  180.4750
  181.1740
  184.5590
  179.4220
  183.1230
  183.2740
  180.5430
  177.8940
  182.4710
  191.1130
  193.2210
  184.4820
  187.1100
  181.7120
  184.4940
  175.5170
  173.3270
  175.3490
  187.4560
  178.2780
  185.2360
  189.1070
  191.1990
  204.5650
  203.1800
  189.2340
  189.2900
  179.3530
  186.2370
  183.0990
  177.6180
  180.0180
  176.4440
  178.8530
  184.2740
  187.4520
  187.2010
  191.3570
  186.4980
  185.0630
  183.8270
  183.6290
  188.3470
  191.6540
  196.6760
  195.6830
  189.3290
  193.0120
  194.7410
  196.7120
  193.8750
  192.4550
  187.4290
  182.5320
  184.1870
  184.5880
  177.2690
  184.5410
  179.5900
  186.0480
  187.7680
  184.9700
  176.6490
  178.1510
  182.3690
  175.7820
  173.1660
  173.5570
  185.4760
  175.4170
  175.8710
  170.4880
  178.0570
  178.0780
  180.8300
  172.8790
  171.0700
  177.0030
  173.8540
  177.7690
  172.9460
  179.4390
  180.4010
  175.1300
  180.7740
  177.8460
  174.2820
  172.1940
  179.7650
  174.9650
  172.4760
  178.1950
  174.6340
  181.9020
  185.1310
  178.7820
  182.7530
  186.2620
  174.4910
  188.4690
  186.5410
  187.3290
  182.0710
  182.7770
  184.3170
  180.9890
  185.1140
  189.5210
  191.8690
  187.3320
  193.3620
  194.7080
  188.9910
  183.9630
  185.7410
  190.5080
  187.7850
  191.5350
  189.4100
  182.3250
  186.5750
  186.4620
  184.5050
  178.2120
  176.2140
  178.9270
  177.9200
  179.4560
  175.7520
  186.5920
  178.7800
  174.6960
  177.2750
  173.8670
  171.1310
  177.4080
  174.7030
  180.0020
  178.1020
  180.8290
  188.8250
  182.4400
  186.8970
  188.0360
  192.6400
  180.4320
  185.2910
  184.2140
  184.5350
  177.1780
  169.0600
  176.9490
  169.3740
  169.3770
  172.8270
  168.7790
  173.1320
  168.3170
  169.1140
  168.1230
  171.8220
  171.4180
  168.1540
  171.9060
  173.7570
  173.2510
  171.9070
  171.2080
  171.0420
  171.0610
  163.9590
  160.9050
  158.1630
  164.3110
  164.3210
  164.2060
  168.1130
  162.8230
  164.9130
  154.5500
  157.5760
  149.5030
  148.4730
  150.7180
  152.3710
  154.5580
  157.3330
  156.5600
  149.2330
  158.1340
  153.6880
  167.4850
  154.9020
  154.1970
  153.3490
  144.6840
  145.9300
  150.5050
  157.0960
  144.3850
  144.6930
  144.5630
  148.5780
  146.6090
  149.0300
  155.2100
  149.7060
  150.0420
  150.1360
  145.0640
  149.7530
  152.5570
  149.7840
  152.5450
  150.6610
  155.0810
  148.4710
  145.0000
  144.6830
  144.5620
  144.4090
  137.2180
  135.2680
  137.3710
  131.9390
  136.5050
  134.0050
  139.7820
  141.6050
  139.4300
  142.8140
  143.1790
  135.7790
  144.6770
  143.1090
  142.2340
  141.2250
  147.9260
  146.9740
  145.7620
  149.9240
  148.6450
  148.7960
  140.3000
  148.2800
  142.6490
  142.1910
  142.7700
  147.0730
  150.3400
  152.1370
  147.6540
  165.3520
  152.5900
  161.8880
  156.7230
  152.6990
  160.4240
  162.5090
  157.4990
  154.7980
  150.7600
  153.6370
  154.7610
  151.5960
  156.7040
  154.5940
  159.5830
  152.1930
  150.4600
  143.7360
  158.2290
  160.9650
  161.8880
  165.7270
  156.3380
  153.4490
  155.7040
  151.4700
  161.6180
  159.9510
  161.0910
  160.0080
  157.8760
  156.1340
  158.8560
  154.7580
  157.0530
  145.2610
  162.9210
  155.2120
  146.2780
  155.4550
  152.2350
  157.9470
  151.6140
  147.4090
  148.0100
  154.4090
  150.7470
  148.5730
  149.9350
  147.4070
  150.6650
  149.3440
  154.7410
  152.5620
  155.4710
  152.2680
  154.5540
  152.7460
  153.6450
  160.7370
  169.1880
  175.9180
  179.4310
  169.7080
  176.1510
  175.4210
  181.3760
  176.1180
  174.8890
  173.7070
  168.7990
  171.2380
  166.5430
  171.2910
  166.3290
  163.6950
  167.1390
  166.4390
  158.3440
  163.4640
  166.7150
  166.9990
  172.7280
  171.9900
  172.4680
  174.3130
  170.5050
  173.8840
  173.0350
  166.7060
  167.5860
  167.9580
  162.7440
  154.7260
  159.2540
  155.1090
  158.7660
  163.8370
  160.3170
  152.2300
  156.4290
  159.1270
  155.5770
  156.7120
  156.2030
  155.9700
  154.4600
  161.3360
  151.4280
  159.6870
  152.3710
  152.9590
  161.0350
  151.0960
  156.6170
  155.1220
  156.1440
  155.9110
  157.6510
  155.0370
  154.8230
  156.8060
  158.4290
  157.5380
  153.9270
  163.7950
  160.2580
  171.4380
  167.9830
  166.5320
  173.4300
  167.1830
  164.1450
  170.2320
  170.6710
  168.5620
  168.6620
  169.3670
  165.0110
  167.2170
  170.5920
  168.9100
  166.9450
  168.5780
  169.0300
  170.0090
  172.4480
  168.8800
  172.3550
  176.1890
  168.8800
  178.6070
  184.7970
  180.2450
  179.1470
  180.5120
  173.9430
  174.1930
  173.5750
  169.8840
  164.2050
  166.5650
  168.5350
  167.4410
  170.8490
  172.6540
  174.3420
  170.7760
  170.7560
  168.4380
  172.1130
  181.3850
  171.4050
  180.6620
  178.4120
  176.8650
  177.1880
  176.3520
  173.0940
  174.4320
  175.5580
  172.2270
  175.1260
  175.7850
  176.0560
  175.2500
  176.4020
  183.4110
  173.2360
  173.5730
  179.1320
  175.8720
  182.7340
  174.5690
  170.0410
  176.2460
  173.1410
  177.5610
  178.3620
  181.0550
  175.1010
  174.1550
  178.0080
  181.8080
  175.0630
  171.2760
  164.8730
  163.5860
  171.8890
  177.0940
  177.4370
  178.8960
  178.4000
  176.3370
  179.0830
  181.9080
  174.8960
  170.0390
  175.2170
  168.8640
  174.9360
  176.8660
  163.2960
  164.5690
  163.0900
  171.5960
  163.8390
  156.1290
  158.2860
  159.7850
  157.3080
  154.4440
  160.6760
  159.6230
  156.5610
  158.3550
  159.6470
  161.7280
  167.0270
  168.9730
  169.3540
  163.1250
  162.9610
  160.9900
  168.2950
  174.6500
  173.3410
  161.8700
  172.8630
  168.0760
  169.6750
  171.5950
  177.0940
  179.9300
  180.3340
  178.2140
  181.0970
  182.4780
  181.3480
  178.1530
  174.1610
  179.7970
  170.7390
  173.8200
  178.5880
  175.2310
  173.3370
  166.1410
  171.1830
  170.9950
  171.6260
  170.8630
  171.0840
  169.6520
  161.9640
  166.2910
  163.8130
  169.5130
  172.5060
  176.6290
  176.1330
  172.7340
  163.1360
  169.5010
  167.7310
  168.8700
  168.0820
  171.2830
  172.1020
  173.0780
  167.6630
  171.0180
  160.3830
  160.6650
  161.1650
  172.3520
  185.4830
  184.8820
  182.0080
  186.4670
  183.3540
  177.6800
  187.5560
  186.3240
  194.7590
  182.7610
  180.8080
  175.8400
  170.8990
  180.0600
  178.9570
  177.2990
  186.6880
  175.2180
  172.7970
  173.2040
  174.1740
  167.8300
  167.6730
  174.4020
  167.0110
  165.7400
  172.0770
  176.1410
  171.2630
  169.4390
  165.0530
  170.9520
  175.6190
  183.4400
  180.2130
  184.4100
  180.5970
  182.9220
  181.2700
  180.8520
  179.6950
  182.2170
  183.1510
  179.9290
  180.9310
  182.8000
  174.5680
  174.4020
  175.2720
  187.7270
  182.9340
  182.1480
  179.8150
  173.4970
  173.0850
  170.0790
  164.5760
  161.4700
  160.2270
  167.3340
  171.5080
  172.8030
  175.7880
  179.8850
  181.2070
  184.5950
  181.9290
  174.8000
  173.0560
  175.8340
  169.3860
  179.9240
  181.2680
  177.6800
  175.2210
  184.8730
  187.8940
  180.1070
  183.0810
  181.9950
  177.2850
  181.0240
  175.9330
  174.4380
  180.2720
  177.9050
  178.2210
  174.1560
  172.8470
  167.8160
  171.5100
  169.3720
  172.3190
  171.0640
  172.1950
  167.3140
  170.5190
  169.0470
  162.9540
  176.1600
  167.7150
  171.2980
  172.5200
  181.3180
  187.9470
  184.7220
  174.4460
  177.8910
  184.2650
  176.6120
  175.5440
  180.2440
  173.2680
  168.5460
  169.5880
  176.6880
  172.3290
  170.4730
  172.6280
  174.6710
  173.8970
  169.7610
  172.0490
  171.7430
  171.0670
  165.5020
  164.0160
  164.9770
  159.1360
  165.4210
  165.5450
  159.2440
  161.7050
  167.3780
  172.8020
  167.0510
  170.6850
  164.6910
  165.6830
  166.2090
  171.4410
  174.3380
  169.1850
  170.1210
  172.8340
  168.5780
  172.6730
  170.5220
  177.8190
  166.3710
  176.6360
  176.4800
  178.3540
  171.4750
  178.3490
  181.8560
  178.6800
  171.6000
  177.5410
  181.1980
  170.1100
  176.4160
  177.4250
  180.1280
  190.6590
  183.1500
  178.2930
  186.8060
  177.8350
  180.9680
  179.0470
  182.8560
  170.4350
  171.7510
  162.3220
  163.9910
  172.9630
  177.8150
  175.9250
  176.7460
  183.1380
  175.3130
  181.5730
  185.2440
  183.4400
  191.7610
  181.2060
  175.4910
  171.9480
  171.8770
  173.2920
  178.5540
  177.4980
  174.7320
  182.6030
  182.8080
  176.8980
  177.2270
  171.1580
  173.0280
  178.3410
  181.3050
  182.0030
  182.1210
  179.8270
  182.9740
  180.0610
  188.3500
  187.2730
  191.8380
  192.8050
  191.0150
  192.9030
  196.5860
  198.8830
  200.0940
  195.4120
  198.0640
  198.4400
  198.2910
  194.6080
  193.7460
  192.1540
  191.4310
  189.9980
  191.0890
  193.3410
  186.9190
  184.7280
  190.8510
  193.8930
  188.5480
  185.9910
  179.5330
  192.8130
  182.8520
  181.3510
  172.3230
  172.2020
  172.8310
  171.9110
  170.2500
  174.4810
  181.1100
  177.5290
  168.3460
  163.4080
  168.7000
  173.9890
  170.5390
  166.9400
  168.0110
  168.4350
  164.1960
  162.2480
  159.3300
  153.4980
  159.5720
  159.0180
  156.1460
  161.7890
  166.0380
  160.3800
  161.0140
  162.6660
  167.2670
  168.2750
  170.6080
  172.5000
  173.3120
  175.1820
  167.5410
  160.7150
  163.0450
  166.2910
  160.3360
  161.0800
  169.6680
  175.2540
  169.5440
  165.7730
  169.2790
  161.0560
  160.7650
  153.3720
  158.7350
  156.6510
  153.0200
  156.1720
  159.9110
  166.9250
  161.0360
  160.5570
  167.2290
  162.0110
  162.7300
  158.2110
  156.0890
  157.3320
  155.9750
  161.0750
  161.4140
  157.4770
  155.2780
  153.2340
  151.9660
  149.5620
  151.1400
  153.3120
  162.8890
  170.5500
  168.1030
  169.3700
  170.8440
  162.2490
  164.6790
  166.9600
  161.6980
  165.4930
  159.3160
  164.4650
  152.2230
  152.8130
  156.0680
  158.5700
  166.5620
  174.8140
  168.3750
  170.0740
  163.1880
  175.8650
  178.0790
  174.3870
  172.8820
  164.5130
  157.1050
  156.7760
  152.0670
  151.4910
  159.8270
  159.9950
  155.3850
  154.9260
  157.4970
  162.4820
  162.5120
  158.9920
  152.5200
  156.5870
  156.3570
  159.5490
  157.3500
  165.0000
  164.2560
  169.0610
  168.5400
  165.7370
  166.8110
  170.1340
  164.7570
  168.4230
  174.9070
  173.0430
  163.7340
  164.0680
  169.9630
  162.2830
  169.7530
  171.6950
  171.5690
  162.5940
  156.0570
  151.8210
  162.1250
  154.8880
  156.6850
  154.4210
  161.7840
  162.2820
  166.0010
  159.4900
  162.0700
  167.5490
  166.9750
  162.2960
  161.9000
  161.9080
  164.1340
  163.7270
  163.0380
  165.0980
  161.2840
  163.0270
  159.7650
  162.6650
  161.1930
  155.7820
  165.3800
  156.0360
  155.1090
  153.6330
  156.6490
  154.7620
  160.3560
  161.4560
  164.5720
  171.5170
  157.9550
  152.4960
  152.7150
  165.6760
  157.1570
  158.8860
  154.5620
  154.2560
  154.5490
  152.7210
  148.1520
  155.7710
  149.8540
  147.1340
  151.6110
  154.5210
  153.7010
  157.4670
  157.6380
  153.5190
  161.3360
  150.6280
  149.8240
  155.1110
  152.8150
  145.5730
  147.7930
  151.7160
  153.7290
  151.4450
  150.8800
  151.8830
  154.8000
  158.6820
  161.4430
  158.9030
  156.5760
  156.6580
  159.3970
  154.8440
  155.8500
  149.4140
  144.5690
  148.2030
  155.2120
  156.4660
  153.6820
  153.2050
  156.8750
  157.3340
  156.7490
  162.2310
  162.9010
  156.7060
  159.5620
  155.3900
  156.9680
  155.1420
  153.2670
  151.9830
  153.3290
  153.9710
  145.8150
  150.0780
  149.3680
  147.5180
  149.8810
  144.5010
  149.8570
  160.9760
  158.1300
  155.7380
  151.8510
  156.3520
  147.9800
  154.1560
  152.2430
  148.9000
  145.9360
  152.8740
  154.4190
  148.9990
  146.8930
  143.4840
  138.2790
  139.5890
  137.9500
  144.4480
  136.6370
  145.2410
  151.2000
  149.9070
  146.0910
  139.7950
  147.7970
  140.3990
  140.4500
  141.2720
  152.5180
  147.7990
  148.5390
  150.4830
  153.7230
  153.4000
  145.2220
  156.4500
  152.1300
  152.5680
  150.5990
  156.2430
  152.6700
  162.1740
  162.1870
  159.3380
  161.4880
  154.9320
  155.4660
  164.8470
  167.7370
  169.6200
  173.6280
  174.9840
  174.2470
  179.4470
  172.1450
  163.5090
  171.6470
  175.1220
  177.0810
  152.2200
  157.5940
  145.7550
  133.9660
  140.4270
  147.7090
  144.8400
  167.1340
  157.9580
  166.3410
  135.0400
  173.7460
  155.5440
  172.6450
  176.9680
  169.1410
  169.6660
  167.8680
  160.7200
  169.6860
  162.8540
  167.1450
  151.9460
  125.4880
  181.2510
  170.4160
  162.8230
  166.1080
  165.8860
  159.3200
  165.5010
  166.3700
  159.5010
  159.7450
  164.0200
  165.1480
  166.0330
  159.9620
  156.2540
  164.6820
  172.9960
  175.2320
  171.8690
  167.2180
  163.7900
  174.6790
  169.5810
  171.4770
  181.6260
  178.1590
  182.0440
  184.2710
  181.3300
  180.0680
  173.4970
  173.0680
  171.7570
  174.3920
  175.2010
  172.8520
  170.9170
  164.8880
  155.6700
  166.9780
  172.2420
  171.9290
  164.9870
  166.5200
  167.1230
  165.6480
  164.3730
  155.8290
  153.4170
  160.6880
  149.1710
  161.9390
  160.1980
  160.6860
  163.3410
  156.9390
  162.7170
  162.3680
  157.1380
  163.2440
  156.2640
  155.4760
  162.4620
  158.1060
  158.9750
  156.4860
  167.9120
  163.8180
  160.1540
  149.3420
  150.6690
  143.2560
  145.5500
  147.6380
  146.7160
  144.4720
  145.8520
  156.7430
  159.8660
  156.2770
  140.6370
  145.1260
  154.1770
  144.5100
  140.9250
  142.5410
  141.8030
  140.7810
  145.4030
  144.8220
  144.1650
  144.7820
  138.2330
  137.3690
  143.5380
  139.2140
  142.4300
  139.2240
  140.4670
  142.6620
  142.8230
  146.0540
  148.2750
  141.9610
  141.7230
  160.0550
  155.9600
  147.8330
  152.0340
  153.8120
  143.0670
  145.9180
  146.2560
  140.0370
  132.3420
  133.9920
  142.2680
  142.6080
  151.2530
  152.1870
  156.3230
  152.9450
  151.9090
  152.6180
  166.4810
  157.5710
  160.5950
  153.4260
  149.9190
  160.5820
  158.1870
  157.3310
  159.9390
  158.8420
  162.8500
  168.8220
  162.6100
  161.4830
  168.1470
  162.3750
  162.8540
  162.8850
  163.6730
  164.1320
  153.5160
  149.9140
  157.4390
  149.3460
  151.3320
  147.5700
  150.0130
  149.3240
  155.1140
  154.4870
  145.9880
  139.6070
  152.7340
  152.2970
  140.8300
  143.4370
  144.4860
  156.1590
  160.8380
  170.8870
  176.5860
  164.8860
  169.5570
  168.6210
  162.3830
  164.7850
  163.8690
  163.1560
  172.8770
  176.0000
  175.0990
  170.4560
  165.4200
  167.5310
  168.3310
  168.3740
  163.1650
  162.1080
  169.0490
  169.0740
  175.4820
  177.9900
  178.0170
  166.5540
  164.0410
  165.7250
  167.6370
  168.0910
  167.4140
  170.4820
  163.4540
  157.3230
  157.3620
  161.5670
  164.5750
  162.2040
  168.5790
  159.3570
  164.1860
  153.9580
  157.0350
  162.1070
  157.4750
  161.6350
  159.7230
  169.8040
  172.5570
  167.0660
  172.9100
  163.8040
  168.5740
  166.5740
  162.6390
  162.9450
  171.2820
  170.7180
  174.6050
  166.8430
  162.5180
  164.2720
  164.4780
  157.1790
  163.5090
  159.4760
  155.7500
  148.4390
  154.4700
  156.0930
  152.4100
  150.8110
  143.1520
  152.0470
  152.2990
  155.0360
  146.6820
  146.6280
  142.7580
  148.5390
  153.2010
  154.4330
  142.8650
  141.3040
  142.3190
  139.6800
  142.5830
  146.2300
  144.1420
  155.9400
  154.2280
  153.5710
  156.4010
  158.5080
  152.3630
  151.6550
  155.6760
  157.9400
  155.0890
  149.7440
  166.4390
  163.0860
  156.7620
  146.0870
  152.8820
  148.2320
  160.8850
  161.6380
  155.6870
  159.9300
  166.5470
  161.8140
  158.4880
  152.2600
  153.0080
  168.7980
  162.4190
  159.1140
  146.6550
  146.5610
  148.7180
  155.4610
  153.1630
  145.1030
  146.5280
  156.1550
  153.0960
  155.2100
  153.2120
  155.7960
  149.8790
  155.2790
  146.5210
  145.3440
  151.0380
  155.4620
  154.7650
  153.4580
  152.9740
  162.0760
  165.0510
  162.3510
  156.4960
  150.7460
  149.8290
  156.6810
  152.0730
  149.2600
  150.3980
  145.1580
  141.9800
  146.4240
  145.2920
  142.2300
  149.2800
  155.5590
  163.9140
  163.4260
  168.7130
  169.1260
  164.4550
  163.2900
  166.5240
  173.5700
  167.8730
  167.7200
  159.7830
  157.4380
  153.7070
  159.0980
  163.8350
  159.6260
  164.0140
  164.5750
  174.4700
  171.4950
  167.3170
  168.7570
  171.4670
  170.4820
  175.4870
  173.5020
  178.1230
  171.3760
  177.1630
  181.8610
  179.1100
  171.9860
  168.2730
  171.9650
  170.6950
  164.3030
  169.9150
  166.8830
  165.1760
  163.2490
  167.1300
  163.2820
  156.5340
  159.0740
  166.8960
  172.9260
  161.7200
  163.8640
  165.6020
  165.2630
  160.2680
  173.0380
  173.1260
  168.1190
  161.8280
  169.2480
  166.9320
  171.4430
  173.5860
  169.6200
  170.1590
  169.9020
  168.0440
  173.8170
  173.3050
  168.8970
  162.8220
  174.2270
  177.1250
  171.4840
  173.8990
  166.4280
  174.4340
  167.3230
  174.7520
  177.5810
  168.2060
  172.0920
  176.2950
  172.9390
  168.6330
  166.6290
  164.0720
  164.0080
  165.4540
  168.3350
  174.1170
  170.0580
  165.9310
  154.7790
  153.9900
  160.1020
  162.5270
  165.6380
  168.2940
  167.7050
  167.2220
  160.3630
  165.6470
  163.6740
  159.6610
  153.0360
  153.2550
  159.8430
  159.6200
  162.7930
  162.6830
  160.0350
  157.9800
  155.6230
  162.2840
  158.7570
  158.1490
  157.7580
  161.3880
  163.8040
  165.2480
  164.1470
  167.4840
  160.6400
  159.1960
  161.5710
  156.7330
  158.7070
  159.0060
  161.1050
  161.8980
  168.1830
  167.6680
  160.6710
  166.5320
  161.7780
  167.5340
  168.7200
  165.6790
  169.3670
  170.0300
  168.4100
  164.7990
  172.5980
  167.7780
  171.6960
  175.9940
  170.6930
  169.1170
  168.1160
  168.0990
  169.4980
  173.1110
  174.3920
  170.1160
  171.8660
  173.7230
  172.1570
  176.8690
  179.5990
  170.8120
  169.9710
  169.3550
  159.4830
  162.9190
  157.0090
  153.4590
  148.6820
  145.4470
  151.7270
  156.2610
  156.2190
  156.4530
  161.2760
  152.4090
  156.5150
  163.8800
  158.1940
  158.4030
  158.8140
  163.6040
  162.3470
  157.5350
  164.9520
  165.2900
  170.4460
  166.3340
  167.9340
  172.3200
  165.3160
  168.9530
  172.7860
  167.0850
  169.9220
  173.2420
  179.0150
  170.7210
  171.9160
  171.2710
  167.3370
  168.7720
  165.6820
  167.0510
  169.9180
  170.6190
  164.4790
  167.6470
  166.6400
  161.5810
  166.8880
  171.1530
  169.9760
  173.3140
  173.2580
  168.5840
  170.3430
  166.1010
  174.0460
  175.6090
  171.6880
  174.1690
  174.9720
  173.2940
  180.5430
  180.6990
  183.2230
  179.0670
  178.7350
  166.6560
  163.0980
  168.4000
  168.2110
  175.5240
  174.2000
  173.0950
  167.5140
  165.4240
  171.5210
  169.8880
  175.7320
  172.7460
  172.6660
  170.6960
  174.9700
  171.4390
  172.6840
  175.9100
  180.5930
  175.8950
  174.8270
  178.7090
  174.2760
  173.5400
  180.4840
  173.6780
  177.2570
  182.6280
  180.0940
  175.7360
  178.3280
  179.4370
  176.6290
  172.6580
  170.6540
  177.8620
  173.5270
  171.0730
  169.4380
  173.7400
  168.9630
  167.2760
  170.2140
  165.9310
  167.8800
  164.3060
  164.2750
  166.6070
  164.6570
  167.8320
  168.8870
  169.5830
  172.6330
  175.1640
  175.1600
  179.3890
  178.7590
  177.6920
  174.8640
  164.9120
  171.3860
  166.9370
  169.7150
  167.7860
  171.3510
  166.0700
  160.9430
  164.1700
  162.0370
  169.8620
  167.9330
  165.1870
  161.5630
  158.9000
  162.5840
  165.9920
  165.9070
  160.3520
  160.0050
  167.5420
  170.1500
  166.9860
  164.8570
  173.8350
  171.4740
  165.3040
  161.5600
  159.1220
  165.5900
  163.7330
  151.7790
  155.4040
  166.5730
  170.5910
  165.5630
  166.1490
  164.8260
  161.2110
  164.5540
  166.1090
  159.0340
  157.3680
  164.6800
  152.3380
  162.1270
  167.3790
  165.8940
  168.3700
  165.2260
  166.2210
  161.5140
  162.1270
  173.5590
  171.2360
  178.4780
  169.8050
  179.1370
  172.7900
  169.3570
  171.2900
  173.2350
  179.2760
  179.5850
  179.5380
  180.6170
  185.7280
  183.8200
  184.1800
  185.1870
  177.3100
  181.8730
  180.6410
  185.2160
  179.4320
  179.3960
  174.5460
  174.2080
  177.3860
  178.3950
  181.5540
  182.5010
  180.4780
  181.3490
  183.7730
  182.4290
  178.8640
  179.2460
  176.7490
  186.3530
  178.0630
  179.0580
  173.4070
  177.4530
  179.7220
  173.3230
  173.1640
  175.6910
  186.1480
  185.0340
  177.5450
  188.9050
  179.1950
  180.4810
  188.2300
  190.0570
  186.4520
  188.2500
  187.3870
  187.5040
  182.2580
  186.3220
  186.2180
  179.3370
  181.3190
  177.2220
  183.1740
  178.6610
  180.9700
  181.8040
  183.6840
  180.1320
  183.7540
  185.9950
  183.2290
  175.9560
  174.8480
  174.9470
  177.8510
  175.4110
  177.0130
  181.0750
  182.2450
  173.9140
  181.4530
  179.4700
  177.5900
  179.9370
  177.1200
  177.0800
  182.7190
  182.2990
  178.9390
  182.4500
  181.3810
  182.2080
  178.3620
  179.2520
  182.1460
  180.6310
  186.6340
  182.8150
  180.0830
  184.0420
  182.8530
  184.7540
  184.7030
  183.8750
  176.1550
  174.9970
  171.4320
  179.2550
  175.4960
  175.5520
  179.4340
  180.2970
  168.6420
  165.3700
  173.6890
  166.9140
  169.6300
  169.0910
  168.8370
  164.5020
  168.7310
  162.4320
  165.0780
  166.9470
  162.7350
  159.2070
  154.2460
  159.2630
  161.1900
  162.2040
  170.9540
  168.7200
  171.1080
  172.1940
  164.4450
  172.4160
  165.9700
  172.3840
  173.5120
  166.3420
  160.2980
  165.8630
  159.8120
  162.1670
  162.8410
  166.9480
  156.5400
  168.5200
  169.8350
  169.5340
  178.1650
  175.1020
  176.1770
  173.4420
  178.2810
  178.7380
  180.5880
  184.7380
  181.2570
  185.2590
  188.3950
  187.1150
  187.2540
  185.4390
  186.2050
  188.0190
  183.6250
  189.8410
  193.2600
  190.3840
  190.5820
  188.7520
  194.2140
  200.7560
  197.5590
  201.3530
  197.5890
  200.2970
  196.9810
  191.3610
  191.1450
  189.3380
  195.6560
  192.6680
  191.1430
  186.8500
  196.3040
  193.7400
  192.7790
  194.2810
  193.4730
  196.7430
  196.3460
  189.7690
  191.0100
  191.7060
  189.0310
  191.1470
  190.0610
  181.5770
  186.1600
  181.4290
  184.6230
  181.2760
  185.4750
  180.5790
  182.6190
  186.4570
  189.5330
  186.5630
  193.8480
  187.2780
  180.3960
  199.3370
  192.0310
  187.1640
  186.6350
  195.5020
  194.9090
  183.4880
  190.7660
  188.9250
  193.1550
  194.9210
  190.7020
  192.7220
  192.9690
  196.1330
  183.8400
  186.2590
  185.2670
  189.3780
  186.2000
  179.2820
  175.5580
  178.2770
  177.2480
  180.3300
  187.3500
  191.5310
  187.7270
  184.0870
  178.5220
  186.9930
  185.6650
  188.9680
  189.6790
  185.6150
  182.2100
  186.4470
  181.0710
  182.2310
  177.4680
  179.2400
  180.2970
  174.0050
  175.6800
  182.9580
  184.3810
  179.2890
  178.1730
  183.3920
  185.7240
  181.9900
  178.9090
  187.9490
  186.7980
  182.9910
  187.8770
  192.7290
  178.0180
  180.3900
  177.1660
  184.6480
  185.0650
  184.9180
  195.8450
  199.2760
  195.1160
  191.4990
  187.0550
  183.8250
  185.9340
  182.2520
  182.6390
  186.5720
  185.1020
  186.4280
  183.2900
  187.1940
  186.6690
  184.7980
  190.1150
  191.0010
  190.9590
  185.7510
  194.3790
  193.8150
  184.2250
  192.7560
  200.3710
  183.8430
  187.8680
  181.8050
  180.0580
  179.5780
  186.1390
  189.8850
  184.7500
  186.5370
  186.9110
  189.5970
  182.1080
  186.4820
  182.6100
  186.3940
  179.9310
  184.4680
  174.6450
  177.4920
  177.8600
  174.7710
  170.9630
  171.2410
  169.3690
  181.3510
  177.2960
  175.2000
  179.4250
  176.2250
  174.5020
  170.1980
  164.2970
  170.1560
  166.9280
  168.6600
  176.4250
  176.6160
  176.3930
  174.3970
  174.8540
  183.8030
  181.7210
  180.5430
  180.6390
  183.0250
  185.2970
  182.1390
  186.2810
  183.8670
  184.3120
  187.1480
  183.5210
  188.8910
  186.0150
  185.8570
  187.3940
  186.0720
  186.7790
  180.2350
  178.1450
  185.9360
  185.2280
  190.0240
  188.9500
  188.6070
  192.5250
  186.5500
  198.6270
  183.2340
  184.6900
  192.8800
  189.1920
  189.5200
  197.3380
  191.3650
  184.9560
  180.0350
  185.6660
  179.2840
  175.9680
  187.3310
  186.1220
  181.0310
  176.5260
  169.1120
  173.2180
  173.5610
  171.3390
  169.2610
  172.5770
  166.5210
  169.9810
  174.8740
  177.8750
  173.8040
  171.3170
  172.0680
  175.9980
  169.9540
  170.4530
  172.7170
  172.4990
  182.1600
  177.3200
  182.5800
  179.7230
  187.4020
  188.5850
  184.4870
  183.7520
  184.8250
  185.4660
  189.7230
  178.7740
  183.8260
  179.8360
  188.0660
  182.6510
  188.2150
  192.7560
  182.3050
  188.2920
  185.0530
  184.4310
  178.0370
  188.3920
  188.7620
  194.4700
  185.2840
  189.5890
  183.7860
  192.3810
  190.2030
  191.2670
  188.6420
  195.0420
  191.2340
  188.5360
  184.6280
  187.0470
  184.5590
  189.0330
  196.9600
  186.2260
  185.9260
  189.2820
  185.9090
  187.2710
  180.5790
  179.7160
  182.0900
  172.2740
  167.3010
  167.8560
  166.1750
  170.2520
  169.1160
  174.0090
  172.4600
  175.9660
  169.8020
  164.9440
  163.9740
  160.6680
  162.4840
  159.5240
  162.1230
  161.3710
  154.9010
  158.1340
  157.6720
  156.6640
  161.6500
  163.5970
  164.8260
  167.1670
  167.3840
  164.9520
  177.8690
  168.3520
  159.3100
  164.6310
  168.2010
  169.2790
  164.8270
  161.8730
  153.2940
  168.0330
  163.6860
  163.0080
  168.6280
  167.7130
  173.6840
  181.1620
  171.5530
  178.2050
  178.6130
  182.8860
  185.6000
  182.7340
  176.9710
  172.1950
  174.2320
  171.7820
  176.6340
  176.1640
  181.5310
  179.8570
  173.8100
  177.8240
  178.7060
  178.2690
  184.3840
  179.3500
  184.8100
  174.4250
  183.4650
  186.3000
  183.8240
  192.5040
  184.1170
  174.1100
  182.9640
  188.5240
  193.0890
  187.0650
  186.2530
  195.2540
  189.7530
  187.1160
  183.7930
  193.5740
  185.4160
  193.0180
  200.2010
  200.6380
  199.3990
  191.7410
  189.4250
  192.1360
  194.8560
  181.5450
  176.2670
  180.9450
  179.5890
  179.2110
  191.6750
  185.8120
  190.6340
  185.5100
  196.3190
  190.4170
  188.9640
  190.2640
  183.5550
  193.3260
  183.4320
  188.3280
  182.5780
  174.7680
  181.0840
  185.9670
  183.3760
  182.7390
  180.0530
  171.7670
  182.3970
  188.8010
  180.4920
  181.0360
  177.7370
  178.9280
  178.4700
  172.8530
  184.1180
  185.3870
  178.0350
  184.9520
  182.9950
  190.3560
  191.1280
  187.4320
  191.2840
  184.1480
  182.3610
  199.7990
  202.1220
  202.0600
  202.3900
  197.8800
  193.4440
  198.4840
  197.2810
  199.4200
  198.5360
  199.4290
  193.2680
  199.3530
  196.9150
  194.9190
  188.7220
  195.9750
  191.1370
  189.9640
  197.2030
  190.2900
  186.3660
  189.3780
  189.7560
  187.8580
  189.4120
  192.4360
  191.9320
  178.4450
  194.0500
  184.7910
  183.4780
  188.3730
  186.1350
  196.5300
  188.2210
  179.7290
  178.9710
  179.2410
  173.8360
  178.3240
  165.8500
  186.3330
  184.4900
  182.2850
  177.9400
  180.3510
  187.5330
  182.9690
  187.8410
  182.6920
  176.8740
  179.3470
  178.7450
  185.2160
  187.9930
  182.3710
  179.9370
  186.5950
  181.2790
  185.3860
  183.9910
  181.0830
  182.0730
  182.1430
  174.4260
  181.3890
  181.0660
  178.4690
  179.7250
  184.3680
  180.7660
  183.9450
  175.6030
  179.2370
  179.7920
  172.5560
  176.3700
  174.3130
  175.8360
  180.0060
  176.7710
  168.5750
  174.6980
  180.1430
  177.8120
  173.7070
  175.1920
  177.0840
  175.4070
  173.0860
  172.6930
  163.3460
  170.8400
  162.2010
  156.2010
  168.3120
  168.2330
  167.4310
  163.9100
  163.2850
  168.0940
  163.0640
  162.5780
  177.5580
  172.4950
  159.3850
  166.0710
  164.9840
  166.4720
  169.1010
  167.4240
  173.9950
  169.9560
  165.5670
  169.8600
  181.2580
  177.0550
  162.6100
  167.5690
  168.7900
  177.7460
  169.9180
  164.6980
  167.0390
  167.2080
  162.3380
  173.4150
  163.7830
  163.1480
  164.9880
  160.9140
  158.1160
  160.6430
  166.5050
  165.8550
  165.7390
  169.3440
  167.7370
  162.1640
  169.2690
  168.8220
  164.5450
  172.2230
  161.8240
  170.5780
  175.2380
  174.2130
  180.2290
  187.8340
  184.5350
  180.7490
  180.5550
  177.9740
  189.7910
  188.8930
  185.7290
  198.0830
  196.1660
  188.8100
  185.0070
  195.8840
  189.8130
  184.0050
  185.4770
  184.7300
  190.1080
  182.7570
  188.2700
  192.1390
  194.8030
  191.5530
  188.2010
  188.9670
  191.4500
  186.9950
  190.2310
  186.3500
  190.9160
  185.1380
  181.0170
  184.1520
  181.7790
  179.6880
  184.3720
  187.6290
  191.8820
  185.4500
  183.7030
  185.6320
  182.9950
  188.4850
  185.9610
  187.6530
  190.3440
  190.7290
  189.2490
  187.3690
  190.9720
  190.8980
  188.4260
  188.5900
  183.3810
  188.5150
  181.6210
  173.5090
  168.3480
  170.4140
  174.2530
  174.4970
  169.5030
  176.1850
  175.6030
  177.2390
  168.9900
  173.3280
  185.2760
  181.9410
  181.5900
  186.0900
  188.2590
  186.1000
  190.1820
  183.8600
  177.6810
  176.4950
  180.6840
  177.0780
  177.8800
  170.0400
  175.5740
  173.2690
  171.5190
  177.3660
  188.3440
  182.9210
  175.0260
  178.3500
  177.2900
  179.5860
  185.8330
  180.7290
  189.4890
  194.9080
  200.6480
  195.5130
  195.6490
  183.2720
  184.7910
  184.5130
  176.4900
  180.0860
  181.9110
  180.3050
  185.9880
  172.0380
  181.6540
  176.5740
  178.5940
  180.3500
  188.0250
  184.0760
  179.7490
  179.7370
  179.0300
  173.0670
  181.0010
  179.9180
  182.7500
  191.5370
  180.2460
  171.8070
  174.1390
  173.4270
  170.9010
  166.3860
  167.9180
  177.1830
  171.5860
  173.7410
  183.4260
  182.9070
  185.9560
  186.9470
  184.9050
  186.8760
  180.4920
  178.7130
  186.2340
  175.7970
  175.2210
  179.6080
  177.1040
  177.3670
  178.6110
  178.7510
  183.3580
  181.0610
  188.9290
  183.0100
  187.1140
  193.7710
  177.9450
  187.8380
  187.4510
  176.9240
  191.2510
  178.2210
  184.9040
  169.0840
  176.7360
  172.0240
  178.1890
  179.0720
  177.9460
  189.3150
  179.0020
  186.4430
  186.2860
  185.5120
  189.1800
  182.2000
  177.7670
  194.5950
  192.2690
  194.9890
  195.7900
  190.1430
  195.0410
  186.1740
  188.5030
  187.5260
  188.0610
  188.6790
  180.0940
  175.9860
  177.0640
  173.8100
  180.9270
  182.8930
  180.8460
  187.8390
  177.3380
  188.0560
  181.1670
  189.9220
  191.4470
  189.7080
  194.9070
  186.9090
  191.5310
  196.9860
  199.7100
  198.1530
  197.9370
  195.7680
  187.8720
  199.9970
  201.4690
  197.5460
  189.2180
  190.6040
  189.3340
  192.9290
  191.3510
  194.4620
  192.7790
  196.2300
  189.6870
  186.4660
  190.6590
  199.8090
  199.2800
  196.8160
  187.2220
  186.9630
  184.8950
  184.8210
  189.8370
  190.3230
  191.6900
  181.8110
  184.3310
  180.4650
  176.9930
  181.7750
  173.0320
  175.1990
  172.8830
  169.3230
  170.6440
  171.8300
  167.6230
  166.5620
  173.2660
  169.5790
  170.9280
  173.6140
  163.2680
  179.8230
  185.5160
  176.7970
  181.2320
  181.0670
  173.5380
  170.2080
  173.6020
  171.1950
  171.8910
  174.8660
  175.1300
  166.2710
  172.6780
  175.1750
  180.1040
  175.5940
  172.4810
  177.6840
  171.9140
  179.9990
  190.4460
  178.1050
  183.8630
  175.7500
  179.7330
  174.5440
  172.7040
  175.9210
  180.2640
  184.4330
  178.0960
  174.2010
  182.4420
  180.1790
  187.3010
  181.4610
  184.4090
  173.2190
  177.7280
  178.5520
  172.1090
  168.3670
  158.5490
  159.3110
  159.9450
  159.4830
  160.8940
  160.4890
  171.3150
  168.8530
  161.8160
  160.0810
  164.6680
  166.7940
  173.3870
  170.6760
  173.9970
  177.1820
  169.9690
  171.7480
  170.3840
  175.8370
  174.8430
  187.2430
  180.5040
  181.7000
  187.4840
  175.1680
  175.4360
  174.6400
  168.0980
  172.8940
  174.2170
  173.0740
  175.5210
  173.1200
  172.2110
  180.0080
  172.0190
  171.1750
  171.0190
  172.5320
  174.4620
  178.2620
  170.5230
  167.7910
  166.6520
  167.7260
  173.6680
  174.2240
  164.6780
  170.7250
  162.9420
  162.2190
  164.7970
  166.8590
  165.1170
  162.5570
  167.3000
  167.0860
  163.8040
  168.4750
  163.9210
  165.2420
  167.3100
  170.8890
  168.8720
  166.2330
  171.6090
  163.4510
  171.8370
  172.1570
  167.7820
  166.5480
  162.5250
  157.6670
  158.3380
  164.7970
  165.2540
  169.3810
  163.9950
  165.7040
  167.0180
  168.7780
  158.8030
  161.3120
  159.8940
  160.0770
  161.2680
  165.1230
  153.9420
  162.9440
  165.3570
  167.3950
  159.6200
  162.0380
  165.4110
  167.8460
  171.3340
  159.9590
  166.2600
  171.2250
  167.0960
  162.9550
  165.2010
  169.9010
  168.9780
  173.3450
  167.6630
  156.8320
  158.3560
  155.4420
  152.9120
  161.2200
  160.0990
  158.4930
  159.5800
  153.1020
  165.7750
  161.1480
  159.4330
  171.7330
  172.4390
  172.4620
  168.9760
  163.5560
  169.1310
  174.4980
  173.3220
  173.1980
  186.7040
  182.2420
  173.5190
  166.3790
  169.9330
  163.7460
  168.1370
  174.1030
  163.4340
  167.2750
  166.7850
  165.5440
  166.5290
  173.3510
  165.7740
  171.7030
  175.2310
  172.6060
  175.5880
  179.8460
  173.4460
  161.2320
  166.9760
  170.1560
  164.9180
  172.1220
  173.9410
  171.1900
  167.6250
  175.0470
  178.6590
  176.2330
  179.0590
  188.1950
  183.3900
  186.7690
  182.6250
  174.2380
  178.0980
  177.2360
  168.9520
  171.9330
  169.6770
  171.6150
  173.7340
  168.7750
  175.4830
  185.5200
  186.9730
  185.4690
  188.6550
  188.0080
  190.2990
  187.4430
  183.8660
  173.3630
  161.9250
  171.6850
  170.7720
  176.0390
  177.5210
  177.1970
  177.6860
  177.9170
  186.9350
  191.0010
  195.4480
  199.8790
  192.6960
  188.2340
  194.5150
  189.1350
  189.4170
  183.1420
  182.0180
  193.5120
  194.7950
  191.2540
  189.2280
  185.0230
  186.8780
  193.4940
  191.3510
  190.3040
  187.0070
  191.7060
  190.9750
  190.0010
  197.9430
  200.9900
  202.4060
  192.0590
  193.2670
  189.1680
  190.8460
  186.3930
  192.7810
  191.2780
  188.4940
  196.9820
  196.7700
  192.5720
  195.1060
  192.0200
  192.7220
  187.8290
  182.5520
  194.4920
  191.4360
  191.8600
  187.5720
  187.3010
  192.8860
  184.1220
  176.7910
  184.2890
  183.9040
  188.8980
  175.1740
  176.3440
  176.5560
  179.5890
  181.7330
  182.8060
  188.7270
  181.9940
  179.6740
  183.9530
  180.8280
  185.1940
  185.8080
  191.6440
  192.0910
  193.3550
  196.8970
  183.4830
  190.7800
  186.5650
  192.2790
  181.2850
  185.5040
  189.5000
  190.2990
  189.2470
  193.5900
  191.1090
  189.9440
  185.6720
  184.7700
  181.4450
  176.4840
  179.2150
  171.4420
  177.3040
  182.0630
  179.4970
  170.3300
  166.8820
  174.2820
  169.3290
  182.7260
  174.6590
  183.4720
  179.9410
  186.1330
  189.7430
  181.0130
  188.7750
  189.2700
  183.4050
  189.8200
  187.7160
  180.1350
  187.2150
  191.7010
  186.4800
  192.2710
  191.4560
  190.8030
  194.8010
  199.8550
  199.8590
  194.3600
  193.1990
  187.5480
  194.1460
  191.2460
  193.0080
  192.0990
  197.5710
  193.5300
  193.0070
  191.8860
  194.6090
  195.7450
  199.0300
  193.0230
  193.6170
  189.5570
  198.4610
  199.5330
  200.1870
  195.6570
  198.2150
  195.3240
  191.0020
  198.4010
  195.1290
  196.2600
  199.6490
  196.6310
  197.5740
  185.0170
  176.2610
  182.5680
  191.3570
  187.0960
  187.8220
  183.9590
  189.8180
  183.3730
  174.4750
  173.5610
  180.2810
  188.6770
  176.6300
  180.9940
  182.5210
  178.6290
  184.4260
  179.9100
  179.6280
  191.3130
  187.3970
  185.3290
  190.2580
  191.2730
  189.3610
  192.9720
  175.7230
  175.9110
  186.0290
  178.9570
  190.2750
  191.3920
  184.8700
  175.9940
  187.1880
  187.5630
  180.8520
  184.4440
  176.8060
  198.1680
  186.8990
  190.8510
  195.8150
  193.8120
  198.0540
  194.7290
  195.5780
  188.1520
  188.2520
  191.9970
  184.0480
  179.2540
  183.7970
  179.5870
  177.3900
  184.5210
  179.3880
  181.2240
  174.2940
  175.3780
  173.0250
  185.0420
  188.8680
  188.6600
  190.6870
  179.9650
  186.1800
  191.4370
  194.7950
  192.0860
  179.7490
  180.1810
  178.8920
  182.9620
  179.5420
  169.8280
  176.9100
  172.6260
  183.9300
  176.7850
  178.6780
  172.7800
  177.2060
  167.9690
  167.1240
  166.5580
  171.8690
  175.4990
  185.7520
  173.7590
  174.2510
  176.5690
  168.7700
  185.9790
  182.3300
  183.6130
  183.7740
  184.6170
  188.9960
  185.2090
  181.8930
  177.0190
  186.1120
  184.4180
  186.2030
  185.0920
  179.9290
  173.3320
  178.9680
  176.8550
  165.5740
  181.3960
  168.5000
  171.9840
  178.6270
  171.0110
  172.1580
  167.6160
  172.1600
  170.7680
  173.0790
  175.5550
  171.0100
  168.3590
  171.3190
  173.9750
  168.7450
  169.9400
  169.3760
  163.5710
  160.0360
  162.1390
  164.4050
  170.5210
  157.5440
  159.8320
  167.3190
  173.0510
  162.2200
  165.0940
  167.8850
  161.5930
  163.8820
  159.6150
  154.6420
  152.6330
  156.8070
  161.2480
  169.1600
  166.2350
  163.3240
  166.9900
  164.6320
  161.4680
  158.7360
  164.7030
  158.4220
  160.6140
  156.3590
  166.5690
  168.2880
  171.2370
  170.8740
  157.3640
  158.8060
  161.3280
  153.6670
  148.8060
  158.7330
  156.8810
  156.3820
  161.9580
  158.9110
  161.7000
  158.4960
  166.8870
  163.8610
  166.3980
  153.8610
  145.6600
  157.8370
  148.8180
  167.4400
  167.0870
  160.0510
  159.1870
  169.4190
  161.2230
  154.9200
  156.9660
  160.8510
  159.9540
  159.0880
  158.4470
  166.3760
  161.7810
  165.0830
  166.9590
  165.7450
  166.8390
  170.4960
  167.0620
  174.1550
  161.1120
  168.9000
  166.4510
  171.0310
  165.9010
  166.0970
  174.9040
  173.1020
  173.6460
  175.9100
  168.9420
  168.9000
  168.5760
  164.5330
  159.9310
  153.6890
  153.0000
  148.5960
  144.0800
  138.6080
  146.4070
  143.4670
  147.4190
  143.5300
  142.0070
  145.1300
  146.1170
  141.7620
  149.1210
  143.6570
  152.9430
  155.8370
  150.6830
  150.1420
  151.2370
  140.5220
  144.7930
  134.2700
  136.0250
  137.7600
  131.5200
  136.9850
  130.6760
  128.2140
  129.9380
  138.0810
  133.8700
  133.1350
  133.7300
  125.1900
  140.1850
  143.9620
  137.9860
  141.7940
  142.5410
  153.5100
  150.6020
  161.8300
  153.4240
  147.5420
  157.5520
  150.1790
  150.4240
  158.0580
  159.5270
  161.7350
  151.8280
  155.1210
  160.8680
  161.7960
  149.0190
  154.5390
  155.8480
  141.7740
  135.0210
  144.7760
  140.8430
  145.5190
  137.6070
  130.1310
  134.3550
  126.9800
  139.1340
  138.7570
  141.7560
  142.1970
  142.5420
  145.9980
  147.6020
  142.7230
  145.6300
  144.8920
  146.3480
  129.0760
  139.8690
  154.6960
  139.8870
  145.4430
  138.8470
  151.9970
  157.0040
  164.3850
  164.4510
  164.5920
  162.4820
  171.8190
  174.9160
  171.5430
  163.0690
  167.3960
  163.0510
  158.8270
  162.1360
  159.4500
  161.5290
  157.1300
  150.5980
  153.5910
  154.9200
  147.2790
  142.0070
  143.7050
  150.4520
  141.9540
  151.0330
  161.0850
  158.3910
  160.5130
  162.3140
  155.7390
  170.0340
  175.1040
  174.9690
  173.7900
  173.9040
  175.2480
  182.8260
  181.2680
  179.2220
  178.8440
  177.0170
  179.8520
  171.0770
  172.4660
  172.2300
  173.5950
  177.4240
  171.0720
  167.6070
  170.6930
  171.7790
  168.9550
  177.7380
  177.5510
  174.3870
  175.9860
  156.5760
  155.5860
  153.2230
  148.0930
  149.9770
  147.2320
  157.2120
  149.1150
  146.9890
  153.7920
  158.2030
  164.2120
  159.7720
  160.9680
  163.4680
  167.6400
  165.3180
  164.0190
  158.5590
  157.9440
  153.7070
  159.0320
  151.9700
  157.2470
  142.4260
  150.2900
  159.2870
  159.1520
  150.2450
  156.8940
  153.3880
  148.4370
  160.5480
  155.3560
  156.8010
  158.5000
  161.7690
  149.4600
  156.7680
  147.4360
  141.2030
  142.3000
  146.5860
  144.5910
  150.1580
  140.1510
  140.9500
  144.7750
  146.2270
  147.5080
  148.1800
  152.1140
  157.6800
  155.0610
  158.3500
  158.6860
  156.7520
  155.4270
  159.6220
  155.9070
  158.8510
  157.5340
  160.8360
  164.3330
  163.6880
  157.1050
  159.7200
  155.1060
  153.5160
  152.6220
  155.1590
  152.7540
  143.7810
  150.2750
  149.7150
  150.9600
  147.9130
  158.1170
  151.2450
  155.6980
  159.8580
  166.9960
  161.3960
  158.4190
  153.3040
  154.1070
  151.5240
  154.6260
  159.0650
  161.0880
  156.3160
  152.1540
  148.0250
  146.7060
  148.2650
  146.7490
  163.8990
  153.4760
  161.9100
  156.9080
  166.2470
  156.3660
  151.8310
  159.9550
  154.5760
  156.0970
  148.9870
  138.5200
  154.5890
  145.9750
  137.1940
  139.9900
  145.9080
  146.6900
  143.6490
  147.3260
  149.1290
  150.9450
  149.9730
  145.1540
  134.0860
  158.4510
  139.9110
  144.0230
  142.1630
  140.8810
  150.4770
  149.6570
  159.4040
  153.6920
  157.2200
  154.9300
  155.8940
  157.2450
  158.8260
  160.5730
  164.9570
  160.4570
  153.9980
  143.1170
  154.4280
  154.1080
  153.8460
  152.4320
  152.0570
  144.5820
  155.1320
  162.2600
  157.1100
  151.4560
  148.5750
  146.4270
  151.8680
  155.4300
  148.7830
  153.5660
  156.9240
  155.9100
  150.5340
  157.8090
  156.8730
  154.1990
  156.2100
  156.7370
  158.5930
  152.7550
  159.8260
  155.8720
  147.3600
  143.7670
  153.6860
  150.4720
  148.5290
  150.3830
  149.9020
  152.3330
  151.9180
  154.5000
  158.3230
  155.8060
  159.4600
  153.5180
  158.4190
  155.3970
  159.9690
  156.0150
  160.6390
  162.8690
  158.8570
  156.5260
  164.6120
  157.3070
  149.2090
  159.2250
  161.0440
  155.6250
  165.6080
  169.1920
  154.5030
  160.7380
  162.0500
  165.1480
  171.2070
  175.1950
  171.4230
  170.4320
  171.1800
  169.2830
  174.9070
  170.6110
  173.5770
  170.3120
  179.6690
  175.6760
  183.2670
  182.0590
  180.5510
  181.1710
  180.7270
  175.8640
  180.5360
  178.3980
  184.3250
  178.8010
  182.6710
  173.2470
  180.0420
  183.5990
  185.9940
  188.1720
  180.0400
  177.5720
  182.7050
  176.5010
  185.0980
  185.5960
  185.4790
  190.6600
  193.8870
  190.0780
  187.6990
  189.1590
  192.6570
  196.7970
  193.0540
  195.6540
  185.7630
  191.8300
  188.1520
  186.8310
  185.4810
  195.3740
  198.1650
  196.9170
  198.1420
  189.3730
  187.5590
  191.4950
  192.3210
  192.4810
  181.7120
  190.4680
  182.4170
  181.0810
  177.3960
  184.1620
  185.8180
  190.1480
  188.2780
  180.5340
  179.5580
  182.9190
  187.6480
  184.7350
  183.1690
  186.7450
  186.5150
  183.4480
  179.0630
  175.9990
  182.9250
  170.9750
  175.3810
  168.2900
  169.6650
  173.8830
  175.3410
  173.2330
  175.6200
  176.2640
  170.5180
  169.2360
  166.3440
  169.5880
  172.1000
  169.4920
  170.7390
  169.7810
  169.5780
  166.2050
  170.2210
  178.9430
  169.2160
  165.4610
  176.6260
  174.2090
  178.1540
  169.5870
  184.0590
  169.6690
  181.6660
  183.8360
  180.3670
  169.6690
  163.4010
  170.6560
  167.6550
  166.4290
  172.7490
  166.8010
  168.4010
  159.4480
  167.4370
  167.5880
  162.8710
  170.3130
  163.4280
  173.3790
  169.9980
  163.5680
  171.9110
  168.5090
  173.0280
  171.3700
  172.1300
  173.8140
  173.1420
  176.5410
  175.1700
  178.7640
  184.9090
  185.2030
  179.9540
  182.3100
  171.0650
  172.7810
  177.3610
  177.3300
  174.9340
  178.4550
  178.9610
  182.5340
  187.3100
  181.5920
  186.9220
  183.9210
  183.5830
  183.1110
  182.8540
  181.7910
  185.3490
  185.5430
  182.9220
  187.9960
  183.1630
  180.5910
  175.5300
  179.2590
  180.9070
  180.1440
  174.8550
  175.1190
  175.9500
  180.3970
  183.1450
  189.0310
  185.9460
  181.4050
  185.3500
  175.1430
  177.4210
  180.4200
  190.4870
  186.6720
  186.5900
  186.0310
  187.3880
  184.8750
  184.8470
  182.5320
  187.7270
  184.4410
  185.4020
  184.8580
  187.5930
  190.1760
  185.1320
  187.3000
  191.4550
  186.2320
  180.3050
  182.1830
  179.5580
  183.2300
  188.6240
  188.2660
  184.1050
  185.8990
  181.1130
  183.7310
  182.3400
  186.6320
  183.1360
  178.8820
  174.9950
  180.0400
  179.7970
  195.3420
  189.1500
  186.8510
  184.1290
  178.0090
  180.3550
  193.1760
  178.7050
  187.9340
  186.7710
  186.6160
  192.5050
  187.6950
  186.0400
  185.0650
  183.1070
  187.2340
  186.9970
  193.6100
  197.9730
  186.2880
  201.5050
  196.4790
  201.8050
  197.3760
  197.9440
  198.0050
  201.6490
  192.3520
  188.5590
  196.2080
  189.9030
  182.0510
  181.5530
  188.3120
  192.4910
  194.5680
  188.6270
  198.4620
  202.5600
  190.8680
  194.3270
  195.9070
  203.1850
  192.2730
  193.0740
  195.9260
  193.6770
  191.0470
  192.5270
  198.2290
  188.1210
  186.7950
  190.2430
  197.7410
  187.6610
  195.6410
  196.9730
  199.9020
  194.9050
  199.6890
  190.5140
  192.4290
  199.8570
  204.2110
  201.3390
  197.3590
  194.8510
  194.4130
  184.7960
  189.5200
  198.2000
  194.0260
  200.3500
  195.9700
  197.6870
  190.9650
  196.4150
  191.3350
  186.4200
  190.6350
  190.0330
  193.1040
  195.9700
  187.8600
  182.7330
  183.5000
  195.0500
  190.7820
  192.8370
  192.9360
  194.1360
  189.6090
  182.3250
  185.5880
  180.6160
  182.3950
  177.2430
  178.6210
  180.3100
  181.1990
  174.2700
  179.5120
  177.9740
  176.6680
  168.4860
  168.8590
  165.0410
  171.9270
  169.3020
  172.4830
  172.1790
  170.4720
  176.7390
  180.2170
  185.2310
  179.6280
  178.6000
  183.5450
  177.3770
  181.4450
  180.5680
  190.4120
  178.5860
  181.6610
  188.9110
  187.0430
  184.4790
  178.6790
  176.2640
  184.6520
  177.8400
  171.4710
  177.4560
  175.3130
  173.4290
  174.4130
  176.5950
  185.6660
  186.8330
  176.7940
  180.6950
  172.7140
  174.4220
  179.4580
  181.0790
  178.6570
  187.1600
  174.7240
  177.8260
  177.4690
  179.3500
  174.0160
  174.6940
  173.5410
  170.5340
  177.6010
  177.2300
  171.0680
  175.8250
  170.4370
  175.6860
  178.2630
  174.5370
  170.4880
  168.4590
  164.3360
  171.1930
  173.2140
  177.3050
  173.1580
  176.1830
  170.5210
  169.4580
  165.2440
  164.7710
  160.3310
  165.2040
  168.9710
  172.5540
  177.0380
  178.8680
  171.1250
  186.3520
  176.2710
  175.2680
  178.3920
  182.0310
  185.1460
  192.9160
  183.7080
  181.7300
  193.3490
  188.5280
  191.3090
  191.1250
  188.0800
  179.0730
  185.6630
  178.9420
  177.8480
  171.8050
  167.6510
  167.4750
  181.0700
  182.7840
  176.5750
  177.5990
  174.9550
  184.5630
  183.1170
  185.5410
  191.1800
  193.4500
  185.6320
  189.4640
  184.7820
  183.0570
  185.7490
  178.2850
  189.4680
  183.9390
  182.4510
  179.7580
  183.3000
  187.5190
  178.5600
  186.6200
  179.7380
  185.5190
  183.5450
  184.4920
  185.4260
  184.2280
  179.0360
  177.8030
  180.9800
  173.4720
  169.9580
  175.2370
  175.5570
  170.3060
  175.1480
  189.6450
  191.6920
  188.9450
  194.3100
  199.0170
  200.3050
  201.1110
  189.4660
  190.6200
  194.2270
  196.6150
  196.1790
  191.5080
  190.9790
  187.5410
  186.0390
  195.2610
  179.9280
  185.0090
  181.5260
  188.3710
  189.3740
  176.7790
  169.1400
  176.7430
  178.0370
  179.6990
  182.3940
  186.0310
  184.1460
  193.4070
  190.9820
  186.4730
  187.1130
  189.6560
  194.1520
  193.5070
  190.7450
  195.0410
  191.0180
  191.5800
  195.4740
  191.8800
  192.6910
  198.6740
  195.8120
  198.4690
  192.5500
  185.5650
  185.3310
  180.9940
  188.5810
  182.1300
  182.3430
  174.8330
  175.3710
  173.4010
  176.2290
  167.0530
  173.1690
  175.4890
  172.7910
  176.5040
  176.3800
  181.4360
  181.8160
  188.4570
  185.9070
  176.1440
  181.3990
  182.8270
  193.4450
  181.0520
  186.9570
  184.7460
  175.4290
  184.5410
  184.7130
  188.5420
  182.7430
  183.1980
  181.4860
  181.3450
  186.6830
  184.3270
  180.1040
  176.1610
  174.8210
  177.3640
  180.4760
  178.6940
  176.8210
  182.9260
  181.3400
  178.6430
  173.6610
  176.9500
  176.8560
  174.9550
  170.7420
  163.6980
  174.7610
  163.9530
  166.6920
  164.2640
  163.6980
  161.9060
  164.9470
  160.8850
  156.4510
  155.4230
  160.9730
  159.2900
  158.7040
  164.1860
  174.1090
  168.1240
  163.3670
  163.8760
  168.9540
  170.1740
  166.4120
  173.2880
  171.5350
  167.1760
  174.7460
  163.2790
  177.3330
  180.1460
  178.0420
  178.9440
  182.6900
  174.9960
  173.9510
  174.8570
  181.9610
  185.3360
  177.5790
  175.7190
  173.7810
  171.8860
  176.5710
  184.1810
  180.7100
  177.9000
  174.4470
  176.7350
  179.2530
  170.8730
  176.4670
  172.3890
  162.4230
  172.0000
  170.1480
  172.7650
  167.2670
  174.3000
  180.6530
  180.4650
  182.5480
  183.6390
  176.7800
  182.9430
  179.3030
  187.6780
  182.1970
  178.3420
  178.6560
  176.9010
  179.2610
  181.1910
  173.9260
  174.7360
  176.5220
  183.6730
  177.9300
  178.7850
  172.0580
  178.4120
  183.5610
  186.1520
  182.9170
  188.5350
  189.9250
  185.8960
  186.5050
  186.8930
  187.7500
  186.9140
  186.4880
  183.9940
  199.2120
  191.7570
  197.8060
  206.3160
  196.1960
  190.4440
  187.9680
  189.0300
  180.4970
  183.7980
  189.0160
  180.2660
  174.4990
  173.6790
  170.4580
  181.7780
  181.3170
  176.3870
  169.0820
  175.0430
  180.9310
  178.3320
  178.4190
  182.6830
  184.4800
  185.8160
  183.0190
  180.0300
  182.1080
  181.1770
  180.6030
  180.8470
  178.8410
  173.5330
  175.7890
  169.0600
  187.9810
  178.3260
  176.5790
  181.5320
  175.3410
  182.3830
  178.2850
  183.6200
  186.0390
  189.9780
  187.0550
  180.2490
  186.5500
  182.7550
  174.6020
  176.6230
  177.5870
  192.1320
  179.7550
  180.2280
  182.6670
  178.6920
  183.8700
  190.2150
  182.1870
  182.9000
  183.1390
  188.3590
  190.9480
  179.1020
  175.7720
  182.8900
  180.0230
  179.4360
  178.2240
  176.5530
  184.3780
  179.9780
  177.8150
  176.7390
  178.2860
  182.2070
  185.4810
  183.0750
  185.0640
  182.0490
  184.9570
  176.6770
  180.4810
  179.9870
  181.4110
  182.7990
  182.4700
  183.5380
  180.0810
  179.4070
  179.1090
  181.5460
  177.5470
  173.2030
  174.0390
  164.3240
  166.5580
  168.1920
  162.5410
  159.9590
  165.0990
  163.0280
  162.3670
  164.0080
  162.1380
  169.6900
  176.5540
  175.3340
  169.0440
  168.3550
  171.7710
  170.6710
  170.1630
  173.9400
  177.4350
  178.9460
  178.3640
  173.7900
  175.8240
  178.8860
  173.6260
  169.3260
  174.2960
  176.1600
  171.9020
  171.8920
  178.6280
  185.6110
  185.2010
  181.4860
  183.1180
  182.8220
  176.6780
  187.0390
  186.8580
  188.3320
  189.0840
  181.5520
  187.7670
  190.3950
  192.5700
  183.7870
  183.7420
  189.9640
  181.0910
  183.6170
  183.6060
  183.6340
  183.2780
  181.0870
  179.9830
  175.9800
  180.0690
  188.3110
  181.9650
  182.7280
  183.2010
  191.0000
  182.0100
  187.2560
  177.9480
  181.2240
  181.4520
  188.3970
  187.8120
  179.9960
  179.2720
  186.2640
  184.8490
  189.5790
  192.3540
  189.3900
  190.4100
  189.1550
  187.2950
  187.0430
  181.9450
  174.2740
  174.9540
  179.9880
  189.4400
  179.1480
  182.4640
  177.9140
  178.2730
  180.5240
  177.3530
  178.2600
  174.3240
  169.3940
  170.8820
  168.9770
  167.9030
  165.2280
  167.1960
  164.4120
  158.2170
  160.0470
  166.2540
  175.0880
  149.2840
  154.9950
  176.4370
  161.1000
  173.6260
  173.9460
  179.7930
  174.4530
  173.9430
  178.6810
  180.1440
  174.2620
  176.2340
  182.9140
  184.5250
  178.2520
  180.5100
  175.3700
  177.1410
  170.0900
  176.6440
  168.9140
  168.9540
  172.6920
  173.6070
  178.1720
  176.7870
  171.3390
  172.9440
  172.9300
  172.2580
  168.3540
  174.4840
  174.2900
  168.9080
  163.0840
  167.5000
  161.6270
  167.5450
  165.2750
  160.4440
  162.8910
  161.7120
  163.3210
  155.8580
  153.7000
  155.0590
  152.8470
  156.5780
  158.6850
  162.9460
  157.6560
  155.2570
  154.5420
  158.4490
  159.9470
  164.7670
  161.9320
  158.1990
  154.4920
  154.6150
  155.6130
  152.9210
  151.2120
  152.4190
  154.2560
  153.6480
  155.8470
  154.1510
  153.4690
  149.9880
  156.9340
  152.8700
  152.0670
  154.5450
  157.5030
  157.0900
  156.9820
  152.1590
  155.4940
  151.0430
  155.9290
  154.6350
  161.6370
  156.8410
  154.3250
  153.4220
  162.4910
  164.7250
  167.2520
  165.1530
  166.7540
  160.7170
  164.8920
  168.2070
  175.2670
  164.3340
  167.3760
  173.6560
  173.6480
  171.3800
  173.6560
  172.1550
  175.5620
  177.2890
  167.7120
  170.8800
  170.1700
  169.2740
  166.9580
  169.2510
  163.7590
  166.1580
  170.3430
  167.5520
  162.3340
  167.5490
  170.5910
  162.0290
  162.8540
  163.9920
  164.5670
  167.5410
  162.6390
  169.4210
  163.9970
  162.8470
  168.0900
  164.3760
  162.9890
  163.6070
  167.3120
  159.7360
  160.0710
  156.4640
  158.0170
  160.3920
  156.1620
  160.7120
  159.0820
  152.1450
  155.3060
  156.2490
  155.4690
  155.9130
  154.1990
  146.8020
  149.3890
  147.8400
  142.2980
  141.8530
  141.0410
  146.1450
  145.5810
  145.3290
  142.1660
  146.7960
  148.7910
  155.5550
  146.7760
  140.5200
  148.6360
  149.7020
  151.4400
  148.5680
  158.3540
  152.2570
  154.9520
  161.0460
  162.7310
  167.3850
  172.1600
  163.6200
  163.4440
  162.4040
  161.5690
  153.3120
  162.2150
  152.2280
  156.0560
  149.5250
  146.6050
  151.2650
  146.9840
  159.1070
  150.0400
  168.6550
  162.1500
  159.5770
  155.5430
  155.4320
  146.2780
  146.2440
  155.7940
  151.5560
  154.4080
  153.7260
  153.8950
  153.8120
  154.6110
  155.0520
  150.0350
  145.6750
  153.6650
  150.2370
  145.8680
  148.2460
  147.5820
  160.4370
  158.1870
  155.6760
  163.7670
  163.0940
  164.0380
  161.1630
  161.9740
  158.5320
  164.2780
  169.6100
  168.2560
  179.7100
  171.9480
  172.4830
  165.8930
  163.1300
  164.5220
  166.2970
  164.0910
  168.4170
  163.8530
  162.5720
  170.1090
  166.4710
  161.2260
  166.6570
  159.2160
  154.4880
  158.2610
  162.4290
  161.1200
  165.1380
  164.0820
  173.0130
  165.9700
  168.9160
  164.7970
  161.2550
  161.7650
  164.6330
  164.6580
  165.9120
  171.3510
  170.1820
  158.9300
  150.1230
  148.8530
  156.1060
  168.5790
  180.0770
  172.8970
  176.1660
  179.3650
  180.7590
  185.7650
  171.2550
  175.2430
  169.0640
  175.9590
  170.4340
  174.5840
  173.0670
  173.9870
  177.1780
  180.1310
  177.4790
  179.7760
  174.4960
  170.2600
  167.1900
  177.8300
  175.3710
  172.6180
  175.2990
  178.0610
  172.7790
  172.0570
  173.9250
  171.8820
  175.5300
  174.1600
  175.6650
  171.9070
  169.5210
  169.6320
  168.6470
  170.7730
  164.3520
  164.9610
  167.3810
  160.8890
  169.4870
  160.3710
  164.8240
  172.1850
  167.6790
  171.6980
  169.5100
  173.2220
  161.9490
  162.5560
  154.0040
  158.7520
  160.6180
  157.3090
  156.9600
  156.9580
  160.2430
  160.9000
  168.2400
  164.7990
  157.5530
  167.4540
  164.0020
  159.1050
  156.6560
  153.0840
  148.6020
  148.3720
  144.3910
  147.7310
  145.1620
  138.1560
  136.2540
  145.3710
  149.1660
  147.9760
  153.7480
  151.4870
  158.8830
  161.5060
  158.8620
  163.2590
  158.3810
  157.6890
  160.0790
  159.1190
  159.7650
  165.2820
  166.4550
  165.3350
  167.7120
  171.1020
  169.1490
  171.6700
  170.1150
  177.5140
  172.3280
  175.0050
  168.6390
  169.3940
  171.3790
  175.6790
  167.7720
  169.5770
  166.5010
  169.3010
  167.1770
  168.5170
  168.2650
  168.8130
  163.5300
  165.4420
  162.3830
  171.1230
  161.8880
  161.0850
  161.5270
  158.2360
  157.5750
  154.9310
  164.7800
  157.1300
  158.9380
  158.8070
  161.4730
  164.5300
  167.9560
  167.6440
  161.3060
  168.8720
  164.7150
  163.4370
  164.1370
  171.1230
  176.1580
  172.7300
  180.9380
  177.6510
  175.3560
  174.0790
  173.9650
  171.4530
  173.9560
  175.0900
  174.3910
  167.6140
  170.8250
  174.7720
  173.8260
  183.9530
  184.0310
  179.4710
  178.2820
  170.5740
  173.2900
  173.1410
  166.6550
  170.1730
  176.5120
  176.7470
  168.7120
  177.0820
  179.1350
  178.2430
  179.6800
  179.6950
  176.1430
  173.7870
  177.4220
  180.5320
  178.2620
  174.4490
  179.7700
  184.0670
  176.3390
  180.6840
  178.7180
  187.3940
  179.4280
  175.9960
  175.2610
  172.2330
  173.8340
  176.3290
  174.3450
  170.8410
  175.2750
  178.5290
  180.7830
  176.7490
  172.7400
  166.9110
  168.4330
  170.9340
  163.3230
  163.7820
  166.0130
  165.7720
  164.0570
  166.0510
  170.0300
  173.8750
  177.5960
  172.6790
  168.0910
  175.0120
  171.4320
  168.8120
  175.0790
  176.2780
  170.8170
  167.7160
  166.5880
  164.1570
  175.5920
  169.1630
  167.0560
  174.1570
  172.0040
  171.7220
  163.4180
  169.2320
  167.5750
  166.3570
  179.0310
  172.8780
  175.8310
  174.3640
  176.4080
  177.3330
  176.0410
  171.8990
  159.0070
  160.3080
  162.2610
  168.8990
  166.3840
  166.4580
  165.6400
  165.6200
  168.6350
  172.8050
  172.3470
  176.8720
  176.2900
  176.0970
  166.3810
  172.7840
  168.1720
  168.2610
  171.4080
  166.2650
  162.4790
  165.2570
  169.7370
  162.3270
  171.8950
  166.5010
  173.3930
  172.5770
  171.8630
  171.6400
  178.8770
  171.6180
  174.4700
  170.6840
  173.5040
  172.3070
  177.4500
  174.6660
  171.8850
  175.6130
  173.3600
  177.4670
  171.5890
  179.2170
  177.9030
  175.2970
  179.5270
  178.4150
  173.8940
  168.3150
  171.4030
  171.8770
  171.9240
  175.8750
  174.6470
  179.4380
  183.4490
  186.4230
  178.5500
  175.9270
  176.8610
  178.0790
  186.7610
  179.9340
  182.5970
  181.1320
  178.5580
  181.4750
  185.1630
  188.6700
  187.5130
  184.3000
  182.1390
  183.5190
  188.1360
  185.1510
  177.7270
  182.2890
  181.9240
  174.8050
  182.4580
  176.9340
  182.4310
  180.0180
  178.8470
  183.6670
  179.9620
  179.2950
  185.7740
  180.9640
  185.0640
  182.4390
  185.8680
  180.3050
  182.8710
  186.1490
  178.6690
  182.6510
  181.8680
  183.4070
  191.0790
  188.2650
  182.3030
  181.6680
  180.8870
  182.1290
  185.2880
  182.7430
  178.8560
  183.0160
  175.9700
  176.8180
  170.6060
  173.1970
  171.0290
  169.5920
  172.4090
  172.2210
  172.2670
  173.1480
  169.8950
  170.9170
  172.2290
  170.3790
  168.5680
  170.9310
  175.1890
  174.2010
  177.1840
  174.9400
  173.4590
  174.0600
  170.5120
  171.2940
  170.1960
  166.7630
  166.1640
  162.2730
  171.2860
  174.2810
  162.8500
  166.3210
  166.0430
  164.7160
  167.8220
  171.3530
  175.5690
  172.1920
  164.9720
  166.7830
  161.2550
  172.0850
  170.2830
  171.3800
  174.9670
  176.3620
  165.7140
  164.9510
  165.5070
  165.7720
  165.1920
  168.3630
  163.7980
  164.5110
  163.0850
  163.6040
  167.9590
  164.8050
  173.2910
  166.7980
  163.8230
  168.9300
  161.1080
  165.6900
  170.2630
  168.1450
  171.7860
  172.9720
  174.6210
  177.8240
  177.0950
  172.7260
  173.5460
  179.0810
  172.4870
  168.7980
  164.1100
  169.5770
  168.1910
  167.6920
  165.8270
  169.7550
  167.0200
  169.3500
  168.8470
  166.5490
  172.7430
  165.9410
  168.0710
  170.4590
  170.2920
  177.5790
  165.8730
  170.4180
  168.9190
  176.1570
  175.8810
  177.4460
  174.8560
  179.7460
  174.5150
  171.4610
  172.8770
  179.4200
  168.4830
  171.5570
  168.2210
  167.0750
  170.9950
  174.5130
  175.3410
  174.7790
  176.8740
  178.4630
  178.9750
  180.1870
  181.9440
  179.1250
  182.8580
  176.8730
  178.1050
  177.9070
  174.6300
  175.2130
  178.8500
  177.6910
  181.2280
  182.1650
  179.9220
  182.2680
  170.6440
  176.7410
  175.0730
  175.7830
  172.0750
  176.9030
  181.6960
  177.4870
  183.6870
  183.8510
  182.9380
  183.7410
  185.8850
  184.7080
  174.8400
  185.5870
  182.7840
  178.4510
  180.8750
  184.9780
  181.0850
  178.0190
  177.9160
  170.8150
  177.9320
  182.5900
  182.3680
  181.8770
  181.8100
  174.3800
  175.9340
  176.7890
  181.9080
  179.3670
  182.5100
  180.4840
  185.6940
  185.1920
  184.9680
  186.1580
  183.7950
  182.9370
  184.7970
  191.2820
  190.7650
  187.2650
  189.9570
  193.9520
  180.4540
  184.5450
  188.0060
  187.2240
  186.1820
  180.5430
  183.0330
  187.2180
  184.8820
  178.3390
  181.0250
  167.8500
  171.9070
  170.4970
  170.5140
  162.2510
  169.5410
  166.5290
  172.1350
  176.2730
  180.2630
  173.5130
  171.4380
  168.6450
  169.1560
  170.4370
  169.4630
  167.8830
  170.3210
  170.8380
  166.4860
  164.4200
  164.5740
  164.7600
  155.7780
  159.2420
  150.3920
  152.0610
  150.1070
  154.5510
  157.8230
  161.0120
  158.1780
  161.1210
  160.8630
  163.2530
  159.9070
  150.8960
  159.3620
  159.9360
  161.4800
  160.9850
  161.5060
  161.4900
  162.2480
  169.9190
  157.7760
  161.6080
  167.8490
  163.2470
  168.1720
  161.0850
  162.7550
  162.6810
  171.2710
  166.5680
  166.3000
  158.9300
  166.2290
  167.9530
  165.1080
  168.2500
  163.3640
  174.1730
  168.7340
  168.6350
  179.5250
  183.9080
  181.3700
  179.9310
  184.8850
  188.7130
  188.0160
  196.1540
  189.9460
  186.1170
  187.7920
  188.1800
  182.0280
  181.3030
  180.6000
  187.1580
  178.8060
  181.7780
  184.1680
  184.2130
  187.2760
  189.4830
  187.5310
  182.8460
  179.0560
  172.8120
  179.4910
  179.1450
  178.0910
  178.7900
  179.4360
  173.0560
  175.7240
  180.9120
  182.1410
  182.4270
  189.7550
  194.2660
  190.3650
  182.7710
  185.0410
  189.4510
  188.1550
  186.9580
  182.9570
  180.6040
  179.1110
  171.9240
  175.2680
  175.2510
  175.0310
  172.8740
  166.3280
  166.8740
  169.6320
  167.0120
  169.5130
  179.2140
  168.4010
  160.2160
  172.3350
  168.3770
  169.0590
  172.9490
  175.3870
  179.1130
  172.2000
  184.5650
  179.7210
  188.7330
  187.3920
  188.8890
  191.1800
  185.4110
  186.6070
  181.0020
  183.0430
  182.5800
  179.6660
  176.9590
  177.1060
  182.9280
  185.2860
  191.0730
  195.3360
  198.9910
  191.0790
  188.0230
  190.7810
  176.9480
  180.4510
  185.0880
  187.8470
  180.3720
  184.3040
  192.5020
  193.9330
  200.4820
  198.1980
  194.1380
  188.9640
  187.5570
  185.3970
  187.2520
  189.7120
  188.7090
  179.2830
  175.8650
  181.6910
  186.2300
  183.4880
  191.7130
  184.4050
  163.7040
  167.4530
  157.1750
  146.1290
  135.4020
  139.0020
  138.6030
  142.8290
  145.2060
  142.4090
  145.8390
  147.8680
  151.2960
  154.7250
  158.6560
  157.0670
  153.1400
  150.9470
  154.2610
  169.5140
  155.2930
  151.3510
  154.1640
  154.8540
  149.1710
  145.1540
  149.4050
  156.4810
  157.3830
  155.8120
  155.1020
  162.9370
  156.9020
  153.4450
  150.0550
  157.6570
  143.3630
  150.9430
  150.4550
  149.3040
  142.1510
  151.3460
  152.8800
  154.3880
  157.9780
  158.9690
  154.4010
  148.9880
  150.0800
  160.7970
  157.3020
  157.8070
  153.5670
  150.5650
  157.8680
  150.9230
  145.2700
  149.5150
  147.6390
  153.5500
  151.6840
  158.1500
  150.9360
  152.6240
  142.7880
  141.9940
  141.6260
  150.4880
  154.4810
  154.5740
  156.8210
  163.3120
  169.1180
  166.9770
  168.8660
  154.1800
  157.0590
  154.9930
  153.9470
  159.7920
  159.7110
  153.0550
  156.8720
  157.1630
  158.9270
  151.0570
  156.9180
  154.2180
  158.8230
  151.7430
  151.7650
  154.9860
  158.5420
  154.5160
  147.6240
  157.1270
  157.3990
  167.6410
  164.4730
  168.7270
  160.9660
  167.9740
  165.8460
  167.2770
  170.0540
  166.0090
  168.2120
  165.7750
  160.3560
  159.1360
  158.0120
  165.6100
  166.2680
  161.0050
  166.7000
  161.3990
  161.3840
  162.4660
  167.8130
  166.0220
  169.5470
  164.6750
  162.7630
  164.1090
  167.1710
  160.0910
  150.3880
  161.8920
  160.9720
  160.4270
  148.6900
  153.8130
  143.9570
  156.9560
  151.0690
  158.9110
  151.4200
  148.4120
  141.7230
  141.1260
  145.3490
  137.0730
  134.7360
  136.9130
  133.2430
  123.5910
  130.2100
  140.6040
  137.4150
  136.6710
  139.6380
  136.9530
  131.8900
  131.4360
  132.6010
  131.7030
  130.3350
  134.5570
  142.6500
  133.5010
  132.9090
  138.3350
  144.2200
  143.9580
  135.6580
  138.6470
  141.7580
  139.5920
  137.0050
  141.4540
  144.8520
  144.2550
  143.1970
  138.4690
  150.2400
  151.4640
  140.3890
  142.0720
  136.3350
  143.7390
  145.9650
  144.9620
  145.0750
  149.5900
  147.2340
  142.5360
  141.9100
  144.6820
  144.5720
  131.1260
  134.6840
  135.6130
  134.5690
  132.1530
  135.9020
  133.3060
  130.9890
  129.2800
  134.8330
  132.1440
  133.7430
  125.9990
  131.8500
  133.0730
  132.3710
  128.7640
  128.1650
  132.7060
  130.1780
  132.6080
  124.0400
  123.7100
  124.9350
  128.4410
  134.1990
  118.4060
  123.2380
  121.9550
  130.6650
  128.5850
  137.7620
  135.5000
  143.7920
  141.0260
  143.3560
  133.8690
  135.3540
  138.4730
  148.8280
  136.9930
  145.4830
  143.5030
  146.3340
  150.0220
  147.3080
  142.0390
  149.7110
  149.9760
  152.7630
  159.8380
  156.3200
  155.7090
  152.3780
  147.9140
  150.4110
  142.7430
  141.5780
  141.7220
  143.7800
  144.2890
  144.6410
  146.6530
  143.2390
  133.1300
  142.5350
  141.2870
  144.8620
  136.5620
  139.5980
  143.1670
  140.7220
  138.4590
  142.7930
  143.1060
  139.8040
  146.4800
  139.0440
  141.0890
  145.2130
  139.6660
  135.7320
  138.9670
  136.6540
  137.0290
  141.2500
  138.2370
  141.8500
  128.4920
  134.6940
  128.5170
  135.4280
  131.4760
  130.7400
  135.9520
  137.4150
  136.3050
  131.5380
  131.4120
  130.6690
  130.6260
  130.5160
  135.4100
  138.8030
  143.5450
  140.1500
  144.4420
  141.3820
  135.9900
  144.6620
  144.8280
  147.7420
  143.3350
  140.1440
  138.7560
  141.8180
  136.7150
  136.9680
  132.4600
  140.6810
  128.1020
  133.4470
  137.6650
  125.5600
  128.0560
  170.5360
  159.9000
  166.4390
  176.9780
  179.1740
  170.7570
  165.6980
  169.9500
  189.1610
  196.8090
  182.8490
  194.7510
  190.5470
  166.5020
  135.9460
  135.6550
  139.0630
  135.7720
  132.8290
  133.2600
  132.8420
  138.5460
  137.6120
  134.4800
  125.2990
  130.3410
  135.1230
  131.9740
  128.8160
  134.3290
  131.0700
  133.4710
  132.1650
  132.9710
  129.8150
  131.6380
  129.4220
  143.1170
  148.4080
  149.7820
  137.1150
  130.0970
  136.0510
  140.8730
  136.7750
  141.1300
  136.0920
  127.0080
  133.7190
  128.0970
  135.5160
  132.0450
  131.8330
  133.4770
  134.2900
  128.9740
  131.9350
  134.0880
  131.8680
  141.2150
  140.8870
  150.4990
  150.3240
  144.2350
  146.4690
  149.3170
  150.8740
  149.8170
  146.4650
  151.8470
  152.1780
  147.1890
  148.4040
  146.0770
  140.0270
  144.4840
  146.1150
  144.1380
  145.2770
  140.7270
  132.3680
  141.9080
  136.1240
  133.9280
  134.0500
  127.4800
  123.7810
  129.2380
  135.8970
  134.0810
  129.3230
  136.9450
  131.2010
  133.4690
  140.6930
  142.0010
  134.5100
  133.5970
  130.1630
  128.6420
  134.8240
  129.7290
  130.5310
  123.4430
  125.1400
  122.0440
  124.5500
  132.0540
  131.2760
  134.6300
  136.8000
  133.8920
  125.8380
  131.1010
  131.5340
  132.7470
  133.5900
  134.8960
  139.8730
  137.4170
  138.1950
  140.9060
  143.0040
  134.5150
  134.1280
  131.7270
  133.9420
  125.4460
  114.4380
  115.9820
  117.9940
  112.3290
  114.9930
  105.4080
  111.6010
  101.9440
  113.0360
  110.0410
  116.9600
  122.5770
  121.9220
  127.9220
  129.1810
  132.0090
  121.3220
  131.8570
  123.2260
  125.8280
  119.8840
  122.3370
  115.7850
  116.5390
  120.7670
  120.8760
  118.5480
  120.2450
  125.1120
  129.4310
  125.1170
  128.5060
  131.1710
  132.5640
  118.6770
  129.1470
  122.6070
  122.2540
  127.7110
  125.0590
  131.6480
  128.8120
  120.8230
  119.9930
  119.3260
  114.1550
  124.5210
  129.7580
  124.9020
  131.6080
  133.4900
  126.3810
  123.7020
  126.8560
  119.5770
  123.7700
  126.1600
  126.4380
  125.1150
  132.5370
  130.2190
  133.9890
  131.7190
  127.5490
  126.4660
  128.5600
  128.9710
  141.2700
  155.5040
  171.1720
  167.7570
  162.4310
  162.7810
  157.2380
  168.0550
  160.6650
  167.8800
  118.5450
  161.7380
  166.8480
  170.7220
  168.4750
  166.2080
  149.1250
  136.3150
  178.0810
  128.3870
  131.9280
  193.8280
  177.2490
  150.3880
  154.9030
  152.8650
  156.3960
  152.2030
  155.2890
  148.5880
  150.5470
  154.7490
  153.9680
  158.4690
  162.0040
  148.5340
  148.7750
  151.5600
  157.6330
  160.5210
  157.8560
  157.9290
  153.3930
  152.8060
  153.0610
  153.1880
  155.9980
  152.5750
  152.3300
  158.1740
  157.0380
  153.8560
  161.8450
  159.9440
  158.0690
  164.3070
  160.7720
  162.0250
  155.7270
  140.6250
  144.7550
  146.3660
  143.5880
  138.5150
  138.0850
  134.1400
  145.9990
  153.6020
  156.5720
  164.3110
  164.2360
  157.8310
  159.1690
  171.2020
  169.9420
  170.6570
  173.7710
  175.4650
  170.5190
  169.9290
  175.5090
  172.8210
  178.6950
  178.7250
  173.2550
  173.9140
  177.8680
  172.0600
  164.1590
  167.5550
  165.2540
  170.2280
  157.8770
  153.1300
  162.8550
  155.6920
  161.9230
  159.1480
  160.8910
  159.6280
  157.2690
  168.6940
  164.3960
  165.0350
  168.6950
  162.3690
  171.1220
  167.1540
  167.8950
  164.6410
  166.1250
  171.6570
  170.9500
  167.9790
  172.6810
  174.2380
  172.8100
  179.7810
  182.2230
  179.1670
  181.0050
  174.3490
  180.3210
  174.3230
  179.0450
  176.1830
  175.9290
  175.7270
  172.9500
  173.4060
  175.2760
  170.5960
  170.1550
  164.3930
  167.0540
  168.4100
  167.0680
  167.2190
  164.1780
  162.7500
  164.2530
  165.6290
  167.0070
  167.0110
  170.1210
  170.6500
  164.0920
  158.0250
  152.5690
  141.9800
  159.1350
  179.1490
  167.8170
  178.7010
  181.6780
  170.7290
  168.8750
  170.7270
  168.1730
  140.2770
  145.2010
  155.4010
  156.2020
  145.6650
  148.5770
  165.6800
  160.9620
  170.9870
  171.6570
  182.0900
  197.6300
  156.6240
  151.4530
  151.5220
  146.6240
  155.1500
  157.2520
  152.7610
  158.7330
  153.8410
  147.8100
  156.7110
  157.8060
  156.2800
  157.1430
  153.5130
  154.5690
  152.8940
  148.3490
  149.7640
  152.1900
  153.9180
  162.9910
  145.5480
  160.8880
  169.8650
  161.9430
  143.0810
  129.9160
  126.4230
  127.2630
  137.3200
  135.0160
  138.7010
  135.6330
  134.9890
  140.4820
  143.1230
  156.5670
  169.5270
  174.9610
  168.1370
  164.4000
  139.9890
  184.1270
  184.0680
  163.7640
  167.0640
  155.5840
  165.5850
  165.1350
  164.1610
  193.9600
  183.4470
  186.0050
  186.1400
  187.8380
  168.4970
  166.7300
  179.2890
  178.6260
  186.3970
  173.5720
  197.0600
  185.8630
  181.0790
  139.7820
  125.3400
  134.2200
  162.7410
  164.7600
  175.9700
  184.1960
  176.4250
  137.9210
  143.4430
  139.4760
  139.0430
  145.4200
  141.8990
  141.8610
  139.9490
  140.0960
  143.0030
  147.9760
  151.1880
  152.8190
  148.0750
  144.0950
  162.4340
  175.7510
  174.0580
  171.7690
  178.3760
  152.2030
  153.4020
  165.7350
  162.3810
  171.0470
  166.7470
  180.6300
  181.4520
  193.9340
  179.2430
  185.0530
  184.7670
  195.3460
  162.0110
  178.0930
  171.8490
  182.6690
  178.2760
  185.7540
  183.6860
  181.8760
  191.0580
  187.5270
  188.4900
  190.0190
  185.1480
  188.8640
  184.8070
  183.8410
  193.4270
  189.1870
  197.4010
  167.7330
  176.8780
  190.8260
  185.6500
  193.0770
  179.5830
  169.9840
  169.3260
  181.1330
  143.8400
  185.7600
  179.3540
  182.0020
  158.0040
  163.9910
  140.6260
  140.3500
  154.6710
  181.9090
  156.9620
  158.8710
  159.8890
  156.4000
  163.3380
  182.8600
  160.2250
  145.7230
  140.3470
  155.1530
  132.6270
  166.2730
  138.5760
  150.7090
  155.6600
  142.6150
  130.3480
  116.2480
  142.2070
  145.5800
  137.1230
  139.6090
  145.1680
  146.1120
  146.4120
  168.3470
  159.1510
  184.2430
  173.5890
  160.4480
  170.6070
  187.6040
  187.6640
  185.4360
  169.9130
  167.3820
  187.6590
  147.3640
  152.3830
  155.2270
  148.9580
  154.3550
  156.0990
  160.5530
  158.5720
  154.7300
  160.9250
  163.5700
  163.2270
  155.8660
  157.1990
  156.1510
  160.2470
  156.7690
  158.1720
  161.6410
  154.4550
  162.3310
  163.0610
  163.6820
  164.8470
  167.1820
  169.9690
  173.5260
  166.5590
  167.5420
  162.0530
  168.1180
  172.4150
  174.6420
  174.8360
  169.1570
  173.6280
  174.7340
  173.5620
  167.1810
  161.8750
  165.1160
  157.3800
  157.7590
  163.1710
  167.5600
  167.6690
  174.0700
  181.8110
  182.2900
  165.4640
  175.7400
  174.0300
  169.0840
  175.1660
  180.2750
  179.4900
  178.6610
  176.2550
  175.3310
  175.3900
  177.3050
  174.8700
  177.7280
  176.8840
  176.0250
  180.5230
  176.6840
  183.9160
  179.7040
  180.2660
  186.7370
  172.4750
  178.0070
  178.9670
  162.5070
  166.6100
  168.4780
  170.8690
  169.7470
  163.4680
  163.5190
  160.7010
  156.8750
  156.1040
  156.6750
  152.3310
  162.4450
  168.2320
  169.1600
  176.5690
  177.5520
  176.3520
  175.9550
  177.1690
  168.6870
  179.1260
  174.1610
  174.7770
  168.3460
  172.6630
  174.6780
  186.1090
  181.6870
  190.3850
  191.3250
  200.7190
  197.6520
  195.2970
  192.8670
  188.5780
  193.3640
  189.2260
  194.3470
  193.6340
  191.6290
  189.6430
  191.4790
  186.8060
  184.0460
  179.0520
  183.2740
  174.0360
  187.4110
  177.4010
  178.1720
  183.0080
  182.1060
  184.5640
  181.3340
  186.4210
  183.5790
  184.0770
  177.5640
  174.6800
  178.2730
  182.5140
  168.0920
  155.1780
  158.7320
  145.0420
  166.8130
  174.6770
  173.4240
  178.7420
  155.3170
  160.9190
  169.2350
  179.0060
  179.6650
  178.0540
  187.7960
  186.7330
  185.1590
  184.8530
  184.9660
  182.8900
  182.4810
  172.6610
  168.7100
  178.1030
  190.4510
  190.6820
  190.7270
  192.4760
  194.8230
  191.1120
  194.8710
  194.7370
  187.8180
  190.3870
  190.8670
  189.6560
  187.0240
  184.0230
  187.7090
  187.4230
  185.9380
  180.7900
  185.8390
  185.5580
  186.7170
  182.2510
  177.3910
  178.6120
  185.9650
  179.6870
  195.6480
  185.1710
  187.5590
  182.2140
  180.3660
  179.1960
  175.9530
  179.1790
  178.3750
  170.9810
  173.6760
  177.2090
  182.8700
  179.8330
  176.3460
  177.9040
  171.8910
  182.9720
  179.5580
  178.7350
  167.1130
  169.3550
  170.9630
  177.5530
  182.1450
  175.8710
  162.6390
  170.3680
  173.7440
  174.4250
  170.9150
  173.5300
  170.7910
  170.4370
  172.3240
  174.1350
  170.3270
  170.6580
  179.3880
  169.2180
  165.7060
  165.3570
  167.5960
  168.7060
  170.8730
  166.1340
  172.8310
  173.6190
  166.2570
  173.2370
  172.7540
  173.7800
  166.2180
  164.7660
  167.7950
  170.8880
  167.5410
  168.5060
  177.3870
  174.4400
  177.9960
  178.2680
  180.6730
  171.9460
  170.7680
  168.6490
  165.6570
  167.5940
  168.8030
  168.5300
  162.0540
  158.8980
  166.6710
  160.6320
  173.5190
  165.7970
  168.8560
  164.6140
  168.2960
  164.4260
  168.6710
  168.7760
  171.6740
  170.4680
  162.4660
  165.1900
  166.7930
  160.7220
  165.0160
  172.3110
  173.5410
  167.8350
  167.8620
  167.8520
  170.1010
  161.8250
  169.3150
  169.3990
  167.8980
  167.5360
  170.8710
  167.5140
  167.0890
  166.4780
  160.7310
  171.3660
  171.9240
  167.2540
  163.8680
  163.8870
  161.7830
  158.9730
  164.6830
  158.1990
  159.3560
  157.9740
  158.5550
  164.9390
  161.1040
  166.8130
  167.4320
  167.1390
  164.9960
  162.7850
  160.8950
  166.3830
  156.5140
  161.0720
  157.5190
  156.8320
  160.5800
  156.2590
  163.4110
  159.3840
  156.8550
  161.8300
  161.7670
  155.3440
  157.9930
  158.0820
  157.9960
  156.6030
  155.7600
  151.7010
  159.2810
  160.4540
  166.0150
  162.6230
  166.0270
  169.7430
  166.7340
  167.9850
  161.1520
  162.8550
  165.5120
  176.8840
  179.9480
  174.4970
  172.2880
  170.4260
  176.9350
  171.6350
  173.7350
  167.4370
  172.2220
  168.3440
  169.8530
  167.6930
  159.2440
  160.4420
  166.5390
  165.4650
  167.3240
  164.5020
  162.1820
  157.7590
  155.7870
  151.1820
  160.4450
  166.6490
  161.2590
  167.3750
  169.2840
  165.1330
  164.8490
  164.1890
  165.1770
  165.2050
  161.5540
  159.2340
  157.3520
  158.5690
  154.2280
  153.9200
  157.6870
  169.6680
  168.7900
  167.9920
  169.1370
  172.1380
  174.1060
  173.9290
  175.1940
  171.5540
  171.0920
  167.8120
  171.6940
  170.7890
  171.1060
  166.0870
  188.6160
  187.1740
  183.7130
  191.8400
  185.9530
  185.3430
  185.5930
  180.8000
  180.2250
  172.9250
  179.7710
  174.6810
  174.1420
  168.6550
  175.0480
  176.5360
  184.9490
  181.3470
  142.4170
  170.7520
  154.6210
  153.5220
  150.4630
  147.8890
  152.2920
  156.5490
  152.0110
  157.3320
  160.7060
  147.0370
  157.8550
  161.0710
  164.4490
  161.8800
  161.2920
  165.9040
  164.0790
  160.6440
  153.8260
  153.1290
  155.4770
  154.9780
  150.9230
  151.0560
  149.1120
  144.3460
  155.3210
  152.9730
  154.7930
  144.6100
  143.8830
  146.9600
  146.6470
  146.7990
  151.1670
  144.7470
  138.3120
  138.4470
  136.8870
  136.4440
  138.0840
  142.0850
  144.6190
  144.2170
  147.8810
  143.2830
  140.4690
  132.2660
  130.8590
  132.7160
  131.4920
  132.0860
  134.7250
  135.7160
  137.9170
  135.4650
  133.5470
  135.5830
  134.0120
  127.5370
  132.5010
  128.7250
  138.7780
  138.2990
  139.0170
  140.0440
  137.3700
  139.3860
  139.4030
  138.3490
  132.8480
  135.1230
  139.1720
  140.6580
  137.8690
  142.1420
  148.6560
  145.0070
  144.4520
  144.0900
  137.7630
  144.4340
  149.4300
  140.7240
  143.6780
  136.8980
  143.3410
  145.4520
  142.2370
  143.6360
  142.5060
  141.2350
  141.7920
  144.0110
  147.8500
  147.9170
  139.4250
  146.4290
  138.8230
  139.5010
  146.6110
  147.3720
  150.2290
  151.4920
  145.6930
  147.6150
  144.6560
  143.1620
  137.0560
  142.2280
  139.9610
  145.1270
  142.8120
  139.2130
  144.1130
  135.9860
  144.5220
  155.4500
  154.7420
  156.7540
  144.5860
  147.4390
  151.4640
  150.4650
  149.0980
  144.2300
  143.5500
  142.1800
  143.5520
  139.1990
  139.5810
  138.4740
  140.2700
  141.9630
  141.1770
  130.4580
  136.5020
  135.8220
  132.1410
  138.6570
  141.6540
  146.3340
  148.6680
  146.6640
  150.5260
  158.7050
  153.3270
  157.3340
  157.0700
  152.8850
  155.7040
  157.9080
  150.3980
  155.6550
  156.1750
  154.5220
  156.7860
  155.9360
  154.7960
  157.2290
  160.3380
  159.1770
  166.8170
  161.6550
  159.3280
  158.2470
  165.6730
  158.8520
  154.6780
  157.1170
  160.5220
  161.8610
  163.3960
  166.5110
  162.1340
  160.7720
  163.9000
  163.3120
  172.2050
  169.2180
  169.6950
  163.9280
  163.0270
  167.9720
  175.8040
  168.3940
  164.9500
  162.2060
  158.3480
  162.5330
  152.5010
  149.9400
  153.4290
  150.0540
  146.4320
  156.6090
  166.6100
  159.4150
  156.1910
  157.9500
  160.5260
  159.8320
  162.5890
  161.7200
  156.5740
  160.2430
  154.9590
  153.4100
  159.0850
  158.7580
  165.7790
  164.1140
  157.0650
  159.2260
  148.9250
  152.3840
  147.8200
  146.1860
  142.7410
  149.2860
  150.3630
  143.6480
  147.3390
  151.3090
  153.4940
  154.7470
  149.8220
  149.2770
  148.1330
  147.4990
  154.3050
  149.0010
  159.6660
  157.3970
  155.1240
  153.5130
  149.5650
  158.1200
  160.6650
  157.6930
  155.9110
  147.7410
  152.5930
  149.5610
  149.0060
  145.0100
  150.7540
  155.7280
  166.1460
  161.5260
  158.9390
  160.6460
  161.7310
  159.5510
  162.8660
  161.5720
  171.5020
  171.6540
  164.3230
  173.5890
  169.5650
  162.0030
  166.4480
  168.1330
  171.5880
  174.9290
  175.0600
  172.7480
  173.6110
  167.4180
  164.7290
  165.4160
  165.2430
  160.0540
  159.0740
  157.7750
  158.2990
  163.2070
  156.0150
  161.5080
  152.0390
  151.0530
  148.6420
  149.1620
  154.0060
  149.9850
  150.6850
  150.1900
  150.1380
  145.8440
  146.0710
  147.5940
  148.5040
  143.2490
  139.6610
  140.9000
  137.5490
  136.1280
  134.4520
  138.7330
  140.5480
  138.9610
  140.5060
  141.3440
  149.9650
  153.7380
  158.6740
  151.9500
  155.7260
  149.1210
  153.7090
  151.7830
  158.5100
  158.8610
  151.9140
  145.9380
  157.0870
  151.9280
  164.6780
  168.0220
  166.6400
  166.1190
  159.0610
  164.6000
  160.9170
  170.2490
  170.8340
  165.0870
  171.6570
  175.7110
  173.1820
  175.4650
  166.2140
  171.0350
  175.8860
  176.8170
  165.1570
  168.8290
  174.9080
  171.8500
  175.1370
  178.4790
  182.9370
  180.2720
  169.8270
  170.0750
  166.5440
  175.4330
  168.7620
  177.9040
  173.4890
  164.3450
  161.0620
  172.7280
  173.3320
  176.1640
  166.8200
  168.5450
  172.8520
  154.7980
  166.8810
  168.8910
  171.2300
  170.1310
  164.8340
  173.1300
  169.8210
  167.8380
  170.5110
  175.6930
  169.6030
  168.8600
  171.0380
  173.1090
  175.7930
  180.3730
  176.1560
  173.4580
  177.8250
  170.8750
  172.1140
  173.7030
  178.7420
  183.3040
  186.8490
  181.0870
  184.3640
  188.9140
  182.0750
  179.0620
  188.1680
  178.1560
  178.6230
  182.4900
  173.7910
  180.8890
  184.0810
  174.0220
  174.8630
  177.2380
  169.5270
  167.1830
  173.4080
  172.8900
  167.9460
  158.3220
  155.2340
  155.1800
  160.5640
  170.0660
  159.5720
  164.7860
  165.4020
  168.1300
  169.3420
  170.2750
  176.0320
  179.4300
  176.2290
  176.0470
  175.7110
  171.4310
  168.7470
  172.3400
  169.8460
  170.7600
  172.6300
  177.8300
  170.5230
  172.6350
  171.9400
  175.7960
  170.8670
  165.9630
  162.4470
  161.3900
  154.3530
  162.8940
  159.6070
  158.9570
  160.6400
  160.7430
  163.0450
  161.2720
  151.5080
  156.7860
  153.8000
  162.0940
  154.4680
  164.2050
  160.0830
  152.0670
  162.6520
  161.0370
  157.4620
  159.4040
  165.6560
  153.6920
  159.8470
  165.2730
  164.6490
  169.7170
  174.3640
  170.3320
  156.3950
  158.7860
  171.9410
  167.6640
  156.0020
  155.1730
  153.3240
  154.8000
  158.6560
  146.3630
  153.7540
  151.2820
  145.1930
  154.6660
  148.9920
  146.8970
  155.3060
  157.5490
  154.5780
  156.4560
  151.5480
  143.6890
  135.5910
  137.3130
  141.5500
  145.5590
  149.0920
  147.1330
  146.7620
  148.3980
  147.4950
  145.2150
  145.3000
  146.7700
  144.3500
  143.6660
  139.2870
  142.9470
  139.5740
  141.3950
  149.2830
  153.2560
  147.3710
  150.3150
  146.5930
  150.6730
  146.5110
  162.4530
  144.5860
  146.7190
  139.1120
  141.7820
  143.3720
  142.6790
  137.5140
  146.8500
  137.3730
  140.4510
  142.2200
  151.8170
  154.1500
  150.9060
  142.8430
  142.1530
  136.6700
  143.3970
  139.3350
  140.1750
  147.5330
  139.2370
  140.6460
  131.8450
  133.5940
  139.1110
  132.0390
  138.7660
  135.7820
  144.1700
  141.3600
  139.2660
  135.5850
  145.8880
  149.0090
  149.1010
  149.2660
  151.3530
  154.3270
  152.7230
  155.8750
  150.8180
  147.1920
  147.7670
  151.9310
  151.9370
  147.8820
  153.3160
  155.5180
  147.5840
  152.3230
  151.2560
  149.2940
  150.7780
  147.8120
  149.0700
  150.2900
  153.7060
  156.7250
  152.9160
  154.4280
  149.3720
  144.1470
  151.1950
  149.3320
  153.4700
  151.0920
  155.1130
  153.5730
  152.3570
  153.5200
  149.9480
  144.7590
  143.8650
  145.8660
  150.5550
  154.1500
  160.0830
  154.4340
  158.5950
  159.8520
  157.4250
  155.2570
  157.0100
  165.7670
  163.2490
  163.9690
  161.3150
  154.0480
  159.7040
  155.1480
  148.3000
  157.2380
  157.1540
  148.5410
  140.1510
  136.6190
  144.1120
  147.5510
  148.3520
  146.1760
  140.4820
  144.6870
  144.8080
  149.4620
  151.2230
  146.8720
  145.1100
  145.2480
  145.1000
  151.9520
  147.8870
  147.5660
  146.9310
  155.0910
  152.0980
  159.6220
  156.1410
  164.8350
  164.4140
  159.5890
  164.0560
  165.4920
  159.5930
  158.7700
  149.0610
  147.6360
  153.6660
  150.2220
  148.8380
  152.6700
  159.0670
  157.4230
  156.5240
  159.0980
  158.1340
  162.4390
  160.9170
  157.0030
  162.5280
  153.2600
  151.9690
  147.6190
  154.1460
  148.9280
  143.7630
  140.6480
  141.7340
  139.6530
  132.9000
  143.0340
  138.1950
  143.1530
  137.0550
  145.9180
  142.8440
  143.6440
  137.8040
  140.5540
  143.7080
  134.7170
  129.6340
  136.9900
  130.5770
  141.1810
  147.0390
  150.7880
  148.5070
  138.3210
  136.3900
  144.3060
  141.8690
  138.4650
  147.2060
  138.4150
  135.7180
  145.1020
  146.1300
  141.2750
  152.2250
  144.6390
  151.8520
  151.1270
  151.5580
  154.3120
  156.9520
  154.8290
  157.2800
  146.8080
  150.8440
  141.4710
  142.4150
  139.7490
  141.7200
  150.7120
  150.0190
  142.0940
  147.0880
  148.0050
  156.0870
  149.2790
  147.8580
  151.0580
  150.8500
  160.1410
  153.9680
  164.9220
  151.4890
  149.2180
  155.1370
  154.8490
  159.6580
  159.2640
  159.0510
  154.9170
  164.2310
  162.2350
  157.7290
  160.1040
  155.8950
  154.5870
  153.9190
  152.3970
  152.9450
  158.9750
  152.6570
  163.2640
  152.1200
  159.1560
  160.3520
  150.2750
  147.4720
  149.8140
  154.5960
  155.3060
  155.6220
  157.3940
  151.0000
  145.7250
  159.6420
  149.8420
  149.9650
  143.5930
  142.9900
  160.7180
  152.5760
  154.9060
  146.5880
  148.4250
  149.0460
  145.4190
  142.2250
  142.8920
  151.5380
  153.3030
  145.2430
  148.6120
  147.9710
  155.5580
  150.2270
  146.0390
  148.8950
  140.8080
  149.2020
  141.6290
  143.4640
  141.7860
  140.4390
  139.1890
  146.4420
  148.4480
  146.4310
  145.0830
  144.3460
  143.0700
  149.0200
  154.2420
  152.3270
  152.3160
  160.4040
  148.7270
  152.9430
  146.4570
  148.5340
  152.0980
  149.8630
  155.5150
  161.4340
  157.3480
  152.0160
  151.8760
  150.3860
  153.7740
  159.3530
  167.5410
  168.4560
  161.5730
  163.5670
  148.0220
  155.3380
  148.3650
  145.2960
  142.3910
  146.1810
  149.0310
  147.4720
  147.3400
  145.7740
  145.9850
  141.3790
  143.1630
  141.8180
  137.2150
  137.2430
  144.0020
  137.5790
  127.8570
  124.2140
  135.6860
  133.7440
  138.9420
  132.8280
  134.5540
  138.1070
  139.4750
  141.8080
  141.7730
  143.5350
  143.1810
  145.2140
  140.5220
  136.5640
  143.4850
  142.1080
  144.5490
  140.6130
  135.6310
  151.0960
  150.1470
  150.1140
  151.1740
  153.1780
  152.0090
  151.3430
  145.4970
  146.3410
  148.8520
  150.2320
  152.5120
  157.9860
  167.9310
  164.6870
  163.5820
  158.9860
  158.4420
  156.2090
  164.2610
  160.3310
  153.5470
  155.3960
  154.3760
  154.9520
  159.3650
  155.5410
  158.4350
  168.1730
  170.0700
  169.0860
  164.9780
  174.9010
  177.7740
  173.1560
  172.3620
  169.7020
  164.6970
  173.2530
  159.7190
  173.4380
  162.9070
  166.7680
  167.4130
  170.5070
  164.4530
  168.6520
  160.1030
  170.0790
  169.6700
  170.1510
  172.4930
  159.0080
  171.7300
  167.3660
  168.8000
  167.8730
  167.2850
  166.8780
  166.9250
  168.0510
  169.7460
  171.2220
  179.7410
  179.6390
  171.5940
  168.7390
  177.7500
  177.6100
  162.3580
  166.9510
  161.8860
  163.7920
  159.6230
  154.1030
  143.1950
  146.0690
  146.7540
  148.8170
  154.2660
  154.3760
  154.0990
  152.7350
  152.1940
  151.0480
  157.3720
  157.3990
  154.2930
  155.6760
  156.0200
  169.8960
  167.8670
  166.0990
  170.6960
  170.0120
  171.0470
  171.1120
  173.0720
  168.2690
  172.1580
  166.0430
  172.4930
  164.4740
  172.7820
  167.6090
  166.6920
  162.5760
  159.0710
  158.3610
  159.8970
  151.7330
  166.8310
  164.5990
  163.2180
  166.0790
  173.1210
  165.3450
  166.6100
  169.4670
  170.0930
  162.0660
  156.5920
  156.2590
  159.4120
  169.3780
  166.8650
  166.3920
  162.9610
  166.7330
  162.1900
  159.7760
  155.5830
  162.2810
  153.0300
  155.8030
  156.2080
  161.6980
  164.6060
  168.3090
  166.4820
  155.1040
  167.3670
  156.1760
  166.8680
  162.7020
  165.0190
  158.7710
  162.8420
  163.2100
  160.2480
  160.7270
  163.9500
  166.8560
  165.8450
  167.3240
  169.5790
  170.6860
  167.8230
  162.7120
  165.5530
  174.7260
  162.8600
  197.3820
  185.0940
  179.9210
  187.7110
  183.7390
  182.8920
  179.9230
  176.2600
  192.0010
  177.5170
  171.7420
  167.1780
  166.9930
  189.0730
  153.5870
  162.1260
  126.9020
  142.1750
  155.9510
  146.0100
  149.3940
  156.7780
  166.3590
  190.0530
  163.2440
  166.2920
  176.9410
  181.1950
  169.2870
  169.3510
  189.8870
  182.6870
  179.6290
  176.6640
  184.8420
  198.0360
  196.5010
  190.9220
  193.0050
  187.6780
  193.5750
  197.6610
  190.6070
  192.2720
  183.5940
  182.7950
  181.5840
  179.9620
  172.2750
  173.6770
  168.7540
  176.5260
  176.5040
  179.0800
  173.1650
  167.7550
  174.6880
  173.4870
  170.4880
  178.7510
  176.3050
  172.9210
  174.2590
  188.1190
  178.4850
  168.3380
  169.0830
  166.0640
  168.5990
  172.3390
  168.9570
  164.9810
  167.2520
  160.4780
  172.7270
  172.0080
  170.0080
  169.5010
  161.3480
  162.1220
  168.0380
  176.4840
  177.1760
  167.6750
  168.4100
  168.5440
  168.9730
  171.5830
  170.6520
  172.2050
  167.8120
  167.5360
  170.4310
  171.1790
  168.8540
  165.0650
  167.1500
  163.7840
  171.9810
  167.8350
  166.7910
  166.8450
  167.3580
  167.1320
  163.4030
  172.2580
  167.9030
  167.3200
  169.0070
  170.0690
  169.4010
  165.0060
  163.8650
  173.0480
  178.1920
  168.4200
  163.5680
  168.6930
  160.9190
  161.9130
  164.4130
  165.0470
  160.8870
  160.0050
  161.3120
  157.6460
  162.5010
  162.9080
  165.2110
  176.1350
  168.8850
  176.0610
  170.9200
  174.7500
  163.5600
  161.3410
  166.7850
  174.7120
  167.5650
  172.9210
  172.1990
  169.2080
  176.1430
  174.1010
  176.1620
  182.0050
  183.8670
  185.9880
  183.9870
  184.6600
  185.5280
  183.1390
  174.4110
  174.8590
  177.8690
  182.4710
  175.4500
  177.2270
  176.8570
  179.8100
  189.1260
  187.3220
  195.6190
  197.3670
  193.3040
  186.4810
  181.7510
  182.2240
  178.8340
  176.9670
  183.6060
  182.6350
  184.8200
  184.3900
  184.4360
  178.0100
  183.7980
  186.8220
  189.5990
  185.5420
  186.7170
  167.7300
  171.3980
  164.1950
  164.8130
  163.4500
  165.3880
  169.5940
  165.7010
  168.2480
  170.4280
  182.5480
  170.0370
  168.6960
  169.5810
  171.4940
  175.7510
  179.8830
  172.9270
  174.0860
  172.4650
  166.5700
  166.0250
  171.5490
  173.7470
  169.0800
  182.5060
  182.7170
  179.1980
  164.6930
  165.6600
  167.6770
  170.5960
  171.4080
  176.9150
  175.8860
  169.4640
  167.6910
  177.9900
  182.4990
  185.6920
  186.3050
  194.1100
  185.8950
  188.6590
  186.3910
  184.7920
  190.2080
  188.7960
  189.7790
  202.4150
  196.5460
  196.1230
  188.2620
  191.0650
  191.7810
  184.2330
  188.4900
  184.4810
  193.0810
  190.2080
  193.0280
  184.1540
  191.4140
  193.9470
  183.3340
  178.5660
  174.7230
  174.6050
  179.8330
  181.8930
  183.1130
  183.6020
  180.1050
  177.9040
  178.7450
  184.0600
  174.7390
  182.1950
  183.2450
  184.3500
  180.3630
  183.6350
  174.0580
  180.6880
  183.2280
  182.6500
  180.0320
  182.6060
  187.5550
  185.7800
  195.8390
  193.5590
  194.6430
  203.8490
  194.8720
  198.4580
  196.5700
  193.6980
  188.7830
  190.0910
  189.5560
  190.4770
  190.8190
  191.7480
  196.0360
  204.3030
  194.0600
  190.7010
  200.2440
  198.7700
  196.3500
  197.4230
  194.7750
  191.1100
  196.0910
  193.4920
  197.3600
  193.3360
  194.2580
  193.8530
  188.3340
  191.3470
  198.6100
  194.9240
  196.1610
  197.8560
  197.3840
  196.2870
  197.1030
  202.0150
  205.7900
  209.8970
  208.6990
  210.0640
  208.8580
  201.9590
  204.3540
  209.5500
  214.4560
  213.5490
  215.8160
  208.7470
  209.6330
  209.0640
  205.8160
  201.4160
  198.0050
  188.6370
  179.3760
  179.4670
  178.4300
  175.2290
  174.0480
  175.7430
  168.0830
  169.8490
  169.7000
  172.5710
  174.3310
  170.5160
  168.1220
  171.1480
  171.9710
  173.1430
  170.9280
  175.1470
  168.1620
  162.5530
  159.3540
  167.5960
  167.4480
  175.1130
  181.4750
  184.7130
  188.3930
  176.3790
  169.6300
  177.0500
  171.4780
  172.3340
  177.9440
  169.6150
  167.5250
  157.8870
  161.9710
  163.7410
  163.2570
  169.9490
  164.9210
  166.6360
  173.0580
  168.8310
  158.7000
  160.2790
  161.9050
  160.4570
  165.1570
  160.7970
  168.6290
  166.7920
  159.2480
  160.4930
  157.8980
  154.1700
  151.0840
  159.2480
  161.8440
  159.1120
  155.4400
  155.1740
  161.0400
  162.1410
  155.3340
  152.7530
  151.7910
  158.1730
  152.0380
  148.1630
  152.0070
  157.3680
  162.5140
  157.8660
  166.0820
  159.5690
  154.1570
  153.8770
  165.7130
  164.2460
  159.6450
  158.1520
  156.8610
  153.1800
  159.7470
  154.9630
  148.4020
  145.6760
  159.5770
  155.9790
  158.3230
  159.1800
  158.3310
  159.9150
  164.0840
  164.7740
  171.8370
  166.4990
  164.3720
  166.0250
  168.3360
  169.2870
  168.4030
  159.5650
  171.0030
  164.5230
  157.2030
  163.9390
  171.3640
  166.8000
  165.9880
  167.3930
  170.4700
  164.3830
  167.2210
  168.6860
  164.9030
  170.3040
  173.5760
  174.8280
  172.9860
  171.5360
  168.7150
  171.7570
  171.0430
  178.3260
  173.3330
  174.7440
  176.3830
  177.3850
  173.5550
  175.7120
  174.1670
  172.7970
  173.4470
  171.4480
  167.4650
  164.3850
  167.0620
  173.3820
  181.0310
  170.1900
  171.9380
  172.8920
  177.6060
  172.1030
  169.6340
  167.8520
  177.0850
  177.4690
  175.5130
  173.0220
  169.4310
  171.7290
  170.1920
  177.6520
  171.5330
  171.0660
  169.1030
  171.1610
  170.0590
  164.5980
  168.0170
  167.6760
  167.4270
  173.4110
  167.6370
  165.1530
  164.8300
  165.7070
  162.4180
  171.1850
  166.8870
  164.5200
  153.4560
  160.5160
  152.3090
  162.5170
  163.5630
  165.5370
  159.5060
  161.0360
  163.8310
  167.1400
  163.5780
  167.9660
  168.8450
  165.3610
  159.2870
  163.7960
  160.7410
  164.5140
  166.1540
  166.9230
  166.4060
  162.3400
  163.1090
  153.2180
  152.6040
  156.9050
  148.3590
  153.8510
  146.6290
  140.2350
  145.0330
  152.7530
  144.1550
  150.0830
  149.0570
  155.5500
  149.6900
  151.6280
  150.8760
  155.5970
  145.3380
  141.9230
  141.3150
  147.8550
  151.6550
  155.2010
  154.7360
  159.2360
  162.8810
  150.4230
  151.3520
  153.8980
  154.8510
  155.5080
  156.0240
  159.1710
  153.9700
  145.4170
  144.5520
  148.2910
  154.9800
  158.4800
  154.8640
  154.3230
  155.4480
  160.4410
  169.8270
  170.8170
  162.4010
  158.6120
  156.9080
  168.0880
  160.7890
  162.2770
  163.6100
  156.6350
  146.1530
  153.0440
  155.9710
  153.1090
  156.0500
  157.5530
  168.5200
  156.9230
  154.4360
  149.2490
  150.9620
  161.7860
  162.8330
  160.8290
  158.1290
  164.6190
  157.0720
  165.4050
  163.6750
  167.6220
  162.8820
  162.4720
  158.8150
  152.7520
  158.0370
  148.6220
  156.3300
  149.1630
  146.2220
  148.0890
  150.9290
  151.8420
  157.4100
  159.7290
  160.4870
  161.9390
  168.7370
  170.8000
  167.2000
  155.4610
  154.8410
  151.9500
  156.9470
  159.1300
  151.2660
  157.3470
  159.1180
  162.3670
  158.6700
  163.1940
  169.7410
  167.0900
  169.6610
  159.7130
  162.0790
  161.6710
  158.2290
  158.3680
  151.8260
  153.2530
  148.6130
  156.4310
  154.9950
  151.3370
  152.1790
  151.8690
  141.3520
  143.0450
  148.0720
  140.2100
  146.9880
  145.0950
  140.9960
  140.4940
  147.6670
  142.8160
  143.8670
  137.8530
  140.0330
  140.4900
  145.9800
  151.9890
  146.8300
  151.9540
  147.3420
  146.3370
  139.1220
  141.7970
  141.2860
  151.5290
  153.4870
  155.1880
  156.9570
  149.7270
  149.2080
  158.7990
  164.6180
  159.8910
  169.2420
  163.4980
  156.2170
  164.3750
  159.4960
  151.2390
  140.7920
  144.1990
  149.4550
  146.2130
  150.8000
  138.6380
  151.7300
  157.8790
  155.9870
  154.5130
  147.5700
  151.4400
  153.2790
  155.2450
  162.1590
  155.0740
  155.3100
  162.9910
  160.8790
  150.0710
  153.9720
  147.5340
  145.7700
  144.0120
  153.9590
  145.5450
  145.5830
  141.4780
  139.9830
  150.9750
  145.4700
  147.8310
  148.7390
  138.2910
  139.8910
  140.1880
  149.8430
  148.2350
  138.5160
  136.2300
  138.4890
  141.5490
  139.9510
  142.7910
  140.0480
  136.9370
  157.5490
  149.9190
  147.1720
  141.1690
  152.7940
  152.4460
  149.2700
  153.5570
  161.2260
  168.9640
  169.2800
  164.6490
  163.5060
  161.1940
  166.0490
  166.3190
  173.5840
  171.5300
  173.0110
  169.1480
  167.3810
  167.0040
  181.2510
  175.9570
  175.9520
  174.1500
  170.2970
  173.2890
  171.0430
  168.3100
  165.8190
  166.1220
  168.9740
  168.1940
  169.8300
  169.0960
  167.3380
  166.0460
  169.5370
  165.3660
  168.7000
  165.6520
  158.0060
  156.4380
  164.6420
  158.2420
  166.2480
  158.3610
  164.7680
  159.7540
  155.8410
  151.4930
  159.3020
  153.9360
  160.7300
  158.7320
  153.8510
  147.7360
  152.8290
  159.2120
  156.5940
  159.6200
  163.1900
  157.9940
  162.9830
  170.4720
  165.4250
  159.7700
  155.7720
  165.0870
  162.9860
  161.4220
  158.3300
  160.6870
  157.6500
  164.2720
  158.2400
  158.7580
  154.1830
  158.1230
  154.1110
  150.5130
  143.6450
  142.0810
  148.1050
  143.9710
  156.7440
  144.3880
  139.7760
  146.5720
  148.0290
  140.6500
  142.9830
  147.1780
  139.2100
  134.0130
  138.7720
  143.9880
  141.1990
  139.9510
  136.7600
  138.0040
  141.8320
  149.6950
  134.9420
  136.6750
  142.3290
  144.7830
  144.3500
  145.0740
  140.0380
  144.3390
  139.7060
  139.8660
  142.9200
  146.4340
  155.0350
  156.8830
  155.0290
  153.3940
  158.9330
  144.0070
  156.1570
  158.3090
  162.9290
  162.5250
  163.0610
  164.1580
  151.4240
  150.5520
  147.3710
  140.9050
  154.5090
  158.4570
  162.7610
  158.1160
  160.3810
  157.2290
  165.1970
  168.8760
  162.1210
  157.6430
  160.4140
  155.1580
  150.7570
  156.7870
  156.2040
  156.7230
  153.0530
  158.9650
  154.7240
  158.9100
  158.5770
  156.3800
  153.9190
  153.0580
  155.5410
  143.6940
  159.0390
  154.1580
  151.5530
  150.6640
  152.1650
  152.8520
  157.1870
  154.8370
  153.9570
  152.5940
  158.7440
  157.5670
  162.1260
  155.3390
  158.9080
  151.9010
  152.5520
  139.8470
  148.4140
  152.5630
  152.1130
  147.8030
  154.5360
  145.1200
  139.3410
  144.1430
  142.9240
  143.1700
  153.5790
  152.0420
  146.7050
  154.8270
  151.4320
  152.2450
  157.5770
  154.1190
  149.0450
  152.3690
  138.9410
  143.3750
  138.4490
  147.3560
  157.1440
  150.6810
  158.7760
  168.1310
  168.5600
  159.7520
  158.1620
  160.3610
  158.9750
  162.0960
  157.5260
  164.5330
  168.4850
  162.7960
  165.3470
  160.7260
  157.2200
  154.2030
  155.4510
  155.2520
  152.3940
  152.2170
  151.7330
  151.9350
  151.2130
  145.1970
  146.8630
  153.8860
  162.0750
  150.3080
  150.1600
  157.8060
  155.8940
  150.9130
  147.2480
  162.5430
  166.0200
  163.3400
  149.6450
  148.7650
  145.1380
  145.8410
  149.7370
  144.6730
  148.5220
  147.6030
  138.2350
  144.1300
  149.0460
  139.6120
  147.2720
  144.4620
  140.1330
  143.5990
  148.5170
  154.0200
  151.3350
  141.9140
  147.9540
  153.9560
  157.1880
  151.4790
  148.5580
  155.8070
  150.5700
  154.7150
  154.6340
  151.6570
  162.0070
  152.7150
  151.3330
  159.8440
  151.4010
  155.9060
  146.9710
  145.2230
  149.5170
  151.6260
  145.9710
  147.6920
  147.9210
  152.1270
  155.7150
  148.5030
  149.7510
  154.1610
  160.5840
  156.4490
  158.3880
  161.5600
  152.1400
  158.4960
  156.6560
  163.7860
  159.1120
  155.5340
  150.0670
  148.2820
  151.9930
  151.3670
  148.9860
  153.3230
  142.7540
  149.6910
  165.0050
  157.5270
  152.6710
  156.9560
  148.0270
  142.3450
  149.9440
  146.0630
  149.5380
  153.3360
  157.3010
  146.2310
  140.7750
  137.9530
  149.9690
  142.7920
  144.3700
  147.3130
  144.1900
  153.2850
  136.0050
  138.4970
  139.6920
  143.0880
  149.2380
  133.5940
  142.2440
  146.2360
  144.4520
  131.8010
  143.5820
  137.2300
  135.3790
  133.2260
  135.1150
  137.2100
  135.6100
  141.6300
  144.9310
  135.6880
  136.3980
  135.4100
  139.4410
  139.5830
  155.1430
  156.6830
  160.2770
  164.2770
  153.7190
  149.9460
  154.1080
  153.7910
  151.7090
  154.4140
  156.2290
  160.5890
  160.4520
  156.8770
  143.0790
  146.7440
  156.7260
  159.2120
  163.2940
  164.7610
  159.6370
  152.9170
  159.9200
  155.4470
  148.4170
  157.2600
  148.6720
  144.5360
  155.9070
  137.0270
  140.0310
  146.5050
  142.8860
  151.3300
  134.0880
  145.2870
  135.9570
  136.2810
  145.6900
  146.6460
  153.8510
  154.8620
  158.5100
  160.8840
  152.4030
  154.6790
  154.1280
  142.2340
  140.2000
  140.5410
  144.8790
  130.7430
  147.7300
  146.6060
  143.8400
  144.9710
  142.6290
  145.8030
  141.9630
  144.0290
  142.3480
  131.4360
  137.4500
  136.9490
  139.8670
  143.8360
  149.7000
  150.8670
  150.5990
  159.6770
  155.6530
  157.2400
  155.1190
  152.6970
  149.8490
  149.2820
  146.1290
  152.4580
  153.5580
  152.1040
  150.8040
  146.2080
  150.6650
  152.2360
  142.7450
  142.5820
  146.6140
  160.0690
  142.3000
  149.8910
  143.3730
  137.2170
  144.0050
  141.4670
  131.4410
  131.9470
  138.6730
  134.5310
  141.5780
  136.9730
  141.5510
  144.9470
  149.5180
  149.9600
  150.0800
  159.9920
  155.1010
  150.2340
  149.3780
  151.4860
  155.4430
  162.7470
  169.9730
  168.7630
  180.2680
  177.2190
  174.1070
  183.2890
  173.1580
  181.7120
  176.6400
  177.5750
  171.2450
  165.4150
  170.1280
  169.1750
  172.3520
  172.0790
  169.1680
  173.4100
  162.9160
  169.9200
  177.7410
  173.0740
  169.1940
  176.8580
  171.3400
  178.0920
  182.4070
  173.7830
  174.0150
  181.3790
  176.9240
  174.9990
  179.5610
  177.3820
  177.3890
  171.7540
  167.0390
  166.1440
  171.0170
  166.1010
  169.0310
  170.6280
  162.7800
  164.4680
  165.8710
  167.4190
  162.6290
  154.1700
  152.6280
  168.5850
  161.8160
  157.7180
  161.8200
  162.6780
  162.1810
  158.8550
  161.9290
  166.2740
  169.9060
  163.1050
  166.2990
  167.7270
  169.4000
  160.6160
  154.2890
  151.3690
  151.0610
  154.3610
  147.8810
  157.3840
  157.5980
  156.4950
  157.6540
  161.5570
  156.4830
  157.5410
  170.1920
  157.7290
  177.1250
  181.0000
  175.2660
  179.6890
  172.5740
  178.6710
  179.2030
  178.5250
  176.3520
  177.4580
  169.6950
  170.8310
  169.3480
  170.2350
  167.3430
  164.0080
  161.8960
  166.8260
  164.0960
  175.1120
  173.9740
  171.4110
  166.4940
  171.7860
  173.6020
  180.7380
  177.5630
  177.8120
  174.0870
  173.6650
  178.7170
  179.2420
  183.6220
  178.1300
  173.2130
  174.1640
  178.2110
  174.6930
  173.3360
  179.4840
  183.0190
  190.3280
  178.9500
  186.5380
  183.5490
  189.9000
  185.2980
  180.8100
  164.1800
  174.1450
  182.3550
  181.1410
  185.2540
  188.1720
  183.2000
  184.6670
  183.9280
  183.3240
  186.6340
  194.3840
  196.6340
  187.5860
  188.2770
  184.3420
  176.7130
  178.7610
  181.4790
  171.5430
  171.8450
  172.7010
  178.9260
  176.5130
  167.5940
  171.7010
  175.5370
  178.0730
  181.9470
  180.3750
  183.2300
  189.2550
  188.2990
  186.6640
  189.2610
  185.3710
  181.8310
  188.6100
  183.9290
  188.0540
  182.6500
  180.6870
  179.8230
  181.3580
  189.6830
  180.8350
  181.0450
  195.1600
  187.9950
  178.8710
  186.1310
  176.8000
  180.0970
  182.0520
  178.9920
  183.6150
  186.6250
  185.1600
  181.2550
  184.9830
  189.8800
  189.0940
  184.5130
  186.0440
  187.1030
  181.3810
  184.5080
  181.3980
  185.2700
  187.9210
  180.1250
  179.6320
  179.9470
  186.4920
  184.8500
  184.0470
  191.9000
  192.3740
  186.1720
  194.7570
  188.5650
  184.1380
  175.8790
  189.2420
  196.5650
  186.5620
  192.7020
  181.0650
  182.8690
  179.0190
  182.7830
  182.8250
  182.7590
  183.7310
  180.2240
  182.4180
  182.4800
  181.1810
  184.6980
  186.3230
  191.0130
  186.6370
  183.9100
  184.8200
  184.8820
  177.4640
  175.1900
  169.4260
  174.8660
  188.8330
  188.8370
  180.4320
  178.1990
  171.8290
  169.9530
  179.1210
  172.9570
  170.6790
  175.3350
  175.3360
  176.9440
  173.1290
  167.9350
  165.0770
  167.6040
  165.6370
  170.8210
  173.8210
  172.8150
  171.3490
  173.2030
  170.3030
  170.0110
  172.1340
  171.6410
  174.0830
  166.8180
  169.1490
  173.5940
  169.0210
  176.0840
  184.7310
  180.6540
  183.2120
  179.2120
  188.0110
  180.7200
  177.7870
  177.3730
  178.8870
  173.0540
  173.7760
  183.4260
  188.3550
  184.2670
  181.8760
  182.1400
  181.4100
  189.6470
  186.3360
  186.1580
  189.2340
  186.1450
  189.6400
  175.0720
  183.5860
  184.3440
  177.2340
  178.3130
  176.7450
  175.8770
  179.0310
  175.0030
  180.7350
  178.7400
  180.6770
  177.3600
  184.5990
  172.0350
  171.9310
  175.9130
  179.0700
  178.0510
  177.9630
  177.8220
  176.0170
  171.0280
  177.4310
  177.0500
  181.9260
  175.4680
  174.8060
  168.6680
  172.9710
  183.3520
  187.7400
  186.9670
  186.8120
  176.4540
  171.1830
  168.7640
  169.0510
  160.9170
  167.6170
  161.2930
  161.9710
  157.7400
  165.0360
  163.5440
  160.5770
  165.7740
  166.6310
  169.9250
  162.8490
  156.8750
  161.6810
  170.0160
  169.8590
  172.1590
  167.4490
  173.0940
  170.1050
  168.9290
  163.6630
  163.6570
  161.0690
  155.5150
  167.6900
  164.4170
  159.2600
  168.5410
  164.1760
  163.3680
  176.3630
  167.8480
  165.1860
  172.5510
  167.8140
  176.3830
  183.2230
  181.6830
  187.1980
  178.7930
  173.6690
  170.7180
  172.8590
  174.8070
  175.0330
  159.9800
  170.1860
  161.8170
  162.5240
  163.9170
  168.8380
  164.3630
  162.8380
  162.8850
  166.6260
  160.2540
  167.2390
  168.4810
  163.3460
  163.7380
  170.2920
  176.0290
  178.8730
  174.1390
  176.0230
  176.5710
  175.6400
  175.0480
  174.2870
  162.4050
  165.3110
  177.5300
  173.1930
  177.4920
  177.2870
  172.9320
  174.0960
  167.3750
  176.5850
  181.1250
  182.8680
  173.0320
  172.4840
  168.2160
  180.6090
  186.8670
  191.9090
  191.2230
  190.7570
  188.5910
  183.4070
  176.5340
  188.7900
  180.2550
  174.4220
  177.9510
  180.7310
  179.5530
  176.9790
  179.3370
  177.5890
  175.0700
  178.5760
  177.3070
  181.2080
  164.9310
  170.0130
  169.2570
  168.6490
  175.6940
  178.2720
  180.4580
  167.0510
  173.9640
  175.2630
  175.3250
  174.3430
  170.9410
  175.8970
  179.1350
  174.7780
  179.0140
  187.3070
  185.7170
  189.0860
  191.9600
  197.2340
  191.7020
  188.9230
  195.8330
  197.2430
  198.3000
  197.5300
  198.7880
  201.2080
  207.1830
  199.9240
  202.9240
  199.3310
  198.1980
  192.1440
  194.0320
  201.1410
  194.7670
  190.8640
  193.3880
  196.5990
  200.0840
  198.6740
  185.0840
  188.7660
  190.7550
  190.4000
  188.5040
  186.1730
  191.5480
  191.1830
  191.0070
  190.6780
  193.4840
  194.8800
  190.9830
  189.6520
  196.6910
  194.5890
  190.4810
  191.3320
  182.3450
  174.6600
  180.3130
  179.8630
  177.4440
  185.9600
  173.9400
  167.8760
  171.5800
  177.0890
  187.0660
  185.4750
  179.3720
  180.1720
  173.5260
  182.1140
  171.6390
  172.7970
  175.3560
  173.6930
  176.6990
  179.9890
  177.7740
  176.3900
  168.3200
  173.6060
  177.3620
  170.6640
  174.8560
  166.5580
  172.2980
  171.4870
  168.1930
  170.7530
  170.0150
  183.1110
  183.3420
  174.6690
  176.1210
  178.0320
  177.8460
  174.5330
  171.1700
  169.5400
  160.7510
  167.8650
  174.5130
  164.1330
  168.7360
  167.4700
  167.5030
  177.8050
  168.9980
  168.1610
  167.6560
  164.9480
  174.8570
  181.0360
  167.5880
  174.4330
  171.4830
  175.9290
  170.3830
  160.9700
  172.5480
  166.6090
  167.8450
  163.8380
  166.9000
  166.2480
  171.0230
  173.8250
  166.7120
  170.0270
  166.9430
  165.7430
  163.9430
  171.1590
  161.5690
  166.3110
  159.0240
  166.2300
  169.4900
  174.9490
  174.9690
  165.2880
  166.2830
  176.5560
  166.6200
  171.1830
  175.3380
  168.9400
  164.3000
  164.0200
  176.2090
  170.7140
  175.0890
  174.3300
  180.1630
  175.2190
  180.1090
  176.9760
  179.2840
  178.8830
  178.5020
  176.6860
  179.4250
  174.4190
  168.0810
  173.6080
  172.1860
  174.5880
  176.7320
  162.2400
  159.7930
  161.8160
  167.8070
  176.0320
  169.7100
  167.1840
  172.7530
  165.0010
  167.8790
  167.8550
  168.4340
  168.0270
  171.3000
  173.0270
  173.3640
  176.8580
  174.9000
  175.2460
  179.1430
  182.4530
  174.7960
  172.0520
  173.1590
  179.4110
  182.9890
  173.9580
  173.9310
  184.9140
  175.6790
  173.4490
  182.4160
  177.8810
  178.9570
  177.8080
  173.5410
  182.1040
  186.8770
  180.6590
  171.3080
  172.6180
  176.9250
  180.7990
  186.0400
  183.7050
  182.1220
  179.3420
  178.7400
  181.9160
  184.7790
  182.5330
  183.2580
  173.9320
  185.8880
  182.1960
  185.1850
  182.9020
  181.6430
  182.6620
  180.7530
  183.5160
  178.6320
  178.7210
  182.5140
  182.5820
  185.7690
  177.9880
  179.9900
  182.8320
  187.1390
  190.3340
  191.0020
  193.5460
  186.1780
  189.3630
  190.0040
  190.0250
  191.1760
  191.8350
  192.2450
  198.3170
  193.4770
  193.7150
  200.0540
  185.0940
  186.5060
  188.0600
  185.7850
  188.1670
  191.4060
  190.0400
  192.4240
  188.5870
  182.7000
  186.7000
  185.7370
  177.9540
  179.7430
  187.6770
  181.6930
  179.1990
  182.8410
  183.4540
  180.2150
  178.9750
  180.3140
  182.4390
  184.9700
  177.6170
  177.7740
  176.3540
  182.2220
  177.8060
  175.1550
  168.8030
  165.7890
  166.9810
  177.0340
  175.7500
  173.8560
  171.3940
  169.2360
  160.1630
  168.1860
  168.0620
  175.0350
  169.0040
  174.4670
  175.8830
  174.9460
  180.7410
  171.2190
  176.0010
  175.6720
  179.0870
  180.8740
  174.6360
  172.1090
  165.6840
  173.3720
  177.2750
  180.5740
  180.6990
  182.0660
  183.0830
  182.7540
  172.2150
  180.8510
  177.0540
  181.9770
  174.9090
  175.1240
  176.3410
  177.2710
  175.1210
  171.1240
  172.9490
  180.6970
  174.7970
  182.1440
  182.1340
  181.1450
  184.8800
  180.6370
  174.9490
  187.1830
  181.8530
  187.7540
  181.5130
  183.9060
  181.0110
  179.6640
  185.8350
  182.6390
  183.1430
  178.8750
  178.4010
  193.7440
  182.2910
  186.9070
  192.3850
  186.9420
  181.6390
  185.5910
  180.3990
  184.2640
  175.1260
  178.2750
  183.3240
  193.7630
  189.4780
  198.8170
  191.7190
  199.6690
  187.7950
  181.4400
  180.2550
  177.2880
  177.3670
  168.2510
  159.0520
  169.7730
  167.8290
  173.8570
  177.7740
  172.3780
  171.9280
  175.8640
  176.1300
  175.3220
  173.9790
  173.9650
  178.4990
  177.6610
  178.7430
  184.6350
  186.8180
  184.5070
  186.3500
  182.5600
  180.3370
  192.1390
  190.7260
  194.0920
  179.7540
  188.0840
  181.4520
  183.4790
  181.2480
  175.7560
  179.2080
  177.9730
  177.6080
  178.6490
  183.4020
  187.4680
  190.6060
  185.1590
  176.1960
  178.4890
  182.9820
  180.5230
  178.1660
  168.0730
  181.0650
  173.9500
  168.5170
  172.2430
  175.3140
  167.1070
  172.1990
  168.1720
  166.9210
  179.5490
  169.0890
  166.0870
  163.4430
  161.5130
  158.4150
  159.8500
  162.6760
  158.7440
  157.1390
  152.9470
  152.3350
  156.7610
  162.2390
  165.6480
  163.2360
  168.5470
  169.6040
  172.2690
  169.2320
  175.9850
  179.0240
  181.0740
  175.8450
  175.7170
  176.6780
  178.0730
  176.1970
  171.6240
  176.1630
  177.1680
  179.9640
  174.3510
  177.5000
  174.2690
  173.7900
  173.7210
  170.8010
  174.3430
  180.6900
  175.7630
  175.8890
  177.4590
  171.8890
  180.3750
  182.0050
  184.2020
  178.7140
  178.7160
  179.3380
  179.2690
  177.4870
  175.5300
  176.0140
  173.2810
  178.1170
  170.7940
  170.7780
  165.8950
  172.5440
  174.3060
  164.5250
  174.7850
  172.4680
  173.5690
  169.5170
  171.3750
  174.0690
  184.3780
  181.9440
  177.2890
  180.7420
  173.6600
  179.5840
  178.8450
  174.4660
  178.4250
  176.9030
  170.0740
  179.4310
  178.0690
  179.9900
  180.4960
  173.2820
  173.3110
  181.7050
  174.8400
  175.5890
  174.1530
  176.8350
  178.1160
  174.7320
  175.8200
  173.6630
  177.5390
  170.9330
  166.8920
  173.0110
  164.4660
  166.6500
  174.4320
  171.6750
  170.0870
  170.1660
  167.5280
  170.9410
  176.9320
  177.3960
  177.0550
  186.5380
  181.5930
  182.6060
  184.9200
  175.6400
  181.7610
  186.8160
  188.6980
  177.2190
  183.7200
  182.1510
  174.7200
  187.3190
  181.4870
  182.9280
  182.6210
  179.5250
  188.0050
  195.0430
  196.9310
  192.3580
  192.2350
  182.7600
  194.9670
  192.0170
  197.0950
  191.7220
  200.5050
  200.4850
  191.2380
  190.1200
  190.2610
  185.2350
  183.1690
  183.9040
  192.3500
  190.1430
  191.2760
  194.9590
  182.8380
  188.5940
  185.7100
  185.5950
  178.4620
  182.8030
  182.7520
  190.1750
  184.9720
  185.2210
  184.7290
  175.7660
  180.7840
  180.5140
  183.9730
  185.6000
  178.0970
  181.2770
  183.6740
  179.4100
  176.8270
  178.7790
  180.5660
  182.7370
  183.3190
  178.3620
  177.7940
  183.6470
  180.2900
  184.6390
  177.8320
  179.9020
  176.4760
  179.5120
  186.5990
  177.4300
  176.1770
  175.3260
  177.6410
  173.4460
  175.4470
  178.9460
  179.6440
  183.6480
  176.3070
  183.2500
  171.1420
  176.9770
  173.3690
  170.0040
  175.2560
  177.1220
  175.3640
  172.2820
  175.8840
  177.2430
  175.0200
  179.1680
  173.6070
  177.3210
  182.6060
  182.5170
  183.4440
  180.7970
  180.1070
  181.9100
  180.2840
  178.5830
  173.1490
  179.1250
  174.4340
  168.6570
  174.3070
  162.0490
  171.9450
  159.2740
  163.9980
  168.1570
  165.6800
  151.6830
  162.9730
  173.9370
  168.7310
  166.5940
  175.9440
  179.9280
  180.8040
  171.5970
  174.3870
  180.2180
  178.8560
  183.8070
  181.5000
  183.4880
  184.3160
  173.4600
  174.3300
  175.4110
  177.8080
  178.6820
  179.3480
  186.8800
  182.4250
  190.0770
  193.6080
  190.9270
  189.6270
  181.3910
  177.7130
  177.5390
  172.2400
  177.8920
  175.6490
  179.0930
  171.5120
  167.1830
  172.8930
  176.9360
  177.2150
  173.9800
  163.7550
  166.9060
  166.8940
  168.8590
  167.1330
  167.2190
  159.5190
  160.2100
  162.2480
  163.2320
  160.9200
  163.3390
  166.7960
  165.2490
  154.6350
  158.8170
  154.7030
  157.6470
  160.7720
  170.3160
  177.7340
  171.8270
  165.5110
  169.8250
  177.8430
  179.0510
  177.1840
  178.1620
  176.3990
  178.4410
  171.8970
  175.0290
  172.3480
  170.7150
  162.1360
  170.5620
  163.7570
  167.2320
  168.4720
  164.5290
  153.9710
  164.3020
  160.3580
  156.8530
  157.3200
  162.5240
  171.2360
  165.8490
  169.5470
  173.2100
  171.1280
  168.0870
  166.4550
  165.6680
  155.9120
  145.6330
  160.9620
  159.7390
  148.1300
  156.9220
  154.5570
  162.2390
  152.3350
  157.8830
  156.7970
  159.3890
  168.9970
  161.6050
  158.1770
  158.3590
  161.0710
  157.9750
  151.5280
  160.8330
  164.0380
  168.1720
  166.7650
  163.4360
  162.1510
  165.3460
  173.7720
  168.9630
  170.6970
  169.5250
  168.1390
  163.9920
  166.0240
  173.5280
  169.2140
  161.9220
  159.7260
  153.7200
  160.3240
  163.8140
  168.0510
  172.3890
  177.5430
  172.4090
  173.1880
  179.6600
  169.8920
  166.9370
  173.7690
  168.7340
  174.3950
  173.9600
  172.9620
  174.2120
  180.3700
  170.3040
  178.8140
  179.0350
  172.8740
  175.5470
  172.3530
  173.6650
  172.8770
  158.3390
  165.8240
  168.9310
  176.0760
  175.9110
  176.4450
  176.0980
  182.7890
  182.9380
  184.9240
  181.8890
  173.2150
  173.1090
  174.8590
  183.3200
  178.4140
  186.8910
  185.6490
  180.2170
  186.4970
  182.6040
  179.9640
  182.6350
  183.9190
  187.9200
  195.5890
  181.5200
  175.2630
  174.6200
  183.2240
  183.0770
  183.4430
  186.3810
  186.4560
  174.1180
  177.2220
  175.3050
  166.7690
  170.2570
  182.4160
  184.1890
  182.0260
  186.8700
  183.1450
  187.4660
  190.7860
  187.2020
  183.7380
  182.8330
  184.1450
  179.2020
  180.2900
  175.9010
  182.7300
  178.6480
  178.8650
  178.9050
  180.6810
  170.4130
  183.0900
  190.7890
  186.2430
  183.3130
  174.9130
  183.0420
  186.9190
  186.1810
  189.2420
  195.1340
  187.3150
  189.7320
  192.1880
  195.5270
  190.5150
  196.8050
  194.8590
  189.5870
  186.2490
  186.1440
  189.2500
  184.8930
  187.1700
  184.4070
  182.3490
  179.8220
  184.2730
  182.8250
  186.3900
  188.9250
  185.9560
  180.4150
  181.5440
  178.2420
  187.6830
  182.0840
  184.8170
  185.3250
  183.3720
  184.4880
  182.7910
  180.5950
  179.9570
  176.5340
  174.7820
  174.9780
  172.5940
  174.8060
  181.5750
  184.0390
  183.4780
  185.4310
  180.9860
  177.2870
  179.0470
  180.1830
  185.7300
  191.4530
  194.3950
  187.2950
  189.1180
  189.2210
  192.8440
  194.1460
  192.2890
  197.4040
  198.2300
  193.9860
  190.7090
  189.3800
  190.3960
  200.5290
  188.5120
  193.5000
  192.5060
  186.8290
  182.3070
  183.4700
  178.0010
  179.5140
  182.5890
  180.1050
  171.3900
  175.4350
  166.5160
  169.5480
  167.5250
  174.2400
  167.5070
  176.7870
  182.0890
  179.2280
  181.6290
  182.3280
  186.1300
  180.7950
  184.4310
  173.9310
  166.0530
  159.1160
  163.9830
  165.8910
  170.8520
  173.9190
  167.7920
  171.9180
  172.0400
  169.3290
  163.3020
  161.0300
  165.7880
  160.0920
  164.9480
  163.6470
  161.8690
  158.6800
  166.1420
  172.0200
  172.0520
  180.7410
  169.6110
  169.0520
  162.0590
  161.1100
  159.5970
  164.4450
  159.1730
  160.2890
  162.0340
  158.7900
  160.9990
  169.4410
  164.9320
  161.2340
  159.3500
  160.4500
  160.9900
  177.0170
  174.1510
  170.8480
  173.2930
  179.4090
  180.6180
  175.2560
  174.8060
  173.9630
  178.1760
  172.1140
  173.5180
  173.9600
  174.9220
  178.4650
  174.2080
  170.5670
  174.8950
  169.7610
  167.0170
  177.1590
  172.7910
  172.5400
  182.1200
  177.0390
  179.2930
  181.7450
  183.7200
  181.1490
  179.4450
  180.8500
  173.8440
  174.0090
  175.4180
  176.8290
  181.0180
  173.1160
  178.4050
  171.6060
  170.3760
  171.1860
  176.6510
  163.2250
  171.5630
  163.7990
  170.1120
  178.3430
  177.0560
  179.0160
  181.5980
  177.9290
  181.6870
  179.5750
  181.8120
  189.1110
  180.8800
  181.8670
  183.4990
  173.1330
  182.7500
  181.9380
  179.2040
  176.2140
  175.9970
  175.2170
  176.6400
  178.4280
  177.5150
  171.0900
  172.9810
  175.1990
  168.3450
  166.5080
  159.1680
  163.2020
  173.5020
  171.1020
  171.1070
  167.3990
  174.7240
  166.1350
  168.8650
  167.8730
  172.9010
  161.8490
  167.1350
  174.2070
  174.4390
  167.3700
  175.2420
  176.1420
  177.7900
  168.9670
  181.6060
  165.6230
  179.5990
  167.0520
  163.2200
  168.0590
  175.7530
  158.7010
  166.9020
  164.5150
  165.5450
  164.9520
  165.0660
  168.3050
  170.3190
  174.6950
  169.2330
  171.3540
  172.4640
  164.7180
  167.9210
  167.2100
  165.7010
  165.0680
  160.7240
  163.6710
  168.4450
  175.5120
  169.5830
  168.5990
  174.2660
  169.1220
  163.8890
  165.9690
  161.3980
  161.5530
  160.8900
  162.6410
  157.9600
  159.6690
  154.5450
  150.0850
  150.3610
  151.4430
  148.2360
  153.0870
  155.0940
  155.7370
  152.3570
  157.5920
  158.6540
  167.1150
  153.7700
  157.3050
  153.7530
  159.3420
  167.0780
  162.9500
  158.1760
  158.0330
  147.1640
  158.6640
  153.8450
  154.6270
  164.1920
  159.6140
  158.6210
  157.7570
  152.9560
  144.7710
  148.5260
  147.3810
  149.4610
  146.8470
  149.5400
  141.9410
  148.1530
  144.1930
  143.7040
  147.4260
  148.3850
  143.4040
  148.7800
  151.1890
  149.2140
  148.3440
  154.9860
  150.5690
  153.9380
  159.8680
  159.7550
  162.7920
  162.5650
  158.2970
  158.2190
  161.9370
  162.4370
  167.2250
  166.7760
  170.1890
  164.2330
  163.2380
  165.8370
  162.8100
  162.1960
  157.9660
  153.8730
  159.4310
  162.4410
  161.4310
  162.9290
  159.4050
  164.7090
  165.5020
  172.5110
  169.1710
  175.3880
  178.3090
  177.9740
  172.1800
  170.8590
  168.7460
  165.2280
  157.0000
  152.2960
  147.1080
  150.4390
  145.5350
  151.5260
  151.9180
  152.9920
  145.4790
  148.7040
  153.7730
  156.4070
  148.9410
  158.3270
  154.1100
  162.4960
  160.8500
  168.7830
  166.3290
  161.6990
  158.5110
  153.3600
  155.6840
  156.9250
  150.3290
  145.4850
  152.8540
  145.7560
  150.1870
  156.7700
  156.2860
  149.3770
  159.1500
  159.2780
  160.2380
  162.7380
  164.8130
  156.4070
  153.1170
  155.5250
  159.6220
  161.0950
  160.4770
  157.1090
  159.8450
  160.2160
  158.1760
  161.6680
  165.6770
  162.5230
  157.2950
  158.0490
  158.3880
  163.6590
  167.2370
  171.7520
  170.8100
  170.8010
  172.6160
  173.4380
  173.4840
  172.3880
  177.3030
  173.6120
  171.3430
  169.1550
  176.4410
  174.7350
  176.6670
  179.5770
  185.9930
  191.8110
  180.7180
  175.6620
  178.9220
  176.9790
  167.2370
  167.7120
  180.9860
  179.9240
  183.4120
  185.2090
  177.8550
  182.9190
  174.7110
  171.6040
  175.2870
  186.6470
  181.7020
  186.2160
  185.4060
  181.6600
  182.4890
  176.2180
  180.5820
  176.5770
  178.6620
  181.6200
  183.0060
  180.4720
  172.4580
  177.1080
  170.4230
  177.7030
  178.5380
  188.4660
  192.5820
  178.3110
  189.1500
  184.6730
  188.3050
  186.0030
  184.2480
  188.2740
  187.5520
  174.2040
  179.2630
  189.5720
  188.1700
  184.5120
  183.6980
  185.3700
  184.8720
  192.1600
  191.5360
  183.4970
  183.7060
  184.2770
  188.6520
  190.1030
  191.8620
  193.9790
  188.1950
  183.7100
  190.7680
  178.7270
  182.0490
  177.3400
  180.9130
  173.5790
  167.3270
  170.0870
  171.6950
  170.3880
  176.8600
  179.4290
  177.2730
  172.8050
  171.9230
  170.1030
  174.7040
  180.6990
  171.5740
  184.2790
  181.6920
  181.7530
  178.4640
  181.5920
  177.7700
  187.5630
  193.7300
  179.7630
  177.6190
  188.9320
  183.8220
  187.1790
  187.7210
  186.8820
  184.9740
  179.0320
  178.3950
  186.7960
  174.6940
  176.6380
  184.0970
  177.3830
  184.8790
  186.9880
  181.4330
  183.6680
  178.2380
  171.8580
  182.7170
  184.7810
  181.5560
  194.1760
  187.1560
  179.5460
  183.8410
  184.3330
  183.5970
  176.7070
  180.9300
  179.2820
  178.4660
  172.0420
  165.4980
  172.0670
  175.6010
  177.1140
  183.0440
  189.3300
  188.4690
  183.7780
  184.4030
  183.2420
  179.2940
  179.3710
  176.7720
  183.0850
  187.6130
  184.4680
  182.1450
  180.6210
  169.1090
  173.2560
  169.4340
  177.7700
  173.2120
  178.9630
  171.4020
  186.6590
  183.3420
  186.4340
  177.0590
  174.3870
  173.9720
  180.1820
  178.1180
  173.1240
  183.0020
  177.7910
  180.2190
  187.7160
  182.3190
  188.2250
  189.1710
  189.6860
  191.4470
  188.8430
  185.3220
  184.9630
  188.9660
  180.7970
  176.8730
  175.8500
  176.9050
  181.0190
  170.7340
  168.4150
  169.4580
  174.1530
  167.4410
  173.3490
  167.3860
  169.7100
  175.6150
  174.1710
  170.8530
  173.4260
  177.5930
  178.0950
  178.8590
  185.0730
  187.1730
  178.8880
  182.3950
  181.3220
  183.5060
  179.9030
  179.1670
  166.9540
  169.4020
  176.5390
  176.1770
  173.7790
  171.9020
  169.7060
  169.0120
  164.9540
  166.5990
  173.9890
  173.8300
  172.2870
  174.8630
  169.6070
  168.7300
  169.3460
  173.3280
  171.0270
  175.9590
  171.4010
  168.1590
  172.4780
  168.3950
  165.9130
  163.0730
  171.6340
  160.4010
  156.5490
  160.2760
  156.5560
  148.7880
  151.4430
  157.9090
  161.7600
  157.0090
  156.4060
  157.6540
  154.6260
  157.1540
  158.7510
  155.8420
  163.9910
  157.5930
  160.1010
  156.9530
  157.4890
  157.2240
  157.1320
  164.3700
  161.5310
  154.8120
  160.1830
  159.8610
  166.8750
  164.0090
  161.5680
  162.1270
  164.1930
  160.1870
  164.8380
  161.5300
  161.4160
  164.4300
  161.2270
  166.2880
  166.8400
  167.8380
  158.8690
  161.7730
  168.2300
  159.9160
  157.1270
  162.5670
  170.0000
  165.5670
  166.9080
  172.6470
  164.2740
  153.8150
  147.4580
  143.6520
  146.4420
  146.5300
  142.3840
  142.6720
  138.0700
  135.4580
  137.9480
  134.4790
  131.6270
  128.3730
  132.8110
  133.5200
  134.5450
  128.3960
  134.0890
  124.1320
  129.0600
  120.8000
  128.0980
  135.2250
  129.3870
  128.4660
  130.1160
  121.6920
  129.7030
  126.0670
  127.3870
  121.5100
  120.1930
  123.1870
  120.9370
  126.3850
  129.2900
  122.3650
  126.5330
  121.4160
  119.6320
  121.7610
  125.6370
  124.4020
  132.9240
  132.6670
  141.1870
  140.3570
  146.6180
  138.7440
  148.4230
  139.6970
  137.9130
  131.5860
  128.7040
  134.5420
  137.9230
  138.9030
  140.5240
  146.5440
  138.2120
  137.1160
  140.7670
  130.3260
  136.3300
  130.0780
  120.8300
  124.4250
  131.6920
  132.5320
  141.7850
  141.8030
  143.1260
  142.5620
  145.8900
  146.0780
  141.8220
  140.3900
  143.7040
  145.1860
  142.2130
  136.1370
  135.8530
  141.5530
  131.6760
  129.7280
  125.3190
  124.5330
  130.5090
  132.2470
  134.9540
  123.3220
  124.4270
  121.5070
  126.8900
  122.9700
  128.2160
  131.7330
  135.3260
  140.4450
  131.8990
  139.3110
  138.7760
  135.9830
  148.1790
  155.4850
  150.5510
  153.2160
  150.6140
  151.7610
  150.1460
  148.9860
  153.7530
  153.4180
  159.4320
  159.1840
  148.8860
  152.8740
  156.1710
  157.1530
  158.8590
  154.6890
  154.1770
  161.8860
  159.9070
  159.9140
  160.5400
  166.0480
  159.8060
  161.0570
  159.9060
  163.1820
  156.0530
  165.0630
  164.3680
  158.5190
  155.8090
  159.3880
  157.2420
  157.0360
  169.8480
  164.5980
  165.8500
  163.9890
  169.7530
  162.1740
  152.1070
  155.7700
  161.1060
  161.0560
  159.1830
  161.7120
  158.0420
  156.4610
  158.7430
  154.1520
  159.1720
  162.5180
  158.8600
  156.5190
  153.3660
  156.8860
  165.4070
  162.1380
  161.6860
  158.2700
  163.1140
  172.2620
  167.1240
  160.4840
  164.4340
  158.5570
  159.4610
  162.6130
  172.4830
  169.3320
  166.5970
  167.9120
  163.7050
  168.0940
  175.5860
  176.6870
  168.9460
  171.9140
  174.9900
  165.9530
  163.1070
  162.4710
  159.9040
  160.6060
  152.6730
  154.2020
  148.6620
  146.4950
  141.9530
  145.1920
  149.0350
  150.4890
  140.9900
  147.2490
  145.5570
  147.6410
  153.9060
  154.1160
  151.0650
  151.9310
  158.0150
  165.5850
  157.8440
  159.9790
  158.4620
  172.3280
  164.6790
  167.2790
  169.2360
  166.6390
  157.2880
  159.9960
  159.1730
  162.5870
  161.1470
  162.4600
  161.1080
  169.9670
  165.3510
  162.0430
  155.3470
  162.8890
  170.6840
  171.1970
  166.9290
  166.3880
  163.6770
  155.4510
  154.1830
  158.0470
  163.4500
  156.4570
  158.0190
  159.1440
  159.2020
  165.4110
  162.2750
  164.5110
  172.8680
  168.9070
  168.4820
  173.7460
  174.0120
  173.2590
  176.2190
  166.9890
  168.5530
  167.6300
  172.5630
  173.9530
  168.7690
  169.1780
  166.8290
  165.6830
  174.8920
  175.9400
  182.0140
  185.0610
  182.1340
  180.2500
  173.9460
  170.2410
  170.9310
  172.1110
  179.4310
  165.9780
  162.5890
  163.9330
  166.6750
  161.4380
  167.7780
  166.1150
  178.2800
  176.1740
  178.4700
  184.6660
  189.6680
  181.3670
  175.9760
  172.6580
  167.4890
  170.2270
  174.3210
  176.2670
  176.7510
  176.0320
  163.5560
  163.8550
  155.8670
  166.0380
  161.0840
  169.1120
  172.1790
  173.1370
  175.8110
  172.9990
  164.4560
  173.9920
  171.4620
  182.8730
  178.4030
  178.8680
  175.9650
  173.6230
  173.8260
  170.6200
  169.7660
  175.3170
  175.4170
  175.6520
  177.5930
  176.5690
  189.6930
  183.0720
  189.7370
  190.0280
  187.0490
  189.3300
  181.0000
  175.0750
  172.5750
  166.1670
  166.7420
  166.4640
  166.7650
  180.7950
  174.3270
  179.3920
  175.9020
  185.5410
  186.6010
  176.2230
  183.9640
  181.0210
  178.3080
  189.1900
  183.5500
  181.8420
  174.7360
  177.7440
  184.1460
  179.8630
  185.3200
  185.7240
  181.7590
  177.8250
  176.8870
  181.2990
  179.7320
  180.8570
  178.2550
  178.1360
  181.7080
  179.3610
  178.7970
  175.6500
  178.8640
  176.0170
  172.5580
  181.9250
  179.3510
  185.9640
  176.1250
  178.5850
  177.3350
  175.9870
  179.4540
  169.1680
  169.7210
  165.2930
  168.5530
  157.1650
  165.3000
  157.1260
  159.8530
  166.2280
  161.7710
  162.5350
  162.0000
  164.0440
  161.2740
  162.6650
  158.6920
  172.9820
  163.9780
  170.9530
  165.4730
  158.1510
  168.8700
  164.5640
  162.0590
  161.4420
  165.5680
  168.6040
  162.1310
  163.7260
  154.9420
  162.5570
  158.7370
  158.4500
  152.0270
  155.5690
  156.3280
  153.7390
  153.0510
  154.5430
  148.4600
  146.9520
  154.2390
  148.6400
  149.1630
  153.3650
  152.9010
  157.1730
  156.6900
  168.4560
  161.2620
  161.3430
  152.2960
  155.5000
  154.4210
  155.8620
  151.9480
  151.9590
  152.6760
  155.9870
  156.6170
  157.7040
  155.5020
  162.1030
  161.6380
  165.9530
  162.6680
  175.8690
  167.6820
  166.7310
  165.7030
  173.1840
  167.8440
  175.3220
  174.0820
  172.1160
  171.5740
  175.2240
  169.4230
  177.4580
  168.4070
  169.2110
  171.0120
  171.5860
  178.7340
  177.3690
  177.9180
  172.4190
  179.4470
  180.0480
  174.5260
  176.1620
  181.7680
  175.3750
  175.6370
  172.4000
  173.2260
  173.7790
  172.9530
  175.0980
  168.6780
  174.2660
  170.4350
  169.0140
  166.7850
  166.8240
  174.2180
  167.7130
  168.9340
  160.2630
  161.3210
  163.3960
  156.2950
  156.8510
  171.6700
  170.9640
  172.6380
  177.0450
  176.1350
  181.0830
  181.4020
  176.6480
  183.7750
  180.5690
  177.7630
  176.3960
  167.1030
  169.0060
  171.6950
  163.6340
  172.3730
  187.9330
  186.6850
  177.7210
  171.0280
  181.3130
  180.8180
  176.7120
  180.1210
  173.9620
  175.5800
  173.9500
  178.0140
  184.5980
  180.0600
  184.3420
  181.6190
  178.2340
  179.7730
  171.4800
  178.4480
  176.9000
  173.0810
  170.4470
  175.5390
  168.9610
  165.7320
  160.0520
  161.4760
  158.3900
  160.8570
  164.2710
  162.8020
  162.9850
  165.0960
  169.1390
  169.9850
  170.1850
  159.3150
  160.0160
  154.6310
  158.5670
  161.6120
  160.4330
  162.3420
  168.5080
  165.5260
  165.5030
  167.1980
  173.2620
  164.9060
  170.8570
  174.6110
  168.2110
  163.3520
  174.7880
  174.1220
  174.4760
  177.9870
  176.5450
  172.8630
  170.6370
  173.4920
  166.0240
  173.3640
  171.6470
  169.7440
  168.1540
  174.1710
  175.0580
  169.8550
  164.2390
  168.0480
  172.7210
  169.8390
  164.3200
  166.4930
  163.9210
  163.8520
  171.2860
  164.8350
  162.6230
  170.1820
  165.5310
  171.1990
  162.9980
  165.2080
  169.4630
  170.9540
  173.2350
  168.2490
  171.1380
  176.2120
  170.9280
  171.9600
  177.0570
  161.7390
  169.6510
  170.1590
  170.3540
  170.4380
  167.9920
  171.6390
  164.4280
  160.7820
  164.1130
  165.2810
  170.8390
  169.4250
  168.2550
  165.3670
  168.4940
  170.3260
  175.1310
  176.9580
  171.7510
  177.0370
  167.3640
  179.7850
  175.0980
  177.5460
  187.1340
  193.1740
  183.1630
  186.7750
  190.0620
  187.9950
  185.0280
  187.9830
  187.7900
  184.0800
  181.1540
  188.8920
  178.6520
  175.3810
  173.6910
  172.1220
  174.7110
  174.1870
  176.8320
  176.5190
  175.7260
  166.8140
  168.2720
  178.7220
  170.8250
  173.1990
  169.2840
  161.0070
  159.3610
  165.0150
  156.5670
  164.9490
  168.4430
  170.9810
  169.5570
  172.7650
  166.1860
  155.4030
  163.3400
  159.7210
  164.5880
  164.9600
  167.5070
  160.3410
  162.3520
  158.7260
  160.5400
  160.9370
  157.2900
  159.0620
  159.2330
  161.8610
  166.9380
  156.6350
  155.7620
  150.9860
  146.2470
  150.3120
  150.6200
  143.9840
  148.7610
  151.5280
  158.6770
  154.3670
  159.0390
  153.8250
  156.0370
  158.5550
  160.1110
  168.5200
  158.8180
  163.2770
  168.9610
  172.3010
  175.7700
  171.6930
  166.1980
  164.8550
  166.9430
  166.4060
  168.2400
  171.5490
  164.2260
  167.3050
  164.6710
  163.6610
  165.9750
  169.7220
  166.3640
  167.5380
  167.2290
  167.6070
  167.5010
  160.2010
  163.6610
  166.8700
  162.5380
  165.5410
  152.8520
  160.5180
  171.2400
  167.0210
  163.4670
  161.9640
  158.8680
  168.8620
  169.9150
  162.0290
  164.0710
  162.6460
  164.5360
  167.1280
  154.6250
  157.9930
  157.0970
  153.3430
  155.6620
  156.4140
  154.5380
  160.5880
  153.8860
  154.8840
  156.2910
  150.8150
  149.3420
  153.0520
  158.4320
  160.1220
  157.8560
  153.7470
  149.5140
  148.5210
  148.2840
  151.3550
  146.6390
  150.2800
  150.1060
  143.2140
  141.7730
  150.3700
  152.2060
  154.7760
  154.1830
  153.7310
  151.9880
  157.2240
  150.5760
  143.0780
  146.8830
  146.7100
  142.1670
  147.5230
  151.6450
  144.1570
  152.9430
  147.5660
  148.7990
  148.0150
  139.5110
  139.1590
  141.1560
  137.2310
  142.1930
  148.1390
  138.8810
  137.1720
  138.3790
  140.3230
  141.0220
  136.7840
  135.5960
  144.8610
  142.6450
  140.6990
  147.9730
  150.9640
  148.9180
  142.9490
  142.9120
  132.5510
  140.4220
  142.2760
  138.0060
  136.6080
  138.5260
  138.4750
  130.7900
  129.1300
  133.4160
  129.3200
  123.8860
  123.3730
  119.0780
  118.8570
  121.9920
  128.6820
  128.1240
  132.8320
  125.9980
  135.6080
  137.7740
  140.6280
  139.3300
  132.9250
  134.4430
  129.9340
  132.1020
  131.9020
  132.8240
  133.6120
  131.1140
  138.2490
  135.1620
  140.6530
  141.3670
  144.1910
  142.4640
  149.6380
  141.7110
  136.8240
  136.0870
  135.3490
  133.9120
  135.9440
  130.2830
  125.9200
  133.8930
  131.7540
  134.2200
  136.3750
  143.5480
  139.2380
  143.1940
  133.9980
  141.2230
  139.3740
  136.6600
  133.3660
  141.5740
  139.3520
  127.3980
  129.9250
  131.4710
  140.5040
  131.5220
  132.9430
  122.5810
  130.9510
  129.7610
  121.4440
  125.7030
  132.8310
  123.6790
  131.2490
  133.6960
  130.3640
  134.3810
  124.9100
  128.6340
  123.0050
  131.4760
  125.1090
  130.5660
  137.2830
  129.7310
  131.7640
  137.8770
  137.1320
  124.4270
  139.6380
  139.0600
  142.4640
  139.5430
  137.2790
  138.5930
  138.0230
  139.1790
  150.6450
  143.3680
  147.1780
  147.4260
  154.3360
  163.6940
  149.7380
  154.4860
  154.3520
  157.1710
  148.8030
  148.0870
  141.9390
  144.0530
  145.5750
  147.0750
  152.3710
  158.3440
  161.9840
  154.8660
  157.3360
  152.4480
  147.2100
  155.1150
  154.6760
  143.8680
  150.1210
  153.0220
  152.3510
  150.9520
  146.3150
  145.3260
  151.3510
  155.6070
  150.6480
  150.4860
  157.8830
  155.5760
  153.1930
  155.5720
  157.1060
  147.7590
  143.7250
  140.2880
  145.4310
  142.3170
  143.1090
  149.6580
  145.1320
  145.5830
  142.8790
  145.9970
  144.3150
  145.8970
  147.6570
  150.4210
  151.3110
  152.4460
  148.4080
  149.2710
  154.8250
  150.7670
  157.3970
  160.0830
  161.9250
  161.2460
  158.2790
  155.0560
  147.4540
  158.8080
  161.2260
  157.5680
  163.9570
  154.0190
  157.9000
  164.8120
  159.0510
  156.4100
  160.8790
  164.4690
  159.1150
  156.9660
  153.0720
  146.1110
  148.4010
  155.4280
  152.9040
  149.7630
  153.2140
  151.1700
  145.0710
  141.9910
  147.9680
  132.7240
  136.0350
  142.1410
  135.5810
  129.8660
  136.3530
  146.6070
  145.8670
  149.4290
  150.6170
  159.4130
  157.7930
  153.0080
  158.7360
  160.3550
  151.5220
  151.9940
  161.4300
  157.0680
  165.0470
  163.3330
  168.8160
  164.6820
  157.6690
  160.0520
  160.3570
  157.6320
  158.0800
  163.5020
  147.7120
  148.7340
  157.4990
  159.5120
  155.8000
  154.9610
  152.4460
  154.2190
  151.5770
  149.7910
  156.5380
  154.3350
  158.2710
  162.0570
  162.7380
  156.7890
  167.5650
  169.7050
  164.6570
  164.3490
  174.3810
  175.3700
  176.5180
  172.8810
  171.1770
  171.2950
  169.7120
  168.7890
  168.9330
  170.9340
  174.6380
  176.5020
  178.0220
  188.1650
  184.3690
  186.9060
  183.0520
  183.3280
  179.1740
  185.2370
  183.0960
  182.0000
  182.8810
  181.1210
  180.2040
  180.1990
  180.6600
  182.4550
  177.3210
  186.8050
  183.6430
  177.7820
  182.7810
  177.9440
  183.8260
  182.6040
  183.9380
  177.9020
  174.3470
  178.7770
  174.5440
  182.5220
  178.7270
  174.3970
  174.7200
  183.3220
  173.6310
  170.5600
  177.5780
  178.3580
  184.4560
  181.3620
  176.1760
  175.3280
  180.4800
  182.1570
  175.5030
  177.3750
  173.6360
  174.4150
  173.0110
  181.1870
  178.9300
  176.0590
  180.0430
  180.1120
  172.1960
  180.6810
  177.9250
  180.8490
  181.1010
  179.8140
  178.9260
  184.5390
  190.1850
  184.9640
  184.0730
  179.8270
  183.9130
  181.1580
  179.0200
  181.6530
  182.5680
  184.7060
  185.3230
  186.3680
  176.8850
  181.3070
  187.6170
  183.9930
  183.2470
  185.3440
  179.8700
  179.6600
  178.5790
  176.4720
  182.8550
  178.6410
  176.8210
  172.8340
  183.8790
  180.4150
  181.5580
  174.7140
  176.9490
  164.1250
  167.7000
  180.1970
  184.8970
  180.9040
  177.6780
  178.6740
  172.5280
  168.6670
  162.9610
  164.9180
  165.5610
  168.3080
  172.3550
  173.0070
  175.3450
  180.0160
  179.4960
  182.8010
  183.9760
  180.6250
  177.7130
  180.3190
  176.6880
  175.4990
  173.2460
  173.9660
  170.1420
  175.7990
  177.3270
  183.5430
  177.2420
  174.6800
  175.7530
  178.8880
  174.8660
  174.8400
  172.7390
  179.1270
  173.8340
  175.0330
  173.3140
  172.4360
  173.5620
  170.8980
  171.1680
  170.1580
  167.6310
  166.0040
  168.7230
  169.8100
  169.0570
  169.0280
  167.9510
  161.6000
  157.5720
  162.9860
  172.8410
  170.7830
  173.8400
  174.0780
  168.0440
  165.8370
  169.5110
  170.1810
  171.9700
  169.7310
  159.1470
  156.7460
  160.5890
  157.3030
  152.6420
  146.3980
  150.2090
  154.5870
  154.2670
  154.0260
  159.4260
  154.0890
  156.4740
  147.0620
  154.4900
  158.6010
  155.5170
  154.7990
  148.8810
  145.1300
  147.2800
  149.7120
  148.4030
  152.1630
  151.3980
  149.3280
  148.1380
  148.7300
  150.2740
  148.2900
  155.2790
  157.1490
  153.9600
  158.0740
  162.5890
  156.8350
  158.4760
  156.0670
  159.7080
  152.7820
  152.3630
  154.1230
  143.3720
  153.8090
  144.6490
  148.9060
  147.0800
  146.4200
  143.8070
  145.4380
  148.7710
  153.6770
  148.9120
  144.9340
  147.0970
  147.4310
  154.0480
  153.0020
  148.3970
  150.7140
  152.2900
  150.5800
  151.2020
  149.4340
  145.6740
  148.0800
  145.0870
  149.4790
  141.2080
  140.5840
  147.1090
  150.6490
  155.5910
  153.4560
  156.6630
  157.0830
  159.3380
  165.1280
  158.2800
  155.3590
  157.2100
  159.2310
  161.3370
  161.5410
  161.8030
  163.9350
  170.9640
  164.0820
  162.7280
  164.3820
  161.9970
  160.5560
  165.9530
  159.5890
  162.6050
  161.4620
  160.7430
  161.9830
  160.0510
  149.9660
  154.6060
  152.1400
  149.1790
  153.7420
  157.7510
  159.9530
  153.4790
  149.6900
  153.4250
  151.3620
  149.3950
  149.9810
  141.9960
  151.3950
  149.2970
  153.6600
  145.9170
  141.9590
  144.7600
  145.6990
  147.8560
  150.5380
  154.7050
  152.1040
  151.8020
  142.6120
  144.5250
  143.1210
  140.4020
  137.9060
  142.9880
  142.7840
  141.7820
  134.1880
  135.2460
  132.7390
  138.1320
  138.7720
  128.9480
  135.6180
  130.8790
  135.3440
  133.2110
  138.1520
  135.2600
  132.5360
  133.6980
  139.1570
  135.9290
  129.5300
  135.4080
  136.7870
  134.4710
  140.3710
  134.3450
  134.6460
  134.5240
  126.8000
  121.9180
  128.2990
  132.1710
  130.6200
  127.3470
  132.1500
  126.5830
  127.0880
  127.9740
  128.3470
  131.0510
  132.0500
  135.0990
  127.7890
  129.8950
  119.7560
  123.8700
  125.6190
  120.0100
  126.0150
  119.8910
  118.0120
  121.5330
  115.5660
  115.3630
  117.7730
  116.2200
  117.6030
  113.5440
  124.2680
  124.7690
  117.2440
  116.7580
  111.8350
  110.7210
  116.9190
  116.9130
  124.1460
  124.3680
  111.1220
  115.9970
  112.4320
  116.9150
  119.2650
  122.1230
  119.5000
  116.5090
  122.4150
  118.6490
  116.5740
  121.4590
  116.8390
  119.3510
  114.5690
  120.3300
  120.3670
  125.1630
  124.0760
  122.2270
  132.3630
  125.9190
  128.5310
  128.8650
  125.7460
  119.2800
  121.0670
  127.3430
  122.6940
  118.5850
  122.3600
  116.1050
  115.1390
  118.1990
  115.4310
  116.2650
  121.2830
  124.6290
  118.3980
  124.3500
  126.9020
  121.2980
  130.1110
  128.2260
  135.2170
  132.4080
  135.3730
  137.7660
  125.5450
  129.1600
  125.7330
  128.6910
  137.4340
  137.3450
  120.3270
  127.7510
  127.6640
  120.0320
  127.0390
  127.8720
  130.5990
  124.0840
  125.1720
  125.8450
  120.3660
  122.9660
  126.9540
  120.5940
  117.1380
  117.2820
  130.7850
  124.2570
  126.5820
  132.2670
  134.2350
  131.9660
  134.1490
  129.4920
  123.1500
  131.7170
  121.9150
  112.5110
  115.3870
  122.9450
  116.0000
  119.3850
  124.7340
  124.4850
  118.7710
  123.9210
  128.5960
  127.2930
  122.6050
  128.6980
  124.7340
  122.9920
  124.1960
  112.1880
  121.6420
  116.7700
  116.8520
  120.0200
  109.0180
  105.6250
  107.4770
  112.8770
  110.3770
  111.3160
  115.2250
  116.9070
  114.5640
  117.8260
  112.6130
  115.3550
  108.9630
  113.8070
  108.6130
  106.2330
  111.8170
  109.3610
  105.1740
  113.4920
  114.2590
  105.6570
  113.2720
  112.9530
  113.5400
  114.9420
  117.9500
  122.1110
  114.5260
  116.1260
  118.9350
  115.9100
  120.6160
  117.1800
  120.9730
  114.4740
  121.1550
  120.4850
  122.3550
  121.7360
  118.2870
  124.0850
  121.2670
  135.6320
  129.7280
  122.6190
  122.1140
  121.3090
  126.2770
  128.1850
  128.9070
  133.2830
  131.6820
  129.0820
  127.5910
  128.4580
  131.6730
  130.8680
  130.6960
  138.8160
  134.1880
  143.3880
  137.8510
  136.9600
  135.6730
  140.6350
  129.7720
  142.1200
  140.3710
  139.0490
  133.0550
  131.4930
  130.3070
  129.3360
  127.6900
  123.2620
  121.4890
  123.2240
  114.4710
  115.9610
  116.7190
  116.8730
  116.5420
  125.2300
  104.6780
  120.7480
  119.4930
  121.0680
  120.9050
  122.9430
  111.8550
  115.0240
  118.7410
  122.8930
  125.1900
  122.8420
  126.1300
  124.7980
  123.4270
  127.1150
  132.1530
  132.7000
  128.0650
  129.2620
  138.9690
  142.9760
  136.5590
  139.2700
  142.8100
  141.2780
  138.0520
  136.2120
  136.8480
  128.7250
  137.2430
  133.2900
  140.6520
  140.5610
  134.5710
  129.8700
  122.2730
  138.2400
  128.1920
  119.2770
  129.8850
  128.1990
  131.1610
  119.6810
  129.2200
  134.1690
  133.5030
  132.0160
  127.2190
  130.6170
  127.8010
  138.3530
  140.7620
  140.3590
  138.6910
  133.9860
  139.3040
  142.3840
  143.8350
  144.7590
  145.3750
  145.5140
  150.6170
  155.5910
  150.2150
  146.1380
  145.6540
  142.4470
  136.0100
  135.7270
  139.2120
  141.7470
  139.3600
  137.4870
  127.8820
  131.3440
  124.9760
  124.6730
  132.1240
  128.8760
  129.9280
  129.1720
  131.8790
  138.1440
  144.5590
  140.0380
  130.7760
  138.4140
  142.7560
  132.6810
  133.8550
  148.2990
  138.0160
  140.8700
  145.3510
  138.0670
  145.9580
  147.4440
  142.1300
  138.3440
  145.8130
  143.7140
  144.5630
  145.0950
  142.4430
  143.5550
  141.5640
  137.9490
  141.6520
  144.1050
  144.4340
  148.4870
  139.9930
  128.5330
  125.8700
  131.9470
  129.7290
  131.7510
  141.2970
  140.6630
  135.0410
  134.9770
  140.7960
  140.3890
  134.8660
  137.4760
  141.6390
  136.0540
  143.1920
  152.3720
  151.8310
  147.4820
  146.9190
  146.9870
  133.4940
  140.2950
  140.7520
  130.7130
  131.3050
  119.8650
  130.0150
  121.1460
  122.1140
  121.8810
  124.7970
  124.2580
  120.6130
  114.8100
  111.5300
  120.5580
  117.3950
  120.7830
  118.6330
  123.3230
  117.8370
  127.9720
  114.1060
  119.3170
  114.0930
  126.6400
  132.1750
  127.4250
  125.3600
  134.5160
  134.3790
  137.5720
  133.9680
  131.2970
  130.3670
  126.3530
  127.7070
  119.1250
  120.9570
  127.4190
  128.4250
  134.3540
  127.1500
  123.8650
  132.0430
  127.2700
  131.3420
  135.7010
  127.3610
  127.6210
  131.5950
  124.3670
  132.6180
  135.4040
  132.4930
  136.8570
  134.8780
  142.3340
  140.0670
  128.3450
  134.3470
  135.4750
  137.3790
  125.8590
  135.0890
  132.5580
  121.5670
  131.4350
  136.0660
  136.8210
  137.7880
  134.9390
  133.1910
  137.1540
  135.6670
  136.6690
  126.0910
  124.3970
  130.2830
  134.1900
  138.5210
  137.5400
  137.4260
  132.0510
  126.9020
  134.8660
  134.4440
  138.0820
  139.1310
  143.6260
  146.3380
  142.8680
  143.7500
  133.7740
  138.8410
  145.5110
  144.4090
  146.9410
  144.9630
  137.6070
  144.6280
  149.7960
  149.5680
  159.8760
  148.0010
  151.0900
  145.4260
  144.8180
  155.8060
  154.2450
  162.0220
  165.2000
  158.3210
  159.9910
  165.0440
  170.4410
  169.3760
  167.6230
  168.8230
  165.5980
  169.6080
  169.6340
  166.5260
  165.7080
  167.8010
  168.5140
  161.7160
  163.1990
  159.5460
  162.5730
  159.9420
  165.2620
  161.6590
  156.4350
  163.4800
  152.2350
  155.5140
  159.9070
  161.1910
  163.2570
  164.6960
  164.5720
  171.7520
  168.3680
  168.0640
  170.9680
  164.0110
  162.6080
  167.1720
  163.1780
  161.3310
  159.5480
  154.3840
  157.6340
  161.3160
  163.0100
  156.8810
  159.5910
  161.1520
  154.6470
  151.8160
  153.7450
  149.0440
  162.7490
  160.8030
  173.7260
  172.8960
  164.7250
  158.4950
  160.7090
  164.3630
  150.9650
  161.9210
  161.1280
  161.4930
  162.1950
  154.5430
  152.9480
  153.5540
  149.5040
  159.1240
  160.3130
  146.3400
  155.1170
  151.4270
  151.1340
  149.5160
  155.6480
  148.1270
  145.8880
  144.1480
  141.2010
  150.0090
  147.9470
  148.3930
  148.4950
  149.0390
  149.6020
  152.9200
  152.4390
  151.1440
  150.7720
  153.9310
  153.8000
  154.5040
  157.7170
  161.2550
  150.8300
  146.9470
  153.8500
  158.6150
  156.9300
  151.3110
  154.8340
  152.1500
  143.7770
  150.0150
  150.7610
  146.9170
  143.1780
  152.4340
  148.1880
  156.7290
  154.4720
  157.3450
  169.5410
  167.3920
  166.7040
  167.9780
  164.4270
  178.9010
  173.0110
  173.1340
  174.5530
  173.3330
  167.7130
  171.2110
  170.8590
  169.3770
  170.5390
  171.0870
  166.0340
  163.4330
  163.5170
  163.7770
  163.9910
  161.9510
  166.1150
  162.3290
  161.2440
  158.4910
  156.0620
  146.1950
  146.7610
  146.8500
  148.8020
  145.8520
  149.7850
  145.1280
  150.3630
  145.4150
  143.2100
  141.2400
  140.4220
  143.2090
  142.5540
  139.2430
  138.4070
  160.1320
  139.2760
  189.3600
  187.6770
  192.0470
  189.0500
  188.8870
  187.5010
  186.8460
  180.7270
  178.6320
  184.4430
  189.0360
  186.9660
  185.2840
  182.5620
  183.8870
  184.6610
  176.4180
  181.3690
  179.8850
  180.4010
  176.3640
  176.1750
  187.6520
  185.7250
  188.3210
  191.4630
  194.2160
  196.7370
  196.2650
  191.8470
  194.4490
  185.5620
  195.0730
  190.1260
  191.8620
  189.8360
  188.8280
  188.6750
  195.5360
  196.1750
  190.9790
  191.0390
  184.5580
  183.9010
  185.0810
  186.7510
  183.1970
  183.1690
  183.3870
  182.9810
  179.5840
  178.9790
  183.3820
  187.6900
  186.9570
  187.6690
  187.9300
  183.0030
  190.1010
  188.2430
  191.4330
  189.8690
  184.6200
  186.9090
  182.7590
  179.4800
  185.3020
  178.2700
  184.1220
  188.3180
  179.3360
  178.4580
  179.9080
  175.6070
  177.7770
  179.4100
  176.2940
  183.1920
  177.3070
  174.2900
  178.3170
  172.1800
  171.2980
  176.5600
  173.0830
  179.0210
  175.9560
  182.0970
  175.7140
  175.2890
  173.4150
  172.9770
  176.1100
  169.7870
  171.8610
  171.4710
  166.1970
  167.7660
  163.1060
  167.7790
  165.0920
  170.5290
  164.3540
  163.4700
  172.3230
  173.7370
  173.0460
  171.8150
  170.1840
  171.1150
  175.0890
  172.8290
  168.2680
  167.7290
  166.8860
  167.1170
  169.7280
  169.4740
  173.2880
  164.1320
  169.1260
  169.3530
  172.8720
  164.1540
  166.8580
  169.8150
  171.6120
  168.7890
  169.9420
  167.2500
  175.2320
  171.9060
  171.8540
  164.2420
  163.7890
  164.3890
  166.8760
  166.5120
  157.8390
  155.9310
  162.5190
  169.2730
  168.3920
  166.3610
  168.7340
  171.3400
  176.7970
  176.2770
  175.2710
  164.4760
  169.2590
  170.6560
  168.5620
  170.4290
  165.2330
  168.2440
  166.2120
  166.2720
  173.9760
  170.2820
  172.0530
  170.2880
  168.7790
  170.4230
  171.8500
  163.7280
  163.8970
  166.4810
  166.4350
  170.9540
  165.3300
  165.2050
  166.9470
  169.8540
  174.4960
  176.6140
  173.9030
  176.6900
  168.6400
  168.8860
  173.4160
  181.1630
  167.2170
  172.0400
  175.3230
  181.5250
  178.2440
  172.7390
  169.6050
  170.8200
  174.6020
  168.8800
  177.9130
  185.4900
  183.2790
  176.6120
  171.5370
  174.4940
  175.5370
  184.3870
  177.1430
  182.2190
  182.2570
  173.3430
  173.3120
  179.6400
  174.2620
  167.0190
  172.4030
  173.1660
  169.7260
  168.4680
  155.8990
  156.4550
  160.0290
  163.6500
  161.2970
  157.5580
  168.2060
  169.4470
  165.7090
  161.6150
  167.3080
  156.7670
  160.6680
  159.0940
  166.9160
  161.4010
  159.9530
  148.6530
  145.9880
  149.7380
  150.9390
  152.3530
  154.2530
  150.5510
  154.4740
  154.6820
  154.0480
  149.1530
  150.7610
  146.5830
  144.2920
  144.7790
  139.7640
  148.0790
  149.3940
  151.0360
  158.6280
  154.2580
  159.0490
  158.2770
  157.6590
  159.8650
  164.2330
  166.1680
  160.4950
  158.2100
  157.0580
  159.9200
  158.9010
  163.5230
  157.7720
  159.2870
  161.2210
  157.0860
  161.8910
  157.4870
  163.6460
  158.0440
  165.3180
  175.9550
  174.6980
  167.8230
  160.4030
  158.5060
  152.7210
  159.7310
  161.1880
  150.9760
  158.6600
  155.5980
  155.1830
  154.6170
  162.4860
  156.7940
  160.0130
  166.7450
  171.1300
  175.9460
  174.9660
  171.9770
  170.5060
  168.4420
  163.2330
  162.0950
  154.4890
  153.5310
  149.6970
  150.2670
  154.1330
  148.1690
  149.8760
  149.3750
  154.2950
  149.2690
  153.2230
  155.5550
  163.2680
  163.9190
  163.3520
  165.6030
  159.8410
  162.0910
  157.8030
  156.4150
  152.6970
  151.5740
  153.0690
  148.2710
  147.2310
  156.5470
  152.5870
  154.6150
  153.1820
  150.6220
  157.4510
  158.1040
  163.0600
  159.2020
  166.6040
  161.1630
  170.8900
  169.8600
  168.6350
  162.8620
  167.9100
  170.2220
  160.1570
  171.0860
  177.0770
  167.1740
  168.7960
  175.9980
  168.9360
  170.8220
  169.5790
  175.4190
  169.1900
  170.0250
  165.0050
  171.0010
  167.9700
  169.6730
  171.0450
  167.9280
  169.0980
  170.8860
  178.6250
  174.3640
  172.8080
  181.6090
  179.3920
  176.5390
  182.2260
  178.1040
  175.0610
  175.5240
  175.5090
  178.2810
  168.4680
  167.2020
  172.6040
  178.2280
  170.3930
  169.1220
  170.7600
  176.7590
  172.6740
  174.3120
  177.1860
  182.2480
  177.8410
  180.7550
  182.1650
  179.9390
  171.4830
  170.6170
  173.6210
  169.5230
  175.7670
  170.2240
  167.7240
  163.9300
  161.5630
  161.9560
  171.0260
  170.0720
  175.1590
  174.9470
  180.9620
  185.7770
  181.6290
  179.2010
  177.9790
  181.9840
  173.1620
  177.8900
  168.2720
  179.5490
  181.3500
  181.6610
  175.1500
  174.4900
  170.4620
  179.6810
  178.7400
  177.1120
  179.4500
  176.2920
  169.3160
  161.9790
  167.3590
  169.5720
  168.2670
  169.7750
  169.7440
  172.1060
  172.9410
  172.2850
  171.5590
  170.5300
  174.8610
  177.7750
  180.7040
  178.5800
  174.7490
  175.5950
  185.7990
  188.5680
  186.7950
  183.1890
  184.2600
  187.9480
  190.7640
  186.6530
  187.2220
  185.7900
  188.7360
  185.9570
  183.8820
  184.2750
  186.1220
  182.8210
  184.9950
  180.2800
  181.4340
  190.4160
  184.0730
  182.0900
  184.4790
  190.6320
  188.6160
  191.9140
  184.3850
  185.1690
  188.8740
  193.6280
  189.8290
  195.2740
  193.3860
  188.8980
  187.0720
  194.3650
  195.0830
  194.2710
  196.6490
  198.8260
  201.9980
  194.7300
  182.0240
  185.8130
  183.9550
  183.2030
  179.2150
  176.6710
  175.0990
  179.7100
  177.1520
  176.0460
  172.0120
  173.4820
  177.0900
  172.9450
  169.0400
  174.5860
  170.0550
  167.3460
  170.8250
  168.5290
  168.3130
  174.7040
  174.3800
  176.7380
  174.3730
  180.1090
  171.7770
  170.5920
  164.2630
  162.2870
  172.5470
  173.1980
  176.9950
  190.6920
  186.1560
  185.8300
  163.9060
  163.0910
  169.6630
  174.9410
  174.7850
  188.8760
  181.8950
  175.6110
  171.0200
  175.1490
  191.9640
  185.1660
  154.2270
  146.2760
  146.8650
  142.3560
  147.2190
  142.7380
  145.8960
  136.3600
  135.0900
  129.5820
  141.8580
  143.2680
  147.2180
  153.7460
  150.7920
  141.2410
  132.4990
  126.4200
  139.2830
  133.5170
  144.1280
  138.7430
  139.0350
  134.0510
  135.0370
  141.7370
  134.1330
  130.1040
  131.8730
  136.5860
  135.2950
  135.4700
  133.2470
  143.1990
  146.2950
  147.9750
  153.0230
  144.6830
  147.3630
  141.9370
  135.6790
  129.7130
  134.3860
  134.1080
  129.3040
  136.9650
  140.6980
  141.0780
  141.4230
  141.5230
  140.9700
  148.1530
  146.9830
  151.0930
  150.2820
  147.1080
  142.7510
  141.9690
  147.4380
  154.9600
  157.9050
  154.6430
  156.3210
  160.3870
  158.2830
  157.9390
  153.7120
  169.1070
  166.3970
  169.8300
  169.6610
  167.1600
  161.8940
  167.6840
  169.9720
  165.3900
  166.5870
  160.8960
  158.1360
  157.3950
  156.7090
  157.9930
  156.7680
  151.1000
  156.8550
  155.7620
  150.6970
  157.8410
  157.2350
  159.8800
  160.0580
  154.1460
  161.9160
  163.8680
  164.0280
  150.8290
  158.0580
  161.2710
  165.7050
  159.2740
  154.5790
  156.7090
  158.3260
  148.2090
  157.6450
  156.8170
  159.7270
  155.7510
  154.5130
  163.2970
  159.6360
  162.3530
  164.9160
  165.7490
  160.6510
  160.2420
  160.4020
  166.9070
  167.3140
  173.7170
  172.3030
  165.0480
  161.4880
  166.6170
  168.1640
  172.8020
  165.2100
  166.9350
  164.6710
  168.2510
  162.9890
  167.1420
  168.2800
  163.1380
  164.0430
  156.7810
  157.6490
  165.5230
  170.7990
  169.1470
  160.2730
  163.4630
  161.4690
  162.4170
  161.4060
  166.0260
  169.6450
  179.7300
  177.3570
  172.8710
  171.7130
  174.6150
  171.4270
  180.2300
  180.9510
  179.1010
  178.0770
  179.8670
  178.6860
  178.4260
  176.6430
  175.3840
  177.5570
  175.2970
  172.8230
  176.8640
  176.9520
  175.1470
  177.1250
  179.2700
  177.6670
  179.7120
  176.8890
  176.7130
  181.5670
  176.8590
  178.7420
  175.3820
  175.2160
  180.1200
  179.6600
  172.7120
  173.8790
  182.1420
  184.9870
  180.3030
  179.9360
  169.0890
  174.5420
  172.5870
  172.6600
  166.8500
  166.5540
  173.3220
  174.5760
  173.7780
  179.7280
  169.1380
  171.5160
  170.1320
  175.1240
  172.9120
  173.8070
  175.1810
  178.6250
  177.4700
  175.6900
  171.5490
  171.7840
  169.2020
  166.2260
  170.4070
  161.9480
  163.1650
  161.3070
  163.0490
  171.4010
  170.1110
  176.2390
  176.8370
  168.9660
  168.7240
  169.7610
  163.8360
  173.4670
  169.8790
  173.4570
  171.6150
  180.5540
  179.4480
  171.1610
  173.8940
  171.4210
  178.6150
  177.6990
  181.1720
  181.1850
  175.5150
  181.5100
  174.6830
  182.2210
  187.2140
  184.0480
  180.7500
  178.7640
  177.3910
  171.2450
  176.5660
  178.6200
  171.5250
  172.7120
  179.2360
  183.6750
  186.3490
  191.4850
  189.1520
  190.1210
  185.2930
  186.7970
  187.4530
  190.4530
  190.1620
  192.8610
  192.9930
  187.1830
  184.0000
  176.3990
  182.7380
  181.6650
  186.2610
  184.8950
  185.8140
  189.8630
  189.6130
  185.6810
  184.2010
  186.3540
  189.2120
  188.6790
  195.5360
  198.6940
  201.4080
  187.4180
  182.4220
  183.0630
  190.3040
  192.1630
  185.3320
  195.8710
  185.9040
  190.6060
  198.1430
  191.8510
  201.0340
  193.6010
  185.7140
  183.2030
  187.6850
  182.7860
  183.4680
  176.7720
  173.1890
  172.1920
  174.1460
  170.5810
  179.3330
  185.2010
  182.2360
  177.2220
  182.6080
  179.5860
  181.8700
  177.1190
  185.6380
  182.5290
  189.8380
  192.3670
  189.6670
  188.0780
  199.6400
  199.5680
  196.4830
  194.1870
  195.0690
  192.4550
  191.4190
  193.6770
  190.1470
  191.0790
  187.7320
  191.2160
  186.8430
  183.6820
  187.6460
  191.8640
  191.1110
  190.7690
  188.3550
  193.0400
  188.9620
  184.6170
  186.7770
  189.7920
  178.7340
  187.1570
  195.5740
  198.7850
  193.9990
  195.3090
  188.0310
  189.5930
  192.9420
  195.7220
  198.8200
  189.5550
  184.2760
  192.3860
  188.8870
  187.5250
  187.0130
  187.5680
  179.4760
  176.4260
  171.8920
  174.2780
  182.3650
  189.9700
  183.0580
  178.7940
  181.3380
  190.4440
  192.0600
  188.3990
  188.2350
  194.9630
  194.8690
  188.4490
  192.4440
  194.3060
  185.3160
  181.0770
  188.2970
  182.0080
  185.6360
  192.1330
  190.1130
  190.6800
  191.4460
  179.9650
  192.9870
  190.6100
  188.8240
  201.0100
  197.5920
  195.3790
  183.3110
  188.7190
  191.0420
  194.3030
  189.9130
  192.3020
  190.4630
  191.1460
  191.8200
  195.6060
  194.4010
  198.7040
  198.5890
  193.2740
  198.0990
  200.1730
  193.1690
  193.1320
  189.6580
  183.3030
  185.6240
  184.9870
  183.4640
  193.2760
  192.7190
  194.9710
  188.7320
  187.9890
  188.0130
  189.7600
  188.4290
  186.8300
  186.6690
  186.2030
  188.7310
  184.1630
  182.9770
  179.8130
  179.2330
  176.3780
  176.6310
  176.1710
  180.4240
  182.3370
  183.4810
  180.1710
  178.0240
  185.7670
  184.9790
  184.8740
  176.5300
  178.8610
  176.2850
  172.2890
  169.5490
  170.5490
  167.5120
  168.3320
  160.0940
  164.3780
  165.8400
  164.8230
  160.1950
  160.2030
  157.0120
  159.5300
  152.6900
  154.8910
  150.1770
  150.9280
  139.7830
  149.8200
  141.2150
  144.9860
  142.9430
  152.3080
  150.5360
  142.1690
  143.0950
  146.1090
  144.0170
  148.6130
  155.1640
  151.0480
  147.9970
  142.5910
  138.4450
  139.4260
  135.9120
  140.3800
  134.9650
  141.4820
  144.0460
  152.4820
  151.9990
  145.3280
  144.1380
  139.8020
  144.5900
  150.3070
  146.2300
  149.4480
  142.2520
  146.3020
  146.8530
  150.5020
  152.4790
  144.0720
  149.9110
  155.2800
  149.7400
  139.0370
  145.9750
  142.2390
  146.6390
  142.9510
  147.8090
  148.8880
  158.5990
  151.1680
  146.6310
  146.7580
  153.7640
  157.7930
  151.4430
  155.7130
  152.8330
  154.4870
  150.0780
  156.4640
  159.4840
  158.1440
  155.0550
  148.9870
  156.9370
  150.6550
  148.2720
  146.7050
  153.9220
  155.7310
  150.3610
  147.6810
  141.4970
  144.3780
  150.9640
  145.2110
  144.7540
  145.3440
  145.4660
  139.1160
  140.4920
  137.4240
  133.8980
  141.2710
  136.9260
  136.2600
  136.3310
  134.5720
  144.2650
  135.0820
  146.9350
  145.0780
  136.4490
  137.9040
  136.3630
  125.5010
  124.5820
  129.6140
  123.0750
  126.1520
  133.5980
  127.5420
  126.5540
  131.7470
  124.8830
  121.0040
  127.8470
  124.4530
  130.7880
  129.6220
  131.1800
  129.4000
  125.5990
  121.8190
  118.7590
  116.0220
  117.6660
  120.8400
  114.1000
  109.6270
  105.5330
  105.7950
  117.9540
  111.6460
  103.0230
  110.4250
  101.0760
  111.0580
  107.2040
  102.3400
  101.8100
  101.1980
  104.4590
  104.6880
  108.1670
  113.3880
  110.5230
  103.5190
  110.7000
  110.0510
  101.6240
  112.8090
  106.8920
  110.7240
  102.3890
  105.4720
   91.8344
   87.5610
  100.5100
   96.5732
   97.8304
   94.5996
  104.0890
  100.5420
  101.0310
   94.6423
  102.4710
  102.5760
   99.3516
   99.3135
  101.1420
   93.0072
  101.7980
   92.4877
   98.7719
  102.5020
  107.1630
  104.1230
  101.8640
  102.0020
  105.0770
   99.0613
  102.0990
   99.2726
   98.3268
   95.8815
   90.7238
   95.0002
   96.1908
   92.5693
   86.5461
   92.2669
   95.7561
   94.2861
   87.3216
   91.0036
   92.5165
   98.3584
   95.9549
   85.0821
   89.0730
   84.4147
   90.0525
   92.0369
   93.3377
   91.4966
   93.6693
   97.2706
   92.3268
   91.5218
   97.0313
   97.1979
   99.5675
   92.0404
   92.6528
   92.8678
   99.4762
  103.9990
  100.2990
  106.0120
  105.9500
  102.3160
  109.4510
  100.4790
  104.3050
  100.3620
  103.5400
  115.4990
  118.1240
  116.2500
  112.5670
  112.8320
  114.5720
  111.4660
  110.0620
  107.8360
  112.3000
  107.9310
  105.1510
  109.2890
  110.8620
  100.4780
  102.6500
   95.7515
  105.6240
  114.5570
  113.5760
  112.3810
  114.8260
  115.8150
  112.6420
  114.4670
  128.2050
  125.3060
  116.9700
  117.7770
  123.5930
  122.3890
  122.5170
  116.0510
  117.2050
  113.9770
  114.7430
  119.9190
  111.6700
  113.1000
  114.0330
  116.5240
  113.1630
  112.8670
  117.7050
  122.7040
  117.2080
  127.6560
  132.5350
  129.3340
  115.0550
  112.2450
  121.3520
  116.3910
  116.8730
  115.6380
  116.1770
  116.5570
  118.2880
  112.7910
  114.9940
  118.5870
  114.3910
  117.8790
  115.6860
  108.6670
  112.7100
  107.1360
  114.7190
  102.9860
  103.4090
  110.2160
  103.9890
  115.2350
  111.6800
   98.9070
  106.5740
  110.1780
  115.1980
  113.0630
  116.3020
  116.7950
  117.4950
  109.0440
  107.6260
  105.0790
  111.3300
  110.1170
  101.1040
  104.8000
   98.1156
  101.1860
  104.2300
  103.6660
  106.7960
  102.6390
  107.1850
  104.3420
  105.9120
  113.1640
  109.3360
  103.5460
  102.3400
  102.5720
  113.0060
  116.0480
  105.0430
  109.4670
  112.8090
  119.1580
  122.6920
  116.4980
  124.6590
  120.4470
  130.5100
  126.1010
  130.5740
  141.2650
  132.9720
  134.3180
  135.8560
  139.1550
  133.4910
  140.5830
  140.1360
  138.9660
  140.8470
  139.0580
  133.6050
  140.7880
  143.2440
  127.9990
  132.8190
  131.7200
  125.5400
  135.0740
  127.5560
  128.1340
  130.9300
  124.0220
  125.3060
  123.5970
  127.3850
  132.5890
  128.1250
  124.4230
  135.6630
  125.8590
  127.2590
  119.5170
  106.0000
  125.9170
  130.4750
  128.7930
  120.4810
  119.1780
  127.6360
  131.8970
  133.9870
  129.2920
  135.1800
  137.0550
  127.4230
  129.2400
  132.9820
  132.5440
  128.9070
  135.9860
  135.5940
  133.9800
  143.1920
  151.7680
  144.1300
  141.7210
  137.8110
  130.6360
  130.0030
  132.1520
  139.6410
  140.8650
  134.2620
  138.8100
  140.1430
  140.1830
  134.4000
  138.8590
  142.3370
  141.5770
  142.3030
  137.8120
  153.7590
  153.2550
  147.8480
  138.0680
  148.8200
  145.1040
  149.5940
  152.7730
  137.5550
  149.9390
  141.7270
  138.7000
  148.1310
  144.1880
  149.4700
  150.2320
  152.9590
  153.5130
  146.0490
  144.0040
  139.9100
  150.1680
  149.8350
  140.6330
  147.9200
  143.9700
  146.0620
  151.3250
  152.3230
  159.8950
  152.5060
  154.0540
  150.6040
  146.3330
  150.3560
  142.2360
  150.0800
  151.0540
  152.7170
  163.5600
  152.6960
  154.3580
  156.5110
  152.3260
  148.6900
  149.3370
  153.7590
  148.2680
  146.3900
  151.3640
  151.0120
  153.2540
  150.7730
  155.7810
  154.4200
  157.2400
  151.7580
  153.5010
  158.5280
  157.4390
  155.0180
  159.3940
  153.6480
  148.1410
  144.5000
  147.3920
  148.3680
  152.1880
  151.9970
  157.5520
  147.0310
  160.5060
  159.2560
  161.8520
  152.4600
  153.2390
  152.6760
  152.7420
  147.0790
  142.5680
  143.9930
  139.2780
  145.9320
  138.2130
  149.4910
  144.5460
  144.2040
  147.0420
  151.2530
  145.4900
  136.5030
  141.8840
  137.8650
  137.7350
  138.6770
  140.5700
  139.5630
  146.4340
  136.9660
  138.9760
  149.6940
  148.3290
  149.8200
  143.2720
  140.8080
  146.5460
  148.9680
  153.6290
  145.3910
  149.7860
  156.7240
  165.1340
  160.7890
  160.5110
  166.7580
  155.4600
  152.1000
  147.1600
  153.5510
  160.9810
  156.7060
  158.7460
  157.5910
  162.7310
  156.7530
  159.4640
  163.3370
  168.1650
  168.4210
  164.5980
  160.1280
  152.1310
  150.8500
  156.3630
  156.3580
  160.5870
  165.8120
  159.4520
  172.9390
  170.1430
  178.2760
  166.6750
  157.8590
  164.6320
  155.8520
  153.6740
  156.3550
  159.4790
  158.5960
  158.6240
  149.5990
  144.0730
  150.8780
  146.4840
  143.9220
  145.5430
  146.4920
  142.3200
  132.8000
  138.5040
  137.9150
  133.3180
  133.5210
  131.0150
  122.8870
  135.9550
  134.3410
  127.1900
  128.6850
  130.5280
  134.2790
  131.1610
  132.4890
  138.8950
  137.1910
  141.0110
  138.7840
  135.8550
  127.5590
  138.7980
  148.1050
  137.4420
  142.8150
  133.2460
  137.2920
  134.7020
  137.1190
  134.4500
  142.1150
  139.5990
  141.3520
  138.2670
  138.5140
  145.0140
  147.5410
  151.0030
  152.3520
  147.7660
  143.4680
  139.8820
  136.9670
  135.8780
  128.1300
  138.8390
  141.9440
  140.2250
  142.9140
  138.9440
  138.4810
  131.7950
  134.1870
  138.5260
  136.0990
  140.6940
  136.3270
  140.2960
  141.5230
  144.2070
  135.4150
  143.0380
  141.8220
  147.3300
  144.5900
  146.5950
  143.4330
  146.9990
  146.4650
  141.1620
  139.1540
  143.8210
  141.1680
  137.6010
  144.2850
  135.6570
  134.8840
  143.8450
  141.9420
  145.9910
  147.0290
  148.1020
  143.1990
  138.7580
  141.4980
  144.4920
  144.0840
  148.3010
  149.5830
  147.2980
  149.1850
  143.3450
  142.7260
  144.8810
  138.4510
  138.1390
  129.3760
  123.3190
  140.6170
  135.6340
  137.0980
  135.5150
  138.0180
  143.3410
  139.5930
  130.8900
  131.7550
  123.9230
  132.1760
  128.3870
  139.6190
  129.0220
  134.3110
  138.6860
  135.0880
  122.5480
  132.7110
  134.4570
  135.6820
  133.3460
  140.4360
  143.8100
  134.9600
  133.8690
  130.2860
  129.3850
  123.4190
  127.0760
  129.3210
  132.1280
  119.5580
  119.2680
  126.0280
  117.2370
  130.0930
  124.3630
  123.8360
  114.7920
  114.3180
  125.2120
  127.7740
  131.8640
  139.0590
  136.2940
  126.6340
  131.5940
  129.9050
  126.9110
  126.7100
  136.7440
  125.0340
  127.7980
  139.2280
  138.8460
  136.6540
  143.9270
  147.0080
  144.6270
  143.9950
  143.2000
  139.6200
  140.2090
  148.1690
  143.8520
  148.2530
  148.2400
  140.4340
  141.6800
  140.9910
  138.4790
  143.5120
  141.5000
  132.0200
  127.6260
  128.1450
  133.7130
  120.6920
  129.3750
  127.3250
  137.1170
  135.3130
  129.3050
  125.5990
  123.0760
  117.3470
  116.9530
  116.1670
  115.7350
  121.6660
  123.6790
  124.1850
  118.0680
  119.7700
  117.6940
  111.2000
  118.5750
  116.2730
  121.0960
  116.4360
  116.7110
  116.1640
  112.9520
  112.5840
  112.6190
  107.4740
  123.2610
  118.8820
  120.5400
  111.8050
  111.5060
  112.4560
  114.0000
  103.0540
  113.9930
  113.4470
  111.5890
  109.5040
  107.0210
  108.5770
  110.2840
  107.9250
  108.2500
   99.8231
   93.9652
   92.0337
   89.4178
   90.6339
   89.9784
   89.4877
   89.6337
   93.4083
   96.5988
   99.4529
   91.1761
   92.6543
   94.0098
   91.9664
   86.2253
   92.1505
   99.0468
   94.9076
   99.4023
  101.3640
  100.9880
  109.4330
   99.0058
   97.6640
  109.6600
  104.4350
  109.4260
  118.8120
  112.0140
  112.7630
  106.4760
  107.3390
  107.4010
  106.9280
  111.5520
  114.9730
  112.3860
  121.7470
  117.3300
  120.8000
  128.2360
  124.7120
  110.7800
  113.9870
  112.3000
  117.0210
  117.4710
  118.6280
  121.4600
  119.4000
  125.9130
  120.1810
  122.3320
  119.4270
  124.1450
  122.4080
  117.7930
  121.1690
  120.8970
  121.2530
  119.8430
  104.6420
  118.8220
  117.3780
  120.7830
  116.4480
  122.8170
  127.8930
  135.1910
  133.0220
  124.6370
  127.0080
  127.3950
  126.9820
  129.2150
  120.4170
  111.9490
  117.4060
  118.0520
  123.6950
  110.0770
  114.3540
  111.9680
  113.2500
  105.5370
  110.0220
  115.5420
  123.2580
  118.2310
  123.1930
  126.3350
  133.0900
  133.3710
  138.6300
  128.6680
  124.8090
  134.5440
  138.6830
  130.3390
  125.9760
  129.1450
  126.2540
  122.6360
  125.3160
  126.8200
  128.5660
  121.5230
  125.4890
  116.5840
  120.4550
  124.2910
  130.5070
  127.6030
  140.4260
  143.9040
  142.7570
  141.9760
  135.3220
  136.9380
  140.3460
  140.6250
  133.1830
  137.4890
  147.3980
  139.8370
  135.5150
  136.9150
  141.5810
  144.3780
  141.4420
  141.3730
  145.1010
  141.7450
  145.6780
  136.5990
  140.2240
  136.9310
  139.9070
  136.6530
  137.2210
  138.0880
  151.2210
  140.5100
  139.5140
  134.5040
  134.3010
  133.7130
  126.4680
  130.4770
  137.2220
  150.8310
  155.6390
  155.6510
  154.7240
  153.6910
  153.8230
  146.5460
  139.0340
  137.8750
  139.2230
  146.0680
  143.4240
  141.0990
  141.4150
  141.8720
  135.2540
  136.8700
  129.1910
  136.5100
  137.2490
  141.2850
  137.2420
  144.0540
  139.8280
  137.6470
  139.8680
  141.5120
  141.8810
  142.1350
  146.9920
  138.9350
  140.4900
  141.7140
  145.9240
  146.8030
  151.7120
  148.7850
  152.3660
  159.5940
  160.8340
  142.9140
  152.3730
  158.3260
  158.2200
  160.6100
  159.3620
  157.1250
  151.2650
  156.3730
  154.9930
  155.1780
  153.8070
  149.0910
  148.5190
  145.9230
  140.3770
  139.9630
  148.8370
  147.2270
  148.2320
  143.3000
  132.3850
  137.9660
  147.7860
  145.4640
  145.9400
  147.7030
  146.8760
  142.1690
  136.9190
  137.9370
  135.4530
  133.2190
  141.4600
  143.6000
  136.0690
  137.2940
  148.1490
  144.4060
  141.0080
  144.9900
  144.0180
  142.4620
  148.4660
  147.0340
  137.4930
  141.3150
  151.3360
  157.3860
  165.3280
  158.0940
  156.4530
  159.5820
  164.6220
  162.6540
  163.3650
  161.1340
  153.6160
  161.8260
  158.1450
  155.0070
  151.4150
  158.1600
  149.3140
  145.6100
  145.3000
  152.0600
  140.5210
  145.7840
  144.7630
  149.5920
  157.7890
  157.6670
  151.9390
  154.7280
  149.8970
  142.4160
  146.6510
  145.2500
  145.0910
  145.0690
  130.6720
  127.4410
  130.2940
  136.1380
  137.9420
  135.1300
  139.1410
  137.1160
  141.9490
  138.2850
  131.1870
  131.3130
  143.8650
  134.6390
  141.8480
  142.6140
  139.9290
  138.1640
  135.4450
  133.1650
  139.3480
  140.6940
  151.8750
  156.9420
  153.8040
  146.4770
  139.2460
  134.8110
  142.9720
  147.6630
  138.8900
  142.7250
  143.1820
  141.8400
  141.5180
  141.0240
  139.4440
  131.5240
  128.4960
  127.4650
  135.7120
  127.1610
  124.0870
  135.5030
  139.2840
  142.0910
  144.5570
  146.0100
  142.4650
  143.1280
  145.4700
  133.9190
  141.8060
  132.1600
  130.2190
  136.5560
  126.1890
  120.5630
  120.2700
  117.8010
  117.5130
  119.4460
  123.9410
  121.2320
  122.7900
  125.4410
  126.3530
  122.9300
  135.7150
  132.3280
  130.2960
  124.0930
  119.5960
  124.0320
  130.4820
  128.8460
  124.6330
  120.1330
  113.4280
  123.9250
  125.1840
  121.1450
  121.1030
  126.4810
  119.6540
  126.5130
  129.4600
  133.4580
  124.0310
  126.6680
  131.8680
  135.2610
  135.1610
  130.0650
  134.2230
  135.6930
  129.9110
  129.9750
  138.8590
  130.2230
  137.4030
  144.9050
  149.2900
  149.0580
  151.1520
  152.4860
  149.4280
  153.6730
  155.0500
  152.7610
  160.5830
  163.4850
  160.3660
  159.0030
  155.7660
  153.5810
  155.0010
  153.3380
  150.1800
  155.6080
  153.3300
  149.5750
  147.2740
  145.0340
  145.4280
  151.6540
  152.0170
  148.1170
  144.9210
  149.8350
  148.3050
  151.5050
  145.0700
  145.9020
  147.4590
  141.8030
  146.7830
  143.5230
  144.2810
  154.6190
  157.3080
  155.4990
  161.7920
  149.2760
  152.1530
  157.7630
  156.9090
  157.3550
  147.6780
  147.9310
  144.5770
  145.4870
  151.1920
  151.0660
  152.3800
  154.1460
  159.7000
  160.3460
  157.0410
  154.2710
  153.8520
  158.2280
  166.1460
  162.2730
  165.4720
  162.9770
  169.4170
  165.3530
  171.8870
  158.2380
  165.7850
  163.8550
  160.4430
  152.6930
  158.5880
  168.6070
  173.7240
  169.2650
  154.8530
  162.8540
  155.9270
  157.0790
  169.2160
  168.6070
  161.8690
  159.8020
  162.7230
  155.8790
  155.8770
  154.9110
  163.6080
  171.6430
  162.4590
  158.5070
  171.2540
  166.2200
  161.3940
  164.6080
  162.4730
  157.4300
  162.7560
  162.8450
  163.5620
  160.5790
  164.3900
  156.6010
  153.7480
  157.1780
  162.5360
  162.1650
  160.6060
  164.0760
  161.0400
  167.8670
  165.4890
  163.3530
  153.3680
  158.2330
  157.7900
  165.3490
  161.8910
  163.3420
  167.9030
  159.6110
  165.1030
  173.3830
  168.4720
  168.0970
  168.5970
  163.6260
  168.6420
  164.5330
  164.4110
  157.9430
  158.2930
  154.2580
  149.5330
  156.7870
  151.9390
  160.4100
  159.1930
  166.1710
  148.6150
  152.2750
  162.6790
  162.7240
  166.2880
  172.2250
  165.1870
  165.8930
  168.8380
  169.1360
  169.9200
  166.6280
  160.1780
  166.1360
  166.9030
  170.8430
  170.5310
  175.3390
  166.8350
  170.2220
  169.8890
  169.0680
  174.0400
  165.7720
  166.5440
  164.0170
  167.3740
  173.6460
  170.6500
  165.4070
  177.3460
  182.3670
  177.1310
  183.4860
  171.3160
  170.6270
  166.0880
  167.5950
  176.3410
  170.4820
  171.5290
  170.7850
  173.6130
  173.6160
  163.0200
  156.4370
  156.2780
  156.2670
  153.9390
  157.0690
  148.5710
  152.7310
  145.6980
  145.7910
  151.8930
  155.0120
  154.9380
  156.9620
  152.9260
  149.1040
  154.3230
  160.4050
  155.3100
  156.9110
  154.3680
  146.7860
  146.1620
  144.6450
  150.3240
  149.2170
  146.3080
  147.5460
  144.4970
  149.3570
  138.4710
  154.0320
  149.3100
  141.6590
  143.2400
  146.6770
  146.7360
  138.7530
  152.6630
  146.4840
  144.1620
  145.7680
  138.0610
  135.5230
  141.8230
  141.5840
  140.4810
  134.5260
  131.9510
  136.1390
  141.9970
  134.9510
  138.4090
  133.8470
  136.4750
  133.5700
  137.9450
  135.2900
  136.9340
  142.0690
  141.5450
  143.1260
  141.4560
  137.7410
  136.5720
  142.4470
  146.9830
  146.9990
  143.0010
  145.1410
  145.8780
  141.0770
  132.7190
  135.4010
  137.9950
  133.0140
  129.4040
  140.1290
  139.3180
  134.8710
  137.4980
  126.8460
  131.1950
  131.6140
  139.0370
  142.1870
  135.4310
  138.3090
  136.6140
  135.1030
  131.4130
  128.8010
  133.7330
  137.3380
  127.1460
  129.8830
  119.1150
  112.4600
  115.4760
  118.7720
  115.7510
  115.1030
  120.6620
  118.3950
  117.4380
  110.8420
  116.7170
  112.5820
  111.4640
  114.3110
  117.4620
  123.6740
  113.7590
  115.2240
  119.7350
  116.8840
  115.2580
  117.7860
  115.3370
  121.8030
  133.1420
  133.8890
  135.0940
  139.1230
  125.9930
  126.2710
  126.8130
  132.5440
  129.2150
  123.4510
  119.2380
  130.5000
  129.4170
  126.8900
  125.8090
  129.3070
  123.1430
  125.9520
  134.4530
  131.4210
  122.9050
  129.6840
  128.8410
  129.6590
  127.8760
  135.2000
  129.3330
  134.5760
  134.6810
  134.5920
  139.7640
  132.1450
  134.0230
  133.9730
  131.4080
  134.8740
  130.1030
  131.3510
  132.4570
  133.5870
  127.0360
  125.6150
  129.1440
  135.7780
  136.3680
  127.4320
  123.4470
  125.5780
  128.8990
  127.0780
  138.1000
  138.5270
  140.8740
  126.7640
  133.2280
  122.4630
  124.1200
  132.5490
  126.6740
  129.6820
  123.9650
  123.6240
  119.1430
  123.2900
  121.4160
  118.9060
  120.0330
  122.4560
  121.1400
  124.4740
  124.6490
  126.1030
  128.4370
  123.1540
  120.7740
  117.7660
  113.0720
  116.7410
  111.6150
  113.1840
  115.1940
  109.0370
  117.3940
  116.8730
  118.4330
  108.1230
  111.7900
  109.5110
  121.1720
  115.3470
  121.0850
  126.9360
  126.9760
  125.7990
  117.3570
  114.7100
  104.6920
  102.8470
  115.7880
  114.3580
  117.9750
  114.8740
  116.0690
  118.3570
  117.5260
  117.6550
  116.4170
  121.1380
  138.9460
  133.2400
  137.3280
  134.6910
  121.6080
  127.5850
  130.0930
  128.8920
  127.0120
  125.9170
  125.1300
  131.0980
  134.6800
  121.8800
  121.2150
  140.9870
  133.8660
  128.8040
  143.2980
  148.1860
  140.4720
  132.5860
  132.6430
  130.2280
  134.7520
  143.1670
  143.3060
  150.8010
  150.0620
  148.4310
  156.4810
  151.4150
  151.4580
  158.6350
  151.2220
  144.8950
  145.3210
  147.5590
  149.3630
  153.3460
  157.6290
  153.5960
  157.9990
  149.2200
  142.8350
  147.3310
  140.2760
  143.9930
  139.9430
  141.4860
  143.9240
  140.6730
  144.5190
  143.5940
  138.0990
  131.6660
  138.7050
  134.1100
  135.1340
  136.6240
  130.2490
  130.7400
  133.0050
  136.7580
  139.2430
  146.7790
  141.7440
  131.8030
  132.8980
  126.5910
  124.3220
  123.2990
  116.0490
  124.9040
  129.3880
  125.4460
  120.1790
  122.5040
  123.5490
  116.4830
  128.6200
  128.4290
  128.6280
  137.0100
  126.8980
  130.2120
  125.9960
  126.3060
  124.9810
  123.3350
  131.4740
  128.9120
  131.3320
  123.4660
  133.8740
  137.9370
  141.7450
  133.0530
  135.3860
  142.1820
  134.3930
  140.1260
  135.8990
  131.9490
  135.2500
  131.6100
  131.3440
  131.4510
  131.7320
  134.4300
  144.4360
  147.3990
  153.8580
  147.4360
  148.0650
  153.2810
  155.0640
  158.1250
  160.9390
  154.6110
  155.7090
  154.3960
  163.7610
  149.2990
  147.4470
  149.8090
  154.2290
  156.2950
  159.2920
  164.4580
  151.0120
  153.9470
  152.7020
  160.1040
  165.0830
  166.6310
  166.8240
  168.5270
  161.4100
  162.6210
  169.4290
  155.4430
  161.2240
  163.6450
  141.4320
  148.0270
  153.4950
  151.8830
  168.1200
  168.2440
  173.2060
  173.4950
  171.4720
  175.3950
  154.3430
  163.0390
  167.7890
  167.2290
  173.3660
  179.0000
  170.6560
  168.0950
  167.8360
  168.7860
  173.2320
  164.3330
  162.3040
  162.3280
  164.5390
  167.4510
  169.6620
  161.8080
  162.1120
  170.0340
  169.7470
  173.5060
  169.9990
  171.4590
  173.5890
  172.7840
  174.8950
  166.7890
  170.6420
  169.4520
  161.9970
  165.0290
  162.6720
  165.7880
  165.7970
  170.0670
  163.0270
  165.2240
  166.4810
  171.8780
  172.0990
  181.6500
  182.4220
  181.8780
  191.0640
  181.1620
  180.7470
  181.7070
  176.6370
  177.4150
  179.2010
  184.8840
  185.1330
  178.7480
  177.5450
  177.6570
  173.8560
  169.0950
  166.9150
  166.7040
  162.3060
  164.3450
  155.6250
  165.3400
  164.9920
  156.4980
  162.9180
  165.3360
  161.0500
  165.2840
  177.7750
  169.3740
  169.5000
  170.6060
  170.9440
  168.9880
  173.2050
  171.0930
  169.2040
  173.1690
  177.9590
  177.8190
  177.6740
  178.3150
  185.0350
  172.7700
  177.0640
  176.3330
  178.7960
  177.6370
  179.6330
  177.6340
  180.1640
  177.9720
  175.2250
  172.9370
  178.1820
  177.1130
  190.8780
  191.2090
  183.1600
  182.1540
  188.2420
  184.6240
  185.2320
  180.0250
  183.0600
  181.2680
  181.7820
  185.1890
  183.6470
  190.3780
  183.0450
  181.3260
  181.0090
  187.0050
  199.7870
  187.9660
  188.4770
  194.6320
  197.3560
  189.8840
  187.7300
  186.2480
  189.6860
  186.8790
  179.5450
  182.7820
  177.3600
  184.9860
  189.7240
  189.2150
  180.3700
  185.2490
  185.2980
  190.2790
  193.0650
  196.0780
  194.5510
  194.8550
  193.8640
  191.8810
  188.9540
  194.3590
  186.7320
  193.9950
  200.1410
  191.6530
  195.2080
  194.8510
  198.0720
  196.6920
  194.6890
  193.9590
  187.7310
  195.6760
  194.7100
  190.1200
  192.3520
  189.0550
  192.7770
  197.9520
  194.6770
  196.9060
  196.9690
  200.1160
  196.6260
  195.9910
  195.1000
  192.2080
  196.8200
  197.1380
  194.5060
  207.2250
  186.6150
  194.1430
  191.9250
  196.8020
  189.3410
  186.2620
  189.1020
  184.5960
  184.0410
  187.4900
  190.0060
  193.2460
  190.3840
  193.2580
  190.1850
  191.0670
  187.6610
  194.4160
  193.0750
  192.3590
  185.2730
  186.6840
  185.8280
  186.5860
  190.2380
  193.4490
  189.3470
  183.1190
  178.5350
  182.2700
  185.4330
  178.9570
  183.7530
  185.1840
  180.8130
  175.9740
  175.2810
  172.5190
  179.6810
  176.4430
  178.3080
  182.7760
  181.9890
  180.9850
  185.8730
  179.4480
  172.6410
  178.8450
  180.7690
  179.4900
  179.6160
  180.3310
  172.5550
  173.1580
  176.7900
  176.8410
  181.7580
  172.0600
  185.1040
  183.3320
  182.4800
  180.7410
  181.9600
  180.5190
  187.5640
  178.9120
  177.1440
  187.4710
  176.4570
  180.4240
  190.2830
  192.0230
  177.1450
  174.5790
  179.8860
  179.1210
  180.9710
  185.9970
  196.8040
  189.4720
  192.3880
  193.6230
  193.6460
  195.4150
  197.2950
  196.1550
  197.8500
  198.4950
  201.5120
  195.2270
  190.4200
  192.5180
  198.3380
  188.9990
  199.3310
  191.2980
  192.8470
  196.6120
  195.1310
  189.2650
  186.1480
  184.4060
  185.1220
  179.3700
  185.8490
  185.8880
  187.1870
  194.3510
  191.0640
  193.1640
  184.0300
  189.5100
  186.6830
  185.2360
  181.4390
  182.3120
  178.7260
  178.7390
  177.3570
  184.8470
  178.3990
  178.8280
  181.6110
  183.9720
  181.0810
  184.9900
  181.0450
  168.9370
  183.8110
  189.1340
  181.6740
  186.4740
  187.9660
  189.6860
  187.8260
  181.5580
  181.5210
  185.8300
  187.0820
  183.3660
  183.8440
  188.0990
  189.9650
  187.8520
  188.1130
  185.0740
  191.4140
  193.8920
  191.5400
  188.2930
  190.6460
  194.0790
  188.7060
  187.6040
  187.0060
  192.8930
  183.7840
  186.6050
  183.3240
  186.0690
  191.0370
  189.3230
  191.6120
  191.7140
  191.8690
  191.7290
  190.9200
  189.3130
  186.3910
  189.3200
  193.5310
  193.3050
  195.0620
  185.6780
  188.5570
  190.0500
  186.7320
  184.4190
  188.1300
  188.0600
  185.1780
  179.3430
  192.2260
  185.8680
  186.2910
  182.4080
  173.2930
  182.1840
  186.7610
  179.5440
  179.7410
  180.5880
  179.7190
  176.2230
  178.0640
  177.2840
  182.8480
  180.4470
  187.4590
  193.6640
  187.8160
  182.7780
  188.2290
  198.3010
  193.0170
  198.2400
  197.4500
  191.2830
  189.6430
  183.7230
  188.4330
  188.4840
  188.9560
  193.9970
  187.6500
  191.4510
  192.1520
  188.6170
  187.7600
  189.3050
  190.3990
  188.9670
  201.8500
  195.8980
  188.3200
  188.0070
  192.0990
  188.7400
  185.3600
  183.1150
  184.4160
  188.7700
  188.2000
  187.6800
  194.4650
  186.5720
  189.7390
  185.3610
  187.9710
  193.2980
  193.2140
  184.9540
  187.1090
  187.7830
  195.6740
  194.1480
  189.9520
  186.7380
  192.3140
  188.5190
  191.1230
  185.6680
  189.7490
  189.1280
  194.1490
  198.9090
  198.3610
  201.2060
  198.0590
  197.2960
  198.3910
  190.9840
  187.8360
  181.6770
  189.7110
  188.2440
  189.1510
  196.4420
  199.6240
  197.7270
  194.4800
  192.8530
  196.0820
  196.6640
  186.7000
  187.4280
  193.8510
  192.5850
  192.9030
  199.6090
  194.7630
  191.9520
  184.7900
  185.7950
  188.5670
  189.2020
  184.0100
  180.4770
  184.2490
  183.3620
  180.0380
  185.9470
  188.3080
  183.4840
  183.0850
  183.5670
  186.9890
  189.4040
  177.9750
  170.3680
  172.1410
  178.5790
  179.2550
  182.4930
  178.0600
  177.2150
  181.0080
  174.4430
  165.7470
  161.0720
  172.2430
  164.1590
  171.0870
  170.4330
  174.6550
  179.5540
  178.0400
  172.2440
  179.6110
  172.8290
  169.3670
  167.9030
  170.1210
  178.8140
  174.0650
  184.8100
  181.5780
  177.6330
  177.3010
  175.6570
  176.6750
  170.6510
  174.2050
  169.1710
  172.3090
  164.6740
  166.0860
  162.3450
  168.2310
  161.5350
  165.3390
  173.0230
  163.8290
  175.3780
  169.5220
  173.3630
  169.7500
  167.7580
  167.0490
  163.2460
  173.3910
  164.7340
  172.2610
  171.0340
  170.6780
  171.9650
  167.4270
  174.8170
  175.5860
  176.0230
  178.5050
  165.3040
  161.5200
  168.6680
  166.8430
  170.3420
  174.9930
  174.6920
  171.9680
  164.7230
  162.8340
  166.7220
  156.5610
  155.6690
  160.0440
  166.8470
  160.0520
  164.7400
  165.5680
  165.1370
  162.7920
  165.4410
  161.5330
  171.4290
  167.2800
  167.4320
  161.1020
  171.6220
  178.1830
  175.0840
  168.9450
  171.7870
  173.3600
  181.1450
  177.5660
  178.0260
  176.6460
  183.7570
  187.7220
  184.8550
  175.5100
  172.9470
  176.5960
  176.3640
  177.1430
  172.9730
  170.6090
  173.4860
  169.4300
  171.7570
  173.8180
  181.8690
  182.1820
  174.8710
  171.9570
  169.3700
  169.3890
  176.0960
  179.6130
  189.2600
  184.4700
  185.9260
  190.3620
  182.0880
  186.3250
  190.0950
  189.5240
  189.0430
  185.8800
  188.7510
  182.8240
  183.8700
  187.1400
  184.5160
  187.8890
  191.5600
  187.6030
  192.1790
  192.6860
  195.5890
  195.5960
  195.3250
  191.8470
  191.4200
  193.8160
  190.0010
  191.2860
  190.5300
  187.2120
  188.0700
  185.9090
  189.9830
  184.7320
  186.1820
  191.5660
  186.8120
  180.0530
  182.3000
  182.8270
  184.8450
  178.1770
  180.5200
  180.5900
  174.8130
  173.9470
  166.4220
  170.4600
  170.4190
  169.3040
  167.8480
  176.5730
  172.6390
  173.8440
  172.5220
  178.3480
  180.2840
  177.9460
  176.4050
  183.5980
  185.3460
  179.1530
  177.7560
  178.6570
  186.0700
  183.0030
  184.0130
  179.6860
  182.6150
  188.5660
  185.7730
  178.3670
  187.5190
  176.9370
  186.9150
  186.8850
  187.3970
  188.3960
  193.6390
  191.7300
  194.6880
  192.3150
  188.9090
  184.3810
  183.0700
  178.1310
  185.7200
  187.5360
  188.3600
  190.7720
  184.5600
  183.6700
  191.1060
  188.7160
  186.8750
  177.8520
  183.6300
  172.1030
  176.8770
  184.8440
  179.3540
  179.3300
  177.1670
  175.7460
  176.1330
  174.4370
  176.4790
  171.6060
[truncated: 973,314 more chars]
