# Supplementary material for: Molecular mechanism of parental H3/H4 recycling at a replication fork
Source: Nat Commun. 2024 Nov 2;15:9485. doi: 10.1038/s41467-024-53187-4 (PMC11531469; doi:10.1038/s41467-024-53187-4)
Supplement: Supplementary file 9 — Source Data [file 41467_2024_53187_MOESM9_ESM.zip › SourceData/Source Data Supplementary Figure7/FigureS7B.txt]

0.000000e+00 0.000000e+00 0.000000e+00 0.000000e+00 0.000000e+00 0.000000e+00 0.000000e+00 0.000000e+00 0.000000e+00 0.000000e+00 0.000000e+00 0.000000e+00 0.000000e+00 0.000000e+00 0.000000e+00 0.000000e+00 0.000000e+00 0.000000e+00 0.000000e+00 0.000000e+00 0.000000e+00 0.000000e+00 0.000000e+00 0.000000e+00 0.000000e+00 0.000000e+00 0.000000e+00 0.000000e+00 0.000000e+00 0.000000e+00 0.000000e+00 0.000000e+00 0.000000e+00 0.000000e+00 0.000000e+00 0.000000e+00
0.000000e+00 0.000000e+00 0.000000e+00 0.000000e+00 0.000000e+00 0.000000e+00 0.000000e+00 0.000000e+00 0.000000e+00 0.000000e+00 0.000000e+00 0.000000e+00 0.000000e+00 0.000000e+00 0.000000e+00 0.000000e+00 0.000000e+00 0.000000e+00 0.000000e+00 0.000000e+00 0.000000e+00 0.000000e+00 0.000000e+00 0.000000e+00 0.000000e+00 0.000000e+00 0.000000e+00 0.000000e+00 0.000000e+00 0.000000e+00 0.000000e+00 0.000000e+00 0.000000e+00 0.000000e+00 0.000000e+00 0.000000e+00
0.000000e+00 0.000000e+00 0.000000e+00 0.000000e+00 0.000000e+00 0.000000e+00 0.000000e+00 0.000000e+00 0.000000e+00 0.000000e+00 0.000000e+00 0.000000e+00 0.000000e+00 0.000000e+00 0.000000e+00 0.000000e+00 0.000000e+00 0.000000e+00 0.000000e+00 0.000000e+00 0.000000e+00 0.000000e+00 0.000000e+00 0.000000e+00 0.000000e+00 0.000000e+00 0.000000e+00 0.000000e+00 0.000000e+00 0.000000e+00 0.000000e+00 0.000000e+00 0.000000e+00 0.000000e+00 0.000000e+00 0.000000e+00
0.000000e+00 0.000000e+00 0.000000e+00 0.000000e+00 0.000000e+00 0.000000e+00 0.000000e+00 0.000000e+00 0.000000e+00 0.000000e+00 0.000000e+00 0.000000e+00 0.000000e+00 0.000000e+00 0.000000e+00 0.000000e+00 0.000000e+00 0.000000e+00 0.000000e+00 0.000000e+00 0.000000e+00 0.000000e+00 0.000000e+00 0.000000e+00 0.000000e+00 0.000000e+00 0.000000e+00 0.000000e+00 0.000000e+00 0.000000e+00 0.000000e+00 0.000000e+00 0.000000e+00 0.000000e+00 0.000000e+00 0.000000e+00
0.000000e+00 0.000000e+00 0.000000e+00 0.000000e+00 0.000000e+00 0.000000e+00 0.000000e+00 0.000000e+00 0.000000e+00 0.000000e+00 0.000000e+00 0.000000e+00 0.000000e+00 0.000000e+00 0.000000e+00 0.000000e+00 0.000000e+00 0.000000e+00 0.000000e+00 0.000000e+00 0.000000e+00 0.000000e+00 0.000000e+00 0.000000e+00 0.000000e+00 0.000000e+00 0.000000e+00 0.000000e+00 0.000000e+00 0.000000e+00 0.000000e+00 0.000000e+00 0.000000e+00 0.000000e+00 0.000000e+00 0.000000e+00
0.000000e+00 0.000000e+00 0.000000e+00 0.000000e+00 0.000000e+00 0.000000e+00 0.000000e+00 0.000000e+00 0.000000e+00 0.000000e+00 0.000000e+00 0.000000e+00 3.942658e-05 7.885316e-05 0.000000e+00 0.000000e+00 0.000000e+00 0.000000e+00 0.000000e+00 0.000000e+00 0.000000e+00 0.000000e+00 0.000000e+00 0.000000e+00 0.000000e+00 0.000000e+00 0.000000e+00 0.000000e+00 0.000000e+00 0.000000e+00 0.000000e+00 0.000000e+00 0.000000e+00 0.000000e+00 0.000000e+00 0.000000e+00
0.000000e+00 0.000000e+00 0.000000e+00 0.000000e+00 0.000000e+00 0.000000e+00 0.000000e+00 0.000000e+00 0.000000e+00 0.000000e+00 0.000000e+00 1.577063e-04 5.125455e-04 7.333344e-04 3.942658e-05 6.308253e-05 1.577063e-04 7.885316e-06 0.000000e+00 0.000000e+00 0.000000e+00 0.000000e+00 0.000000e+00 0.000000e+00 0.000000e+00 0.000000e+00 0.000000e+00 0.000000e+00 0.000000e+00 0.000000e+00 0.000000e+00 0.000000e+00 0.000000e+00 0.000000e+00 0.000000e+00 0.000000e+00
0.000000e+00 0.000000e+00 0.000000e+00 0.000000e+00 0.000000e+00 0.000000e+00 0.000000e+00 0.000000e+00 0.000000e+00 0.000000e+00 7.885316e-06 3.075273e-04 1.167027e-03 1.955558e-03 6.387106e-04 7.569903e-04 9.541232e-04 3.942658e-04 1.971329e-04 1.577063e-05 0.000000e+00 0.000000e+00 0.000000e+00 0.000000e+00 0.000000e+00 0.000000e+00 0.000000e+00 0.000000e+00 0.000000e+00 0.000000e+00 0.000000e+00 0.000000e+00 0.000000e+00 0.000000e+00 0.000000e+00 0.000000e+00
0.000000e+00 0.000000e+00 0.000000e+00 0.000000e+00 0.000000e+00 0.000000e+00 0.000000e+00 0.000000e+00 2.365595e-05 0.000000e+00 7.885316e-06 4.731190e-04 1.711114e-03 4.431548e-03 4.951978e-03 5.488180e-03 3.784952e-03 2.168462e-03 1.269536e-03 6.387106e-04 1.498210e-04 7.885316e-06 0.000000e+00 0.000000e+00 0.000000e+00 0.000000e+00 0.000000e+00 0.000000e+00 0.000000e+00 0.000000e+00 0.000000e+00 0.000000e+00 0.000000e+00 0.000000e+00 0.000000e+00 0.000000e+00
0.000000e+00 0.000000e+00 0.000000e+00 0.000000e+00 0.000000e+00 0.000000e+00 6.308253e-05 2.365595e-05 6.308253e-05 3.075273e-04 9.462379e-04 1.372045e-03 2.870255e-03 6.536927e-03 1.173335e-02 1.405163e-02 1.481651e-02 6.158432e-03 3.516851e-03 1.064518e-03 4.731190e-05 0.000000e+00 0.000000e+00 0.000000e+00 0.000000e+00 0.000000e+00 0.000000e+00 0.000000e+00 0.000000e+00 0.000000e+00 0.000000e+00 0.000000e+00 0.000000e+00 0.000000e+00 0.000000e+00 0.000000e+00
0.000000e+00 0.000000e+00 0.000000e+00 0.000000e+00 0.000000e+00 1.577063e-05 3.469539e-04 4.573483e-04 6.308253e-04 2.838714e-03 5.638001e-03 4.455204e-03 8.153417e-03 1.253765e-02 1.571543e-02 2.359287e-02 1.856992e-02 7.979940e-03 2.286742e-03 4.888896e-04 3.469539e-04 2.365595e-04 1.577063e-05 0.000000e+00 0.000000e+00 0.000000e+00 0.000000e+00 0.000000e+00 0.000000e+00 0.000000e+00 0.000000e+00 0.000000e+00 0.000000e+00 0.000000e+00 0.000000e+00 0.000000e+00
0.000000e+00 0.000000e+00 0.000000e+00 3.154126e-05 4.731190e-05 2.681007e-04 4.336924e-04 1.403586e-03 2.420792e-03 5.314703e-03 6.860225e-03 9.438723e-03 1.287672e-02 1.517923e-02 2.298570e-02 2.841079e-02 2.168462e-02 1.340504e-02 6.292482e-03 2.641581e-03 1.632260e-03 7.017931e-04 1.971329e-04 6.308253e-05 0.000000e+00 0.000000e+00 0.000000e+00 0.000000e+00 0.000000e+00 0.000000e+00 0.000000e+00 0.000000e+00 0.000000e+00 0.000000e+00 0.000000e+00 0.000000e+00
0.000000e+00 0.000000e+00 0.000000e+00 1.261651e-04 2.681007e-04 2.523301e-04 2.129035e-04 8.989260e-04 3.067388e-03 3.595704e-03 6.844454e-03 9.028687e-03 1.443013e-02 1.844375e-02 2.147960e-02 2.278856e-02 2.020218e-02 1.696920e-02 1.048747e-02 7.096784e-03 3.816493e-03 1.443013e-03 2.681007e-04 3.942658e-05 0.000000e+00 0.000000e+00 0.000000e+00 0.000000e+00 0.000000e+00 0.000000e+00 0.000000e+00 0.000000e+00 0.000000e+00 0.000000e+00 0.000000e+00 0.000000e+00
3.942658e-05 0.000000e+00 1.577063e-05 4.021511e-04 1.040862e-03 6.860225e-04 8.121875e-04 9.620085e-04 1.687458e-03 4.415777e-03 4.731190e-03 6.284597e-03 1.245880e-02 1.849107e-02 1.753694e-02 1.888533e-02 1.768676e-02 1.701651e-02 1.571543e-02 9.714709e-03 4.841584e-03 2.452333e-03 1.245880e-03 6.308253e-04 2.129035e-04 1.182797e-04 3.075273e-04 8.673848e-05 2.365595e-05 0.000000e+00 1.577063e-05 1.577063e-05 3.548392e-04 2.129035e-04 3.942658e-05 7.885316e-05
2.838714e-04 1.971329e-04 3.942658e-05 3.942658e-04 1.080288e-03 1.356274e-03 1.190683e-03 1.482439e-03 2.988535e-03 2.972764e-03 4.029396e-03 5.015061e-03 7.530477e-03 1.055844e-02 1.236418e-02 1.238783e-02 1.060575e-02 1.062152e-02 1.157564e-02 7.246605e-03 4.273841e-03 3.784952e-03 2.531186e-03 1.766311e-03 1.931902e-03 1.482439e-03 1.592834e-03 6.781372e-04 5.283162e-04 4.888896e-04 8.752701e-04 1.435128e-03 2.641581e-03 2.633696e-03 1.135485e-03 4.652336e-04
1.498210e-04 2.286742e-04 2.129035e-04 4.258071e-04 6.702519e-04 1.096059e-03 1.506095e-03 1.876705e-03 1.939788e-03 1.679572e-03 1.908246e-03 2.641581e-03 3.761296e-03 4.920437e-03 5.874560e-03 6.229400e-03 6.875996e-03 7.719724e-03 7.199293e-03 6.584239e-03 6.221514e-03 6.402877e-03 6.048037e-03 4.124020e-03 2.815058e-03 2.428677e-03 1.813623e-03 1.443013e-03 1.829393e-03 2.113265e-03 3.130470e-03 3.556278e-03 2.610040e-03 1.813623e-03 8.437288e-04 5.440868e-04
4.100364e-04 4.494630e-04 3.706099e-04 3.784952e-04 4.967749e-04 6.071693e-04 7.017931e-04 9.146967e-04 1.009320e-03 1.048747e-03 1.387816e-03 1.372045e-03 1.261651e-03 1.293192e-03 1.529751e-03 2.168462e-03 2.775631e-03 2.807172e-03 3.169897e-03 3.020076e-03 3.477424e-03 3.461654e-03 2.980649e-03 2.799287e-03 2.176347e-03 1.837279e-03 1.348389e-03 1.387816e-03 1.482439e-03 1.955558e-03 2.310398e-03 1.931902e-03 1.821508e-03 1.040862e-03 7.175638e-04 5.519721e-04
4.967749e-04 4.573483e-04 4.179217e-04 3.942658e-04 4.810043e-04 5.204309e-04 6.939078e-04 6.229400e-04 4.652336e-04 5.519721e-04 3.863805e-04 4.731190e-04 5.992840e-04 4.336924e-04 5.519721e-04 5.440868e-04 5.756281e-04 8.673848e-04 7.333344e-04 8.594994e-04 8.279582e-04 1.064518e-03 1.032976e-03 1.143371e-03 1.056632e-03 9.304673e-04 7.885316e-04 8.043022e-04 7.096784e-04 7.964169e-04 8.752701e-04 6.623665e-04 5.204309e-04 4.100364e-04 4.967749e-04 4.573483e-04
