# Supplementary material for: Molecular mechanism of parental H3/H4 recycling at a replication fork
Source: Nat Commun. 2024 Nov 2;15:9485. doi: 10.1038/s41467-024-53187-4 (PMC11531469; doi:10.1038/s41467-024-53187-4)
Supplement: Supplementary file 9 — Source Data [file 41467_2024_53187_MOESM9_ESM.zip › SourceData/Source Data Supplementary Figure7/FigureS7A.txt]

0.000000e+00 0.000000e+00 0.000000e+00 0.000000e+00 0.000000e+00 0.000000e+00 0.000000e+00 0.000000e+00 0.000000e+00 0.000000e+00 0.000000e+00 0.000000e+00 0.000000e+00 0.000000e+00 0.000000e+00 0.000000e+00 0.000000e+00 0.000000e+00 0.000000e+00 0.000000e+00 0.000000e+00 0.000000e+00 0.000000e+00 0.000000e+00 0.000000e+00 0.000000e+00 0.000000e+00 0.000000e+00 0.000000e+00 0.000000e+00 0.000000e+00 0.000000e+00 0.000000e+00 0.000000e+00 0.000000e+00 0.000000e+00
0.000000e+00 0.000000e+00 0.000000e+00 0.000000e+00 0.000000e+00 0.000000e+00 0.000000e+00 0.000000e+00 0.000000e+00 0.000000e+00 0.000000e+00 0.000000e+00 0.000000e+00 0.000000e+00 0.000000e+00 0.000000e+00 0.000000e+00 0.000000e+00 0.000000e+00 0.000000e+00 0.000000e+00 0.000000e+00 0.000000e+00 0.000000e+00 0.000000e+00 0.000000e+00 0.000000e+00 0.000000e+00 0.000000e+00 0.000000e+00 0.000000e+00 0.000000e+00 0.000000e+00 0.000000e+00 0.000000e+00 0.000000e+00
0.000000e+00 0.000000e+00 0.000000e+00 0.000000e+00 0.000000e+00 0.000000e+00 0.000000e+00 0.000000e+00 0.000000e+00 0.000000e+00 0.000000e+00 0.000000e+00 0.000000e+00 0.000000e+00 0.000000e+00 0.000000e+00 0.000000e+00 0.000000e+00 0.000000e+00 0.000000e+00 0.000000e+00 0.000000e+00 0.000000e+00 0.000000e+00 0.000000e+00 0.000000e+00 0.000000e+00 0.000000e+00 0.000000e+00 0.000000e+00 0.000000e+00 0.000000e+00 0.000000e+00 0.000000e+00 0.000000e+00 0.000000e+00
0.000000e+00 0.000000e+00 0.000000e+00 0.000000e+00 0.000000e+00 0.000000e+00 0.000000e+00 0.000000e+00 0.000000e+00 0.000000e+00 0.000000e+00 0.000000e+00 0.000000e+00 0.000000e+00 0.000000e+00 0.000000e+00 0.000000e+00 0.000000e+00 0.000000e+00 0.000000e+00 0.000000e+00 0.000000e+00 0.000000e+00 0.000000e+00 0.000000e+00 0.000000e+00 0.000000e+00 0.000000e+00 0.000000e+00 0.000000e+00 0.000000e+00 0.000000e+00 0.000000e+00 0.000000e+00 0.000000e+00 0.000000e+00
0.000000e+00 0.000000e+00 0.000000e+00 0.000000e+00 0.000000e+00 0.000000e+00 0.000000e+00 0.000000e+00 0.000000e+00 0.000000e+00 0.000000e+00 0.000000e+00 0.000000e+00 0.000000e+00 0.000000e+00 0.000000e+00 0.000000e+00 0.000000e+00 0.000000e+00 0.000000e+00 0.000000e+00 0.000000e+00 0.000000e+00 0.000000e+00 0.000000e+00 0.000000e+00 0.000000e+00 0.000000e+00 0.000000e+00 0.000000e+00 0.000000e+00 0.000000e+00 0.000000e+00 0.000000e+00 0.000000e+00 0.000000e+00
0.000000e+00 0.000000e+00 0.000000e+00 0.000000e+00 0.000000e+00 0.000000e+00 0.000000e+00 0.000000e+00 0.000000e+00 0.000000e+00 0.000000e+00 0.000000e+00 0.000000e+00 0.000000e+00 0.000000e+00 0.000000e+00 2.808831e-05 0.000000e+00 0.000000e+00 0.000000e+00 0.000000e+00 0.000000e+00 0.000000e+00 0.000000e+00 0.000000e+00 0.000000e+00 0.000000e+00 0.000000e+00 0.000000e+00 0.000000e+00 0.000000e+00 0.000000e+00 0.000000e+00 0.000000e+00 0.000000e+00 0.000000e+00
0.000000e+00 0.000000e+00 0.000000e+00 0.000000e+00 0.000000e+00 0.000000e+00 0.000000e+00 0.000000e+00 0.000000e+00 0.000000e+00 0.000000e+00 0.000000e+00 0.000000e+00 0.000000e+00 2.808831e-05 2.808831e-04 7.302961e-04 1.685299e-04 0.000000e+00 0.000000e+00 0.000000e+00 0.000000e+00 0.000000e+00 0.000000e+00 0.000000e+00 0.000000e+00 0.000000e+00 0.000000e+00 0.000000e+00 0.000000e+00 0.000000e+00 0.000000e+00 0.000000e+00 0.000000e+00 0.000000e+00 0.000000e+00
0.000000e+00 0.000000e+00 0.000000e+00 0.000000e+00 0.000000e+00 0.000000e+00 0.000000e+00 0.000000e+00 0.000000e+00 0.000000e+00 0.000000e+00 0.000000e+00 0.000000e+00 0.000000e+00 4.494130e-04 2.162800e-03 1.488680e-03 2.584124e-03 1.376327e-03 4.213246e-04 1.966182e-04 8.426493e-05 0.000000e+00 0.000000e+00 0.000000e+00 0.000000e+00 0.000000e+00 0.000000e+00 0.000000e+00 0.000000e+00 0.000000e+00 0.000000e+00 0.000000e+00 0.000000e+00 0.000000e+00 0.000000e+00
0.000000e+00 0.000000e+00 0.000000e+00 0.000000e+00 0.000000e+00 0.000000e+00 0.000000e+00 0.000000e+00 0.000000e+00 0.000000e+00 0.000000e+00 0.000000e+00 1.404415e-04 4.494130e-04 5.870457e-03 4.859278e-03 7.527667e-03 9.521937e-03 1.570137e-02 2.752654e-03 1.516769e-03 7.583844e-04 5.617662e-05 0.000000e+00 0.000000e+00 0.000000e+00 0.000000e+00 0.000000e+00 0.000000e+00 0.000000e+00 0.000000e+00 0.000000e+00 0.000000e+00 0.000000e+00 0.000000e+00 0.000000e+00
0.000000e+00 0.000000e+00 0.000000e+00 0.000000e+00 0.000000e+00 0.000000e+00 0.000000e+00 0.000000e+00 0.000000e+00 0.000000e+00 0.000000e+00 1.123532e-04 1.713387e-03 3.595304e-03 5.926633e-03 1.078591e-02 2.039211e-02 2.446492e-02 1.946520e-02 4.494130e-03 9.550025e-04 2.808831e-05 2.808831e-05 0.000000e+00 0.000000e+00 0.000000e+00 0.000000e+00 0.000000e+00 0.000000e+00 0.000000e+00 0.000000e+00 0.000000e+00 0.000000e+00 0.000000e+00 0.000000e+00 0.000000e+00
0.000000e+00 0.000000e+00 0.000000e+00 0.000000e+00 0.000000e+00 0.000000e+00 0.000000e+00 0.000000e+00 0.000000e+00 0.000000e+00 0.000000e+00 5.898545e-04 3.033537e-03 1.219033e-02 9.437672e-03 1.469019e-02 2.159991e-02 2.676816e-02 2.115050e-02 9.718555e-03 8.145610e-04 3.370597e-04 2.527948e-04 5.617662e-05 0.000000e+00 0.000000e+00 0.000000e+00 0.000000e+00 0.000000e+00 0.000000e+00 0.000000e+00 0.000000e+00 0.000000e+00 0.000000e+00 0.000000e+00 0.000000e+00
0.000000e+00 0.000000e+00 0.000000e+00 0.000000e+00 0.000000e+00 0.000000e+00 0.000000e+00 0.000000e+00 0.000000e+00 0.000000e+00 0.000000e+00 8.988259e-04 6.038987e-03 1.362283e-02 1.131959e-02 1.690916e-02 2.918375e-02 2.474580e-02 2.561654e-02 1.376327e-02 3.763833e-03 1.825740e-03 8.707376e-04 2.247065e-04 0.000000e+00 0.000000e+00 0.000000e+00 0.000000e+00 0.000000e+00 0.000000e+00 0.000000e+00 0.000000e+00 0.000000e+00 0.000000e+00 0.000000e+00 0.000000e+00
0.000000e+00 0.000000e+00 0.000000e+00 0.000000e+00 0.000000e+00 0.000000e+00 0.000000e+00 0.000000e+00 0.000000e+00 5.617662e-05 2.808831e-04 3.763833e-03 1.263974e-02 2.117859e-02 1.991461e-02 2.688051e-02 2.800404e-02 2.379080e-02 1.907196e-02 1.831358e-02 1.241503e-02 5.898545e-03 1.039267e-03 5.617662e-05 0.000000e+00 0.000000e+00 0.000000e+00 0.000000e+00 0.000000e+00 0.000000e+00 0.000000e+00 0.000000e+00 0.000000e+00 0.000000e+00 0.000000e+00 0.000000e+00
0.000000e+00 0.000000e+00 0.000000e+00 0.000000e+00 0.000000e+00 0.000000e+00 2.808831e-05 2.527948e-04 3.370597e-04 1.685299e-03 3.342509e-03 5.954722e-03 1.328577e-02 1.308915e-02 1.542048e-02 1.862255e-02 1.713387e-02 9.971350e-03 9.662379e-03 9.634290e-03 1.047694e-02 4.859278e-03 1.516769e-03 1.966182e-04 0.000000e+00 2.808831e-05 0.000000e+00 0.000000e+00 0.000000e+00 0.000000e+00 0.000000e+00 0.000000e+00 0.000000e+00 0.000000e+00 0.000000e+00 0.000000e+00
0.000000e+00 0.000000e+00 0.000000e+00 0.000000e+00 0.000000e+00 0.000000e+00 5.617662e-05 6.179428e-04 2.780743e-03 3.623392e-03 4.718836e-03 4.662659e-03 4.662659e-03 8.932082e-03 6.067075e-03 7.387225e-03 9.016347e-03 8.229875e-03 8.117521e-03 9.016347e-03 6.095163e-03 6.179428e-03 4.269423e-03 2.134712e-03 2.696478e-03 6.741194e-04 2.808831e-04 1.123532e-04 0.000000e+00 0.000000e+00 0.000000e+00 0.000000e+00 0.000000e+00 0.000000e+00 0.000000e+00 0.000000e+00
3.932363e-04 3.651480e-04 7.302961e-04 2.247065e-04 2.247065e-04 1.966182e-04 1.685299e-04 2.247065e-04 7.864727e-04 1.179709e-03 1.516769e-03 1.123532e-03 2.190888e-03 2.808831e-03 2.893096e-03 4.381776e-03 3.426774e-03 5.926633e-03 8.763553e-03 6.263693e-03 6.010898e-03 4.971631e-03 2.949273e-03 3.426774e-03 1.376327e-03 5.055896e-04 2.527948e-04 5.617662e-04 1.966182e-04 8.426493e-05 0.000000e+00 0.000000e+00 0.000000e+00 0.000000e+00 5.617662e-05 3.932363e-04
3.005449e-03 2.977361e-03 2.303241e-03 1.235886e-03 1.151621e-03 1.292062e-03 1.011179e-03 1.320151e-03 8.988259e-04 1.095444e-03 9.550025e-04 1.039267e-03 9.269142e-04 7.302961e-04 1.263974e-03 1.966182e-03 1.601034e-03 1.853828e-03 2.584124e-03 2.331330e-03 2.443683e-03 1.432504e-03 1.320151e-03 9.550025e-04 5.617662e-04 6.179428e-04 8.707376e-04 6.179428e-04 1.292062e-03 1.039267e-03 1.011179e-03 7.022077e-04 9.830908e-04 8.988259e-04 1.488680e-03 2.527948e-03
2.134712e-03 1.853828e-03 1.797652e-03 1.966182e-03 1.235886e-03 1.460592e-03 9.269142e-04 8.145610e-04 6.179428e-04 8.426493e-04 5.336779e-04 3.932363e-04 8.707376e-04 3.932363e-04 7.022077e-04 6.741194e-04 8.707376e-04 7.022077e-04 4.213246e-04 3.651480e-04 3.651480e-04 5.055896e-04 3.370597e-04 4.213246e-04 3.370597e-04 4.494130e-04 6.741194e-04 4.494130e-04 5.898545e-04 1.179709e-03 1.685299e-03 1.320151e-03 1.741475e-03 2.134712e-03 1.713387e-03 1.966182e-03
