# Supplementary material for: Molecular mechanism of parental H3/H4 recycling at a replication fork
Source: Nat Commun. 2024 Nov 2;15:9485. doi: 10.1038/s41467-024-53187-4 (PMC11531469; doi:10.1038/s41467-024-53187-4)
Supplement: Supplementary file 9 — Source Data [file 41467_2024_53187_MOESM9_ESM.zip › SourceData/Source Data Supplementary Figure7/FigureS7C.txt]

0.000000e+00 0.000000e+00 0.000000e+00 0.000000e+00 0.000000e+00 0.000000e+00 0.000000e+00 0.000000e+00 0.000000e+00 0.000000e+00 0.000000e+00 0.000000e+00 0.000000e+00 0.000000e+00 0.000000e+00 0.000000e+00 0.000000e+00 0.000000e+00 0.000000e+00 0.000000e+00 0.000000e+00 0.000000e+00 0.000000e+00 0.000000e+00 0.000000e+00 0.000000e+00 0.000000e+00 0.000000e+00 0.000000e+00 0.000000e+00 0.000000e+00 0.000000e+00 0.000000e+00 0.000000e+00 0.000000e+00 0.000000e+00
0.000000e+00 0.000000e+00 0.000000e+00 0.000000e+00 0.000000e+00 0.000000e+00 0.000000e+00 0.000000e+00 0.000000e+00 0.000000e+00 0.000000e+00 0.000000e+00 0.000000e+00 0.000000e+00 0.000000e+00 0.000000e+00 0.000000e+00 0.000000e+00 0.000000e+00 0.000000e+00 0.000000e+00 0.000000e+00 0.000000e+00 0.000000e+00 0.000000e+00 0.000000e+00 0.000000e+00 0.000000e+00 0.000000e+00 0.000000e+00 0.000000e+00 0.000000e+00 0.000000e+00 0.000000e+00 0.000000e+00 0.000000e+00
0.000000e+00 0.000000e+00 0.000000e+00 0.000000e+00 0.000000e+00 0.000000e+00 0.000000e+00 0.000000e+00 0.000000e+00 0.000000e+00 0.000000e+00 0.000000e+00 0.000000e+00 0.000000e+00 0.000000e+00 0.000000e+00 0.000000e+00 0.000000e+00 0.000000e+00 0.000000e+00 0.000000e+00 0.000000e+00 0.000000e+00 0.000000e+00 0.000000e+00 0.000000e+00 0.000000e+00 0.000000e+00 0.000000e+00 0.000000e+00 0.000000e+00 0.000000e+00 0.000000e+00 0.000000e+00 0.000000e+00 0.000000e+00
0.000000e+00 0.000000e+00 0.000000e+00 0.000000e+00 0.000000e+00 0.000000e+00 0.000000e+00 0.000000e+00 0.000000e+00 0.000000e+00 0.000000e+00 0.000000e+00 0.000000e+00 0.000000e+00 0.000000e+00 0.000000e+00 0.000000e+00 0.000000e+00 0.000000e+00 0.000000e+00 0.000000e+00 0.000000e+00 0.000000e+00 0.000000e+00 0.000000e+00 0.000000e+00 0.000000e+00 0.000000e+00 0.000000e+00 0.000000e+00 0.000000e+00 0.000000e+00 0.000000e+00 0.000000e+00 0.000000e+00 0.000000e+00
0.000000e+00 0.000000e+00 0.000000e+00 0.000000e+00 0.000000e+00 0.000000e+00 0.000000e+00 0.000000e+00 0.000000e+00 0.000000e+00 0.000000e+00 0.000000e+00 0.000000e+00 0.000000e+00 0.000000e+00 0.000000e+00 0.000000e+00 0.000000e+00 0.000000e+00 0.000000e+00 0.000000e+00 0.000000e+00 0.000000e+00 0.000000e+00 0.000000e+00 0.000000e+00 0.000000e+00 0.000000e+00 0.000000e+00 0.000000e+00 0.000000e+00 0.000000e+00 0.000000e+00 0.000000e+00 0.000000e+00 0.000000e+00
0.000000e+00 0.000000e+00 0.000000e+00 0.000000e+00 0.000000e+00 0.000000e+00 0.000000e+00 0.000000e+00 0.000000e+00 0.000000e+00 0.000000e+00 0.000000e+00 0.000000e+00 0.000000e+00 0.000000e+00 0.000000e+00 0.000000e+00 0.000000e+00 0.000000e+00 0.000000e+00 0.000000e+00 0.000000e+00 0.000000e+00 0.000000e+00 0.000000e+00 0.000000e+00 0.000000e+00 0.000000e+00 0.000000e+00 0.000000e+00 0.000000e+00 0.000000e+00 0.000000e+00 0.000000e+00 0.000000e+00 0.000000e+00
0.000000e+00 0.000000e+00 0.000000e+00 0.000000e+00 0.000000e+00 0.000000e+00 0.000000e+00 0.000000e+00 0.000000e+00 0.000000e+00 3.203973e-05 3.203973e-05 0.000000e+00 1.601986e-05 4.325363e-04 1.601986e-04 0.000000e+00 2.402980e-05 0.000000e+00 0.000000e+00 0.000000e+00 0.000000e+00 0.000000e+00 0.000000e+00 0.000000e+00 0.000000e+00 0.000000e+00 0.000000e+00 0.000000e+00 0.000000e+00 0.000000e+00 0.000000e+00 0.000000e+00 0.000000e+00 0.000000e+00 0.000000e+00
0.000000e+00 0.000000e+00 0.000000e+00 0.000000e+00 0.000000e+00 0.000000e+00 0.000000e+00 0.000000e+00 0.000000e+00 0.000000e+00 2.242781e-04 4.485562e-04 9.611919e-05 3.684569e-04 1.225520e-03 1.201490e-03 9.611919e-04 1.233530e-03 1.922384e-04 8.009932e-06 0.000000e+00 0.000000e+00 0.000000e+00 0.000000e+00 0.000000e+00 0.000000e+00 0.000000e+00 0.000000e+00 0.000000e+00 0.000000e+00 0.000000e+00 0.000000e+00 0.000000e+00 0.000000e+00 0.000000e+00 0.000000e+00
0.000000e+00 0.000000e+00 0.000000e+00 0.000000e+00 0.000000e+00 0.000000e+00 4.004966e-05 1.682086e-04 1.601986e-05 7.208939e-05 3.123874e-04 1.505867e-03 1.177460e-03 1.642036e-03 3.179943e-03 2.867556e-03 3.556410e-03 3.836758e-03 8.810926e-04 3.284072e-04 1.842284e-04 4.725860e-04 1.521887e-04 0.000000e+00 0.000000e+00 0.000000e+00 0.000000e+00 0.000000e+00 0.000000e+00 0.000000e+00 0.000000e+00 0.000000e+00 0.000000e+00 0.000000e+00 0.000000e+00 0.000000e+00
0.000000e+00 0.000000e+00 0.000000e+00 0.000000e+00 0.000000e+00 0.000000e+00 0.000000e+00 1.201490e-04 8.810926e-05 2.402980e-05 8.810926e-05 1.754175e-03 2.995715e-03 3.500340e-03 3.828748e-03 4.125115e-03 5.959390e-03 1.114182e-02 8.963114e-03 2.979695e-03 2.867556e-03 9.932316e-04 1.041291e-04 8.009932e-06 0.000000e+00 0.000000e+00 0.000000e+00 0.000000e+00 0.000000e+00 0.000000e+00 0.000000e+00 0.000000e+00 0.000000e+00 0.000000e+00 0.000000e+00 0.000000e+00
0.000000e+00 0.000000e+00 0.000000e+00 0.000000e+00 0.000000e+00 8.009932e-06 8.009932e-05 2.803476e-04 6.808442e-04 3.844768e-04 7.048740e-04 2.803476e-03 5.839241e-03 8.979134e-03 1.026873e-02 9.243462e-03 1.398534e-02 1.422564e-02 1.375305e-02 6.319837e-03 2.739397e-03 3.924867e-04 9.611919e-05 1.521887e-04 0.000000e+00 0.000000e+00 0.000000e+00 0.000000e+00 0.000000e+00 0.000000e+00 0.000000e+00 0.000000e+00 0.000000e+00 0.000000e+00 0.000000e+00 0.000000e+00
0.000000e+00 0.000000e+00 0.000000e+00 0.000000e+00 5.606953e-05 3.364172e-04 3.123874e-04 4.725860e-04 7.529336e-04 1.273579e-03 2.851536e-03 5.070287e-03 8.154111e-03 1.371300e-02 2.117826e-02 1.976851e-02 1.903961e-02 2.026513e-02 1.818255e-02 8.923065e-03 3.171933e-03 6.327847e-04 8.570628e-04 7.128840e-04 4.805959e-05 0.000000e+00 0.000000e+00 0.000000e+00 0.000000e+00 0.000000e+00 0.000000e+00 0.000000e+00 0.000000e+00 0.000000e+00 0.000000e+00 0.000000e+00
0.000000e+00 0.000000e+00 0.000000e+00 0.000000e+00 0.000000e+00 8.009932e-05 8.971124e-04 6.407946e-04 3.764668e-04 1.345669e-03 3.620489e-03 8.049982e-03 1.078938e-02 1.645240e-02 2.374945e-02 2.443029e-02 2.533542e-02 2.793864e-02 2.004085e-02 1.320838e-02 7.216949e-03 4.293324e-03 2.146662e-03 8.810926e-04 8.009932e-06 0.000000e+00 0.000000e+00 0.000000e+00 0.000000e+00 0.000000e+00 0.000000e+00 0.000000e+00 0.000000e+00 0.000000e+00 0.000000e+00 0.000000e+00
0.000000e+00 0.000000e+00 0.000000e+00 0.000000e+00 2.402980e-05 2.402980e-05 4.485562e-04 1.137410e-03 7.369138e-04 2.034523e-03 5.735112e-03 8.666747e-03 1.096560e-02 1.770996e-02 2.350915e-02 2.443830e-02 2.466258e-02 2.296448e-02 1.888742e-02 1.587569e-02 1.143818e-02 8.250230e-03 4.525612e-03 1.257559e-03 1.682086e-04 2.402980e-05 0.000000e+00 0.000000e+00 0.000000e+00 0.000000e+00 0.000000e+00 0.000000e+00 0.000000e+00 0.000000e+00 0.000000e+00 0.000000e+00
0.000000e+00 0.000000e+00 0.000000e+00 4.004966e-05 1.201490e-04 1.201490e-04 2.803476e-04 8.009932e-04 1.097361e-03 2.419000e-03 6.239737e-03 8.282270e-03 1.031679e-02 1.249549e-02 1.367295e-02 1.530698e-02 1.562738e-02 1.618006e-02 1.412151e-02 1.400937e-02 1.014057e-02 7.649485e-03 4.677800e-03 1.193480e-03 6.007449e-04 2.002483e-04 0.000000e+00 0.000000e+00 3.203973e-05 7.208939e-05 8.009932e-06 0.000000e+00 0.000000e+00 8.009932e-06 0.000000e+00 0.000000e+00
4.805959e-05 9.611919e-05 4.805959e-05 1.762185e-04 3.444271e-04 4.165165e-04 6.968641e-04 1.281589e-03 1.962433e-03 2.611238e-03 3.091834e-03 4.765910e-03 5.574913e-03 6.431976e-03 7.785654e-03 9.075253e-03 7.713565e-03 6.928591e-03 6.720333e-03 6.648244e-03 4.301334e-03 3.652529e-03 2.659298e-03 1.714126e-03 1.409748e-03 4.725860e-04 1.281589e-04 0.000000e+00 3.203973e-05 2.322880e-04 2.082582e-04 8.810926e-05 9.611919e-05 1.121391e-04 1.601986e-05 9.611919e-05
2.723377e-04 2.723377e-04 3.123874e-04 4.565661e-04 5.046257e-04 5.767151e-04 4.725860e-04 4.886059e-04 6.888542e-04 1.161440e-03 1.273579e-03 2.122632e-03 2.555168e-03 1.922384e-03 2.571188e-03 2.763427e-03 2.531139e-03 2.282831e-03 2.402980e-03 2.555168e-03 2.210741e-03 1.778205e-03 1.337659e-03 8.170131e-04 6.327847e-04 4.085065e-04 8.009932e-05 1.842284e-04 1.601986e-04 2.803476e-04 2.162682e-04 1.762185e-04 2.483079e-04 1.762185e-04 2.563178e-04 1.361688e-04
1.521887e-04 1.762185e-04 1.762185e-04 1.922384e-04 2.723377e-04 2.803476e-04 2.643278e-04 2.723377e-04 3.123874e-04 2.963675e-04 2.402980e-04 2.643278e-04 3.364172e-04 3.444271e-04 3.123874e-04 3.924867e-04 5.366655e-04 5.687052e-04 6.568144e-04 7.128840e-04 6.968641e-04 7.048740e-04 4.725860e-04 4.165165e-04 2.883576e-04 2.803476e-04 1.521887e-04 1.441788e-04 1.281589e-04 1.441788e-04 1.281589e-04 1.762185e-04 1.682086e-04 1.361688e-04 1.361688e-04 1.441788e-04
