# Supplementary material for: Molecular mechanism of parental H3/H4 recycling at a replication fork
Source: Nat Commun. 2024 Nov 2;15:9485. doi: 10.1038/s41467-024-53187-4 (PMC11531469; doi:10.1038/s41467-024-53187-4)
Supplement: Supplementary file 9 — Source Data [file 41467_2024_53187_MOESM9_ESM.zip › SourceData/Source Data Supplementary Figure7/FigureS7J.txt]

# Distance
  108.0950
   98.9914
  116.1540
  117.7220
  116.8940
  111.4440
  115.2870
  112.1370
  114.3000
  113.5860
  107.1130
  109.7260
  123.7090
  125.8780
  105.7420
  101.2240
   89.2078
   92.7365
   92.6565
   85.8602
   92.7150
  103.4300
  104.1470
  111.9300
  102.8570
  102.5420
  129.3580
  104.6230
  103.0200
  114.9360
  109.2490
  113.0120
  111.5500
  112.2920
  107.2980
   99.6386
  112.3270
  114.1980
   96.5168
  104.7220
  111.1660
  105.0530
  105.9140
  125.5110
  131.0110
  106.2680
  104.4430
  110.7650
   97.6339
  135.6170
  133.6120
  125.3460
  117.3520
  108.3420
  121.7770
  101.9210
   96.4399
  121.4630
  113.8050
  114.3030
  113.2480
  116.9180
  102.2870
  110.9190
  110.2690
  102.6650
  116.0610
  104.5470
  111.1780
  103.4100
  102.1820
  106.5650
  102.9450
  105.7160
  109.6640
  109.9720
  108.4100
  103.4830
  102.1630
  101.1250
  103.0300
  101.3910
  106.3680
  104.9440
  101.7940
   99.8055
   93.9124
   98.5697
   99.8623
   96.4173
   92.8703
   92.9883
   95.5941
   94.1117
  103.1040
  102.4810
   97.8926
  110.6890
  108.1150
  101.6930
  100.3890
  104.5560
  109.3460
  108.6810
   96.1068
  100.0020
  105.4460
   96.9901
   99.0986
   98.9554
  104.0460
   98.0597
  111.3120
  105.8880
   96.8394
   98.0600
   91.8840
   94.0228
   98.6736
   93.1176
   84.3844
   81.2598
   93.3917
   92.0487
   98.9060
   90.2429
  103.6170
  101.2270
  100.5070
   97.9117
  103.2240
   95.9318
   93.4581
   99.0117
   94.7868
   97.2435
   98.7198
   95.9487
   98.2747
   96.5822
  100.1280
  100.4330
  103.7140
  103.0370
   95.5102
   98.2764
  100.9600
  101.1570
  104.7720
   95.2334
  101.7540
   98.1002
   88.6821
   91.6498
   93.2207
   97.4310
   96.5097
   95.9608
   95.7879
   94.5440
   96.0268
   95.2383
  103.2970
  103.3990
  100.6580
  115.5190
  110.5040
  108.4780
   97.9587
  101.4850
  106.6670
  105.1910
  105.8850
  104.9880
  105.7920
  102.8090
  102.0460
  115.7520
  114.7230
  112.6760
  108.2520
  120.5630
  115.8630
  111.0200
  105.9120
  106.9200
  116.9250
  108.3620
  105.8390
  113.9430
  103.7530
  105.3760
  101.7530
  107.6080
  118.4730
  119.7420
   93.8836
  101.7980
  108.5350
  104.0540
  100.2920
   94.6568
  109.7630
  134.2280
  104.5810
  113.7850
  111.3790
  108.6850
  107.3520
  105.6840
  112.6320
  109.3410
  108.1450
  111.1920
  110.1650
  118.4570
  117.7230
  120.7620
  120.5970
  116.9820
  118.7370
  118.8970
  110.1690
  116.1260
  107.8430
  113.2570
  105.5330
  118.3250
  112.0030
  120.9920
  109.2270
  108.5960
  113.3440
  117.4140
  109.9070
  111.1340
  116.9380
  113.3360
  111.9360
  123.6400
  120.1800
  117.7750
  116.1790
  111.4870
  112.7680
  108.1720
  114.2780
  107.9720
  107.4910
  110.1670
  109.2250
  117.5030
  119.5190
  120.8170
  114.2870
  118.1330
  120.7860
  116.7820
  114.0990
  117.3670
  112.1380
  118.1110
  113.0450
  109.6840
  112.7910
  111.8600
  116.0110
  114.4040
  115.1980
  117.8080
  118.8610
  111.8630
  114.7290
  105.0720
  111.8590
  120.9900
  114.6010
  107.8490
  114.1190
  121.9990
  110.7880
  114.2460
  120.7520
  115.4830
  118.4700
  117.8740
  117.8590
  110.7150
  111.4050
  109.5310
  112.1630
  119.8970
  119.4800
  126.2240
  132.9480
  128.5790
  121.1430
  130.0340
  123.1860
  120.9260
  117.1830
  117.5380
  122.0250
  116.9320
  113.6550
  114.2860
  115.8990
  111.4730
  105.2010
  100.6730
   96.8428
  105.7760
  103.9930
  101.7880
  103.9240
  105.4900
  102.8940
  106.2350
  105.5460
  105.4080
  105.8600
  103.1860
  105.4570
  109.6630
  112.7780
  107.1570
  105.8210
  115.6090
  118.5460
  113.6960
  113.6450
  121.5780
  120.2490
  111.1230
  106.0650
  116.4440
  108.5320
  120.3350
  102.6090
  107.1560
  105.0590
  103.1440
  108.9280
  130.6520
  111.3250
  122.8410
  115.5200
  121.4480
  103.9910
  101.0790
  106.8310
  107.1250
  109.5360
   99.8577
   97.8580
  102.6320
   93.7254
  101.4910
  116.8100
  122.7150
   94.6657
   93.7877
  107.8650
  109.4280
  119.2020
  116.3410
  118.8870
  111.8070
  107.4910
  109.7960
  122.8700
  108.1950
  128.7800
  114.0090
  120.1090
  120.5150
  116.8990
  123.8320
  118.0120
  119.0610
  119.7700
  116.3770
  113.8700
  120.4440
  112.3280
  119.2710
   95.1921
  115.5670
  126.5730
  110.7780
  104.6940
  114.3240
   86.9158
  109.6340
  107.1880
  102.8060
  100.2430
  104.3240
  114.1920
  119.6370
  103.8470
  111.7800
  108.6570
   86.0597
   82.3980
   93.5741
  102.5040
  108.2650
   96.1254
  105.1060
   90.2508
   97.8716
  112.4910
  108.5400
  125.7350
  124.8520
  101.4400
  111.9050
  100.0830
  116.6800
  121.1310
  138.9940
  116.8740
   86.1886
   86.9211
  114.1060
   99.6067
  100.1140
  106.0610
  109.6380
  106.5690
  116.4100
  119.4400
  120.6610
  115.1920
  112.0960
  118.5010
  125.8030
  124.9540
  130.4800
  117.8720
  115.2740
  108.8230
  109.8120
  111.2320
  114.7530
  104.6550
  106.9170
  107.6450
  108.0360
  106.2550
  103.2780
  105.3030
  106.4290
  111.7170
  107.9480
  109.1510
  110.6170
  102.2700
   85.8375
   93.8363
   88.3575
   95.7367
   87.6699
   95.9871
  106.5710
  110.9800
  112.7460
   94.3631
  107.5610
  102.4610
  125.9270
  117.5870
  111.5040
  113.0990
  117.4220
  107.8810
  108.2300
  103.0470
  117.9150
  111.0690
  123.1870
  118.3990
  115.1450
  114.7010
  108.6680
  113.0660
  110.8170
  111.4220
  113.9350
  113.4470
  113.3690
  108.9190
  111.5410
  109.3520
  112.5290
  103.9770
  113.6670
  104.5000
  108.7270
  107.1140
   97.6820
  102.9540
  108.4970
  115.1720
  116.4560
  114.7470
  113.9120
  121.3990
  118.0580
  124.5960
  115.2150
  119.1790
  116.4400
  110.5910
  114.4110
  112.4340
  109.9070
  106.0930
  112.2870
  107.2010
  108.1340
  111.1820
  107.6310
  108.2500
  107.8580
  104.1890
  111.7770
  105.7970
  106.7900
  108.0210
  101.7770
  107.4470
  110.5270
  103.7530
  105.1770
  103.2310
  102.9860
   94.6492
   94.5945
   98.2600
  103.0330
  101.4280
   99.9698
  108.8420
  103.6130
  103.3000
  110.0180
   99.3732
   97.5806
  107.3720
  103.1900
  110.4180
  112.4250
  118.0450
  117.7260
  109.9750
  120.7150
  116.8290
  110.6260
  109.5560
  112.5220
  107.4360
  108.1350
  109.5050
  106.0570
  103.7990
   99.9528
   99.6762
  100.3820
  100.1510
  108.2050
  110.6050
  110.9300
  111.9970
  109.9040
  110.3100
  108.7190
  107.2800
  101.2320
  110.7470
  109.0900
  106.7080
  112.6830
  104.1180
  111.1690
   97.3323
  104.3680
   99.6071
  100.5590
   96.4320
   98.6357
   96.3032
   93.5019
   89.2871
   94.8512
   97.4936
   99.7040
   93.9207
   97.7140
   97.5102
   87.6578
   90.6353
   88.4840
   93.6249
   82.1327
   92.6470
   88.2447
   85.2473
   83.0822
   90.5961
   95.6442
   95.0089
  101.5160
   94.0389
  101.8140
  106.0070
   99.9957
   94.4678
  107.0670
  104.6800
   96.8253
   88.6726
   91.8127
   92.1757
   94.0190
   98.4131
   92.7793
   87.0819
   86.9232
   88.1770
   85.7587
   81.5995
   81.9075
   85.4252
   89.0930
   87.4595
   94.8853
   82.3779
   94.6282
   86.0172
   81.0398
   72.9004
   76.2200
   72.2937
   77.9226
   75.8731
   70.5557
   73.0176
   68.4671
   73.5455
   60.6519
   73.0919
   75.5356
   82.3456
   82.6498
   89.4830
   86.9022
   86.5812
   82.3540
   85.9821
   77.2449
   75.4658
   77.7025
   79.6122
   79.2768
   74.7376
   73.1783
   80.0852
   79.8845
   73.3545
   74.3883
   79.3252
   79.3775
   84.1267
   89.7177
   85.2225
   90.2832
   85.0211
   92.1820
   92.2406
   95.4535
   95.8814
   90.8277
   93.3964
   91.2055
   97.9572
   92.4744
   93.2563
   94.0979
   98.7755
   96.7527
   94.8564
   97.7073
  105.3140
   94.7546
   95.9993
   92.3087
   90.2482
   91.1886
   92.6358
   89.4415
   92.5861
   97.5096
   96.2886
  103.1260
  100.2320
  104.6340
  104.5300
  103.4450
  101.2910
  110.1040
  110.6430
  113.8790
   96.4341
   97.0441
  106.5030
   96.7386
   95.8990
   93.4030
   98.5716
   92.8547
   91.8747
   91.6716
   92.8943
   97.7941
  109.2170
  100.4600
  101.0610
  106.7170
  101.6390
  103.4010
  110.9060
  113.4180
  107.0740
  107.3070
  102.1730
  107.0710
  100.9490
  107.2660
  105.6040
  104.5920
  107.3810
  113.2710
  112.4550
  108.4980
  111.7100
  105.1410
  100.0660
  101.4720
  114.3730
  113.5210
  111.1650
  112.9420
  113.0350
  120.6410
  118.8670
  121.0860
  125.8760
  119.9220
  116.9060
  116.2450
  122.1640
  124.7400
  127.4760
  127.3160
  128.3010
  115.7050
  125.4630
  125.4190
  120.6390
  115.7570
  106.7240
  114.8070
  113.7110
  104.7160
  107.8800
  112.3500
  113.6240
  121.6570
  118.9030
  114.2410
  108.1910
  105.6030
  113.6350
  115.7700
  113.1990
  113.1690
  115.2020
  112.2370
  114.5300
  116.5070
  114.6640
  105.3590
  100.5280
  100.6120
   96.4556
  108.2130
  106.8900
  106.6010
  105.3210
  103.2400
  106.7690
  112.1940
   99.5245
  106.0080
  110.4900
  106.7320
  106.1410
  107.3640
  104.9920
  116.0710
  119.4630
  116.1810
  121.6640
  126.6400
  124.7930
  119.2890
  113.1070
  123.7730
  127.3960
  122.6380
  115.2780
  110.8320
  113.2580
  116.7980
  123.5810
  116.1060
  106.7490
  103.0490
  108.5570
  116.2440
  116.6280
  114.1750
  127.4560
  118.5530
  125.4490
  121.6320
  113.8190
  112.2690
  102.5580
  102.9170
  101.6640
  100.0070
   98.4922
   97.4721
   97.7884
   99.0340
   98.5684
  100.4860
   99.4187
  104.9630
  106.6800
  108.2140
  107.5540
  105.6900
  108.2100
  106.8450
  109.2410
  110.0790
  106.9950
  103.5920
  102.2160
  104.2660
  102.4570
   98.1233
  101.3630
   97.4876
  100.4610
  100.6860
   98.7114
  102.7590
  105.3790
  104.3390
   98.3977
  103.2060
  105.1460
  108.2250
  115.8780
  120.5040
  124.6230
  112.5680
  118.5240
  116.7680
  120.0220
  112.3350
  111.1800
  118.8900
  112.1840
  111.4900
  113.9060
  109.6810
  113.7860
  114.8410
  114.3150
  111.5580
  115.5150
  116.1330
  118.6840
  117.6010
  113.7160
  112.1130
  115.5040
  117.0550
  109.8440
  112.4790
  113.9760
  110.6520
  111.6900
  105.4230
  108.8430
  114.6660
  110.1150
  108.3750
  111.4640
  113.1220
  110.7290
  110.1970
  116.4510
  109.7930
  109.7170
  102.5800
  100.5060
  104.0540
  103.0610
  112.3600
  119.2720
  115.6280
  111.3610
  106.2330
   99.1297
  105.9270
  107.2820
   97.0333
   93.1197
   93.3213
   97.9877
   99.9991
   96.2785
  103.0030
   93.5384
   95.0864
  100.1110
   92.9678
   96.3194
  103.6360
  105.7700
  106.0930
  112.9000
  114.8240
  116.9020
  120.2840
  118.1130
  113.5110
  115.9470
  116.1310
  123.6200
  118.5230
  110.1100
  113.8030
  111.8010
  112.1470
  108.5470
  108.9220
  106.8960
  108.7100
  102.4060
  102.3520
  104.8740
  111.8490
  118.9860
  110.7850
  112.4460
  112.1640
  106.5900
  107.1360
  105.7530
  109.6880
  103.7330
  100.7350
  111.7190
  118.9310
  115.1460
  115.9480
  114.4080
  116.1130
  114.1310
  112.4140
  126.8060
  125.4330
  120.2590
  115.2150
  114.5400
  113.8280
  113.2690
  108.3810
  107.7200
  111.1490
  116.6460
  114.6730
  112.4350
  109.5540
  115.7120
  112.2840
  113.5670
  117.0410
  113.8430
  110.5780
  108.7770
  113.6940
  108.4170
  111.3140
  110.9340
  107.9600
  108.6110
  109.0670
  117.8720
  105.1960
  113.4500
  120.2860
  110.2350
  107.8170
  109.3060
  112.5490
  116.7510
  115.2260
  117.6450
  103.6720
  117.7670
  109.4730
  116.7720
  114.4600
  110.0010
  113.7670
  114.6200
  114.4510
  117.2170
  114.4360
  108.7110
  112.4230
  117.2170
  106.7130
  116.6830
  114.1050
  114.3980
  113.9530
  120.3880
  115.4590
  112.3890
  113.6250
  121.1140
  119.7970
  126.1380
  122.1180
  114.8400
  119.3840
  121.0520
  116.7060
  121.6210
  124.5690
  120.6910
  117.7040
  110.1720
  117.9670
  115.3610
  121.0730
  115.9280
  110.9140
  113.1810
  111.6840
  107.8650
  106.2270
   99.9440
  102.2380
  105.0180
  101.4970
  102.3540
  109.5370
  113.2050
  114.5230
  112.8140
  109.5790
  110.3220
  109.3420
  108.5650
  113.1420
  110.7570
  111.0330
  108.9570
  113.1530
  111.0960
  111.0420
  111.9670
  102.8570
  102.7330
  113.1720
  105.7630
  109.5420
  110.4520
  116.3100
  113.0440
  110.1440
  112.8190
  108.7640
  111.7850
  104.8050
  104.8410
  106.4260
  102.3850
  102.1750
  101.1130
   98.8205
  101.2170
  102.2960
  107.4280
  111.6400
   97.0692
  108.6820
  106.3860
  113.8630
  106.5050
  110.8330
  112.0780
   97.1329
   98.6722
  104.3510
  108.1670
  104.3250
  111.5830
  102.7990
  100.2550
  104.1640
   98.2944
  104.0030
  109.7870
  104.1750
  108.1470
  104.6630
  113.0050
  116.0100
  115.9990
  110.6660
  103.5660
  100.0880
   99.4259
  104.2370
  111.3840
  110.4050
  113.0160
  114.5440
  112.2610
   98.9458
  105.5030
  107.1450
  115.8760
  107.1790
  107.4370
  107.8590
  109.9280
  113.7620
  112.8520
  108.3420
  111.1140
  104.0910
  104.1170
  108.5880
  108.5780
  106.5230
  106.9740
   98.8449
  110.3770
  104.5230
  101.9030
  107.3920
  107.1060
  111.4960
  116.2070
  115.0320
  118.7900
  119.6970
  118.8250
  120.9920
  119.7950
  112.7600
  117.0690
  120.2220
  115.3630
  122.5200
  124.6950
  122.7910
  125.7380
  127.7000
  120.1050
  114.1110
  119.0240
  119.3450
  116.9250
  117.9430
  113.7750
  111.7500
  110.8610
  109.0840
  114.6150
  113.3080
  104.9140
  113.1510
  110.6220
  113.1240
  113.1470
  113.7550
  111.6460
  111.9020
  120.1770
  118.4650
  115.7100
  112.1730
  113.5330
  114.6180
  112.8830
  108.5070
  108.6820
  108.6130
  111.8760
  105.8190
  103.4420
  102.5180
  107.1200
  104.7660
  112.0780
  111.7090
  112.2470
  111.8770
  114.5150
  115.9110
  112.1170
  111.7490
  106.7990
  111.7930
  110.9900
  119.4840
  106.7700
  112.8840
  113.2670
  110.0920
  115.5990
  116.2180
  110.4230
  109.2250
  111.8330
  112.1000
  103.6650
  111.0550
  108.4870
  115.9310
  112.2450
  111.8190
  115.3490
  113.2410
  110.4820
  119.2530
  119.2110
  123.5550
  122.5350
  130.3400
  125.0780
  123.7840
  116.5840
  118.6020
  123.9200
  115.3270
  118.5320
  121.2950
  108.7800
  109.8360
  101.0380
  110.8640
  103.8930
  100.6960
   98.9755
  107.5590
  108.8960
  101.0190
  110.2200
  110.2570
  109.2870
  103.6320
  107.0030
  117.0070
  115.4440
  120.0250
  114.6700
  119.7080
  112.2940
  117.7610
  116.6730
  114.0770
  113.0280
  104.8130
  102.9380
  113.0610
  101.5560
  104.0800
  101.0980
   99.8583
  100.6090
  105.9990
  115.8160
  112.9060
  117.0980
  124.5390
  121.4950
  107.9790
  113.0000
  112.7550
  111.7820
  112.8790
  108.3600
  108.6620
  104.2040
   97.8614
  100.7430
  109.4740
  105.2570
  102.7410
  103.7540
  111.3720
  109.4310
  110.3740
  107.5570
  106.6150
  114.9330
  109.8900
  116.8760
  121.6360
  111.6670
  112.5650
  116.4640
  126.1110
  121.5800
  122.1030
  118.7290
  125.1280
  123.6490
  121.7420
  118.5100
  121.1760
  123.2230
  128.2610
  127.3460
  125.0890
  123.6780
  126.3040
  127.8040
  125.4530
  123.6890
  119.8330
  121.4880
  111.4640
  117.5080
  120.7560
  116.4540
  114.8160
  113.5950
  117.4330
  116.4470
  117.2130
  114.6930
  113.6320
  112.0760
  112.7940
  111.9610
  112.5290
  129.3570
  126.5300
  127.1720
  118.8310
  120.8010
  123.7470
  123.7450
  118.5480
  122.2140
  120.2140
  122.1710
  121.3600
  116.2920
  121.3970
  125.4650
  118.2860
  122.7200
  119.9640
  119.5650
  119.9750
  116.2840
  117.9060
  118.0410
  121.9370
  120.6460
  122.7050
  116.9460
  117.1470
  118.5630
  117.4970
  120.6790
  120.9550
  114.9820
  113.5580
  115.9130
  122.2220
  122.8640
  119.4780
  121.5890
  123.5980
  130.8590
  125.5470
  131.4800
  133.7020
  124.6850
  128.3900
  129.9610
  130.6020
  125.4600
  120.5410
  116.3540
  110.8820
  114.3260
  115.1880
  117.6110
  118.1620
  111.1470
  112.3590
  120.4180
  119.3460
  120.9990
  120.1330
  113.3410
  116.6900
  111.9570
  111.8060
  111.3400
  115.5670
  106.9950
  107.1460
  108.2230
  105.8340
  111.2970
  109.1050
  110.9410
  108.1340
  107.2640
  109.6520
  110.5550
  110.8540
  115.8870
  109.6380
  114.8050
  113.9140
  112.8240
  113.1000
  113.6570
  116.8860
  117.3020
  115.5700
  104.6020
  109.1430
  106.8890
  108.0850
  101.6610
   96.1335
   98.7068
  104.4800
   99.8249
   99.4684
   97.2028
   94.0385
   98.3254
  101.3270
  100.0130
   97.4319
   94.8171
   94.6226
   94.2612
  102.0080
  100.7260
  102.9330
   98.7119
  102.4030
  104.8010
  110.0380
  112.6720
  117.6660
  112.8350
  107.9910
  115.8160
  114.0760
  106.1180
  108.2260
  111.4940
  112.1670
  115.0020
  115.6280
  113.9210
  113.2560
  115.0640
  124.6030
  121.7330
  119.6990
  109.2980
  113.1330
  117.6800
  115.5910
  115.8210
  116.5860
  107.8080
  109.5780
  109.8480
  102.0050
  108.7170
  107.5720
  111.6380
  107.2570
  109.6250
  104.2650
  111.4530
  113.5710
  111.6030
  115.0190
  115.0040
  112.9590
  117.9360
  117.5800
  117.4820
  123.0030
  120.8290
  126.7740
  120.7030
  120.1490
  118.4900
  123.8420
  127.0350
  124.5450
  121.8750
  122.8230
  118.4260
  121.3330
  110.3080
  118.7460
  122.7760
  119.4650
  116.1850
  110.2780
  114.9990
  115.0700
  113.4320
  109.7830
  118.5970
  111.5960
  118.3460
  116.4030
  117.5380
  119.2900
  122.7960
  122.0200
  122.1230
  119.0980
  120.8390
  118.4980
  119.2340
  112.5250
  109.5650
  117.2930
  111.9080
  107.2680
  110.9840
  117.7160
  112.5950
  112.3700
  103.6810
  107.6220
  108.9970
  103.3280
  111.9150
  108.9170
  116.7480
  111.6560
  115.8700
  115.2130
  117.4670
  117.7290
  115.1910
  116.4500
  116.4280
  115.6760
  114.5460
  121.8830
  122.9690
  120.6420
  108.0340
  111.3170
  108.8940
  115.9680
  110.2780
  108.2670
  109.0270
  122.4060
  108.4200
  101.6310
   98.6597
   97.2291
  107.3440
  102.5960
  105.5510
  102.6710
  105.3460
  107.6870
  113.7460
  110.5600
  108.1610
  105.7490
  113.2460
  111.3000
  112.9700
  113.4390
  114.8410
  107.8650
  104.0910
   99.3136
  104.2750
  104.5010
   93.4886
   95.1346
   94.4023
  102.1110
   99.8686
  102.5240
   96.2804
  101.5980
   98.4793
   96.9356
  105.8530
  102.3540
  102.1160
  102.9480
   99.4044
   97.2779
   97.9061
   99.7670
   98.5700
  101.0150
  105.0510
  107.5240
  107.2510
  108.3790
  105.1000
  104.1980
   99.4331
   97.3046
   99.0390
  101.6250
  101.7040
  101.2720
  107.6510
  103.0780
  105.7940
   99.6683
   96.2141
  101.1710
   99.6218
   96.1737
   96.5962
   96.8519
   99.3873
   94.9946
   93.9651
   93.7145
   95.4120
   94.1426
   98.7278
  100.9650
  100.6070
   93.7048
   94.5220
   92.2480
   98.9102
   92.0621
   90.6247
   95.8338
   98.3305
  101.2180
  107.0390
  108.5880
  105.9340
  108.5100
  105.0800
  113.2900
  107.2830
  103.3000
  106.3020
  108.0550
   99.8841
  108.0350
  106.2450
  100.8910
  111.6400
  109.3840
  111.6720
   99.3311
   97.7189
  102.1010
  104.7030
  111.8150
  111.6190
  103.4320
  103.5370
  107.4310
  102.3060
  107.1740
  118.3660
  116.6500
  116.7720
  115.7290
  120.5850
  116.1480
  113.1620
  114.6190
  122.3350
  116.8230
  108.9520
  112.5230
  116.8590
  119.5070
  122.8780
  127.1350
  126.5100
  125.2580
  115.5230
  116.6960
  112.4410
  107.9780
  116.5550
  110.5930
  114.0910
  108.0320
  115.1950
  107.3270
  107.9130
  110.6720
  108.0090
  109.7220
  105.5920
  102.2590
  106.2420
   98.5150
  109.2990
  109.4190
  103.0030
  104.7910
  104.7970
  118.8390
  120.2870
  122.0510
  114.6230
  120.3270
  126.1660
  115.6670
  117.9750
  114.9200
  106.3470
   98.3627
  123.0490
  132.7320
  114.4790
  121.3690
  117.7490
  119.8450
  105.6970
  109.9970
  101.0880
   97.8412
  101.1300
   96.1308
  103.1230
  101.2830
  106.7580
  101.4710
  100.0150
  101.8200
   94.0487
   84.5369
  117.1080
  121.7390
  119.0790
  127.5900
  122.6900
  117.8740
  117.7230
  119.6320
  125.9260
  127.5300
  138.6890
  106.7070
  123.3610
   98.1789
  107.9450
  116.5040
   99.6741
  104.4620
   98.7794
  115.4570
  110.9900
  103.8780
  104.5150
  117.2600
  112.4050
  100.6300
  100.1640
  101.7050
  105.8960
  112.9480
  116.7810
  115.1930
   98.0975
  106.1130
  100.8730
  113.7130
  116.3970
  100.8460
   94.1708
  111.4800
   98.4925
   92.3242
   92.4450
  117.2440
  115.8290
  109.5480
  116.8360
  117.3580
  102.4510
  105.1770
  101.9810
  107.2400
  108.3100
  101.8160
  104.4800
  108.5940
  106.0080
  103.5050
   98.5090
   98.6174
  104.2810
  100.3480
   97.6336
   96.6910
   96.0158
   95.2092
  102.9670
   97.4495
   97.3990
   99.0142
   94.1722
   96.0727
   94.5881
   96.4020
   95.7273
   94.7360
   91.6352
   98.0738
   92.2136
   97.5575
  103.6860
   96.5221
   93.4423
   95.7803
  100.5570
  101.6890
  101.2200
   99.3893
   99.8341
  102.7410
  111.5070
  108.5750
  112.8640
  111.9180
  119.7030
  116.7900
  118.5470
  108.1780
  111.6220
  114.7770
  120.2450
  114.6850
  111.4960
  117.6540
  111.3750
  112.1850
  113.1160
  108.5300
  108.2800
  114.7020
  115.4920
  114.5960
  111.0350
  113.6660
  109.1600
  110.1830
  114.5830
  114.6240
  113.3830
  105.8720
  109.3620
  106.1910
  105.9970
   98.2059
   94.1094
   96.8876
   98.7010
  110.3390
  100.3690
   95.1673
   99.7828
   99.7234
   96.4784
   97.3468
   93.7217
   93.3858
   90.3459
   96.4650
  100.8390
  101.1340
   98.2119
  103.0960
  103.6400
  104.9320
  103.5540
  106.8900
  104.6520
  100.0270
  104.5460
  105.4850
  100.7100
  100.8780
  106.0190
  106.2540
  109.7020
  108.9520
  110.6540
  115.4320
  110.6390
  111.4900
  112.3170
  109.7490
  108.8240
  106.3830
  110.2740
  105.8320
  102.3560
  104.5110
   96.4419
   97.2393
  104.5620
  101.6800
  103.9420
  105.1140
  103.3250
  108.1360
  108.5070
  107.3510
  105.4410
   98.1278
   93.2576
   98.7072
   95.4551
  102.9000
   95.7282
   97.5046
   94.5342
   93.8970
  105.8080
   96.7179
   97.6097
  106.2660
  104.0300
  107.1190
  109.3650
  110.4170
  102.1210
  100.8370
  103.6890
  103.4140
   99.1578
   97.3819
  107.8300
  102.5730
  103.0530
  109.6200
  108.4460
  105.8930
  100.6960
   97.0792
  100.5630
  100.2920
  103.0030
  108.8680
  110.6870
  107.8130
  118.8540
  109.0820
  116.6850
  110.8260
  108.0100
  108.9980
  114.8820
  115.3680
  116.9990
  110.6170
  105.2770
   99.7919
   97.7411
   97.9393
  106.0910
   92.5058
  111.2990
  109.7240
  113.6630
  114.0570
  116.6740
  112.4120
  116.9830
  107.4140
  106.8590
  111.2630
  107.8940
  109.8730
  112.7080
  104.8280
  107.2460
  116.0290
  115.6440
  107.2110
  107.8800
  115.7530
  116.4380
  115.0750
  119.5690
  114.6870
  108.8620
  122.0580
  117.7750
  122.7620
  110.0550
  107.5760
  109.5680
  109.6530
  112.2420
  112.8180
  118.6860
  127.7240
  125.6550
  132.0850
  139.7190
  138.9640
  126.2840
  127.7880
  127.0540
  140.9730
  135.4270
  143.3000
  137.4680
  139.9750
  144.0570
  140.2630
  140.9220
  147.7050
  150.3400
  146.6860
  147.9930
  136.9510
  136.5160
  144.3400
  137.3220
  140.2370
  138.4490
  132.8040
  138.3960
  136.8660
  139.0930
  138.3150
  135.4260
  136.5660
  128.0970
  126.5990
  129.1390
  131.0900
  128.6630
  136.2740
  127.8160
  126.0850
  122.0220
  119.1200
  118.1090
  119.9930
  129.4210
  128.6850
  130.2440
  132.0450
  125.9520
  119.0020
  115.1250
  117.5270
  118.8370
  125.2430
  137.2020
  130.6670
  131.7600
  134.0020
  123.7800
  124.2720
  129.1210
  125.5770
  121.6610
  123.0070
  126.1180
  130.1260
  122.1390
  119.4030
  125.5230
  119.3110
  117.5890
  121.1090
  120.8130
  120.2040
  112.0500
  114.9450
  117.7140
  105.7420
  115.1840
  113.9400
  105.8600
  114.0350
  110.4920
  112.8800
  115.5730
  111.3970
  111.7640
  111.6760
  111.3660
  111.9130
  115.1270
  119.2050
  118.4370
  120.3260
  118.2410
  117.0620
  115.9610
  114.1520
  118.7930
  127.1510
  123.7210
  125.6590
  124.3210
  120.5490
  125.2120
  119.9840
  128.1660
  124.1160
  133.7390
  119.9640
  117.2470
  122.6440
  130.9550
  128.6590
  123.1470
  128.5740
  127.0300
  120.2800
  127.9040
  124.4200
  125.7810
  131.3070
  126.4750
  122.9310
  124.4970
  125.6410
  125.0930
  124.1860
  119.2670
  125.8950
  123.1470
  121.2870
  121.9840
  119.5700
  118.1390
  119.0440
  121.2500
  112.5520
  114.2550
  114.9090
  108.5460
  113.1040
  110.4530
  111.7240
  120.1950
  114.5010
  112.4040
  112.0850
  109.0060
  116.9050
  123.7070
  120.9140
  118.5980
  113.3140
  120.8790
  119.6760
  119.4990
  117.9780
  114.9990
  119.1540
  115.6660
  113.4900
  115.8970
  108.5430
  113.7700
  114.5460
  117.4030
  118.7100
  116.9620
  111.3900
  112.8310
  114.3920
  108.2850
  108.7730
  105.9340
  107.3700
  113.0910
  106.9670
  105.7900
  108.9130
  109.7290
  118.0420
  114.5390
  108.9050
  112.0600
   99.6484
  100.7400
  102.9850
  104.6900
  109.9610
  104.9490
  112.5920
  103.4250
  106.6600
   99.8708
  105.4940
  112.2370
  107.4250
  111.0680
  117.8870
  116.1220
  112.6270
  106.5390
  113.2520
  116.8900
  121.0730
  129.0740
  122.9240
  120.9080
  133.6320
  135.3740
  133.0470
  126.8030
  126.5870
  135.3220
  128.4390
  134.4930
  131.1850
  138.9810
  141.7380
  131.3460
  137.9390
  125.4540
  125.4790
  127.9740
  119.8800
  127.3330
  120.2630
  127.2310
  122.5010
  128.1160
  126.2590
  123.7450
  128.7710
  122.0140
  123.3660
  113.2590
  117.5630
  120.0550
  123.2480
  116.5320
  115.5320
  116.9080
  117.1210
  113.8180
  111.7650
  107.2560
  107.1430
  103.3150
  102.5590
   96.8819
   90.1102
   95.7795
   97.9899
   96.1176
   97.7626
   96.5902
   92.8419
   98.3034
   94.9578
   95.7731
  100.8740
   94.5745
   96.2101
   93.5584
  102.2310
   99.0547
   97.3994
   94.4904
   90.3850
   93.4773
   90.8335
   95.1201
   93.4873
   94.6608
   89.5230
   96.4382
   89.4843
   95.3539
   99.4610
  105.6800
  102.5010
  104.3560
  108.7550
  101.4910
  107.2770
  103.9000
   99.5432
  101.5110
  102.1480
  104.9210
  100.4760
  103.5790
  103.5640
  103.3160
  103.5720
  107.4600
  116.1130
  119.0620
  123.6590
  127.4910
  118.4460
  112.3350
  112.6670
  109.8570
  117.9460
  117.6640
  124.0720
  120.2120
  118.7190
  122.6700
  118.7620
  116.9540
  117.7690
  117.0810
  120.6710
  119.2400
  116.5400
  115.5080
  117.6890
  111.1430
  114.1510
  117.5870
  114.3010
  114.8220
  120.8310
  118.1060
  120.0420
  117.6570
  119.1300
  119.8190
  115.5850
  116.7420
  111.1540
  103.9430
  106.8730
  102.6140
   97.5814
  105.8150
  107.0200
   98.7953
   97.3129
   95.2705
   95.9157
   97.2752
   96.4018
  100.3850
   98.3151
   93.9059
   95.5952
   92.1646
   95.8630
   89.6456
   87.8647
   90.3842
   96.8123
   92.2737
  100.1320
  100.0010
   95.4757
   95.5673
   85.6773
   86.8096
   84.7585
   83.2447
   76.7010
   83.4238
   74.6248
   81.2251
   76.4814
   82.7462
   92.5192
   93.5934
   87.8852
   94.2130
   93.6047
   93.5676
   99.9549
   97.8959
   97.0106
   94.3839
   91.9421
   88.3685
   87.4994
   83.0912
   83.3600
   89.7515
   91.0589
   99.9926
  101.8830
  104.1610
  101.0350
  102.5910
   98.5740
   99.0643
   99.2784
   93.9102
   92.2087
   95.2910
   95.9297
   99.5835
  100.0210
  107.7100
  111.9230
  106.9860
  102.2800
   94.7660
   87.5593
   93.5109
   88.4969
   96.1829
   92.2836
   88.4147
   82.6472
   82.2056
   76.9687
   83.6176
   83.2400
   83.6258
   74.4425
   71.3421
   73.0877
   73.8996
   77.9635
   77.1989
   80.7465
   82.7848
   80.1072
   77.4238
   88.7854
   90.4860
   84.6878
   82.2019
   83.8220
   89.8997
   88.5793
   84.1751
   84.4600
   92.2059
   89.4501
   90.5986
   89.0901
   95.5400
  101.8010
  100.1640
  103.5420
  103.6490
  101.0490
   99.8827
   93.1283
   93.3943
   93.1929
   93.4668
   97.0044
   99.2628
   97.0671
  103.1570
  100.7120
  104.9230
  105.0370
  115.9010
  107.9380
  112.6360
  108.9000
  112.8430
  113.0600
  114.5170
  113.3740
  109.7570
  107.8880
  107.1140
  100.0210
  105.1560
  110.2780
  111.1200
  107.9060
  108.1530
  105.2100
  113.2580
  111.6450
  110.9300
  115.0020
  119.9590
  125.1210
  123.6060
  134.9500
  132.0540
  126.3140
  127.0800
  127.2000
  124.3080
  122.8340
  120.6000
  121.5180
  128.2930
  115.5540
  114.9600
  110.2080
  106.9650
  111.3910
  107.8760
  111.6660
  116.9380
  107.0330
  113.2790
  107.8400
  108.5920
  108.2650
  110.3870
  107.6480
  108.8550
  116.0770
  114.5590
  113.6540
  113.8550
  120.3940
  118.1020
  123.3500
  128.0260
  126.4890
  124.5040
  124.6580
  127.8390
  124.8650
  120.9790
  116.6920
  115.4220
  110.3870
  106.8320
  112.7700
  113.9550
  119.2870
  119.0210
  113.2060
  110.7010
  114.2390
  116.6840
  109.5670
  113.8590
  119.7740
  126.5360
  125.6170
  129.2790
  120.9470
  128.2490
  114.2830
  116.4860
  116.3640
  109.5790
  121.8860
  120.2420
  123.8830
  124.7210
  130.0460
  128.4980
  124.4860
  126.8980
  124.7130
  124.1570
  125.9280
  124.4630
  124.5940
  120.5670
  119.7040
  123.1440
  126.1040
  125.3580
  124.4580
  129.4730
  130.7940
  137.3800
  131.1440
  132.5880
  126.6550
  128.3930
  123.1930
  132.7300
  132.4800
  128.7600
  130.4070
  140.3530
  135.6740
  132.4540
  131.6960
  130.6690
  127.5990
  128.6460
  128.8530
  133.3770
  124.6450
  133.8370
  127.7010
  126.8420
  131.1050
  125.7360
  122.5510
  129.7090
  128.0880
  123.3200
  120.5030
  120.1490
  123.8380
  109.0920
  118.1820
  111.4600
  104.0710
  107.4630
  113.0380
  104.8280
  108.8200
  110.4210
  107.6590
  103.1820
  111.8230
  109.2140
  109.2160
  113.0030
  103.7390
  107.6750
  107.3700
  106.3130
  101.6240
  104.9680
  100.7150
  106.5420
  107.1880
   98.1749
   98.7395
  100.2300
  103.6180
   98.5688
   99.0037
   99.5316
   97.7696
   98.4745
  100.5660
   95.7969
  103.4950
  100.7810
  100.9310
  104.1790
  101.2580
   95.8094
   88.5531
   93.1239
   92.1798
   95.9364
   99.2043
  100.9360
   98.3965
  101.1130
  100.1520
  103.3850
  105.8900
  100.9100
  102.6780
  112.5450
  117.4080
  116.8100
  115.8610
  112.8610
  116.6380
  125.1840
  122.7260
  119.2450
  114.0470
  104.0040
  104.3160
  104.7860
  107.0450
  114.3440
  107.4820
  109.1150
  100.2040
   98.3274
  102.2670
   92.0165
   98.9641
  103.3810
  100.8480
   95.4946
   96.8128
   99.7490
  107.0570
  101.6820
   98.6294
  104.6900
   99.0828
  109.3080
   99.7100
  107.6640
   95.7836
  102.2950
  104.6020
  100.0620
   99.8973
   94.2617
   98.6305
   96.0161
  101.5430
   97.2173
   90.4981
   92.4918
   94.1614
   93.1146
   93.0736
   94.4418
   97.0055
   94.7711
   95.4950
   96.0627
   91.7640
   95.0411
  100.8350
  107.9080
  107.0590
  111.3120
  110.3830
  113.5500
  112.7770
  110.4290
  113.7160
  117.8030
  116.8080
  112.2930
  102.4790
  115.2400
  112.1770
  114.3280
  104.7640
  106.6280
  103.0690
  106.0290
  100.9640
   99.0775
   96.8027
  103.1110
  109.5480
   95.6166
  101.4870
  106.5720
  109.7330
  104.4440
   98.4488
  100.2520
   98.9463
  106.5750
  103.0430
  108.8250
  111.9940
  121.8650
  113.7480
  117.5580
  123.7440
  121.2210
  121.2510
  122.1980
  114.7750
  110.9460
  113.3860
  104.7430
  108.7530
  102.2090
  103.6400
  100.4760
   97.2692
  104.4800
  102.8840
   97.4023
  104.8240
  106.5100
  113.4070
  107.1190
  105.4430
  102.1340
  105.5030
  101.3120
  104.8000
  102.5010
   96.7354
  103.5200
  105.3370
  100.1010
   93.1866
   93.1311
   90.8571
   96.0692
   94.9158
   96.4480
   96.8228
   96.5226
   96.2971
  101.5240
   99.1511
   99.5170
   97.6613
  103.1800
  107.7770
  107.6970
   97.5920
  105.6190
  103.7460
  107.3880
  112.9950
  107.4520
  108.0080
  104.8600
  102.4850
  107.9280
  109.7470
  103.5380
  102.7690
  100.9370
   94.2833
   97.6285
  101.8350
   94.4065
  102.6440
  100.1760
  100.3120
  101.9620
   95.3624
   97.9595
   98.8119
   94.1256
   95.3509
  101.8450
  100.3980
  101.1020
  101.1570
  101.5510
   98.6112
  100.2600
  100.1220
   97.6595
  101.9080
   99.1367
  101.5190
  101.3970
  110.2920
  101.3930
  101.7140
   93.8571
  104.1070
  106.5500
  105.3680
  100.8920
  109.4400
  109.5610
  114.9010
  109.9930
  115.9530
  108.6060
  114.6640
  107.2810
  111.7330
  105.0680
  101.3170
  107.5940
   94.4439
  107.1910
  106.4350
  102.8450
  102.4900
  101.1580
   97.8775
  101.6430
  102.2670
  101.2480
   98.9099
  102.6010
  107.2630
  105.7020
   97.4241
   96.6094
   97.7276
   94.6289
   93.9761
   95.7834
   91.8971
   95.1191
   94.6618
   96.9029
   90.3463
   90.9430
   93.7468
   87.1479
   85.1880
   94.3777
   89.7872
   85.4551
   96.0406
   92.1598
   93.1482
   92.8855
   89.3012
   84.2511
   86.6909
   78.4917
   79.9226
   80.3805
   87.3515
   81.3629
   81.7190
   84.5395
   80.9647
   73.0994
   72.1508
   75.9651
   76.9979
   73.2133
   73.1013
   72.5515
   81.4535
   85.0751
   91.8392
   95.1684
   86.0702
   99.4629
   95.3076
   94.0722
   82.7408
   90.2303
   84.4498
   97.2995
   99.6313
   92.7020
   93.1256
   85.9353
   88.0666
   91.5228
   93.8190
   91.7960
   97.4096
   93.9532
  105.1280
   91.6789
   98.2197
   98.1831
  101.9040
   96.5555
   91.6669
   91.8613
   96.6967
  101.4330
   94.3748
   94.0789
  100.7490
  101.9430
  102.2820
   98.7388
  101.3990
  102.3520
   92.4680
   95.0635
   95.4687
   88.9587
   90.3875
   88.9393
   96.9139
  102.9070
  104.9250
  101.0500
   98.1984
   99.2412
   99.5746
  103.5490
   99.4547
   91.6778
   95.5385
   99.8780
   99.2994
  104.2340
  106.4970
  101.1200
   98.1761
  100.2990
   99.1012
   98.5848
   98.0018
   93.8022
   94.9280
  111.5420
   99.3754
  105.0680
  105.6540
  109.8690
  113.5150
  116.0920
  104.3410
  100.3940
  102.8260
   99.0998
   99.1922
  104.2110
  112.8890
   98.3030
   98.9666
  107.0790
  100.3650
   94.4624
   96.2660
   99.0797
  102.0490
   97.3574
  103.3520
  102.3180
  102.3880
  103.5170
  101.9690
  101.3750
   95.9956
   94.3078
  101.8870
  104.8740
  105.9800
   99.4087
   94.1767
   90.9308
   85.0302
   89.3806
   96.8519
   96.1400
  100.1230
   97.0806
  103.1840
  106.6150
  108.4860
  105.1880
  108.2380
  106.1120
  101.6030
  117.2250
  119.7300
  108.8550
  108.7530
  107.3540
  102.2630
  100.1760
   93.3500
   93.7859
  102.9520
  101.9240
  106.4240
  103.0820
  103.9950
  107.5190
  108.7330
  105.1160
   99.6495
  105.4710
  104.3540
  101.8000
  107.6430
  111.9570
  105.6940
  112.2950
  117.7440
  119.9890
  114.2250
  117.3400
  118.1130
  119.6990
  120.0020
  113.2160
  111.3110
  112.8380
  118.8720
  121.3550
  115.3420
  116.2770
  114.7480
  117.2830
  108.5950
  107.4230
  102.8440
   98.6355
  102.7060
  110.8590
  105.5950
  100.3280
  106.1030
  100.9390
   99.7299
  107.8190
  101.2940
   99.7381
   95.3273
   97.9420
  109.5450
  107.5280
  109.6320
  104.4270
  108.5000
  108.7660
  114.6020
  119.9730
  113.7880
  114.1330
  111.6140
  114.2670
  107.0610
  112.5900
  111.3790
  115.1860
  115.8840
  124.1240
  114.2400
  113.5060
  114.2940
  109.2170
  108.5710
  110.0620
  113.3550
  107.5030
  113.5130
  112.0200
  105.1330
  106.3570
  103.5110
  103.8470
  103.0780
  104.4360
  105.3120
  103.2700
  113.3380
  113.0950
  114.9710
  113.0970
  109.8490
  105.6240
  110.1950
  109.1740
  106.9080
  105.2360
  100.3050
  107.8600
  101.6250
  101.7750
  104.5030
  108.6580
  107.6390
  103.9760
  104.5940
  103.3040
  105.9460
  101.1160
   99.4376
   96.4053
   99.7876
   97.1510
   97.1475
   98.6551
  102.3180
  105.0240
  104.2770
  101.1020
  102.9590
  102.8570
   98.4625
  101.4880
  101.3080
  101.2910
   96.2089
  107.7460
  104.0280
  100.5500
  104.4960
  110.1460
  106.2410
  105.3540
  110.0730
  108.0780
  108.3320
  108.7550
  110.9330
  108.1890
  110.2920
  112.6140
  107.1940
  106.8870
  103.7980
  105.7650
  103.9120
  106.7060
  105.3140
  104.1090
   98.0829
   97.7317
   96.6111
   96.9480
  102.6640
  101.8810
   99.2238
   97.2078
   97.6138
   98.3213
   97.7824
   99.3138
  100.1140
  103.6660
   95.9451
   95.2162
  102.3340
  100.9750
  101.9080
   94.7970
  102.6810
  104.3150
  102.1010
  103.3300
  109.8210
  106.2140
  108.7680
  111.2430
  109.7480
  107.2750
  106.4540
  111.9300
  107.2590
  113.6690
  105.4670
  106.5950
  103.2460
  104.5270
  102.0780
  105.8020
  100.4740
  102.6210
   92.8056
   93.9583
   96.7571
   95.8743
   95.1380
  101.6080
  100.3020
  100.7330
  101.2530
  105.8330
  107.4440
   99.2104
  101.4520
  106.7670
  105.9180
  100.1410
  104.0680
  102.4950
  108.5130
  106.8760
  106.1270
  103.0980
  106.0490
  104.7680
  108.9240
  112.4160
  107.7920
  108.9820
  104.8050
  100.1630
  101.6830
   96.7834
   93.8010
   98.6565
   87.2311
   96.2758
  102.9210
  102.5890
   96.8488
   97.7204
  101.2100
   98.1428
  101.0290
  101.6810
  102.9760
   97.6566
   99.7438
   95.1262
   94.0908
   96.1622
  102.4210
  100.8370
   97.9275
  107.4380
  108.9010
  110.1760
  114.6250
  111.1640
  110.9970
  107.4130
  113.3420
  107.8180
  106.2930
  102.0230
  100.9700
   99.5779
   99.7195
  100.5700
   96.0452
   90.7656
   85.6162
   87.6087
   96.2445
   94.8988
   93.1588
   82.3441
   85.5873
   94.2421
   90.6972
   89.9826
   87.1987
   86.2390
   86.1875
   89.6325
   90.9042
   94.2142
   94.5198
   92.6222
   85.8417
   87.2377
   87.3989
   82.9044
   81.6156
   86.3867
   88.4819
   87.8807
   91.4241
   95.4240
   99.2552
   92.8909
   86.4002
   93.9270
   87.3216
   85.8214
   85.2989
   90.2644
   93.6632
   89.7331
   95.5225
   95.0793
  106.8430
   98.7517
   99.7698
  101.1810
   98.0555
   99.6465
   94.8159
   92.0863
   95.1799
   97.9599
   98.8212
   97.0465
  102.8910
   98.8938
   98.2631
   97.9123
  102.4880
  101.7970
   97.7580
   95.6254
  103.3030
  103.4460
  104.9670
  103.2710
   98.2774
   92.7904
   96.6878
   95.3362
  104.9120
   93.3983
   95.3851
   95.7708
   93.9989
   99.3078
  102.5420
  101.6540
  101.5370
  101.4520
   99.0595
   93.6259
   97.2863
  102.9470
   98.5912
   98.0968
   95.2484
  100.6760
  108.0280
  102.6340
  107.8480
  102.4130
  103.4020
   99.3873
  102.0660
  104.9020
  107.5520
  108.4630
  100.7310
  103.7990
  102.4600
  100.3950
  104.1480
  101.9480
  101.4540
  106.8550
  101.3990
  100.3180
   98.3122
   98.5422
  100.7700
   99.4064
   94.7746
   97.2424
   98.9590
  101.0790
  102.2410
   99.3473
  105.5060
  103.1440
  103.4140
   94.2118
  101.8210
  103.8860
  106.4550
  108.0340
  112.4200
  110.8320
  110.8500
  102.1550
  110.2260
  105.0230
  104.4920
  108.0550
  103.9130
   97.3027
  101.5630
   98.0639
  104.2250
  102.9190
  102.5170
   91.9742
   95.1328
   90.3932
   93.0300
   97.2129
   95.0605
   94.7082
   95.5653
   94.5543
  101.2100
   97.6969
   96.6299
   97.8456
   99.2468
  103.6080
  106.1480
  106.8790
  112.3200
  108.0990
  103.5630
  105.8100
  102.1390
  102.7620
   98.8971
   99.8483
   97.2796
   94.1796
  101.9220
   98.0996
   96.2911
   95.3818
  104.0570
  104.8950
  111.7080
  116.9700
  113.4200
  110.7880
  111.8590
  121.8310
  124.1530
  119.5740
  119.7550
  121.2830
  122.2440
  114.0880
  114.6110
  116.3520
  116.5380
  115.6680
  116.0390
  111.5530
  113.2890
  108.4550
  109.5600
  112.2300
  112.5550
  108.7950
  100.8980
  108.6720
  112.2580
  110.6000
  108.5100
  110.8390
  115.2820
  124.6120
  120.1720
  113.2170
  114.4970
  119.9960
  115.2700
  110.3610
  108.7740
  108.3430
  117.3040
  115.8260
  116.9890
  118.4270
  115.9810
  118.3630
  115.9020
  124.7260
  121.4050
  118.4100
  124.3600
  116.4850
  123.3070
  118.8930
  121.3930
  120.4050
  127.0120
  130.8850
  126.0840
  124.0560
  124.6420
  125.6640
  125.7350
  122.6080
  122.0810
  118.3930
  117.6640
  118.1600
  118.4070
  129.4600
  128.3770
  124.0260
  126.9240
  126.3840
  132.4560
  136.4170
  137.2600
  135.0780
  137.5530
  132.4510
  136.6930
  136.1830
  127.0300
  129.4410
  130.6240
  130.9950
  132.2300
  131.5010
  124.7680
  131.0090
  128.4580
  123.4630
  122.0380
  124.2350
  122.7410
  129.0350
  120.0110
  128.2700
  126.9360
  113.8420
  119.4150
  111.4410
  103.9190
  107.9890
  102.6420
  105.9840
  101.8030
  103.7160
  107.1100
  109.1500
   98.9277
  102.5550
  101.3160
  103.4910
  106.9520
  103.1010
  107.4390
  110.5180
  111.1740
  115.2420
  110.7740
  116.6450
  113.9710
  120.0760
  118.4220
  120.6340
  117.4620
  119.6610
  111.9070
  114.7760
  116.2230
  111.8260
  120.4030
  111.8650
  117.3540
  115.9930
  116.1030
  112.3450
  108.5930
  112.2040
  104.0350
  111.0900
  111.8950
  113.6670
  107.8660
  104.5540
  106.5630
  105.8290
  107.5370
  112.6580
  117.3750
  111.6160
  113.4080
  116.1880
  116.0040
  116.1820
  123.8950
  118.3660
  123.7010
  113.3900
  114.5170
  110.6800
  111.9790
  120.3300
  117.2710
  118.0260
  120.7000
  116.4060
  118.8660
  116.5150
  106.0870
  109.3470
  108.3570
  106.5830
  110.6290
  108.4990
  109.1670
  113.2020
  106.6720
  105.8800
  106.1050
  100.7170
  105.5840
  108.5240
  103.7500
  113.2000
  108.9660
  109.7940
  112.4590
  109.1330
  117.7320
  113.3970
  105.9630
  106.5570
  109.0740
  116.6350
  111.4410
  109.5080
  112.1640
  110.8640
  107.4250
  104.6910
  112.5890
  109.8360
  109.7830
  107.3430
  107.8770
  109.2870
  110.3990
  105.2440
  102.4430
  100.9840
   97.9351
   99.9466
  100.1520
   96.7655
   93.2325
   98.3542
   88.3171
   94.7133
   94.6395
   94.6069
   94.4819
   99.2863
   98.8636
   95.3173
  100.4530
  107.2610
  106.1230
  112.9500
  114.4970
  117.1210
  113.6620
  110.8350
  105.1180
  104.1110
  112.9520
  108.6500
  107.5140
  117.1540
  125.9680
  120.5380
  116.5740
  111.6770
  117.5590
  121.4190
  117.7890
  117.9720
  118.6900
  122.1140
  123.8590
  123.6180
  128.9600
  128.2110
  126.6810
  127.0210
  118.1500
  130.4840
  124.8120
  124.7300
  123.8830
  126.1710
  126.9190
  129.3130
  121.6910
  123.6340
  121.4260
  116.9510
  117.5570
  114.9780
  117.0310
  120.4810
  122.7540
  121.7460
  123.5530
  121.7970
  129.6800
  133.5230
  133.7000
  125.7320
  122.7400
  124.4450
  120.4580
  117.1730
  121.2600
  117.1140
  124.9210
  118.6410
  117.5900
  117.6290
  120.3750
  117.9660
  124.7770
  128.5720
  131.4790
  134.4480
  133.8280
  129.5420
  130.9440
  123.4590
  123.7110
  125.7100
  125.5010
  128.2000
  121.8000
  122.0460
  124.9500
  131.2210
  123.7960
  116.9870
  118.5660
  122.7690
  124.2700
  117.3400
  112.2510
  116.7510
  113.1440
  118.6900
  120.8160
  126.9020
  133.6020
  130.7970
  132.3530
  126.8070
  128.6310
  128.6690
  116.7940
  108.5790
  101.6850
  105.4610
  108.5040
  111.2660
  112.0250
  111.1400
  109.4270
  109.3470
  111.7410
  114.0110
  109.6540
  112.4280
  117.1040
  115.4510
  116.5700
  115.1140
  111.9480
  113.5490
  111.4790
  113.8390
  108.0160
  111.4610
  108.6890
  113.4120
  109.6780
  106.1930
  111.5090
  112.7210
  112.9770
  114.4010
  112.6020
  107.4880
  108.2370
  107.6270
  107.3440
  109.6510
  109.9610
  103.2540
  107.5660
  102.5270
   99.8230
  109.0580
  109.1970
  111.4090
  108.5840
  108.4380
  109.0430
  106.8140
  109.5480
  112.8880
  109.8680
  114.3710
  114.3610
  114.4020
  118.9900
  119.1920
  109.1940
  108.3760
  114.0690
  118.3090
  111.2180
  113.2340
  114.2590
  111.8830
  119.0360
  109.0990
  113.4150
  113.6340
  115.7850
  111.2560
  114.5780
  114.3580
  117.0600
  111.6820
  115.6530
  111.7850
  114.2790
  107.2130
  111.1700
  109.0150
  110.4660
  106.6650
  106.8170
  110.3090
  106.0750
  102.1700
  108.5350
  108.0980
  104.7610
  102.2920
  104.6040
  103.6520
  104.3920
  101.8900
  104.3940
  100.8200
  100.5050
  103.8500
  105.6810
  112.8060
  112.9720
  109.5010
  113.2620
  111.5570
  107.6330
  114.0570
  110.3770
  111.1850
  112.6570
  114.5520
  113.4890
  112.2690
  113.3060
  105.1990
  104.7730
  104.6220
  102.0610
  107.9130
  105.1940
   99.2708
  104.6320
  114.4830
  110.3210
  109.2760
  114.3750
  114.1150
  114.0300
  115.7250
  122.0890
  119.8090
  117.6790
  120.0800
  115.3230
  115.1670
  114.5670
  121.7380
  117.2300
  114.6060
  106.3050
  108.3480
  117.7080
  111.4730
  109.6410
  104.6820
  101.3830
  104.2280
  103.9730
  110.2970
  109.3480
  121.0860
  113.5370
  113.8180
  118.4060
  116.7870
  125.5110
  124.8120
  122.5440
  123.8350
  116.9020
  111.4060
  114.6710
  116.5510
  118.9300
  116.2190
  115.3760
  120.3640
  113.8950
  118.0590
  114.8290
  112.8850
  110.7020
  113.0580
  114.8930
  113.3410
  119.5310
  114.9850
  122.8840
  116.8620
  118.5280
  113.1360
  118.4470
  120.2820
  116.7880
  120.6270
  126.6970
  126.0620
  122.0320
  118.6670
  116.2520
  114.8390
  114.6070
  115.6410
  114.1860
  113.3950
  117.7240
  118.3090
  115.2760
  119.1320
  114.3940
  116.4650
  122.4960
  119.1580
  121.0110
  124.1740
  117.2800
  113.5280
  113.6690
  119.2680
  113.5920
  110.1580
  111.2950
  117.5670
  112.0660
  117.8190
  114.6910
  118.2990
  117.1490
  115.4340
  116.0900
  123.8290
  124.8410
  120.0690
  117.4610
  120.1390
  126.0600
  120.4990
  121.5250
  121.1910
  119.9880
  120.9560
  117.9950
  117.2040
  115.3790
  120.5590
  119.2940
  113.1130
  113.7520
  115.4510
  118.7310
  115.8510
  117.6900
  114.3200
  116.9120
  121.6570
  114.3500
  117.5180
  114.1880
  115.1990
  116.6200
  109.1600
  117.0170
  120.3670
  123.5620
  119.9030
  119.4230
  121.6720
  118.6040
  118.3120
  112.4720
  122.4660
  117.4160
  120.9330
  121.9500
  122.8380
  114.8500
  113.9050
  115.3900
  107.7370
  114.7460
  117.6110
  114.2610
  117.8560
  123.7920
  122.7500
  117.8350
  112.7380
  122.1040
  116.6940
  105.6550
  113.7700
  109.5820
  106.2740
  107.9940
  114.0010
  114.6740
  113.5830
  111.5600
  112.7250
  111.7160
  111.6530
  113.8460
  115.0810
  112.6710
  112.6900
  114.5320
  113.5130
  107.3050
  107.9040
  112.9030
  113.2930
  116.6130
  114.3980
  113.0460
  112.0620
  116.9490
  113.9280
  117.5000
  123.9760
  123.3870
  121.9860
  121.6790
  117.7470
  118.9570
  114.9470
  117.8430
  118.5650
  123.9110
  125.0370
  129.5210
  124.3060
  123.0890
  132.0950
  128.8280
  127.3350
  129.8580
  125.0390
  124.4720
  121.7300
  125.8430
  119.8000
  123.9610
  123.8670
  126.4160
  120.9150
  113.0340
  117.4630
  118.8310
  122.3660
  125.3230
  120.3050
  127.6390
  119.5680
  122.5630
  118.4670
  122.5950
  121.6890
  119.2760
  118.6740
  121.3700
  132.3260
  116.2260
  121.9110
  114.8860
  107.7060
  104.4540
  105.8130
  106.5360
  107.4830
  104.3670
  110.0930
  110.1710
  104.8100
  108.6350
  111.5080
  110.9310
  111.6050
  115.2400
  112.9340
  111.2950
  117.3280
  114.2350
  119.9540
  119.2860
  122.6750
  124.8460
  127.1080
  132.4580
  130.1050
  130.3420
  127.2630
  125.8580
  128.8380
  127.3130
  122.3820
  119.9710
  114.8860
  107.6350
  112.3080
  116.0280
  112.1930
  112.4050
  111.3620
  105.5370
  110.8110
  112.4720
  112.4330
  109.8460
  112.7010
  115.9840
  114.7720
  116.5230
  118.5450
  123.6200
  117.1580
  116.9140
  121.3820
  128.1310
  133.2990
  132.6170
  126.2520
  126.4870
  129.8070
  127.3160
  119.3220
  120.8510
  116.5640
  119.7680
  122.0700
  120.8390
  121.0550
  121.3600
  123.1340
  125.4520
  124.8610
  125.9770
  126.8590
  130.1970
  131.5100
  135.6320
  129.2220
  127.7790
  134.1000
  130.3810
  137.7270
  130.2050
  131.8970
  130.4890
  131.8240
  124.7380
  126.9920
  121.6110
  131.0350
  127.6320
  123.9060
  121.3550
  120.2750
  120.8400
  120.5310
  122.8700
  124.5490
  116.8370
  120.8450
  111.5250
  121.7030
  134.6910
  132.9600
  133.0190
  129.8150
  126.1480
  121.2020
  122.4070
  121.4680
  122.9580
  125.0310
  118.5790
  111.8680
  107.6640
  119.6460
  114.4600
  111.9780
  115.4460
  112.7360
  108.5420
  109.4280
  109.4960
  115.5290
  111.5740
  119.0670
  115.0840
  111.3460
  116.7690
  117.8910
  128.2200
  123.4970
  126.4420
  132.6240
  130.8780
  126.6620
  129.4180
  127.6220
  129.0000
  116.9650
  128.3460
  130.0480
  120.3170
  124.6550
  128.9940
  126.5580
  127.5450
  122.6320
  126.8180
  121.5950
  131.8990
  128.7070
  134.8220
  136.9180
  128.2350
  129.9710
  127.2400
  126.1870
  122.3750
  122.5580
  126.6880
  124.8620
  126.1670
  129.4190
  136.0400
  137.2710
  135.4960
  132.6440
  133.5090
  131.5520
  124.2980
  129.6290
  131.1250
  135.7970
  123.8570
  133.2040
  122.7490
  129.1230
  129.5280
  128.0500
  130.6540
  128.1080
  129.9010
  126.7850
  130.3490
  128.3280
  128.6220
  127.5850
  128.6890
  131.2470
  131.5890
  132.1620
  136.9470
  130.9910
  129.1020
  125.8270
  124.4480
  120.9600
  123.5540
  120.0060
  111.3630
  113.2480
  109.5650
  123.7390
  118.0440
  113.7240
  114.9160
  113.9190
  120.2200
  120.4170
  108.2740
  108.2350
  110.8920
  110.3940
  113.4350
  115.5120
  115.9730
  112.6620
  111.0530
  108.6400
  107.7570
  108.1010
  113.3360
  116.8440
  110.6410
  112.8830
  113.7470
  112.5410
  113.0210
  110.9620
  110.0340
  110.8930
  116.9300
  113.2470
  111.0360
  106.8830
  108.1120
  115.2150
  116.6280
  116.2910
  112.3100
  107.0020
  118.2680
  122.8830
  120.2120
  123.8540
  119.7980
  117.3820
  117.7550
  125.7610
  124.5420
  119.4790
  112.9300
  115.5550
  116.4950
  110.8360
  111.6250
  115.1890
  122.1300
  116.4050
  117.2480
  115.1810
  113.4630
  116.6070
  118.9630
  123.9700
  119.1760
  110.1330
  112.4150
  115.8010
  117.9160
  120.6620
  114.5290
  119.0610
  112.2660
  111.2570
  106.4900
  115.6060
  112.8850
  116.9720
  113.8890
  119.5440
  109.5470
  113.7290
  117.0270
  120.0240
  117.6510
  113.2920
  120.3900
  115.9520
  115.3190
  122.1910
  114.9480
  116.0250
  120.0610
  115.4490
  112.0570
  117.6170
  116.9490
  113.3830
  115.4780
  116.0390
  118.3900
  111.6250
  115.0810
  111.0820
  110.3970
  114.9210
  115.5740
  113.1890
  106.8280
  106.5040
  105.2330
  107.7980
  107.4750
  104.4230
  107.8770
  101.9730
  104.0850
  105.0960
  103.4190
  102.7370
  111.7420
  108.7570
  112.9410
  113.1820
  104.8430
  103.4960
  108.1320
  110.8890
  102.7840
  100.7000
  100.6480
  103.2080
  103.0440
  106.3770
  105.1050
  103.8270
   98.6752
  102.2350
  108.7430
  107.6020
  104.5510
  106.8310
  106.7600
  115.3880
  114.9350
  112.2320
  107.1980
  114.5650
  106.6980
  106.8750
  109.8130
  103.7380
  103.7020
  100.7020
  103.3690
  102.5190
  105.9600
  103.5370
  100.7890
  105.3440
  106.3960
  107.6400
  101.9300
  106.9730
  108.7370
  108.9840
   96.9304
  105.3500
  102.0720
  108.3360
  109.2050
  101.3280
  102.3670
   97.7324
  108.2230
  108.5610
  102.7820
  102.8050
  102.8920
  105.7510
  107.9050
  112.6390
  112.4970
  118.8880
  118.5560
  124.6780
  119.0470
  116.6580
  117.5940
  118.0540
  117.4070
  113.7630
  114.3960
  117.5360
  122.6990
  119.6720
  111.7580
  114.2980
  108.0560
  107.4140
  107.0620
  114.0570
  109.1250
  108.0670
  102.5260
  100.5470
  108.6030
  106.9010
  109.7500
  108.0190
  114.3660
  111.8950
  108.3030
  105.0310
  105.3940
  106.0750
  107.8830
  103.0290
  106.1460
  109.0980
  112.5820
  110.9170
  118.4810
  117.6530
  112.8040
  115.9340
  116.4170
  117.0280
  113.6740
  117.3370
  110.2130
  110.8310
  107.8380
  112.1890
  113.3540
  114.1940
  109.7620
  110.4200
  108.2650
  105.7850
  109.1830
  107.7550
  106.9240
  108.2510
  110.9180
  113.2860
  117.4130
  112.9980
  111.8980
  106.4780
  108.6080
  111.4320
  121.6580
  116.3810
  114.9150
  118.3380
  117.8610
  113.9450
  118.5320
  122.0900
  121.4970
  122.6820
  125.0450
  120.1300
  123.3750
  125.8280
  122.2080
  121.1070
  117.8340
  117.7250
  116.0070
  112.8070
  115.1940
  112.3800
  114.7360
  106.6010
  106.2770
  109.7520
  111.2000
  107.6390
  109.9160
  108.8150
  104.1250
  112.4810
  110.6290
  104.3520
  112.0410
  109.7950
  105.4300
  115.3030
  109.0420
  111.3800
  115.1460
  116.3960
  116.4710
  114.6130
  126.5990
  119.2180
  118.6080
  121.2010
  114.9060
  116.4220
  114.9200
  113.8290
  111.8140
  107.0070
  109.2260
  110.1010
  109.9550
  109.6680
  117.9270
  110.8980
  110.2500
  107.4370
  108.8030
  103.8090
  107.9660
  110.2340
  111.7430
  113.0260
  103.6390
  106.2430
  102.7590
   98.3362
  109.5110
  107.6620
  113.3680
  110.7000
  112.3520
  101.2760
  100.4440
  109.7230
  117.1430
  103.7250
  100.2040
   99.9044
  101.1990
  100.1610
  109.8750
  110.7660
  108.3830
  107.0240
  100.2130
  112.3160
  108.7920
  106.2030
  111.6370
  103.6200
  106.7020
   98.1687
   95.1236
  102.1120
  104.5150
  109.5290
   96.9906
   98.2638
  101.8170
  103.6120
  102.3110
  106.2130
  112.5150
  110.0360
  114.8310
  120.7580
  116.2420
  117.2350
  119.2440
  113.7510
  122.0430
  115.5310
  119.7720
  114.8470
  114.2290
  111.0420
  115.4730
  109.7730
  103.0920
  102.4040
  104.4490
   96.5878
   98.7460
   92.6053
   90.6742
   98.8413
  101.5670
  100.9410
  108.7450
  109.0780
  108.7150
  113.9310
  110.4410
  116.3450
  107.6320
  116.0440
  114.4970
  114.1150
  120.0230
  128.9690
  124.7190
  121.4650
  120.5690
  123.3700
  129.4100
  119.5770
  123.1930
  123.0200
  125.6430
  120.7800
  121.7440
  118.0180
  119.3830
  116.8540
  118.9340
  109.9120
  118.2830
  117.9230
  119.2460
  121.2250
  119.1040
  125.5240
  128.7690
  123.1910
  120.5020
  122.8700
  116.3850
  118.0290
  122.5860
  120.8600
  121.6330
  118.9400
  122.5430
  121.1590
  118.7450
  120.3450
  119.7110
  116.8910
  114.0400
  112.5980
  115.4890
  109.3170
  111.8880
  114.0980
  117.3540
  120.6890
  115.7810
  117.7960
  118.3780
  121.2430
  119.3390
  123.7030
  126.1860
  129.2310
  123.8290
  113.9610
  120.1910
  121.3730
  126.7580
  127.3570
  120.4180
  125.5780
  124.2210
  127.7590
  123.7950
  123.6950
  121.1700
  122.9950
  128.6200
  122.7780
  120.5440
  124.2780
  122.3910
  123.1150
  121.2300
  127.2540
  128.7560
  134.3800
  128.0740
  129.8550
  124.4220
  125.9900
  121.8130
  123.9810
  126.9750
  122.7340
  126.3130
  130.8070
  132.5330
  129.2180
  128.2550
  127.1820
  123.4840
  122.3070
  125.5040
  128.1540
  131.8950
  124.5240
  128.5490
  123.1700
  129.2150
  130.4300
  136.3920
  133.2760
  134.5500
  132.0930
  133.0540
  134.2790
  136.6890
  138.8300
  141.9910
  145.5380
  139.3710
  131.9330
  134.0850
  130.5460
  128.6810
  135.0730
  130.6730
  122.9200
  121.1520
  115.9870
  116.6280
  123.0450
  112.3160
  116.5220
  122.1420
  122.7600
  125.0040
  125.8620
  126.8690
  125.6610
  125.7380
  123.7460
  130.3470
  132.4650
  123.1730
  128.7050
  129.4370
  127.2690
  124.6110
  124.7590
  131.5010
  133.2610
  130.2710
  136.1390
  128.5890
  125.6650
  124.8810
  122.7000
  122.2070
  121.7460
  127.0900
  122.6380
  123.6340
  118.8440
  127.3390
  122.8450
  128.9850
  130.1110
  123.8800
  124.9590
  135.5240
  129.1290
  130.5880
  131.8070
  132.5490
  129.8780
  131.0690
  130.4720
  128.2710
  127.9380
  130.3810
  128.6170
  127.9730
  124.0220
  126.6800
  125.7180
  126.9850
  125.4080
  121.6830
  122.0430
  120.5910
  126.4250
  127.1310
  120.6430
  126.3670
  126.7820
  121.8020
  122.7900
  114.1640
  114.9200
  117.5270
  117.7920
  117.1230
  112.7740
  115.9350
  110.5830
  115.0340
  110.2390
  116.4700
  117.8660
  122.1900
  114.0160
  123.5320
  118.9120
  125.8150
  123.5590
  119.1060
  117.9950
  114.7290
  116.6700
  116.7410
  122.0970
  114.1610
  118.3480
  118.7630
  116.3470
  116.6090
  115.4060
  117.0050
  118.3960
  114.1120
  115.2130
  114.7940
  116.4440
  113.2070
  113.6060
  115.9170
  113.8860
  115.0740
  113.7330
  114.8520
  119.2560
  115.7960
  118.1670
  123.6320
  120.9730
  120.6310
  124.2440
  118.3650
  112.9550
  111.6480
  112.6540
  107.9390
  112.9170
  109.3790
  116.1930
  114.9560
  110.4180
  110.0140
  117.2890
  112.9820
  117.2810
  113.5510
  112.8120
  113.1460
  111.6550
  119.9820
  110.0270
  103.4840
  108.5540
  104.0350
  102.4470
  101.0050
  104.4620
  108.4910
  104.7960
  105.8980
  109.1480
  113.4510
  110.3910
  109.3900
  110.1450
  113.0910
  111.8780
  109.4480
  106.7490
  108.5840
  102.7180
  105.2380
  106.0610
  109.4900
  110.3500
  109.2250
  106.9530
  112.3980
  114.0240
  113.6880
  117.5350
  113.8310
  110.1770
  106.6780
  109.7620
  108.2160
  113.2880
  114.7200
  113.9080
  117.7880
  114.0090
  120.7320
  120.7720
  122.4700
  120.3280
  120.5560
  121.6010
  120.7220
  117.9910
  117.9050
  117.8040
  120.5360
  119.9600
  113.0680
  112.7110
  113.2890
  111.5600
  118.3690
  117.4020
  119.4850
  112.2640
  115.0560
  114.7170
  119.2780
  119.8850
  117.1880
  123.3690
  121.9510
  122.3600
  125.1600
  128.6780
  126.8800
  131.3240
  132.8950
  126.5880
  125.7880
  123.6240
  118.0700
  120.8810
  116.5550
  119.7300
  115.5270
  120.2030
  115.7060
  118.2290
  120.7670
  113.2120
  111.6580
  114.8070
  114.6130
  106.0090
  106.8680
  110.8130
  111.8970
  109.8150
  109.6810
  109.4390
  112.9620
  108.4870
  110.0900
  109.6570
  111.2430
  106.5650
  108.2140
  110.0740
  109.3400
  108.5870
  104.9500
  105.3900
  104.8890
  105.8410
  109.5900
  103.3550
  102.2460
  100.9990
  103.5090
  105.9410
  100.1080
  102.5510
   96.7963
  100.5110
  104.7700
  108.0210
  101.0440
  103.5240
  102.6430
   98.2310
  105.7760
  103.9300
  102.1160
  101.4140
   95.8370
   98.5342
  106.5890
  103.3140
  103.1220
  103.4410
  104.0620
  101.7750
  103.2080
  104.2360
  100.5050
  101.5610
   97.7097
  101.1960
  108.5380
  108.8110
  105.0820
  108.7360
  111.0260
  107.2450
  103.3790
  105.9720
  102.6280
  102.0600
  100.7630
   96.9951
   97.4572
   92.5347
   92.5658
   92.3337
   96.3269
  100.8320
  100.8090
  102.6250
  106.4200
  110.2200
  108.0700
  105.7170
  102.9560
  110.4810
  102.1450
   98.6983
  101.5830
  103.4460
   97.2678
  101.9650
  102.1110
  108.1710
  109.7300
  111.0650
  108.1600
  103.8620
  112.5310
  100.6310
  110.2230
  114.1060
  103.7420
  107.7420
  105.5760
  102.4650
  103.5030
  106.1680
  115.6750
  105.1280
  108.4860
  113.0940
  113.0950
  110.0480
  118.0330
  117.9570
  119.4930
  120.9980
  119.0400
  118.6880
  116.0470
  117.1180
  123.4030
  122.2140
  125.2650
  116.3260
  115.2990
  113.4960
  115.1900
  108.7790
  115.1060
  116.4980
  120.5960
  124.3500
  125.3570
  124.0180
  125.4290
  127.1520
  133.2940
  130.4500
  126.7880
  128.8530
  137.6900
  135.9080
  139.4520
  133.6520
  133.7290
  130.2740
  137.4720
  136.5720
  131.6230
  132.6840
  127.8510
  129.0850
  127.3200
  127.3610
  130.5560
  127.5490
  128.2370
  128.2220
  123.5270
  117.9380
  116.2710
  123.8430
  126.6290
  120.5090
  114.1550
  121.4960
  126.5160
  121.5460
  123.8320
  126.7210
  126.9250
  128.1580
  120.1070
  127.4370
  124.0950
  114.8440
  117.7720
  115.5410
  110.9340
  115.3400
  114.0070
  114.8720
  107.3780
  115.3490
  109.5630
  111.4050
  103.2870
  102.4610
  109.1190
  111.4980
  111.6730
  110.1220
  109.4380
  112.1830
  113.0490
  118.7100
  116.8120
  111.8270
  116.1710
  116.9300
  110.0880
  110.6550
  112.5100
  114.2270
  111.6950
  106.9560
  118.1020
  107.5940
  114.8440
  112.1530
  106.2840
  110.1200
  110.2630
  110.1820
  113.4210
  111.3000
  115.3440
  114.3570
  110.9410
  109.4590
  108.3320
  109.2850
  110.6650
  112.9580
  112.9390
  114.9830
  111.2530
  105.3580
  110.6500
  106.5810
  104.8150
  109.8560
  111.8530
  105.2890
  106.2680
  108.6130
  110.7580
  108.5950
  106.2380
  109.1760
  114.3590
  105.0430
  105.8650
  100.7030
  100.8490
   98.9459
   98.0607
  102.6500
  113.1850
  107.2680
  104.5530
  107.0050
  112.4400
  110.2520
  110.3810
  103.8250
  103.6590
  107.4830
  106.0570
  109.6340
  108.4840
  114.1150
  108.6740
  109.6330
  115.6890
  106.3790
  105.6900
   96.2893
  102.2510
   97.2689
   95.6627
  100.1610
  102.2120
   97.3527
  102.9780
  104.5400
  105.4990
  103.1490
  105.6870
  106.3000
  103.6470
  106.6660
  102.2640
  105.6610
  102.9060
  100.5970
   96.5994
  102.3790
  112.2140
  105.1510
  103.1340
   97.1281
   97.4882
  104.7430
   99.7216
   94.2685
   93.7405
   90.4108
   96.9210
  104.8720
  100.5010
   99.1125
   96.6003
   94.1941
   97.2768
   93.2508
   86.6840
   91.6519
   89.1475
   95.2073
  101.6900
   97.1181
   97.2649
   99.3409
   92.7372
   98.7447
   97.3136
  104.0220
  105.7180
  114.6020
  114.3050
  109.4900
  108.7360
  113.5470
  114.2370
  118.9130
  110.6540
  107.1560
  107.1870
  112.5060
  113.3020
  120.3090
  109.7610
  107.5410
  107.9540
  105.7090
  110.7430
  110.9640
  110.1570
  122.1860
  126.7220
  122.4840
  126.5630
  115.3820
  119.4900
  121.2040
  116.8230
  121.7090
  121.4140
  111.3450
  115.8930
  122.7880
  111.7200
  118.4480
  114.7520
  115.4220
  118.2060
  113.1590
  111.2780
  114.2880
  112.9900
  109.4170
  113.2790
  112.5020
  113.8440
  114.6700
  119.0590
  119.1110
  117.0740
  117.2040
  111.2600
  115.7580
  109.7880
  116.3480
  109.7600
  109.4810
  105.5470
  108.3780
  104.0490
  109.0080
  116.0280
  119.3680
  119.6490
  114.4360
  114.7170
  121.4560
  119.1280
  114.1710
  112.1570
  110.7560
  104.4460
  108.3850
  110.0750
  111.3000
  103.4190
  103.6340
   95.0661
  101.2870
  101.9870
   91.0840
   95.7618
  106.4490
  100.7030
  105.5050
  100.0240
  100.0940
  101.8470
   92.5744
   97.1035
  102.0020
   95.7803
   98.7932
   94.2630
  103.3250
   98.2281
   89.7561
   96.6660
   93.5048
  102.5430
  102.3460
   96.7534
  100.0930
   99.1957
  100.8690
  102.1740
  103.0710
  107.4170
  106.4030
  107.2820
  109.3700
  110.6720
  107.3010
  106.7160
  107.2600
   99.5577
  101.1560
   96.8119
  105.0890
  106.7040
  100.2690
   93.6399
  101.0810
  100.8360
   97.8258
  101.7460
  101.4430
   97.0036
   97.5975
   96.0702
  101.6300
  106.3040
  100.4190
  104.3130
  108.7730
  106.8910
  107.4540
  109.6670
  113.4530
  102.2420
  107.1280
  108.4830
  107.9540
  112.0080
  105.1450
  111.7060
  107.9050
  107.2580
  108.9950
  109.3200
  114.0840
  108.7550
  105.5550
  107.8570
  112.3470
  106.4250
  112.0240
  109.4540
  106.5990
  106.3720
  103.9480
  104.5500
  108.8600
  108.1280
  110.2540
  109.9660
  104.8370
  103.1380
  104.1660
  108.0330
  107.2260
  107.9450
  106.7880
  105.0230
  102.1320
  110.4130
  107.4220
  106.0360
  103.5350
  100.4340
  105.9690
  105.1300
  103.0810
  106.5170
  106.3740
  108.3770
  105.7650
  105.2040
  104.6180
  101.5560
   99.3578
  102.8120
  106.2420
  105.5230
  108.5430
  112.6200
  110.0970
  113.0380
  112.4120
  107.8630
  106.5160
  111.3220
  111.5220
  111.1760
  114.7220
  107.8070
  109.7030
  113.3820
  114.8920
  114.8810
  111.2940
  106.1470
  107.2940
  109.7470
  112.1020
  108.0530
  110.4550
  111.3040
  107.8360
  100.4280
  104.5560
  104.3960
  105.4220
  103.6070
  101.2920
  107.2150
  109.3620
  110.1330
  102.9990
  107.7880
  109.2990
  116.0960
  113.8530
  111.4050
  118.3640
  110.3510
  108.1820
  109.5340
  110.3850
  115.6970
  121.1080
  115.8630
  121.2970
  117.3910
  111.2560
  113.3010
  114.3010
  117.2150
  119.7250
  121.5850
  118.2020
  121.0630
  119.0410
  114.6580
  113.1430
  111.1280
  111.5900
  112.3550
  114.7380
  105.2440
  110.9450
  111.8740
  112.5660
  110.6380
  108.1420
  109.0060
  109.1540
  106.2290
  110.6360
  106.9400
  106.3060
  113.1810
  104.6890
  107.6250
  107.3930
  110.0560
  111.2570
  107.9090
  111.3490
  104.6520
   98.8971
   99.7536
  101.2480
  103.1960
  102.1230
  100.6050
  106.3390
  108.2310
  112.5990
  106.7680
  104.8860
  101.8220
  104.1720
  104.1870
  105.5500
  104.5090
  103.9260
  105.5940
  105.0450
   96.5903
  104.9430
  101.2960
   98.5230
   93.2194
   95.1267
   92.6064
   91.7308
   91.0448
   90.2286
   94.9743
   95.3239
   98.5594
  101.0870
   92.4298
  100.7200
   96.6686
  100.1980
  100.1240
   92.8786
   93.5079
  102.6730
  101.4100
   98.5988
  104.2360
  111.3670
  104.5570
  104.7070
  102.4230
  102.5550
   97.0294
   97.1549
   97.4750
   91.2892
   88.1159
   89.0835
   90.7061
   95.9610
   97.7283
   92.9390
   88.9674
   84.0178
   85.5301
   83.8582
   84.6615
   85.8055
   85.2767
   82.4640
   79.4168
   72.5659
   71.5630
   75.8636
   73.3218
   78.2354
   70.9655
   71.6673
   78.0687
   75.1963
   80.8431
   75.9012
   82.3478
   87.5010
   80.9365
   80.6444
   84.8480
   89.9899
   91.3499
   86.3363
   85.2659
   84.0977
   85.9514
   89.8748
   89.6527
   87.9834
   93.3823
   87.0718
   92.9977
   87.1688
   84.2859
   91.2424
   90.3993
   88.9658
   91.7528
   93.3030
   89.1223
   82.5494
   79.6020
   80.1688
   83.9421
   91.1597
   96.7053
  100.0880
   98.0015
   92.8844
   94.3240
   94.8443
   90.9804
   89.6097
   90.6392
   96.5466
   92.9639
   87.4252
   84.8238
   90.7049
   89.7159
   90.2345
   97.0720
   98.8745
   96.0542
  104.1460
   98.5227
  105.5710
  102.8480
  106.4780
  100.2400
   91.6158
   98.5961
   95.2337
   93.2177
   96.9649
   90.8229
   99.3382
  101.6420
   99.6285
   98.6963
   99.8808
   92.9603
   98.2563
   90.8509
   94.5167
   98.9761
  100.0580
  100.4310
  100.5500
  105.4950
   96.6951
   98.0150
   99.3418
  106.4480
  109.7660
  106.5880
  100.9110
  107.8190
  102.9920
  105.1630
  100.9730
  108.3320
  113.1950
  102.3830
  104.3440
  107.2720
  103.1200
  110.5130
  109.8970
  107.7600
  111.3370
  119.5610
  112.5110
  111.7920
  116.9130
  119.5360
  121.4820
  117.8370
  121.2090
  118.5810
  112.7470
  115.5960
  115.7140
  117.0200
  113.5230
  107.3730
  105.5600
  106.9230
  108.7730
  102.1460
  101.7970
  109.8680
  110.8320
  108.4610
  103.9120
  102.5670
  103.7110
  101.2800
   98.1262
  102.1860
  101.5160
   97.6467
  106.5250
  102.3180
  104.5530
  103.6230
   99.6615
  105.8030
  103.0590
  102.1120
   97.3257
  102.6750
  104.0160
  103.9740
  105.6870
  106.4180
  110.1400
  104.5830
  104.3120
  103.5930
   97.3585
  106.6340
  101.8200
   98.7609
  104.9680
  114.2120
  112.3750
  111.1790
  113.3250
  106.9340
  104.7720
  110.0610
  108.3610
  110.3280
  111.1510
  110.4810
  109.6820
  110.2140
  112.8950
  116.3260
  111.2350
  119.8710
  123.1330
  116.9070
  115.3690
  112.1480
  112.5310
  115.4030
  119.0190
  110.4710
  110.7750
  118.7140
  117.9670
  121.4970
  114.3090
  115.5740
  116.8550
  117.3280
  116.0780
  108.7760
  118.4910
  114.1610
  105.8080
  112.3760
  111.4520
  113.9910
  113.0460
  113.9960
  117.8480
  110.3200
  108.5840
  102.7380
  100.4650
  110.2000
  102.3520
  104.2780
  108.9220
  117.5850
  116.1780
  116.2940
  121.4560
  117.6100
  112.2190
  103.2810
  106.7040
  104.8130
  105.3660
  105.1790
  102.3350
  101.8720
  103.2230
  101.5660
  100.7550
   97.0542
   96.4979
  104.0810
  106.9600
  104.0070
   95.3589
   96.6480
   99.7376
   95.2628
  102.5780
  102.3190
   97.1962
   93.8258
   94.6420
   93.2107
   94.1308
   81.2776
   80.1369
   84.1927
   88.1828
   83.2952
   87.3368
   90.9999
   90.8472
   93.8919
   93.3904
   93.9271
   95.6124
   94.6477
   99.4932
  103.0580
  100.5230
   99.5344
   96.7131
   90.4648
  102.5970
   95.1659
   99.8389
   94.9463
   93.5947
   96.9443
  100.4090
   93.3048
   96.4831
   85.4634
   91.9767
   92.8622
   87.6105
   94.6947
  100.2030
  100.0390
   95.3166
   93.8400
   87.4894
   91.1694
   99.7553
   94.9323
   99.5461
   99.0941
  100.2260
   98.9641
  102.2850
  106.5010
  108.4960
   95.1945
   97.8453
   93.3580
   94.6077
  104.8760
   97.2130
   95.1224
   98.5790
  101.0990
  103.3940
   99.4173
  103.0650
  109.3460
  104.5400
   99.1300
   98.0212
   96.0713
   92.4388
   94.2988
   89.2388
   90.3909
   96.2210
   92.6211
   91.3056
   96.3442
   99.3689
   99.5146
  104.6390
  103.1020
  107.4490
  111.4980
  103.2890
  104.0180
  102.9000
  102.1160
  102.9400
   99.4183
   97.2619
  108.5090
  109.7280
  107.2920
  106.5330
  107.0640
  109.8950
  106.2010
  105.3530
  111.1520
  103.8720
  106.1660
  106.2010
  105.0320
  100.1440
   99.9723
   95.6559
   91.2863
   96.1400
   98.3919
   88.5344
   94.6550
   88.0581
   89.8395
   89.5834
   95.4538
   89.6013
   87.8811
   93.0314
   90.8263
   93.1385
   96.7770
   94.7608
  100.0530
  102.2370
  102.6050
  103.6290
  113.5550
  112.0960
  119.6000
  113.8450
  115.4830
  120.4230
  115.3690
  113.7640
  115.6110
  111.9480
  114.3250
  116.7700
  120.6990
  120.5010
  123.5040
  127.5720
  121.1170
  123.5360
  122.8330
  120.5040
  119.9910
  110.7170
  113.6820
  117.2460
  112.9740
  113.8070
  117.1460
  115.7070
  117.4110
  115.9350
  117.1350
  115.8740
  115.2170
  110.6880
  110.1450
  115.5550
  106.9830
  108.3510
  113.2310
  105.3870
  104.1170
  104.2640
  106.8710
  105.6580
  105.9940
  101.0710
  101.8500
  101.3960
  103.8000
  100.9620
  102.2760
  100.4730
  101.2660
  100.7470
   98.8505
  107.1870
  100.8480
   94.9276
  100.6270
   94.3242
   96.5990
   93.3954
   96.0984
   97.1688
   93.9618
   88.9367
   95.5657
   93.3636
   96.7563
   84.9856
   88.5862
   91.9140
   92.0489
   93.5510
   94.5288
   92.2925
   98.9519
   99.2311
   97.4331
  104.1180
  103.6500
  103.6360
   95.9695
  100.6280
  104.8790
  103.7580
   96.9760
   98.2320
  100.8770
  105.7520
  106.6860
  100.2900
  107.5980
  103.5470
  107.0660
  102.4850
  104.8490
  107.8550
  107.9970
  106.0510
  108.7740
  105.0390
  108.1290
  109.8240
  101.7560
  103.5320
  107.7260
  112.7700
  106.1060
  113.9760
  116.9660
  118.0060
  114.7890
  115.9660
  116.1900
  115.5300
  107.3640
  105.8050
  103.1690
  106.6150
  108.5540
  104.2510
   98.6859
   99.7858
  101.4030
   99.5658
  107.8360
  110.1890
  108.8980
  111.4910
  106.6690
  108.8580
  102.9330
  100.0940
  104.7950
  113.3090
  113.0110
  112.9890
  114.5320
  116.0860
  116.0150
  115.5920
  119.3170
  119.0960
  125.6190
  117.2900
  120.1200
  114.0600
  114.8040
  107.0220
  103.3660
  103.2740
  115.4430
  116.0470
  107.4210
  112.1000
  107.6670
  116.5110
  107.2710
  119.1790
  117.1320
  119.2320
  115.3330
  123.1530
  124.3300
  118.9060
  120.9200
  116.8280
  116.2910
  116.8180
  114.8150
  109.5150
  111.4240
  117.8530
  113.4810
  115.0790
  110.8790
  111.1620
  113.4910
  110.5760
  115.4000
  110.3170
  113.8900
  120.9680
  127.1220
  131.2400
  126.1380
  122.6250
  121.7840
  123.3380
  123.0190
  124.7840
  123.7110
  117.2730
  116.2760
  117.4640
  117.7780
  112.8560
  118.2890
  119.3300
  117.5890
  121.8720
  127.4920
  126.1630
  124.6430
  118.7520
  115.1020
  120.4690
  113.0030
  113.8430
  104.0600
  106.1900
  101.7250
  102.9360
  108.6170
  102.7350
  100.9020
  103.8270
   97.6319
   92.2503
  104.5850
   96.9309
  100.7810
   99.2475
   95.3671
   98.9214
  107.4350
  101.9920
  102.8550
   97.3374
   97.7388
   96.8541
   97.5839
  103.8950
  103.7490
   97.5321
   98.7441
  109.7570
  100.4830
  103.0460
   96.3144
  107.3300
   97.7157
  102.2100
  102.1150
   97.8074
  107.5590
  109.3310
  111.2640
  107.5810
  112.3910
  109.3890
  111.5660
  105.5950
  103.9030
  107.3490
  109.4360
  105.4980
  105.7530
  117.5570
  117.5530
  112.8180
  116.3890
  119.2460
  117.8180
  115.6650
  116.4660
  119.8530
  115.4100
  114.0650
  116.7340
  106.6540
  107.6500
  106.8910
  111.4730
  110.3920
  110.6080
  102.1230
  104.8900
  102.7590
  104.0510
   98.2810
   99.5718
  107.1700
  107.1240
  104.7320
  107.1900
  104.0080
  107.7710
  106.9970
  111.8190
  107.0220
  108.6950
  110.1020
  111.2900
  111.9620
  110.5250
  115.8770
  116.2910
  118.5990
  109.4470
  109.6470
  112.2740
  110.8570
  113.4030
  117.1690
  116.5450
  108.9630
  107.0800
  104.2590
  103.7600
  105.1840
  106.7330
  104.4770
   96.6135
  107.3060
  113.6730
  102.4550
  102.9140
  104.6920
  101.2550
  107.0880
  106.5330
  105.5990
  106.8920
  103.1690
  102.8870
  104.6890
   99.1163
  100.0040
  102.3010
   99.0203
  105.5730
  103.4520
  103.3510
  101.5360
   97.8927
   97.4219
   99.5977
   97.4853
   98.6253
   96.1957
  104.6740
  105.4410
  111.1520
  117.8010
  110.7520
  117.2730
  114.2260
  115.8350
  112.0170
  112.7950
  107.5930
  109.4350
  110.4200
  113.3950
  114.1220
  109.1230
  105.6010
  111.4230
  107.3900
  114.0910
  105.7290
  112.2250
  107.9030
  111.5730
  106.5810
  114.8570
  113.5830
  113.8940
  116.6170
  112.0760
  113.9170
  117.7720
  109.8870
  108.3560
  112.5220
  107.2670
  111.2590
  112.3620
  107.4890
  113.0400
  118.3810
  119.3670
  109.1650
  105.6350
  110.2410
  108.2040
  112.2490
  116.7760
  119.4070
  120.4000
  119.7600
  127.3580
  128.8130
  126.7980
  119.8240
  118.7470
  115.7330
  118.2340
  122.2030
  126.8600
  122.9020
  125.7430
  116.4660
  116.0590
  124.9970
  117.1410
  115.7110
  121.6560
  113.9560
  113.8830
  111.9630
  116.8850
  108.5150
  112.4450
  104.4590
  100.9490
  110.2290
  109.7510
  107.3230
  108.7120
  113.0310
  109.9560
  115.2070
  116.9900
  114.0600
  112.9280
  109.4890
  107.6440
  106.8430
  107.2420
  104.1370
  108.8720
  115.2380
  106.1500
  106.8490
  116.7210
  115.4790
  112.7370
  113.8770
  114.1640
  107.6250
  106.5060
  109.5470
  107.9710
  113.3520
  106.7050
  107.4310
  109.9460
  111.5160
  115.7910
  108.2600
  109.6860
  112.1910
  111.3170
  106.6430
  104.8360
  101.2810
  103.9150
  103.3030
  109.7010
  111.9420
  109.0680
  110.4300
  105.7740
  106.0770
  108.7010
  102.2920
   92.0692
   96.0981
   89.5987
   93.7520
   98.1620
  100.4240
   95.0227
  102.8550
  110.7090
  103.2780
   99.9105
  101.8930
   99.3942
  103.9710
   97.1086
   97.5090
  103.2730
  101.5950
  109.0510
  102.5090
  111.0860
  112.0670
  106.4410
  109.9570
  105.4770
  111.8600
   99.9477
  106.5150
  106.9540
  116.3040
  115.0010
  109.5200
  110.8110
  105.5270
  111.4350
  108.7970
  111.9940
  116.0080
  113.3370
  119.8540
  119.2810
  119.8170
  119.0210
  124.3300
  128.5170
  128.5660
  122.6330
  124.8610
  116.8020
  116.3670
  117.0870
  111.9940
  115.7620
  110.2870
  110.4460
  110.8980
  110.6870
  102.0410
  103.9870
  107.1080
  103.2830
  107.5710
  110.4480
  112.0780
  110.2420
  109.4540
  113.6970
  109.9470
  113.0210
  110.6350
  108.5550
  108.5580
  109.4920
  108.9590
  109.6100
  107.9550
  113.5580
  108.8430
  113.6970
  113.2820
  105.7370
  104.2230
  107.8710
  112.3860
  106.8820
  113.3570
  110.9050
  105.5140
  104.4280
  105.5330
  104.2590
  100.4390
   97.6664
   90.1370
  101.7760
   99.8082
  101.0600
   99.0404
  105.2380
  103.3220
  104.2170
  101.7910
   86.7522
   90.5933
   90.8567
   89.6079
   88.7191
   87.5345
   87.0585
   87.1441
   85.2258
   89.3597
   88.5105
   91.6354
   91.2284
   94.1373
   87.9438
   93.5353
   90.3445
   91.7016
   94.4852
   87.4376
   84.9584
   97.9567
   98.0826
  102.8510
   95.7625
   98.4133
  101.0320
   99.4716
  100.8540
  103.1340
   99.2345
   98.5897
  102.4280
   98.9372
   95.6265
  100.5630
   98.9634
  101.4620
  103.0170
  100.9090
  109.2010
  103.2730
   98.9364
   98.3827
   97.9341
  103.7140
  111.3180
  111.3800
  105.9660
  105.3900
  109.9760
  105.8010
  103.5610
   99.7994
  106.5930
  102.2260
  104.9270
  100.1640
  106.6980
  116.3680
  103.7870
  105.2220
  106.3900
  111.9520
  116.9570
  117.2830
  110.5930
  115.9110
  114.9860
  117.0530
  125.5640
  124.4080
  124.6890
  123.6580
  128.1620
  129.5450
  128.1340
  134.6930
  131.5660
  131.8140
  127.0990
  126.9220
  126.9840
  131.6820
  131.3100
  122.0340
  129.0830
  122.9780
  134.5330
  142.7600
  144.0090
  129.5300
  125.5840
  123.1140
  128.2510
  126.6340
  123.4820
  127.6460
  121.6060
  120.0350
  120.4500
  117.6430
  116.0230
  115.6840
  116.8130
  114.8420
  114.9380
  117.0170
  116.7860
  113.3210
  118.3060
  111.8220
  112.7880
  114.3470
  110.3250
  112.6740
  115.5130
  114.8200
  116.2160
  116.7860
  115.7340
  109.8460
  107.2470
  107.8930
  105.4950
  106.2380
  104.2540
  112.3060
  107.7230
  112.5740
  109.8260
  111.9430
  109.2420
  109.3970
  113.4800
  107.5720
  102.7440
  101.9490
  114.3160
  100.8970
   95.3090
  103.8610
  102.7650
  107.1880
  104.7580
  108.0090
  112.5320
  113.3160
  111.9480
  122.3170
  119.4770
  114.0000
  117.7080
  118.7650
  115.5740
  116.9320
  111.5410
  109.9050
  113.3780
  103.5380
  104.7310
  109.9830
  113.1610
  114.4520
  108.0080
  113.0600
  118.4390
  114.2640
  105.2760
  105.6700
  114.8780
  123.5030
  119.2490
  115.3410
  118.4080
  124.4110
  109.0960
  105.4120
  105.3000
  105.5500
  103.0240
  103.5150
  110.3310
  107.3290
  111.5520
  107.8230
  113.6100
  111.8300
  112.3580
  122.6360
  117.1240
  122.3820
  121.1380
  115.0260
  118.1360
  117.0540
  113.5370
  113.4890
  112.6930
  110.3290
  109.6040
  104.7130
  104.2670
  107.0280
  104.7670
  103.1960
  102.8760
  101.4470
  102.9610
   95.6613
   98.6570
  107.3090
  105.7580
   94.9837
   96.9703
   93.2075
   91.8565
   93.3419
   88.8072
   86.7552
  100.0010
  103.0090
   94.1461
   91.5281
   93.0264
   95.1629
   95.2199
   89.6745
   88.7444
   89.0685
   81.8202
   85.5835
   83.6333
   85.8929
   91.3182
   98.3938
  100.1010
   94.0127
   94.7073
   88.3297
   88.7072
   80.9131
   94.9840
   90.6319
   93.5157
   97.7568
   91.0267
   98.0124
  106.1080
  100.6810
  101.2300
  101.2390
  103.3590
   94.3502
   98.4348
   97.5710
   97.3224
   97.8345
   97.4443
   96.4694
   96.0160
   94.1825
   99.9724
   96.4979
   99.0436
  102.7270
   97.9806
   98.3674
   93.1137
   93.3647
   96.3007
   97.1911
   97.8030
  103.0360
   95.9720
  100.9070
  100.6570
   98.7529
  106.2560
  106.0390
  109.2120
  109.7530
  108.5030
  103.0960
  113.2880
  106.9440
  110.7870
  102.9350
  112.7570
  117.9860
  116.0040
  114.9030
  118.4740
  124.1750
  117.9330
  114.6380
  112.4900
  115.4300
  117.4430
  107.8690
  104.9290
  104.8680
  100.0200
  107.3820
  112.4580
  112.3130
  109.7050
  111.4140
  109.9860
  115.6570
  114.0000
  110.6600
  113.3510
  114.0680
  107.9220
  114.8200
  104.4050
  103.3950
  107.5730
  108.4510
  104.5750
  109.1850
  107.3260
  103.7750
   98.9592
  109.1790
  108.1560
  109.3440
  104.4220
  103.0040
  112.9660
  113.9570
  109.2740
  103.4840
  108.4530
  110.3760
  105.9650
  113.6720
  115.0860
  110.0090
  112.1370
  113.7600
  111.7560
  111.1220
  106.6110
  106.7080
  106.3200
  107.2810
  113.2550
  112.1030
  110.3960
  117.0310
  125.6180
  121.5200
  117.9650
  121.3290
  114.6300
  116.8290
  117.1180
  113.7670
  116.9690
  114.7160
  117.4440
  116.1170
  117.0400
  114.3720
  107.5110
  110.7800
  115.9450
  105.4850
  103.2410
  106.2380
  107.6600
  109.2110
  115.7720
  114.6770
  107.5950
  111.3370
  112.5380
  112.5950
  118.9780
  117.2580
  109.7160
  106.2850
   98.7309
   98.3001
  100.4980
  102.4220
   99.1926
   99.1165
  100.2800
  105.9040
  110.1030
  105.6310
  106.9250
  109.6500
  115.1460
  116.2010
  114.7430
  116.9590
  115.6840
  115.7790
  121.2450
  111.7290
  114.3920
  119.5880
  117.9170
  126.5730
  123.0800
  116.8910
  117.9580
  119.3370
  114.3170
  116.3800
  109.0360
  109.8040
  106.2130
  109.3840
  104.7050
  103.6810
  100.4570
  100.3540
  102.7480
  105.3220
  106.5710
   95.9960
   96.0208
  101.8290
  101.1820
   98.2775
   93.2932
   94.0140
   89.2894
   91.0026
   95.5276
  102.5010
  108.5890
  101.2090
  105.8530
  107.8530
  107.7010
   98.9607
  100.1400
  103.4280
  109.1140
  106.3560
  105.8180
  112.0870
  100.5740
   93.3314
   96.8911
   96.4611
   96.0522
  102.3030
  100.6110
   95.1904
   95.3019
   91.5084
   90.6966
   93.1369
   88.2951
   98.0214
   92.5762
   94.9944
   95.9004
  100.7540
   98.8001
  103.0540
  101.0450
   98.6603
  100.5830
   96.5287
   97.0024
   94.3024
   84.9576
   88.1118
   97.1470
   93.7210
   99.3705
  101.0740
  104.3270
   99.3731
   98.4881
  103.6910
  102.6240
  105.2590
  107.7690
  102.0100
  102.5330
  101.0950
  100.9480
   97.7401
   94.9495
  100.5040
  103.3030
  100.9920
  100.0840
  103.7020
  105.7820
  101.9530
   93.1958
   85.8560
   88.0309
   92.4357
   90.3971
   88.8159
   88.8664
   96.7936
   97.5263
   96.6195
   95.5139
   94.1488
   95.8424
   91.7954
   98.9805
   93.0712
   92.8368
   94.1037
   98.1101
   92.6474
   99.5626
   97.9008
  103.0580
  106.9010
  101.4330
  100.1640
   97.1982
   96.3199
   93.6458
   90.7200
   90.9300
   89.6367
   93.1601
   93.4564
  103.5600
   91.5075
   91.0734
   87.8682
   90.6701
   92.3441
   98.8569
  100.0400
   98.7449
   99.8804
  106.4620
  100.9370
  101.6200
  102.0990
  110.0050
  111.3050
  101.3450
  102.4400
   99.0120
   99.6185
   95.8794
   96.6784
   97.6489
   97.7517
   99.6321
  107.2450
  109.9030
  103.0230
  103.1210
  106.3860
  103.4020
  109.8260
  107.6180
  117.2260
  112.5950
  108.3740
  108.6570
  104.2100
  111.5500
  103.3050
  108.7180
  104.6260
  106.0540
  106.2680
   99.9466
   99.6628
  101.9920
   96.9393
  100.7940
  104.1220
   92.1342
   94.2326
   94.1361
   96.4368
  100.8330
  102.7360
  100.5150
   90.9287
   95.0693
   89.5886
   91.9429
   85.7716
   89.5919
   90.9296
   91.9249
   90.4184
   89.0405
   86.7128
   87.4112
   92.2291
   89.2399
   88.3343
   88.8255
   90.8902
   88.0444
   86.6490
   88.2837
   94.3901
  104.6920
   96.6575
   98.8172
  105.8710
  100.4830
  102.0550
  110.0670
  104.2710
  102.4560
   99.0561
  100.0460
   94.2259
  101.7760
  102.9190
   99.1292
  103.9220
   99.0140
   95.7968
   95.5993
   95.6750
  107.3370
  108.4700
  106.4070
  101.7750
   99.2180
   98.4809
   98.9053
  102.2690
  101.4980
   97.8762
   93.3380
  102.8020
   97.9777
   87.8576
   98.3591
  108.3320
  106.0330
  100.1230
  100.9630
   94.0649
   99.3180
   99.6400
   92.7218
   90.8903
  101.3640
  108.1730
  107.5090
  101.1450
  103.4990
  112.8800
  106.0980
  103.6870
  111.0470
  110.1040
  111.8540
  111.7460
  114.2300
  118.0340
  121.7860
  113.3640
  121.6680
  128.4330
  127.7440
  125.6830
  119.0540
  119.8240
  125.7740
  126.4830
  114.9270
  126.5470
  123.3170
  119.2000
  128.0150
  122.6270
  124.6390
  125.6540
  125.5060
  125.2020
  119.7000
  121.7000
  126.8040
  126.8470
  128.3910
  141.0700
  139.9980
  134.2910
  135.7200
  132.2470
  139.0780
  137.3900
  130.2730
  128.3620
  132.5150
  132.8490
  128.8980
  127.3070
  122.0390
  116.9340
  125.0910
  130.7620
  128.2620
  129.4750
  128.4180
  126.1140
  122.5020
  122.4820
  125.2360
  123.5670
  130.5860
  122.7430
  127.5950
  130.1960
  128.1280
  122.4420
  121.3190
  123.9670
  128.1420
  129.0000
  127.0790
  137.3490
  130.1660
  131.0140
  130.3240
  130.8710
  135.6870
  136.2630
  126.3000
  120.9900
  122.9750
  120.8270
  116.6970
  119.4750
  119.8210
  121.4950
  118.0880
  124.2120
  113.7330
  115.9930
  106.3580
  107.7160
  102.0830
   95.1571
   97.5230
  103.3510
  102.5850
  103.6570
  105.5330
  105.2780
  109.6180
  115.1990
  115.7890
  110.7340
  110.5450
  105.3170
  107.6950
  107.9270
  103.8920
  108.2710
  102.6900
  108.4440
  103.8590
  100.7150
  107.8560
  107.0280
  108.8670
  108.2140
  107.1510
  108.7480
  103.9430
  104.6230
  104.4720
  104.4480
  102.6420
  100.3280
   95.4758
   92.5939
   98.7012
  104.2440
  101.3820
  103.5960
  102.7400
   97.5298
   97.5967
  102.6610
  108.3940
  103.8320
  108.1520
  105.2170
  105.2840
   98.3957
  102.6080
  107.5090
  107.9960
  117.1730
  115.4220
  120.9820
  118.4420
  123.1260
  120.3690
  120.3450
  117.8480
  111.8140
  124.1470
  115.8380
  115.8910
  110.3300
  117.3560
  118.5360
  121.1450
  110.7800
  115.6060
  110.5510
  119.1510
  117.6720
  118.0070
  125.3640
  117.4780
   98.7128
   95.2945
   88.3617
  102.0070
  106.6020
  132.9730
  125.7330
  130.2780
  113.4830
   98.2999
   98.3680
  102.7990
   96.8297
   87.3460
  109.8090
   93.5572
   96.6033
   89.8496
   90.1998
   89.1477
   93.5266
   92.3644
   90.2727
   97.6024
   96.6528
  116.5450
  106.9920
  110.7100
  110.0610
  105.2950
  103.7520
  113.6690
  116.3950
  114.7990
  104.7350
  104.2230
  100.2060
   95.3912
   94.7863
  108.2320
  108.8700
  111.2130
  114.2850
  100.9500
  104.1910
  104.4670
  109.2020
  111.5510
  115.6770
  116.4670
  120.8510
  105.6640
  102.1220
  103.0130
  113.4620
  101.5870
   93.0658
  106.0950
  109.3440
   99.6908
  108.9310
  103.6440
  110.4710
  100.5100
  126.4370
  125.6140
  124.8160
  129.8090
  100.9000
  110.0730
   96.3972
  115.6340
  101.3690
  110.9170
  102.9390
  104.2730
  121.7550
  120.1720
  116.8200
   87.5630
   87.1266
   91.9665
   96.7553
   98.3750
  105.0330
  106.8720
  104.7970
  106.7340
  107.1800
   96.6990
   99.6540
  100.0600
  100.9100
  103.5870
   97.8050
  107.6830
  115.2200
  104.7380
  104.9110
  106.6620
  105.5670
   96.9753
   99.7727
   91.8014
   90.5978
   95.5327
   93.9346
   90.0847
   95.8077
   93.8088
   92.9179
   94.6518
   98.0452
   95.5658
   97.0820
   92.0329
   88.6518
   90.6931
   92.4774
   89.8475
   90.0013
   84.5792
   85.9694
   86.7516
   92.7609
   92.4814
   93.4066
   94.6758
   90.8424
   87.7691
   90.6103
   96.7396
   91.1363
   94.8737
   97.6147
   91.6487
   94.1744
   94.5112
   95.3435
   96.6621
   92.6037
   99.1978
  105.3610
   96.3251
   95.8415
  104.5210
  110.3930
  113.5710
  106.9470
  107.0110
  114.0900
  110.2870
  119.0010
  115.0390
  113.4140
  104.5180
  104.8520
  105.6480
  100.9340
  109.9720
  108.6450
   98.8475
   98.5610
   98.7753
   93.1346
   92.6751
   92.5782
   98.7586
   96.3755
   90.3275
   91.9402
   93.6712
   92.1849
   96.2741
   96.8921
   96.4695
  100.0190
   97.2561
   97.0152
   95.7670
   92.5658
   94.9552
   93.5938
  100.5400
   97.7046
   96.1892
  102.9250
  104.1050
  101.3900
  102.6260
   92.4407
  100.6720
  105.4810
  100.8350
  106.8840
  104.1590
  107.2490
  114.0410
  113.9310
  112.1130
  117.0970
  113.7250
  117.0760
  112.4480
  116.0150
  114.5960
  118.1520
  116.0440
  119.6290
  118.8020
  120.2580
  116.7910
  114.3420
  118.7480
  109.4850
  108.4260
  105.3890
  112.6540
  115.6200
  116.2010
  115.4350
  110.2640
  114.1200
  129.6570
  130.3700
  124.5740
  102.5630
  129.1030
  134.3830
  137.4460
  130.3900
  130.8200
  130.6730
  133.3010
  132.2620
  133.4140
  133.1610
  138.4730
  137.1960
  133.1820
  133.5810
  131.1470
  136.6580
  140.1940
  139.8170
  138.7940
  142.5360
  141.8100
  141.8700
  140.5380
  135.8700
  139.4610
  131.2600
  134.5120
  136.5220
  143.9340
  132.7130
  131.2220
  132.8470
  131.4310
  131.2220
  127.9530
  128.8170
  139.6410
  134.6940
  135.2750
  135.8320
  132.8780
  127.0450
  131.5090
  129.1040
  132.9960
  127.3970
  128.6340
  133.1710
  126.5030
  126.5890
  129.5760
  126.9220
  124.1320
  130.0500
  130.3650
  126.5250
  130.0470
  133.9080
  129.7940
  131.4020
  135.1220
  136.1720
  131.4680
  135.5440
  139.6580
  137.9800
  131.3600
  127.7650
  124.4860
  125.7460
  125.8010
  119.6720
  123.3120
  120.9170
  123.6170
  123.2070
  124.6280
  124.2430
  125.1480
  126.8650
  122.9830
  118.0570
  119.8260
  117.6500
  114.3290
  116.4370
  115.0590
  111.5390
  107.1050
  105.8820
  114.6210
  114.1250
  112.4970
  110.0900
  110.8770
  115.8730
  109.2280
  112.2650
  117.6540
  115.3520
  112.9360
  111.2830
  115.1010
  108.5790
  117.3900
  108.0500
  110.3460
  110.4960
  113.2390
  104.7070
  111.9190
  110.8510
  115.6150
  121.9190
  111.6740
  112.9290
  111.0210
   99.5290
  102.3240
  104.1110
  106.0010
  106.1870
  105.0970
  110.1610
  101.5270
  103.5450
  102.9340
  111.9720
  109.4700
  115.2180
  114.0060
  110.9330
  118.8640
  114.1390
  106.5340
  111.8670
  107.4900
  106.9720
  115.5660
  119.2010
  117.1950
  117.0670
  121.7330
  122.5420
  116.8190
  110.6070
  108.2550
  115.1460
  110.5340
  106.4680
  115.1160
  109.2220
  120.3770
  115.6060
  116.4380
  118.3800
  124.7820
  128.3740
  127.3150
  116.8030
  115.0330
  116.2750
  120.7810
  118.6690
  117.0150
  114.8530
  113.9290
  120.7390
  129.2700
  127.4220
  117.6130
  115.8670
  111.0770
  114.7230
  116.0160
  111.9100
  109.0890
  113.5130
  113.3090
  114.4450
  117.2330
  118.1650
  123.4560
  122.1360
  121.9540
  116.5510
  116.3990
  119.9420
  117.3880
  113.3140
  113.0320
  119.1580
  121.9640
  117.2620
  111.9340
  111.7270
  110.6170
  105.2090
  103.1110
  105.3970
  105.7190
  109.2190
  114.5120
  117.4240
  116.6010
  121.7810
  123.5380
  120.8910
  126.2860
  127.3350
  122.9210
  125.0920
  124.3150
  126.8440
  132.1430
  130.4870
  131.0590
  126.2400
  134.1100
  133.5440
  131.3570
  134.1310
  130.4350
  130.9870
  126.8080
  133.6520
  128.5430
  127.0480
  131.9570
  125.6260
  120.3750
  125.5100
  127.9590
  125.9900
  126.6170
  123.8050
  119.0280
  118.0560
  122.5970
  118.8740
  126.5120
  120.7780
  124.8990
  125.9250
  121.5900
  121.8400
  123.1140
  119.5190
  118.0290
  112.7070
  122.1670
  117.6020
  116.6140
  117.7450
  120.6680
  118.1520
  122.4650
  119.7600
  130.4180
  122.5540
  122.3990
  124.7620
  128.6830
  122.0380
  130.6420
  124.1770
  125.2470
  130.9090
  125.7500
  118.9770
  121.6430
  124.6840
  120.4750
  120.1210
  121.6810
  122.7890
  112.8200
  113.4760
  112.3130
  111.4370
  111.5560
  113.8710
  113.3190
  112.8400
  108.6770
  110.8210
  106.9110
  112.7750
  103.0990
  103.1930
  109.5880
  110.2360
  104.5020
  101.4890
   97.3795
  102.3370
   99.1735
  100.1740
  101.8940
   98.8331
  101.5320
  104.8150
  109.0220
  105.5290
  106.3270
  113.3980
  109.0640
  105.2620
  107.2900
  104.5710
  107.6100
  104.3180
  100.3100
  104.7840
  102.2360
  108.5370
  112.2040
  107.2920
  101.7730
  102.5330
  110.9580
  108.3980
  108.8580
  112.6200
  110.6540
  106.7220
  113.6110
  117.0900
  123.1000
  117.5080
  111.9770
  118.2550
  108.8010
  116.6680
  118.9270
  117.9370
  120.1370
  112.6700
  113.0700
  113.0620
  113.1280
  113.8570
  110.5000
  118.8750
  118.7250
  119.6860
  111.7840
  103.2460
  110.4790
  111.1530
  103.1020
  102.6780
  108.7820
  117.3390
  115.5080
  108.9820
  119.7290
  119.9280
  122.2970
  123.6230
  119.3770
  120.2080
  114.4840
  121.8890
  119.1600
  118.7090
  125.6090
  120.6000
  117.3630
  109.7800
  113.5530
  113.3720
  115.5580
  113.2640
  112.0600
  109.6320
  116.5390
  120.4110
  116.9840
  115.3590
  116.7210
  116.6560
  116.6850
  114.5430
  110.5540
  114.4760
  112.3660
  117.0470
  119.6880
  116.3850
  120.6540
  119.8590
  116.8780
  122.0270
  115.0880
  116.4400
  117.6590
  117.8950
  114.5210
  112.6580
  111.6290
  112.1370
  111.7570
  119.9830
  111.8690
  114.8240
  117.8110
  120.9130
  119.2030
  122.3480
  116.1040
  118.4760
  126.5020
  124.3590
  125.1610
  128.3720
  127.8240
  133.3740
  132.1990
  131.1550
  127.6870
  117.9840
  119.2480
  125.4660
  122.5210
  122.9000
  118.4450
  115.6370
  119.9920
  116.7720
  116.1780
  119.6370
  114.2490
  111.1960
  105.8450
  107.6110
  110.6790
  106.8550
  109.6160
  110.4820
  110.7650
  105.4280
  107.2690
  108.2500
  112.1670
  111.2640
  111.6040
  110.4810
  113.1390
  121.5010
  114.4840
  112.3530
  102.7570
   99.2444
  102.0910
   88.5509
   87.6471
   88.4509
   92.0367
   96.5957
   96.5965
   95.4100
   98.0593
   95.9375
   93.8417
   95.8425
   91.0048
  110.9360
  110.8200
  111.9100
  109.9160
   90.4244
   97.3211
   96.9455
   98.8915
   92.2011
   89.4255
   90.6333
   90.9633
   93.4391
   89.9834
   96.8502
   90.7465
   80.7434
   85.2201
   93.2575
   85.6379
   84.7219
   94.3153
   98.9790
   99.3602
   98.5538
  102.0830
  100.9150
  104.5140
  106.4980
  103.5440
  104.9500
  112.9630
  112.2140
  106.7330
  107.1890
  104.2940
  110.3150
  112.3110
  104.1580
  101.6540
   99.9585
  100.3540
   96.7169
   95.3648
  105.6990
   98.5635
  106.2750
  102.2230
  100.5670
  101.3510
   89.6949
   89.9610
   95.7242
   89.7259
   92.0426
   87.9814
   92.0451
   93.7880
   92.6330
   99.3258
   96.9892
   95.6141
   84.8728
   86.5988
   89.5438
   85.1974
   87.0705
   98.1378
   97.8588
  103.7220
  104.9540
  108.0820
  100.6630
  102.4540
   95.6864
   89.6785
   91.5090
   88.4462
   98.9638
   99.3120
  100.4340
   97.0998
  103.1780
   99.9863
  107.1250
  111.1290
  112.3540
  107.1180
  108.4320
  112.1350
  108.3050
  107.1080
  108.5080
  118.6930
  100.2700
   98.7631
  107.6860
  103.8450
  114.7920
  119.3160
  122.2180
  114.2270
  123.9280
  111.6120
  108.3250
  112.8850
  114.4200
  107.0440
  111.7710
  104.6490
  107.7980
  115.6160
  103.7320
  108.4930
  116.0120
  108.8920
  109.3810
  125.1930
  117.9970
  139.3440
  141.0340
  143.0900
  132.8480
  138.7520
  134.6340
  139.9660
  133.1260
  131.9620
  132.9930
  101.1290
  106.9480
  112.6080
  123.1560
  127.6010
  133.5330
  105.6270
  112.1350
  122.6510
  117.6850
   94.7403
  119.2380
  113.0190
   97.1960
  126.7580
  124.6120
  103.7200
   98.4966
  109.8720
  114.1740
  115.6950
  111.5440
  114.0740
  121.1790
  120.5680
  116.4900
  109.9450
  129.0900
  121.2430
  112.5670
  106.5050
  111.1850
  110.2890
  101.3180
  116.6140
  125.2010
  121.7970
  124.0140
  119.9810
  102.5490
   98.7585
  103.2720
  107.6170
   99.5869
   96.2068
   97.5413
   94.0059
   98.6717
   95.5092
   95.2626
  101.4540
   98.0779
  103.0490
   97.4638
   90.1899
   96.3585
   99.8746
   94.2129
   84.7958
   85.4224
   89.4936
   85.1145
   95.2340
   99.2542
  105.6630
  104.9990
  101.1740
   96.0915
   97.1954
   89.5853
  122.7590
  100.8840
  108.0380
  108.5330
  101.0820
  108.6630
   99.4521
   95.5472
   89.7471
   87.0969
   84.7573
   99.9245
   90.9726
   94.7495
   92.3724
   96.4295
  102.5260
  106.0750
   97.3592
   93.7202
   92.0048
   95.8728
  101.7140
  101.6710
  107.7170
  107.5200
  114.1750
  108.8310
  115.4840
  110.8000
  113.8370
  102.5450
  104.4460
  109.6220
  108.1650
  100.0480
  108.3240
  108.9500
  113.0020
  123.1880
  121.6940
  120.8590
  120.2030
  127.7900
  122.1280
  113.3990
  112.0860
  115.0880
  121.1440
  122.7080
  123.1200
  126.0810
  109.5130
  117.0410
  119.2960
  122.5790
  120.5490
  121.3300
  112.0390
  121.5570
  114.4510
  107.1160
  125.2230
  116.8750
  109.2110
  106.6560
   86.6486
   86.9964
   87.5498
   97.6543
   92.7190
  114.9160
  118.3800
  113.5610
  125.1480
   94.6206
   93.4542
  101.7080
   93.4824
  102.6430
  101.6330
   93.2869
  120.7280
  121.4710
   99.4040
  104.0590
  120.5290
  114.4710
  120.0570
  111.4180
  106.3390
  103.6700
  104.7410
  107.5050
  128.7810
  101.4450
  112.4920
  109.6820
  140.0790
  115.8610
  114.6540
  122.9990
  121.1920
  115.7820
  119.2230
  118.1520
  117.3110
  118.5330
  115.4710
  118.3890
  116.1940
  111.3320
  118.1740
  113.3640
  116.4640
  119.0830
  116.3900
  118.2440
  113.3300
  117.0470
  122.6710
  112.1940
  111.5720
  112.0390
  116.4970
  119.7870
  120.0950
  120.2380
  117.0850
  116.9510
  115.0360
  118.9420
  116.7640
  112.1950
  111.3440
  116.4310
  116.6580
  121.8790
  123.6750
  113.4300
  112.8140
  108.3010
  109.8360
  105.2990
  104.4450
  111.9320
  109.4280
  117.1820
  115.3110
  113.6470
  111.5740
  110.2530
  108.8720
  114.1220
  121.4860
  124.6050
  128.6590
  125.1920
  126.5830
  125.6510
  128.6050
  131.4380
  124.3800
  119.5070
  117.4390
  114.5540
  122.8500
  125.2460
  125.1190
  118.3620
  121.0060
  115.0720
  114.5560
  122.0950
  125.2140
  122.1660
  126.0400
  123.6550
  121.1820
  127.8950
  122.9830
  122.3520
  126.0050
  123.2370
  118.3610
  124.4530
  122.6980
  124.8100
  121.1280
  119.3060
  118.9190
  118.8640
  116.7080
  116.6150
  118.8010
  110.9760
  108.4060
  112.6710
  119.1350
  118.6980
  114.4570
  113.8000
  113.7870
  113.2970
  126.6560
  117.5790
  122.4780
  119.4320
  124.8040
  124.9630
  128.8400
  118.6910
  115.7890
  118.4190
  118.0570
  122.0420
  120.6380
  118.6040
  124.3670
  119.3060
  119.9550
  122.4430
  118.4000
  117.8620
  116.6680
  116.8360
  112.9460
  124.4540
  119.7470
  121.1290
  121.6930
  110.5790
  110.8590
  114.7730
  112.5610
  110.9310
  112.7070
  119.6670
  119.4630
  113.0850
  117.0530
  114.4920
  116.1770
  116.6870
  120.0900
  114.9830
  108.7880
  117.9250
  112.4580
  115.4100
  106.0960
  109.8040
  111.7610
  116.0740
  111.6420
  111.7280
  106.3860
  103.6970
  103.7840
  101.9060
  103.9660
  105.4940
  110.4720
  111.5990
   98.2675
  111.3060
  105.4140
  103.2610
  101.5200
   98.9814
  113.7590
  111.4360
  110.4290
  113.2170
  113.1870
  112.6900
  121.8650
  111.8940
  109.0920
  113.2220
  116.5720
  112.4900
  109.1020
  114.5450
  113.8070
  116.9980
  116.5800
  111.8760
  107.8590
  112.9340
  112.1830
  114.2500
  102.7970
  114.3730
  112.0670
  110.7950
  115.5330
  116.3530
  112.0240
  103.3380
  106.5210
  101.3210
  105.5300
  110.2150
  106.5100
  101.3700
  107.3790
  104.2070
   99.1397
   97.6884
  101.0660
  107.1430
  102.3600
   98.6155
  113.8820
  111.5240
  108.6040
  106.5160
  106.7420
  105.2940
  106.2580
  104.7150
  110.2350
  111.7290
  114.6630
  104.5410
  111.0000
  110.9140
  104.6350
  102.5110
  106.3950
  104.6510
  109.6330
  114.9200
  109.2780
  104.0500
  106.3020
  100.3560
   97.4998
   96.4447
  101.7640
  103.2910
  103.4350
  103.4670
  115.3190
  116.5280
  113.5040
  110.5160
  112.8290
  113.0960
  121.0120
  119.7830
  109.9910
  109.4920
  109.9900
  108.3170
   97.5898
  100.2360
   97.4748
  104.1930
   99.3733
  105.3860
  110.0980
  113.7490
  114.5620
  109.9110
  108.0210
  111.8620
  114.5350
  116.1420
  118.6510
  122.6300
  116.8660
  113.7070
  108.6110
  110.2860
  116.7050
  115.6350
  119.5590
  113.3190
  110.1460
  111.1330
  113.3570
  103.4860
  102.6800
  107.1900
  112.4710
  113.7080
  107.9830
  116.1270
  110.7610
  123.0440
  129.0820
  117.0320
  116.7660
  120.0530
  117.0630
  121.5660
  118.6720
  119.4190
  115.4830
  116.5310
  119.5320
  113.6280
  125.6260
  123.1310
  123.7650
  127.9120
  130.7520
  131.1840
  125.4160
  127.3190
  126.6410
  124.7670
  127.5080
  131.2490
  129.7650
  128.2380
  127.4270
  123.9100
  123.6180
  120.5750
  117.0930
  107.6750
  107.6520
  109.7750
  115.4680
  115.9870
  113.1050
  116.1480
  119.5080
  117.2560
  118.5310
  119.9950
  117.4100
  115.4210
  112.9360
  112.5510
  112.6210
  109.3920
  111.2080
  107.3240
  112.5790
  107.1010
  106.4230
  104.2520
  101.7070
  104.5610
  103.4890
  102.6220
  104.3480
  107.8650
  110.9970
  115.0500
  109.0670
  116.0010
  113.6070
  110.9650
  112.3090
  106.5530
  105.7980
  106.6730
   99.8000
   99.0369
  107.2230
  109.5120
  108.9410
  101.7760
   98.6595
  107.1680
  112.9580
  113.0580
  109.7360
  111.6890
   93.6097
  103.1650
  109.1420
  117.8470
  117.4850
  108.6780
  113.4670
  120.3500
  114.2130
  113.3590
  119.2320
  110.7490
  113.7550
  121.3180
  105.2210
  106.7870
  111.0580
  100.9950
  101.6850
  108.9690
  108.7010
  113.3420
  103.2640
  104.0610
  100.4780
  105.9550
   99.5125
  105.6030
  102.4770
   98.2171
   98.8937
  105.5070
  103.3610
  102.4830
   97.0481
  101.8410
  108.6090
  121.7970
  130.4740
  118.5890
  113.6510
  116.1990
  120.1450
  114.0390
  113.4620
  120.6080
  114.6630
  114.6510
  116.3070
  111.5270
  106.4210
   92.2792
  101.4120
   97.6553
  103.5890
  102.6220
   98.4533
  105.1740
   99.9379
  101.7650
   96.7100
   97.0784
  102.2670
   96.3376
  103.6720
   86.7857
   94.5808
   89.9849
   91.5486
   84.2742
   87.4349
   85.9773
   85.7331
   91.5033
   92.4203
   91.0367
   89.6083
   83.3731
   83.6902
   79.8627
   75.8238
   78.6646
   79.2296
   84.3724
   77.7437
   80.1444
   84.6308
   91.2984
   89.1526
   95.5680
  100.1950
  104.4310
  107.2900
  112.6160
  112.9750
  113.6290
  116.8310
  123.2820
  126.4090
  123.3870
  115.9470
  115.6720
  114.6410
  111.4900
  106.7760
  108.4890
  113.0060
  101.2530
  105.3870
  113.8820
  111.9400
  115.6330
  117.2480
  111.1890
  117.8740
  122.4200
  118.9560
  128.2290
  120.0290
  119.5130
  119.0860
  112.7750
  118.6690
  120.8770
  122.8930
  121.8780
  122.3790
  121.7360
  120.7550
  122.1880
  125.5120
  120.8760
  119.2280
  119.2980
  116.1790
  114.4940
  104.8200
  111.3310
  114.4380
  120.5590
  111.5920
  111.3020
  111.5400
  108.0740
  107.1860
  108.2920
  102.1310
  112.3170
  103.0820
  102.7230
   97.3697
  108.1570
  107.8540
  113.2650
  109.4530
  109.6250
  107.8830
  110.4530
  108.0290
  118.1530
  110.5650
  106.0980
  112.3810
  114.3230
  107.3850
  109.7500
  116.5850
  112.9950
  108.7690
  109.2990
  108.5630
  111.5130
  105.8780
  107.3150
  114.1070
  116.9810
  114.7890
  116.7710
  111.8760
  118.0900
  118.0160
  123.0140
  113.8960
  115.4830
  116.6430
  114.8280
  111.2070
  113.7830
  117.2200
  116.7030
  115.2020
  116.7660
  118.9940
  116.9040
  108.7880
  105.3300
  104.2560
  102.3890
  103.8660
  105.4070
  102.9400
  100.7250
  101.3060
  101.0000
  103.5600
  104.3330
  104.1990
  105.9700
  109.2640
  109.8780
   97.2279
  103.3640
  107.6030
  106.2890
  106.0800
  108.3110
  115.5370
  116.4110
  119.1430
  117.4330
  109.4190
  106.6730
  107.9310
  108.8810
  111.5640
  115.5380
  113.1230
  108.0580
  112.7750
  113.0610
  103.7150
   99.6484
   92.2061
   97.7329
   93.4725
   95.1525
   96.2377
   97.0818
  104.7420
  101.6130
  107.2320
  104.7160
  105.4390
  106.5680
  108.2410
  106.4120
  104.1830
  109.7600
  110.6150
  110.4390
  111.6940
  116.1650
  115.8360
  114.5660
  114.7150
  110.7910
  109.8520
  114.8050
  117.2230
  114.1470
  122.6080
  118.1990
  116.2790
  115.0640
  116.7360
  115.3450
  117.7580
  109.4020
  105.6980
  103.1450
  103.5620
  105.0320
  106.3980
  103.5110
  100.1240
  115.7730
  114.2520
  110.0360
  102.8410
  111.1670
  111.3540
  112.4970
  113.4690
  106.1520
  111.8580
  107.6180
  112.1580
  116.1860
  119.2650
  117.2490
  118.6820
  124.5220
  122.5510
  123.3830
  128.2480
  129.5930
  129.6560
  130.0570
  130.7470
  136.5910
  135.8390
  133.7880
  133.3920
  125.9130
  130.2340
  123.4890
  118.4310
  130.5570
  119.3150
  124.3880
  118.6240
  120.2500
  126.4830
  121.1690
  121.8740
  125.9810
  126.0310
  120.9120
  121.3070
  125.3140
  127.5050
  128.2170
  122.9700
  118.9310
  112.2990
  111.2360
  119.2040
  124.1240
  122.1100
  116.8550
  115.2700
  126.9220
  124.4670
  112.2470
  117.2680
  116.6430
  114.6080
  116.5550
  119.4810
  109.1050
  101.7950
  103.1570
  106.4800
  108.0210
  108.3290
  108.8410
  113.7400
  116.7570
  113.1990
  117.7180
  122.9870
  116.0760
  115.1870
  114.5540
  111.7500
  105.0850
  107.7370
  118.3170
  119.6290
  111.7620
  126.3780
  114.8300
  110.1810
  108.5140
  108.1520
  117.7790
  116.8050
  115.2650
  118.7610
  118.2060
  132.6680
  129.5860
  138.5930
  133.8850
  130.5840
  127.1160
  133.4860
  137.1620
  135.7000
  133.9650
  140.4440
  131.1060
  127.1120
  125.1900
  125.0980
  121.3130
  110.2490
  120.4110
  114.6080
  127.4390
  118.1390
  124.1480
  114.7800
  124.8420
  131.1960
  132.9770
  135.5060
  132.2810
  132.2750
  136.1960
  131.2320
  141.3280
  136.6550
  133.3000
  129.7860
  127.0550
  132.1120
  131.9360
  128.7330
  132.3480
  127.4920
  129.4410
  133.6510
  130.0940
  127.6470
  122.9270
  125.4720
  125.6500
  131.9040
  126.7190
  122.2100
  131.1610
  131.0380
  134.3170
  138.2690
  137.6820
  140.1250
  131.6860
  137.2120
  125.1820
  120.3270
  126.6430
  120.9810
  123.1830
  127.9950
  128.3200
  129.4240
  130.7790
  127.5570
  126.6740
  122.2710
  123.0400
  126.5970
  129.8710
  128.8990
  124.6300
  124.4900
  121.4270
  123.1980
  117.4290
  118.7310
  120.2760
  122.9450
  120.5880
  126.5910
  120.1810
  118.8250
  115.8870
  117.1150
  118.6790
  115.3980
  112.4660
  117.6460
  126.3730
  120.5140
  126.1750
  129.4210
  125.0940
  111.7450
  119.2010
  116.9570
  111.0780
  116.0860
  118.4820
  123.9120
  117.2190
  115.0780
  123.6860
  122.3220
  120.9550
  121.6460
  117.2730
  114.9530
  103.5450
  110.2600
  105.6590
  106.9000
  116.5250
  111.4210
  108.1940
  107.8090
   99.4313
  103.7470
  111.4100
  117.7070
  114.6440
  109.2460
  112.2680
  109.4280
  119.1500
  120.0280
  119.7960
  124.0590
  124.7540
  120.9280
  121.8760
  114.3770
  116.5270
  115.7450
  116.2280
  114.3520
  120.7330
  116.0380
  109.9430
  115.4730
  122.6420
  116.0390
  102.8190
  109.0480
  104.2350
  113.7640
  112.3480
  115.3210
  119.1500
  122.4850
  130.4730
  113.5300
  123.3810
  117.5760
  116.2750
  120.3520
  123.1730
  124.2960
  118.8010
  120.7560
  113.5150
  113.2520
  113.0570
  110.0450
  110.9890
  106.0070
  105.7560
  116.0840
  117.7790
  117.8840
  114.1380
  117.0270
  112.6930
  111.5700
  109.2360
  110.6480
  116.4350
  117.6030
  120.9950
  115.1650
  114.1730
  120.5490
  114.3410
  118.7840
  115.6350
  116.3730
  112.8170
  113.4860
  118.3700
  116.7370
  118.7080
  119.3590
  114.7910
  119.4610
  123.1560
  122.1180
  118.2990
  113.8020
  119.9390
  121.7370
  132.8980
  129.6940
  141.5480
  136.3800
  136.4060
  128.6920
  129.8690
  128.8830
  132.5010
  130.4940
  132.0610
  129.1560
  129.2430
  130.2810
   98.9086
   99.9112
   99.3685
  116.7300
  134.2140
  104.7610
  102.8560
  108.2060
  108.3140
  113.4700
  113.4840
  122.4560
  115.0550
  120.6480
  123.8960
  123.1130
  115.0350
  114.7160
  113.4620
  113.5910
  112.8970
  114.3560
  111.1690
  114.5670
  106.6270
  106.1650
  113.7300
  116.5120
  117.0630
  115.9940
  116.2820
  115.9610
  116.6750
  114.2770
  110.2940
  102.0250
  108.5600
  100.0030
  103.4890
  101.4200
  107.1620
  104.4840
  111.5830
  111.7110
   98.8301
   97.9543
  111.7530
  105.2500
   95.5766
  106.1000
   99.9635
  116.1390
  119.3220
  100.9670
  104.3310
  104.4830
  107.9060
  108.3060
  112.1210
  104.2250
  103.2370
  104.7120
  104.3320
  103.2540
  113.9520
  117.7510
  117.0110
  118.2850
  114.4010
  125.0900
  132.0400
  106.3840
   90.9839
  105.0270
  124.5730
  122.1680
  102.9550
  123.9860
  119.1890
   89.3163
  107.7180
  118.0980
  118.8490
  123.8770
  105.8750
  130.2720
  113.1870
   93.6130
   90.3828
  107.6130
  120.3000
  122.5880
  103.1260
  109.2950
  109.3740
  129.9830
  107.2430
  121.1490
  125.3420
  129.3550
  117.3120
  124.8200
  115.7270
  119.9770
  113.1210
  118.1300
  112.0830
  104.9340
   99.2397
  101.1400
  102.3300
  104.1390
  108.7840
  110.6360
  108.8130
  109.3420
  112.0550
  114.5460
  118.3690
  114.7740
  118.5230
  117.8780
  119.7690
  125.1160
  120.5240
  126.3600
  126.1320
  121.8820
  117.7260
  119.9870
  114.3150
  110.1810
  118.8640
  121.9320
  117.7270
  115.2980
  116.6520
  116.4520
  115.0820
  109.3230
  110.3790
  108.6240
  108.5400
  113.3970
  125.6500
  124.7110
  122.6670
  118.8420
  120.7240
  122.7600
  130.1630
  128.4940
  121.6960
  122.1090
  122.1610
  129.2310
  133.7960
  125.4910
  131.0350
  123.2170
  120.8390
  105.9620
  112.3870
  113.5040
  117.6320
  118.1580
  121.4340
  119.0560
  113.2450
  112.5480
  115.5600
  117.8840
  112.6960
  114.5960
  116.9940
  110.6400
  108.4090
  109.4790
  114.8620
  112.4550
  116.0390
  112.0160
  106.1820
  111.7760
  108.6870
  104.4200
  100.0890
  107.4820
  102.1360
  109.5490
  107.8550
  108.3050
  111.3970
  107.1760
  106.5840
  108.2780
  113.8450
  112.5370
  119.9560
  111.0230
  113.7710
  113.9670
  109.6570
  110.6030
  107.6320
  112.1300
  111.8930
  109.0190
  108.3750
  109.7230
  106.6420
  103.9820
  108.3110
  114.2950
  115.4260
  114.9200
  108.6700
  108.0910
  106.6590
  105.6240
  109.1730
  110.1130
  112.5020
  114.3970
  111.1030
  119.9590
  115.0920
  115.7530
  115.2770
  117.7370
  111.1160
  108.3590
  107.9630
  105.2360
  106.0180
  106.6860
  114.6540
  110.4390
  107.8240
  107.5130
  108.4740
  112.1650
  110.0990
  111.3020
  106.2330
   99.9349
  101.8910
  102.9230
  104.6070
  107.5070
  103.9240
  107.9460
  102.1850
  102.1160
  102.1200
  102.4210
  101.2590
  107.6130
  107.7490
  110.7430
  105.1840
  108.3930
  109.1510
  110.9130
  105.9330
  109.5090
  110.8930
  111.4100
  109.7130
  108.4860
  114.8410
   98.6875
   93.6033
   89.0010
   94.2722
   96.4643
   94.3163
   88.4713
   91.5737
   95.8513
   99.7009
  100.0380
  104.4300
  100.3500
  100.2130
  109.0890
  108.2690
   96.6357
  102.2520
   95.1672
   99.1099
   91.0584
   92.8794
   98.3971
   98.9276
  105.4320
  109.0130
  105.6600
  110.7670
  104.6200
  111.6800
  116.2760
  114.2200
  115.4890
  125.4880
  120.9080
  115.9540
  119.4130
  111.6150
  113.4320
  120.6830
  109.1640
  113.8490
  125.0200
  122.3810
  120.1940
  115.9550
  117.3670
  110.8530
  106.7930
  109.5550
  111.0610
  106.5000
  104.0160
  102.2370
  117.8490
  109.9110
  108.8460
  108.0300
  104.9820
  102.8710
   99.9363
  103.8210
  100.4260
  103.3990
  107.7490
  116.3830
  109.5440
  111.5410
  109.8980
  120.7280
  118.1900
  116.5440
  110.2850
  120.8890
  125.6950
  123.6330
  122.0080
  118.7780
  119.8990
  123.6990
  117.9350
  125.2040
  121.2580
  122.1200
  111.4920
  106.1800
  101.0650
  100.5200
  114.0110
  109.2240
  113.5230
  112.3420
  123.2740
  118.5040
  125.4940
  124.4220
  125.7790
  127.6640
  134.2110
  125.1450
  118.8310
  122.7720
  121.6420
  116.0080
  123.5680
  117.3560
  125.8640
  125.1760
  118.6210
  121.0450
  125.6150
  126.4060
  123.4450
  129.1370
  124.8900
  127.4550
  115.9400
  123.9590
  117.5660
  113.5910
  113.9900
  116.9450
  113.5960
  117.2890
  115.8430
  110.3580
  104.0680
  118.9080
  120.5210
  120.6940
  118.5780
  120.5090
  117.8830
  128.0550
  124.6150
  117.9500
  122.9990
  124.7090
  127.8190
  127.5060
  128.8960
  124.6790
  122.9630
  119.7430
  121.1940
  117.1880
  119.3720
  118.9950
  120.9920
  126.3290
  126.2640
  122.5100
  120.1610
  116.9590
  115.2660
  115.4130
  113.1890
  117.6300
  117.6410
  111.3250
  117.0790
  120.6660
  122.8840
  125.3680
  119.8450
  126.6610
  127.2480
  132.1880
  124.7390
  130.3880
  122.6200
  117.2860
  126.1380
  116.1470
  124.4660
  119.4840
  120.8370
  111.3050
  117.7030
  119.5850
  115.1980
  120.2230
  113.3300
  114.8480
  116.6010
  112.4930
  112.8320
  112.2750
  119.4920
  120.7230
  124.5920
  125.4120
  120.1510
  119.1470
  120.4590
  117.4050
  113.3350
  116.9960
  119.9990
  121.6520
  119.8460
  118.0400
  125.0200
  124.2420
  125.9380
  123.7280
  121.5090
  122.9710
  128.0090
  135.8230
  128.7760
  129.5060
  127.5560
  125.9450
  129.9760
  119.7600
  129.1820
  133.5120
  136.8440
  132.2430
  125.4730
  129.6640
  124.2070
  123.1480
  123.2920
  122.0150
  122.2190
  113.2690
  111.3950
  111.3160
  118.6800
  113.2560
  115.0190
  110.8790
  111.2800
  113.6500
  117.0900
  125.1100
  117.5680
  112.9870
  125.6080
  128.4840
  121.7700
  123.2780
  120.4800
  120.8100
  123.8370
  110.9840
  121.7960
  117.0260
  123.9390
  118.8050
  117.6100
  114.8110
  109.4300
  111.6260
  111.4750
  113.9170
  112.7090
  105.2860
  115.7520
  112.3710
  113.9450
  109.7760
  113.6580
  119.2960
  114.9110
  116.1560
  115.0890
  121.3840
  116.7120
  117.4950
  113.3510
  112.9970
  114.7100
  123.9300
  119.2880
  123.3190
  119.6450
  122.5270
  118.5250
  119.8350
  126.9390
  114.3870
  114.1840
  120.9540
  118.9060
  123.8540
  127.8590
  121.9320
  128.4470
  115.7610
  121.2650
  113.9450
  118.5800
  130.1470
  124.1230
  124.3950
  114.1020
  109.3060
  104.2280
  108.0340
  108.1770
  102.1990
  102.6620
   98.9792
  101.9270
  101.9720
   97.8183
   98.9698
   95.3245
   88.5494
   98.6655
   97.1668
  108.0650
  101.4610
  102.0150
  101.2490
   97.8505
  101.6870
  100.0540
  103.3950
   96.5210
   98.8088
   97.2729
   92.8380
   93.6468
   94.0168
   90.8086
   99.0682
  103.9760
  101.0000
   96.3428
  101.9290
  109.2070
  110.5380
  116.1750
  114.3530
  120.5300
  111.5520
  107.1990
  106.2390
  111.4720
  106.3230
  119.1950
  109.3970
  112.4920
  105.9760
  110.9970
  103.9390
  105.1810
  103.5160
  101.2580
  105.2190
  107.9500
  106.6070
  109.2590
  113.1160
  109.4970
  108.0390
   97.4834
   91.4658
   98.4671
   96.0124
   90.4912
   95.9968
   97.0217
  107.7090
  105.9170
   94.0743
  101.1880
  107.4020
  102.9560
  104.6170
  106.0980
  100.2790
   97.9249
  101.5910
  105.0920
  100.2050
   98.3036
   98.1333
   93.7634
  104.5590
  105.6980
  113.6450
  110.3330
  114.9930
  113.6460
  115.9840
  119.8570
  114.0800
  110.7750
  114.8180
  106.6300
  112.6340
  108.7450
  105.3770
  113.0620
  107.3890
  105.3590
  104.2180
  100.0570
  103.6200
   97.8842
   97.1202
  102.7680
  102.0300
  102.6660
  104.8110
  109.8140
  112.6820
  109.0670
  105.1500
  105.1800
  109.0590
  102.2430
  110.5110
  109.3120
  111.9800
  110.5080
  117.3720
  116.3550
  120.2980
  119.3850
  121.2930
  116.3120
  118.0930
  112.9750
  117.0280
  116.3130
  110.8060
  111.7210
  104.3870
  109.5250
  110.1410
  106.2230
  105.8690
  102.2680
   97.2443
  100.6850
   97.9661
  105.5890
  109.4360
  101.5920
  108.0460
  110.6980
  109.4100
  105.6510
  117.9410
  113.9360
  116.4690
  119.4000
  116.0490
  113.6870
  115.0100
  121.6560
  120.3460
  123.5190
  121.4700
  127.5180
  124.1780
  126.3390
  125.2680
  123.1180
  123.6110
  122.2940
  124.0710
  117.0880
  113.0640
  115.3040
  116.3100
  118.0360
  121.1710
  122.9320
  116.5440
  118.0960
  116.2830
  120.1460
  112.2850
  109.0990
  111.1620
  116.3330
  117.9560
  115.8240
  109.5840
  108.7470
  106.4110
  108.8530
  108.0780
  104.6950
  105.7620
  107.0080
  103.6140
  110.7310
  110.3160
  103.0220
  101.5400
  106.1650
  104.9620
  106.9860
  103.1710
  105.2150
  104.7220
  108.2270
  104.3060
  104.2930
  107.8690
  109.3550
  105.7660
  108.1120
  114.9730
  117.2110
  118.7320
  116.0360
  116.6790
  109.8140
  112.8730
  112.5350
  120.2050
  113.6110
  116.3930
  118.7560
  119.9990
  115.1980
  120.5400
  127.4190
  123.8320
  128.0620
  128.7510
  125.8810
  120.7850
  123.5450
  122.5250
  119.9860
  118.7420
  126.9420
  128.9560
  128.3040
  135.8470
  127.5430
  124.0880
  124.4760
  127.0150
  126.7210
  124.6730
  121.7150
  124.5840
  119.9830
  122.4470
  115.8000
  123.9580
  126.9590
  127.0240
  123.3540
  132.1770
  130.8770
  126.3550
  124.0790
  131.2420
  131.7040
  120.5190
  125.3150
  127.4980
  123.3750
  127.9370
  125.1850
  129.8680
  127.5140
  124.1230
  123.8140
  131.8170
  133.0240
  123.5840
  121.0090
  126.2730
  129.3260
  124.0400
  123.1190
  118.6760
  119.9440
  119.5960
  123.3600
  118.9460
  116.5340
  123.3760
  118.8630
  127.6720
  127.4090
  124.0000
  129.3450
  126.7000
  124.8690
  122.9300
  125.3950
  125.0000
  126.1530
  123.5140
  121.7920
  121.2490
  122.8310
  127.8360
  122.6270
  121.9280
  121.8430
  114.8280
  115.0000
  115.1830
  119.0610
  115.7300
  114.2890
  114.1070
  116.4700
  114.5210
  115.8560
  115.0850
  113.4620
  114.3620
  112.0970
  108.2950
  109.7660
  112.1610
  114.4160
  109.7830
  112.0010
  111.0370
  116.4400
  113.0490
  113.8390
  111.1840
  111.8390
  113.5450
  124.0780
  118.7480
  117.4810
  116.1210
  109.1130
  112.0400
  115.1870
  120.1340
  117.6770
  115.2450
  106.0950
  117.7760
  111.6880
  110.9020
  112.9680
  110.5310
  114.9600
  114.3620
  104.6900
  110.4680
  111.0910
  120.1690
  116.4990
  115.0500
  114.3050
  109.9150
  107.8680
  110.2950
  110.7470
  105.9360
  110.9710
  108.0660
  108.4880
  107.1770
  107.6790
  110.4370
  112.5500
  107.4990
  116.0150
  112.5840
  114.6420
  103.7240
  105.9320
  103.8070
  107.8240
  106.2870
   99.0531
  107.0230
  105.1360
  109.2010
  110.6320
  104.3030
   97.4210
  111.0560
  101.8710
  103.4890
  103.8590
  105.0160
  102.6410
  106.4430
  106.1040
  101.4170
  104.8510
  100.6080
   97.0774
  102.6920
  107.5530
  104.3970
  105.5040
  101.4490
   99.4245
   97.3705
  100.4060
   99.5188
   96.7162
   99.2853
   92.2771
   85.9553
   83.4187
   91.0136
   86.6944
   93.2955
   95.7433
   96.2071
   94.4343
  103.8610
  101.2210
   98.6168
   94.2844
  102.3390
  106.5560
  105.0300
  117.0480
  108.9740
  108.7620
  106.1510
  111.9600
  107.3210
  110.8100
  105.8860
  112.0210
  108.2690
  113.6080
  116.9780
  109.4890
  118.1480
  117.8750
  120.8330
  116.2790
  113.7920
  108.2230
  108.6250
  113.1820
  109.0120
  107.5550
  108.7450
  107.3770
  106.4580
  108.1840
  105.1320
  108.0770
  109.6180
  119.0040
  113.0040
  116.7190
  117.1320
  121.5540
  124.1790
  121.3390
  122.2880
  119.9640
  118.2830
  106.8380
  108.0060
  110.9110
  103.5520
  107.2140
  106.4050
  100.6810
  102.5800
   98.0382
  104.4970
  101.8950
  109.3770
   98.7429
  107.8520
  106.7810
  106.8810
  108.7840
  104.8580
  106.9260
  106.2520
  104.3990
  105.8680
  100.9960
  107.2680
  105.8380
  110.1840
  115.5550
  112.9290
  124.8080
  115.8470
  111.8880
  117.0390
  120.2490
  122.2180
  120.7220
  119.4320
  112.1010
  115.5550
  115.1030
  116.7300
  116.2100
  110.3350
  109.9790
  115.5470
  117.2730
  116.7560
  118.6320
  109.8830
  103.8600
   91.4078
   88.2901
   86.7262
   86.3210
   92.1131
   94.3196
   92.0416
   97.0017
   98.6377
  108.6640
  109.5750
  104.9180
  105.8450
  107.4660
  108.2550
  101.3870
  100.7030
  105.0930
  107.4300
  104.3850
  102.9630
  104.8760
  102.7570
  107.8670
  114.1970
  116.4760
  111.9270
  114.2380
  117.4710
  114.9900
  120.9920
  119.1480
  115.0730
  125.0540
  118.8620
  123.6740
  116.0680
  116.1620
  119.1510
  111.6330
  109.6180
  113.6360
  101.8770
  103.9570
  107.5550
  106.8070
  106.3630
  106.2530
   91.6236
  105.8770
  104.2000
  106.8280
  103.1530
  101.9500
   95.9027
  106.5080
   96.2358
   93.7438
   94.5567
  103.4890
   98.1159
  102.1050
   97.4246
   96.5708
   97.6709
   97.1584
   95.5520
  104.8230
  110.4690
  115.1150
  114.8560
  116.1170
  119.2640
  109.9410
  114.6790
  115.7750
  109.9030
  116.5820
  112.6360
  106.5940
  101.1330
  101.5750
  109.9710
  105.0060
  105.0570
  105.6290
  106.3430
  108.7740
  112.9580
  101.2450
  108.5430
  107.4740
  112.7690
  115.7970
  124.4500
  122.6130
  117.2340
  118.2250
  115.6460
  116.9230
  113.8170
  114.2380
  120.6170
  119.3030
  127.3340
  122.4240
  124.4470
  121.1520
  117.2490
  106.5530
  117.9270
  116.7100
  113.7510
  113.6060
  111.8680
  109.1620
  111.2800
  106.7770
  111.2270
  108.9720
  111.0020
  109.3370
  122.3880
  125.8270
  124.7610
  119.7810
  117.7110
  117.7610
  110.0150
  114.5860
  115.9350
  117.1400
  113.0070
  118.6940
  119.4570
  121.6190
  117.6410
  127.9330
  133.9200
  131.5510
  121.2200
  122.0720
  121.5620
  123.2280
  125.9580
  125.8340
  114.6600
  116.8490
  118.4200
  103.9230
  108.9250
  108.1210
  108.1190
  108.7400
  106.3910
  109.8460
  111.4970
  106.3150
  109.1620
  123.1650
  114.6790
  128.5550
  116.7480
  122.7740
  120.3500
  123.5740
  126.8740
  121.8430
  121.2770
  108.3820
  122.5020
  126.0860
  129.4470
  123.3790
  124.8570
  128.1930
  124.0200
  128.6230
  128.4840
  127.6700
  129.6050
  129.4910
  130.8850
  128.7080
  125.9620
  128.5930
  124.3700
  121.0270
  119.8150
  127.1360
  125.3190
  125.6800
  115.3980
  127.6770
  124.7270
  122.7340
  112.6420
  119.9660
  122.8300
  128.4830
  124.3830
  120.8830
  127.9860
  127.1380
  123.2640
  118.9570
  115.4690
  113.7490
  114.5060
  112.0240
  118.3280
  117.3030
  117.6840
  123.5310
  119.2810
  129.6160
  119.1150
  118.9650
  122.7180
  117.6400
  114.0520
  115.6600
  115.9920
  124.8070
  123.6400
  128.1410
  123.9060
  121.1580
  124.6170
  123.6030
  126.4900
  124.1500
  120.5240
  119.1440
  113.1880
  118.1980
  123.2480
  122.7180
  122.4410
  130.0970
  131.6840
  121.6430
  128.6610
  126.9640
  129.2950
  125.6550
  133.3910
  135.6160
  127.0780
  121.8620
  111.8790
  121.5930
  124.7080
  125.6240
  121.1010
  123.2130
  120.2120
  127.4570
  124.4610
  126.4910
  125.0080
  119.2620
  120.8700
  120.5730
  121.8380
  123.0410
  119.8610
  119.2500
  124.1130
  118.6880
  124.6300
  123.7430
  122.6950
  128.7650
  120.8190
  124.7200
  129.0620
  121.7160
  124.9370
  118.6670
  115.1550
  117.7860
  118.3590
  119.2250
  119.1050
  115.9100
  125.4550
  126.9670
  130.9690
  127.8650
  124.9240
  122.3880
  131.5400
  128.2550
  124.4030
  119.8390
  120.7040
  116.8580
  124.1600
  124.9040
  125.5240
  116.8140
  124.6280
  124.0040
  126.9500
  119.7200
  121.2930
  124.9950
  116.0420
  126.3350
  118.9840
  117.4610
  115.4690
  115.6850
  117.3770
  115.0060
  108.3190
  106.0600
  106.6010
  106.1480
  109.1080
  109.1820
  108.4760
  111.3590
  108.0070
  110.6570
  111.8100
  113.4980
  110.8390
  115.0990
  119.1020
  129.1770
  112.7780
  117.9560
  117.7630
  110.9210
  122.1690
  112.2080
  111.0560
  106.2920
  103.7780
  102.6520
  109.7040
  112.7600
  112.3430
  115.6320
  117.1980
  115.4930
  109.2580
  108.9010
  110.4300
  110.2930
  113.0470
  105.6590
  120.6340
  117.2560
  115.9090
  114.4510
  110.9830
  119.3810
  115.2140
  111.4650
  113.3500
  113.5740
  111.4880
  114.5970
  109.5880
  116.8040
  106.7090
  105.5460
  106.5660
  106.3160
  107.8830
   99.1736
  108.4460
  113.1860
  108.8330
  115.0330
  115.4070
  117.6500
  108.0190
  110.7490
  111.3600
  108.4780
  107.2360
  113.4660
  115.5230
  114.9110
  116.3230
  109.0960
  121.6690
  118.4810
  117.7310
  115.0990
  122.7580
  124.3710
  116.8130
  129.1920
  119.9860
  125.2650
  125.1000
  122.9080
  126.6880
  121.5060
  115.4550
  121.1690
  120.9310
  120.6010
  115.0410
  114.2970
  107.4720
  112.9040
  110.4620
  107.1480
  110.0590
  113.1570
  115.8780
  119.3010
  117.0700
  114.7360
  108.9550
  111.4190
  108.7690
  104.1650
  104.0040
  103.9230
  104.2800
  114.6110
  114.0360
  116.5300
  113.9090
  116.7780
  116.2250
  111.1490
  108.4820
  110.1050
  110.0440
  107.8390
  105.8610
  107.3160
  102.4480
  103.8550
  105.1480
  106.2810
  106.0920
  106.5200
  104.0380
  105.3410
  102.1130
  103.4440
  103.4940
  109.1140
  105.4150
  103.6540
  104.8920
  108.5460
  101.4620
  104.6580
  112.4570
  101.3880
  100.8090
  101.8120
  100.7440
  108.8590
  114.1860
  103.0670
  101.5760
  103.5670
   97.5479
  102.9810
  105.8130
  111.1210
  107.3710
  108.2190
  119.0340
  114.3370
  110.3040
  112.5050
  116.0830
  118.2310
  118.7540
  116.7770
  113.3710
  112.4820
  118.7940
  119.9110
  115.7800
  108.2220
  122.1440
  129.2910
  125.9220
  122.4270
  120.9440
  121.4100
  123.0660
  115.8930
  114.5060
  121.7480
  111.9710
  114.8930
  102.9320
  136.5810
  124.1140
  104.4370
  103.5750
  111.0710
  116.0500
  113.4570
  114.0690
  114.9030
  115.7630
  120.4510
  121.3520
  120.8860
  119.9840
  120.8160
  119.4930
  122.1460
  118.9550
  114.8550
  121.6230
  112.6210
  116.0500
  112.2130
  113.5960
  119.6430
  117.8230
  116.5810
  111.1910
  112.2670
  107.8330
  103.6330
  105.2130
  107.7040
  118.3560
  117.2770
  118.5390
  121.0750
  122.4840
  113.3190
  116.3120
  112.8170
  112.9580
  110.7290
  122.3920
  111.2210
  115.8510
  119.0050
  120.3790
  121.3670
  114.5880
  118.4380
  116.1630
  112.1540
  120.8410
  120.5610
  116.6320
  121.2040
  116.0650
  114.9890
  121.9820
  122.6340
  129.5840
  132.9960
  134.6620
  139.0480
  143.9840
  133.1870
  132.1760
  131.6740
  133.7100
  135.0980
  137.6260
  136.6850
  144.8350
  143.0510
  144.7850
  143.8870
  141.7590
  142.1170
  137.8790
  135.4150
  139.7970
  143.4790
  131.9820
  137.5540
  129.4280
  129.5030
  132.8340
  130.7760
  137.4630
  137.5520
  136.0960
  135.6380
  136.6050
  132.6480
  130.0180
  126.6420
  126.2750
  128.5700
  125.7060
  123.0390
  123.6970
  127.2720
  121.3890
  121.2160
  117.5200
  112.1020
  116.1140
  116.4550
  122.2410
  126.8820
  120.4200
  129.0620
  128.2110
  124.9740
  127.1840
  124.9200
  122.4700
  130.1610
  130.9610
  134.0910
  132.3430
  134.6450
  135.9640
  134.4090
  132.2680
  126.1280
  124.8780
  120.4960
  120.4680
  119.6860
  127.5920
  114.6520
  120.3660
  126.1290
  118.2420
  117.2290
  113.3210
  115.0070
  124.0290
  128.0470
  137.9770
  138.1500
  134.0120
  130.5350
  127.0850
  129.8460
  133.4340
  134.2440
  130.9970
  130.7670
  128.3150
  130.7630
  134.6650
  130.1510
  127.8870
  121.8840
  128.9460
  130.4390
  141.6650
  139.4160
  136.6840
  132.4690
  124.8300
  128.1570
  131.9800
  127.0140
  133.6080
  132.9340
  131.7460
  133.6050
  128.6890
  131.8810
  131.5430
  130.6590
  137.4830
  130.0940
  134.9980
  131.7680
  130.2060
  136.0010
  133.6170
  133.4200
  123.9390
  120.5380
  120.6730
  126.6470
  129.6040
  137.8480
  138.3230
  143.5920
  134.1770
  135.5930
  141.4840
  143.2910
  139.6520
  141.4950
  131.1170
  135.6360
  133.3710
  134.4800
  136.1570
  131.5110
  136.3480
  132.0420
  140.4070
  138.0820
  135.8970
  141.2270
  133.1720
  137.6580
  145.7290
  137.3320
  137.4180
  139.6480
  141.0610
  138.4500
  134.2530
  136.5510
  131.3610
  131.4890
  134.6300
  132.8420
  137.9320
  130.2970
  127.7800
  128.2040
  118.5190
  124.9680
  117.0850
  119.5220
  124.1590
  125.2450
  127.4730
  127.7320
  133.8140
  136.1420
  133.4880
  136.0020
  133.7650
  133.2570
  136.1650
  133.2430
  133.6720
  144.5280
  138.7970
  142.3700
  140.5020
  134.1270
  139.8840
  137.3250
  143.7550
  131.5990
  133.3630
  137.5430
  125.9480
  123.8610
  123.2010
  121.8850
  132.1420
  130.5680
  127.1250
  125.8390
  126.0350
  121.0100
  112.7700
  111.0900
  123.9330
  124.8010
  128.5440
  112.3170
  114.9160
  114.3600
  111.8510
  109.9910
  115.9060
  113.1970
  106.4770
  106.3930
  113.0140
  116.9940
  116.0380
  119.5680
  122.9670
  118.3040
  119.4290
  122.1250
  119.3760
  127.3370
  121.8210
  125.6590
  124.9990
  122.5210
  122.9390
  131.3280
  123.7520
  121.4210
  124.5070
  125.4900
  122.6380
  125.0720
  121.9180
  119.6440
  119.7260
  123.5890
  128.1560
  124.9110
  131.9270
  130.0530
  128.3490
  129.3500
  128.2340
  131.5410
  131.4290
  128.7220
  129.4890
  131.6010
  125.9630
  131.7360
  134.8030
  129.1820
  135.0930
  135.6360
  128.6250
  131.3970
  135.0000
  132.0720
  121.9860
  125.3070
  130.7400
  125.1070
  118.4850
  117.3760
  122.3000
  126.0420
  122.3970
  118.3190
  115.0870
  114.5920
  115.3590
  119.3540
  120.2370
  120.8490
  122.9960
  126.9050
  127.0630
  121.2440
  120.2890
  119.4390
  116.3420
  111.2870
  107.9910
  115.9070
  116.8930
  115.7850
  118.6560
  115.4260
  118.7740
  113.4510
  113.9460
  112.9910
  112.8280
  109.6500
  109.8100
  112.2070
  103.3240
  115.0910
  119.3020
  119.4340
  118.8150
  123.2510
  121.3890
  116.8490
  117.9780
  111.3170
  117.0250
  116.6410
  114.4950
  107.2140
  111.2690
  110.4670
  112.2550
  116.4300
  115.6010
  111.8570
  119.8200
  112.5250
  112.0980
  120.3440
  113.6070
  114.3000
  114.8340
  117.8800
  114.7620
  109.2180
  107.8540
  112.4460
  113.7910
  105.4000
  105.5620
   98.8224
  100.3840
  101.1670
   95.9716
   96.4098
   94.3741
   95.0798
   92.5008
   86.1331
   90.7591
   96.0141
   93.4689
   90.7634
   89.5152
   90.2081
   96.2814
   98.8361
   94.0864
   97.8429
  102.7920
  107.4160
  102.8580
  102.7180
  105.7760
  109.4050
  106.3480
  103.9300
   97.5133
   96.6441
   92.3434
   94.1187
   91.9630
   94.3375
   81.0230
   88.1011
   86.7792
   94.5926
   87.3188
   92.4702
   94.9639
   85.3505
   88.4312
   91.7388
   92.9038
   96.8520
   94.7260
   92.8423
   95.3004
   98.2543
  106.3860
  103.6360
  109.3010
  103.9090
  103.9760
   99.4042
  104.9040
  109.7600
  107.7000
  104.7530
  101.5340
  113.4890
  109.7830
  108.9020
  106.5540
  103.1630
  102.9650
   94.7752
   92.1856
   90.8104
   90.3861
   89.3305
   82.6357
   86.0584
   85.2883
   90.5469
   89.1903
   88.1151
   91.9566
   88.8953
   95.6079
   97.3945
   90.4411
   96.7731
   98.3523
   99.5677
   99.5174
  103.3840
  106.2600
  104.2760
   98.6445
  111.7680
  109.7010
  110.0170
  107.2640
  112.5230
  105.9520
  101.5320
  105.3700
  101.9750
  106.4450
  107.3210
  108.7670
  118.7860
  121.6590
  116.7770
  118.9770
  114.8010
  113.5900
  116.7370
  113.7360
  111.8090
  116.7220
  109.3410
  102.6390
  107.2070
  112.4080
  111.2580
  113.1830
  116.5190
  112.0590
  108.4180
  111.0570
  103.5340
  107.5560
  102.2970
  109.5820
  107.4160
  106.9480
  103.8990
  106.5130
  106.1750
  115.9790
  112.9170
  107.0460
  102.6180
  104.5560
  106.5060
  106.6220
  115.2390
  113.2690
  105.5700
  110.5730
  102.3560
  110.0470
  102.7020
  100.8780
  111.4810
  106.1910
  111.5330
  104.4480
  100.5080
  103.5410
  111.2480
  108.1260
  105.3840
  106.7640
  107.0950
  109.5580
  104.8500
  103.4000
   97.2132
  101.9150
   98.2741
   94.0854
  101.8810
  101.3320
  109.2790
  103.1250
  110.4940
  106.4790
  114.3430
  110.2080
  118.5540
  117.5020
  117.7980
  119.7210
  118.7420
  123.6860
  121.7400
  123.5990
  121.2660
  117.1340
  115.0320
  120.5920
  120.9090
  113.6740
  107.6160
  108.8600
  110.2110
   97.6902
   96.9835
   99.5623
  108.9120
  110.2300
  112.4010
  118.5210
  114.3790
  112.2530
  119.9600
  117.4850
  114.0840
  112.7920
  112.6050
  109.8190
  109.4580
  110.2320
  117.8400
  106.5200
  117.0830
  114.2240
  118.3590
  116.5920
  116.1680
  120.2670
  122.5290
  121.2530
  119.9980
  124.3910
  118.2200
  128.7480
  124.2320
  124.2910
  112.0660
  119.0660
  117.8610
  110.2750
  110.3540
  108.1960
  106.1730
  108.4610
  111.2870
  113.4130
  112.1310
  108.1100
  110.3840
  112.6060
  113.9920
  106.5210
  108.4860
  118.1230
  109.6910
  109.4840
  113.2870
  111.6350
  104.6420
  107.0000
  106.9240
  119.6620
  119.4190
  122.3690
  123.8310
  119.7970
  117.9540
  123.1640
  126.6150
  122.4520
  117.8810
  114.6860
  121.1280
  114.3180
  123.3780
  120.5570
  119.7720
  118.9350
  114.8090
  112.8600
  120.1380
  120.2390
  120.0300
  124.1150
  114.6380
  118.2030
  117.6780
  109.5880
  116.7870
  114.2430
  118.0880
  114.9250
  110.2480
  115.5950
  108.1920
  104.5950
  103.3670
  104.5740
  107.1330
  106.8080
  102.8970
  107.5880
  101.1320
  104.9960
  112.5570
  108.3340
  102.7750
  109.6800
  118.3780
  112.6870
  119.6920
  117.2440
  111.2040
  110.9210
  112.6800
  112.1330
  103.1450
  106.8670
  104.3780
  105.4550
  102.3420
  110.2910
  111.7580
  113.1410
  113.5220
  110.0310
  116.5530
  116.2600
  113.5400
  119.2670
  112.2200
  111.0990
  112.0740
  112.7390
  117.6810
  116.2950
  120.6220
  117.0110
  105.7260
  114.7830
  106.3610
  107.9420
  110.2710
  109.7990
  110.0260
   97.8616
   99.0299
  102.9560
  106.8090
  109.8830
  106.9450
  113.6080
  111.7550
  115.3500
  117.2600
  118.1260
  127.2980
  115.4190
  108.9890
  125.4260
  116.2800
  120.2150
  116.0290
  120.5130
  117.6400
  110.9530
  111.9450
  116.3780
  116.1960
  112.8440
  109.9720
  113.6640
  110.0720
  105.8290
  108.7360
  105.8820
  110.4940
  108.8550
  110.4830
  107.3040
  104.5970
  103.7120
  110.0730
  104.8160
  108.5510
  109.8820
  116.9860
  111.7420
  112.0450
  114.9970
  109.4020
  105.2230
  110.1790
  108.3110
  104.1630
  107.1840
  107.1980
  106.9050
  113.3700
  111.4750
  112.5270
  107.7270
  110.3470
  108.6580
  111.2140
  113.7140
  115.5830
  102.2030
  102.6200
   95.3582
   98.5229
  113.5480
  103.8540
  103.1000
  106.7500
  110.2010
  109.5020
  117.4350
  114.0780
  109.8510
  112.2840
  111.7260
  118.9780
  113.3550
  122.0650
  123.5920
  128.5750
  126.1130
  131.6530
  126.1820
  118.9210
  115.8250
  112.9100
  113.7940
  110.8360
  116.0310
  114.5180
  116.1110
  117.8970
  114.2220
  117.7120
  115.3600
  118.0310
  113.9050
  114.5090
  113.5360
  116.4370
  118.7200
  117.1840
  118.2160
  115.8210
  122.7900
  118.0730
  109.9550
  114.4100
  105.1590
  104.5800
   98.5899
   99.2234
  104.1960
  102.6820
   99.3466
  102.1170
  104.9820
  103.1650
   98.7311
  102.2600
   95.8559
   98.0699
   99.4304
   97.4108
   96.2186
   97.9240
  100.7810
  102.2230
  101.8840
  108.6770
  104.2020
  100.8400
  110.9450
  110.7750
  108.1670
  110.4560
  113.2100
  115.5190
  113.7420
  118.4070
  112.8090
  112.2250
  114.6850
  115.6910
  106.7900
  111.0480
  116.8330
  118.9550
  112.9170
  110.3670
  116.0940
  117.5850
  113.4920
  114.2720
  110.6840
  116.0980
  115.1860
  112.8150
  111.0270
  116.0940
  115.4330
  120.5660
  120.7780
  126.8910
  115.3820
  112.8240
  111.8040
  113.1310
  117.6750
  116.2280
  119.2160
  112.2410
  112.8140
  113.6230
  109.5450
  108.9480
  112.7030
  116.1660
  114.4890
  115.7350
  117.4260
  115.4200
  122.0230
  121.7910
  118.0610
  114.9960
  120.0600
  123.2310
  129.0390
  124.8080
  130.8910
  128.3010
  124.7640
  121.2180
  128.2310
  123.5980
  123.1480
  124.5270
  119.9620
  114.7840
  118.4840
  114.9690
  113.4540
  119.0960
  108.7800
  103.3180
  105.2940
  105.6730
  104.0500
  113.0000
  108.1350
  114.3230
  107.1040
  108.8660
  106.1760
  102.1760
  106.9770
  111.4210
  107.9350
  105.6400
  103.1980
   97.2747
  103.6710
  107.0350
  104.7480
  103.0320
  122.4850
  122.7280
  124.3150
  115.0820
  113.2150
  110.5940
  110.7210
  107.1690
  110.5470
  112.5830
  113.2930
  113.3210
  109.4900
  113.2130
  103.8390
  105.7660
  109.6820
  105.9020
  102.2270
  107.7670
  110.6430
  107.5570
  115.2800
  107.7180
  106.2630
  108.2290
  106.1650
  105.9350
  106.6310
  111.8150
  119.9130
  112.3450
  115.7370
  121.8330
  120.4800
  116.4420
  114.2750
  113.9010
  116.1310
  110.1010
  112.3400
  114.2170
  113.7000
  112.0590
  115.1930
  112.7270
  110.6820
  109.0410
  115.9340
  109.6500
  106.1280
  106.7580
  120.7900
  117.3500
  117.4170
  117.2200
  122.1680
  124.7370
  122.7100
  121.8020
  126.4410
  127.4860
  127.3740
  133.0050
  130.5760
  133.5910
  130.6920
  125.1850
  132.9500
  134.0560
  125.4870
  120.5810
  122.1980
  125.6740
  124.5950
  111.4720
  118.7800
  126.4730
  126.5400
  115.4720
  122.5290
  121.1570
  126.0570
  118.9150
  119.7810
  117.0450
  116.7670
  122.2300
  132.8910
  139.4320
  139.2480
  135.7250
  135.7400
  144.5510
  138.5920
  138.4430
  136.4540
  139.3050
  137.8700
  144.4960
  144.3670
  133.9470
  141.7640
  135.8720
  135.7280
  128.6940
  122.2750
  124.7470
  130.1400
  134.5910
  130.2080
  137.3970
  146.1930
  133.6270
  127.5750
  132.0810
  130.2660
  129.8240
  124.8810
  132.3050
  128.6660
  126.6060
  128.6470
  126.5610
  126.4990
  119.9840
  113.6100
  106.1160
  106.0890
   99.7108
  104.4530
  114.7790
  107.4350
  115.8640
  111.2970
  112.7010
  113.1510
  103.2750
  111.8470
  114.3440
  115.5700
  117.3640
  124.7570
  113.9430
  117.9280
  109.8900
  105.0980
  104.2110
  101.8360
  110.3060
  116.0030
  127.3040
  120.0040
  120.5250
  117.9370
  121.1290
  123.0870
  117.6680
  113.9250
  103.2960
  118.5230
  107.2810
  114.6900
  114.0320
  114.8260
  119.8850
  114.4590
  113.8340
  123.8970
  120.6330
  116.4320
  129.1620
  119.1290
  117.7580
  113.5080
  114.9100
  118.2130
  110.3300
  114.5630
  113.1980
  112.6010
  107.4050
  114.5250
  113.8140
  113.2780
  114.9890
  106.6840
  107.0750
  105.3690
  101.0550
   97.2415
   96.5306
   91.1577
   90.3444
   85.5125
   89.8679
   90.2425
   89.5475
   97.2712
  102.6150
  101.6050
   99.8723
  104.9090
   97.1047
  102.2320
   91.7635
   91.5623
   97.0828
  105.0280
   96.6500
   98.3266
   99.6876
  104.2210
  112.4530
  112.5000
  117.6810
  115.6110
  111.9330
  118.2530
  107.9710
  112.9820
  115.6250
  106.1320
  112.5760
  106.7670
  103.1200
  102.5410
  105.3030
  107.7720
  106.6860
  107.6040
  109.0920
  119.5120
  110.3950
  107.3510
  118.0510
  110.0880
  105.7060
  112.1390
  122.1650
  122.5420
  118.9340
  123.5440
  119.7840
  109.4030
  107.9570
  107.8570
  108.9660
  109.1880
  114.2040
  104.1820
  108.7120
  112.4390
  108.5210
  108.6010
  112.9680
  114.8220
  110.2500
  107.6100
  107.6010
  110.3510
  118.0590
  120.0590
  118.9500
  112.0040
  108.0680
  120.8460
  117.9150
  120.7400
  110.4480
  111.3870
  112.5490
  112.0850
  115.7340
  102.3910
  101.5460
  103.8530
  100.2160
  102.6040
  101.3530
   94.2140
   90.0260
   96.2378
   93.1090
   92.0810
   93.1623
   91.7132
   89.5855
   92.6705
   95.7302
   85.9073
   90.2728
   94.0941
   89.9007
   94.1188
   90.9368
   94.1963
   93.3433
   88.5242
   97.9524
   97.9107
  106.0360
   96.0502
  104.0870
  100.2320
   96.8106
   92.7355
   92.5853
   91.7620
  101.7340
  103.8440
  107.1630
  109.5500
  105.9340
  101.4740
  105.4540
  105.4940
  105.5510
  102.8930
   96.9075
  105.0270
   98.3081
   98.0841
   96.5210
   97.4381
  104.0160
  108.3900
  104.2620
  101.6730
  108.0200
  105.6930
  103.8190
  109.6170
  108.8700
  105.6080
  104.5410
  112.1430
  113.5400
  110.1150
  115.1770
  116.6070
  125.2140
  122.4580
  116.3250
  115.4380
  117.3800
  116.7420
  110.6930
  109.5040
  114.5870
  102.0120
  105.5470
   92.1810
   95.5710
   94.4239
   99.4415
  102.9960
   99.6700
  104.5310
  107.5530
  107.9440
  105.2450
  104.6400
  106.9970
  108.2280
  107.0340
  106.9360
  106.2050
  102.0080
  105.8890
  113.2090
  101.6580
  104.0270
  103.7530
  110.2620
  106.8300
   98.7925
  104.9370
  106.6310
  104.2220
  108.0070
  114.8310
  105.8740
  104.6070
  100.4930
  104.9950
  100.2950
   99.4169
   93.7722
  100.3330
   96.8922
   95.5098
   92.7536
   99.7887
  102.2880
  104.7510
  103.9890
  102.2080
  101.1880
  102.7270
   98.2336
  102.4920
  100.6600
   96.8055
   91.8663
   92.9516
   94.4046
  100.6480
   98.6503
   91.2005
   97.7868
  102.0670
   98.1507
   98.3437
  100.1310
  100.6090
  101.4860
  100.2600
  103.9960
  105.8860
   99.4428
  104.0530
  107.7710
  105.8820
  107.2080
  104.5600
  114.1210
  118.9220
  114.1420
  113.4900
  105.9480
  112.4520
  113.1100
  111.9630
  115.7140
  114.6560
  114.9250
  113.6380
  107.2150
  104.6260
  108.6810
  109.0270
  108.3500
  114.2760
  111.0960
  109.7400
  107.6510
  104.6620
  102.3350
  107.1660
   97.4461
  101.0120
  104.0010
  103.3170
  109.6870
  107.8250
  112.6430
  113.5310
  114.0610
  110.0250
  108.4900
  107.3100
  107.3230
  105.0660
  105.2760
  108.1620
  105.4800
  106.0930
  100.5720
   95.7112
   96.1496
   94.7863
   96.7703
   96.2562
  102.3250
   94.5982
  100.3120
  105.6310
   96.0537
   91.1292
   94.6259
   97.7870
   93.6452
   91.5681
   87.7613
   86.1007
   85.4880
   87.1868
   81.6022
   85.2758
   86.1365
   92.7545
  102.2730
  100.5810
   93.0182
   96.8229
   99.0164
   96.1225
  103.2620
   94.8706
   98.8551
  102.4400
  100.5310
  108.0920
  101.4840
  107.4070
  100.2740
   92.3319
  111.3200
  108.1100
  107.8560
  115.8040
  112.4120
  115.0290
  105.7200
  107.9190
  102.3610
  105.4690
  105.2340
  111.7720
  110.7900
  113.7960
  103.2520
  119.1580
  116.2580
  118.2410
  118.1800
  116.0030
  115.5000
  115.6200
  114.1240
  108.0340
  103.0670
  113.8010
  106.8950
  107.0070
  105.3840
  111.1360
  106.6110
  109.3340
  103.1950
  105.9320
  104.6540
  103.6460
  103.8750
  106.5030
  109.5770
  105.2920
  108.0970
  109.6330
   98.3434
  101.6270
   99.0012
   95.0916
  101.3550
  102.8080
   98.8653
  101.1800
   96.0490
   95.9156
  100.9030
  103.2780
   98.6882
  102.9170
   95.7407
  101.9220
   96.9661
  105.5820
  103.8920
  106.3690
  104.7730
  109.0470
  106.5440
  109.2240
  111.5610
  108.2760
  109.5350
  111.2270
  119.8740
  121.8860
  128.2980
  121.2070
  116.9630
  121.1580
  126.6710
  122.8600
  121.2110
  122.0910
  115.2020
  120.2930
  125.1610
  123.9600
  115.3940
  120.1060
  116.1970
  117.4880
  117.3850
  123.3970
  126.5490
  115.9590
  122.1320
  114.8240
  107.9580
  110.0940
  121.4260
  118.2810
  120.8670
  117.6770
  109.2140
  107.6860
  113.1900
  112.8230
  113.6720
  107.5190
  119.7680
  118.4040
  115.7080
  112.1710
  121.4730
  122.8810
  126.6510
  122.5200
  113.5810
  115.0050
  104.5950
  112.4120
  111.4010
  115.4680
  123.0570
  115.3780
  116.3150
  115.4620
  116.1170
  114.9430
  118.0770
  122.2060
  114.2980
  121.3840
  125.1950
  126.1550
  124.5140
  129.9020
  130.4000
  134.3560
  128.6580
  119.5940
  122.5070
  117.2190
  116.5460
  108.9120
  114.4180
  114.3190
  120.7110
  118.9930
  120.8190
  119.0500
  112.5380
  111.1010
  110.8490
  104.8210
  114.3770
  114.3030
  109.0950
  115.2720
  104.2610
  109.7310
  103.4330
  101.8220
  105.0200
  101.4090
  104.1850
   96.8724
  103.0470
  101.4490
  105.2170
  106.6860
  106.3760
  104.4780
  109.0550
  102.9090
  107.7820
  105.4630
  107.5280
  103.4040
  109.6400
  102.8960
  111.7650
  111.1770
  104.3600
  113.1490
  111.6400
  107.8010
  116.6430
  109.6900
  115.2840
  107.4660
  110.5370
   98.9401
  102.8120
  109.0180
   95.8701
   97.1605
   88.0312
   88.3329
   81.1734
   80.4287
   81.2586
   82.7793
   87.6743
   80.1553
   84.6280
   82.8367
   86.2191
   79.4916
   79.9052
   90.6675
   91.6402
   89.7972
   89.5691
   91.5335
   88.1163
  100.5850
  104.4930
  104.2710
  114.6210
  111.7710
  116.7240
  115.6530
  117.9430
  111.0960
  118.0180
  111.9960
  109.8380
  112.0540
  106.9140
  116.0390
  109.2530
  106.2850
  106.2500
  114.5690
  103.8380
  112.6780
  107.7610
  110.7900
  105.1820
  107.4950
  111.8340
  100.3230
  104.9720
  105.1370
  105.2880
  100.2930
   99.6578
   89.0917
   89.8209
   89.8895
   93.5985
   91.3240
   92.0953
   90.7299
   90.3125
   97.0263
   94.1474
   98.7635
   90.2948
   97.1947
  100.4320
   94.1803
   96.3460
   92.3680
   92.2486
   89.5874
   90.1447
   94.3088
   99.1322
   95.4815
   97.7458
   91.6264
   96.6154
   92.5766
   97.3733
   99.1063
  104.3220
  100.0010
   98.2097
   99.7686
   97.4388
  106.7850
  104.0000
  108.4490
  103.3060
  105.9240
  111.2900
  115.7310
  111.0000
  101.3210
  108.7970
  107.8920
  118.4810
  112.8970
  112.4060
  116.3020
  104.1730
   96.3964
   98.9581
   99.5963
   99.9546
   95.6535
   99.6341
  100.3200
   92.9488
   95.3215
  104.1500
   91.4969
   96.6103
   94.4102
   98.0152
   99.6892
   94.1889
   97.2210
  100.0870
   98.0012
   96.1824
   93.4851
  101.3720
   94.4406
   98.6004
   94.2327
   93.3365
  101.6260
   96.6589
   98.8509
   96.4500
  104.1350
  103.4550
  104.9520
   98.1825
   90.6201
   95.9728
   96.5611
   90.4541
   87.3777
   90.3487
   93.5652
   89.1259
   95.2676
   89.8776
   90.2482
   88.5164
   92.5740
   98.0252
   97.2945
   89.1316
   87.7100
   93.4349
   94.8958
   96.9989
   91.8236
   86.5156
   93.7031
   92.7824
   88.2222
   86.5274
   94.6742
   91.1991
   88.1797
   96.5795
   94.6749
   92.9428
   91.6781
  104.2300
   92.4822
  101.5280
  101.6740
  103.3190
  111.0240
  105.5800
  100.1500
  102.0600
  107.5290
  100.8090
  102.9050
  113.3960
  102.0230
  106.3700
  110.5520
  105.9410
  107.4830
  107.9880
  107.2120
  108.3280
  106.0840
  101.4900
  104.7560
  100.7000
  102.9930
  103.1610
  104.7890
  107.0070
  107.7680
  103.2170
   99.7599
  102.8900
   98.0064
  101.9210
   96.6074
   91.9593
  101.6120
  101.3980
  104.5310
   98.7465
  106.2280
  108.1590
  111.3020
  110.3160
  108.7130
  108.2400
  112.5230
  110.2490
  101.9890
  103.2130
   99.0622
  100.8420
  104.0860
  102.7920
  108.8150
  105.6300
  103.2500
  110.7860
  103.7630
  102.2370
   97.8284
   98.2538
  101.8180
  101.7550
  110.0340
  100.4580
  101.5790
  102.9960
  105.3670
  108.3390
  105.1520
  109.8620
  109.2120
   99.4965
  105.2830
  102.8260
  109.5480
  111.2960
  110.3800
  104.4390
  103.1100
  102.6120
  103.7440
  103.9920
  108.0600
  108.6010
  102.8470
  104.6110
  103.6340
  103.0990
  109.8570
  103.2220
  106.1880
  107.3190
  104.7260
  103.3620
  101.6480
  100.3830
  107.9690
  107.6680
  109.4980
  107.4350
  112.5200
  110.1360
  109.2950
  117.4550
  117.6960
  127.8660
  116.3580
  113.1260
  105.7140
  108.9540
  109.4750
  107.6560
  111.1150
  116.8050
  107.4130
  114.3560
  107.5650
  106.0070
   93.7982
   96.0251
   94.3584
   92.3345
   97.2249
  103.8100
  101.4860
  104.6060
  110.6420
  108.2780
  100.0930
   97.5879
  100.3730
   94.8614
  101.9440
   99.5303
   96.4823
   99.6898
   99.9256
  101.0330
   95.1811
   99.1203
  101.1660
  110.5840
   99.1069
  103.0360
  101.2070
  102.1520
  100.7140
  112.3590
  100.8220
  109.4970
  108.9550
  107.9970
  112.0940
  115.8620
  117.7530
  114.2660
  114.9610
  110.3650
  105.1340
  102.7330
  103.8600
  105.1100
  104.3190
  110.4110
  122.5290
  109.0420
  108.5120
  112.5170
  108.2700
  111.4830
  103.8280
  104.6110
  109.6740
  108.5050
  104.7880
  103.1000
  105.1090
  107.5430
  113.8910
  105.6070
  109.5580
  113.6380
  109.9820
  114.7340
  109.4890
  108.9760
  105.6440
  108.4660
  103.7780
  100.4090
   97.7215
  102.8470
  100.9080
   98.5352
   98.2621
  100.7120
   99.1756
   98.5088
  101.0080
   96.1529
   94.7018
   94.7191
   92.5971
   95.1413
   97.8890
  104.3970
   99.9935
  101.9510
  109.6390
  104.6970
  107.8910
  114.2410
  114.0030
  106.7900
  104.7460
  110.1990
  106.0090
  102.7750
  108.1820
  112.8540
  102.5810
  105.2770
  107.4600
  106.9970
  109.9930
  109.8410
  106.4620
  106.5370
  106.8820
  101.8810
  106.6950
  107.6040
  102.7870
  107.6560
  103.0970
  106.7430
  112.7670
  109.6480
  112.8730
  119.0130
  118.0560
  116.5470
  117.8910
  114.9310
  113.1970
  119.9170
  114.2810
  106.4260
  110.4400
  112.3420
  110.3940
  108.2930
  108.3360
  112.3780
  113.9490
  110.3900
  104.7130
  101.9630
  108.3010
  109.0800
  109.6720
  115.2660
  119.5320
  120.8570
  116.0370
  114.3080
  119.3770
  117.7070
  119.8520
  117.2570
  129.3280
  127.2460
  121.6020
  122.8460
  123.2140
  126.6560
  119.1070
  114.4520
  118.5450
  112.1510
  117.3140
  118.4510
  119.4800
  110.7120
  109.0140
  114.5790
  110.5100
  104.9570
  109.6180
  108.1570
  110.4840
  106.7620
  105.5560
  107.9180
  104.9740
  105.8580
  108.0560
  103.5680
  104.1160
  106.5670
  104.7190
  101.9520
  102.0040
  110.4030
  111.3720
  111.7520
  112.5010
  110.7850
  111.9060
  114.7700
  111.3440
  110.1660
  113.5470
  117.6840
  117.4630
  114.9500
  117.8780
  116.5910
  112.9240
  107.8640
  101.9160
   99.8645
  100.3530
  104.1860
  105.5530
   97.1080
  101.8460
  112.0170
  116.8570
  111.4410
  107.8510
  105.0530
  103.0220
  100.8290
  100.3820
   97.6973
   99.8751
   99.0466
   99.8191
  101.5480
  105.7240
  103.1050
  107.7760
  105.8770
  101.8780
  105.7510
  108.2110
  109.5150
  105.1300
   95.4848
   94.6425
   96.6043
   98.8276
   94.1466
   98.1214
  101.8300
  101.5870
   94.6912
  101.1140
  102.5660
  102.8590
  104.7740
  105.2860
  104.5230
  106.7550
  107.2100
  102.2660
   91.2422
  103.0740
   98.7017
  100.0110
   96.7183
  101.9740
  100.5640
  109.5750
   99.4401
  107.0250
  107.2800
  107.7600
  108.4680
  111.7750
  109.5540
  113.4450
  106.0470
  116.6640
  113.3540
  103.5820
  109.0080
  112.6580
  113.9860
  118.7040
  112.5460
  111.1350
  112.7250
  114.1050
  124.5350
  124.2900
  122.2900
  123.6390
  124.8960
  120.8880
  120.8830
  118.2460
  120.3680
  116.4750
  117.6590
  109.9770
  106.7890
  115.8350
  110.9840
  107.7680
  109.8730
  114.8570
  121.6320
  115.8150
  113.6300
  115.9080
  107.8990
   98.9535
  108.1710
  107.2040
  110.4090
  110.4640
  110.3130
  114.3730
  118.7010
  114.9190
  117.8960
  119.5690
  118.8330
  122.1060
  119.4710
  122.9820
  119.4080
  119.7230
  120.7060
  114.4810
  123.9200
  124.9640
  124.8230
  119.6330
  120.1730
  122.5140
  126.5920
  124.3400
  128.5420
  124.2240
  124.9520
  118.9660
  123.3590
  119.7530
  124.8080
  130.3820
  124.8810
  127.8450
  128.7510
  131.6140
  124.4090
  124.1550
  136.0740
  142.6000
  130.5830
  138.5830
  138.4330
  132.6120
  131.7540
  132.1580
  135.0530
  132.6920
  127.6630
  132.3630
  129.6950
  129.0840
  126.6110
  134.5240
  129.8650
  132.2640
  127.7390
  126.7030
  132.6620
  129.3180
  133.3600
  128.8700
  122.5080
  124.6330
  129.8320
  126.3290
  122.7920
  126.0410
  123.0940
  120.3300
  125.0650
  125.8720
  126.1130
  120.1380
  114.9130
  111.3230
  106.8100
  110.3820
  113.6920
  114.1420
  113.9800
  112.6780
  117.4840
  113.5860
  115.9540
  107.9250
  107.3510
   99.0144
  102.6330
  101.6540
  106.3490
  115.6140
  108.6630
  109.5740
  100.4050
  100.0230
   95.7517
   96.5919
   91.8721
   94.8178
  102.7300
  101.4240
  103.8890
  109.5760
  109.7530
  103.9290
  102.1950
  103.4730
  106.1000
  110.1580
  107.8640
  103.9640
  109.3270
  106.6890
  112.4050
  108.6000
  103.7890
  111.3630
  109.3320
  113.9690
  115.4050
  115.9370
  111.6670
  112.8830
  114.7740
  114.6390
  110.8450
  111.1520
  108.7470
  110.3190
  122.6140
  128.8410
  130.2970
  127.2130
  130.7540
  118.4440
  123.8230
  121.1060
  125.5570
  127.9750
  125.0090
  127.8330
  125.4670
  127.2460
  120.4540
  118.4790
  117.5620
  117.8830
  118.4590
  115.4210
  113.8670
  110.6390
  102.5180
  107.6350
  108.4180
  105.3190
  105.0100
  107.8920
  106.9590
  102.4090
  103.2100
   98.9164
   98.8039
   96.0932
  102.4670
  102.6820
  107.2580
  101.2950
  100.1450
   96.6733
   96.7693
  104.7670
  102.7590
  111.1390
  110.4380
  108.5260
  114.3700
  104.6540
  106.8330
  109.7010
   98.8722
  103.7090
  106.6970
  105.8400
  105.7890
  106.0600
  109.0070
  109.0380
  106.0570
  108.0070
  106.5450
  112.0790
  111.2810
  112.9980
  110.3900
  105.3360
  108.1930
  104.5710
  103.4970
   95.7145
  102.3910
   99.9004
  103.1110
  102.4800
  111.5270
  104.5410
  105.5180
  108.9340
  102.5630
  104.1110
  101.8230
   87.4622
  100.0520
  102.2700
  101.3500
   91.3353
   92.9766
   92.6910
   95.4069
   96.3125
  109.6940
  103.7790
  104.7080
  110.9440
  108.7530
  111.7730
  119.0540
  106.9760
  103.8160
  107.4620
  110.3590
  109.7560
  114.5130
  109.3150
  113.1770
  115.3210
  118.3410
  115.2250
  118.9120
  114.9330
  119.0220
  112.3500
  117.4370
  116.8290
  118.1930
  121.9180
  113.7740
  113.3340
  114.7070
  119.0450
  118.9910
  109.0020
  101.7180
  114.2700
  111.0560
  108.3650
  105.9410
  120.3110
  115.0250
  121.8140
  116.8850
  125.3660
  126.0500
  126.5350
  127.5930
  121.9500
  115.1930
  117.4460
  113.2680
  113.2180
  111.1850
  116.9310
  117.0490
  121.8500
  125.3570
  120.7780
  121.7920
  116.5710
  119.0150
  115.0920
  114.8490
  107.6770
  103.4060
  108.7010
  108.2040
  101.5730
  103.1910
  101.7680
  101.0020
  103.9600
  109.5640
   95.2106
   94.1112
   90.2314
   98.8595
   98.7988
  102.8200
  101.6970
  107.6790
  112.2820
  114.9000
  108.1280
  111.0500
  115.2070
  116.9590
  117.1360
  112.1040
  107.7420
  112.0870
  113.6770
  107.0670
   99.4559
   97.8716
  100.0620
  104.2010
  104.0760
  101.4870
  100.6340
  100.8870
  103.6900
   97.3025
  103.3700
   99.4068
  113.4440
   95.9999
  107.5020
   95.8525
  104.3810
  106.1520
  106.9290
  107.3030
  101.8550
  106.4020
  107.3390
  106.7000
  104.0250
  100.1800
  107.3530
  104.0500
  116.8180
  108.9220
  106.2150
  107.0590
  110.6590
  109.5430
  106.0720
  107.0270
  111.5340
  109.9500
  109.1430
  118.9040
  115.6730
  115.3970
  114.0050
  109.1120
  110.9050
  107.2770
  104.5780
  104.3790
  106.1040
  104.5540
  107.0190
  107.5330
  107.8880
  103.0390
  108.8640
  104.8030
  112.3980
  117.9290
  108.9180
  105.2900
  103.8200
  106.5680
   98.6925
  102.8700
  104.3870
  101.9580
  101.0300
  107.2250
  104.2270
  112.0940
  115.9350
  123.7740
  117.4320
  116.3960
  118.4990
  119.3510
  112.7320
  115.3290
  114.2660
  112.1990
  112.3330
  106.4050
  108.1890
  105.9820
  110.5430
  112.5150
  114.8990
  115.9800
  122.7910
  121.8720
  125.7850
  117.4230
  120.0840
  126.8260
  117.6430
  118.4530
  100.7730
  105.9500
  112.9970
  115.7850
  115.2740
  122.2620
  117.9850
  120.9380
  113.6010
  115.1480
  116.2140
  120.4370
  121.5900
  121.3620
  123.7060
  127.8960
  122.4600
  123.4790
  118.6850
  117.3170
  120.5700
  122.6570
  118.6770
  116.4330
  115.1830
  117.0390
  119.4430
  119.2840
  127.2260
  129.5600
  126.0980
  117.9200
  126.1890
  128.6410
  134.2400
  128.5320
  126.0040
  124.5240
  130.7160
  122.8260
  129.5990
  130.8010
  134.8640
  134.4120
  132.8780
  133.2170
  130.3100
  133.4930
  132.6420
  133.8230
  138.2760
  134.3470
  132.9810
  126.3800
  133.1330
  128.1940
  135.9450
  133.1370
  125.7060
  128.3970
  125.6040
  127.2880
  132.7340
  126.3160
  125.8500
  134.5000
  124.6860
  131.6990
  129.6820
  126.7290
  127.9080
  122.3870
  125.7240
  123.5030
  126.5710
  129.2640
  133.0450
  134.5750
  132.3970
  131.9670
  121.5890
  133.0190
  132.4210
  130.8370
  131.5650
  135.9890
  133.6610
  127.8070
  127.9960
  127.1020
  120.0950
  119.9430
  122.5740
  117.1490
  108.8580
  112.3100
  115.7050
  113.4950
  116.4290
  105.5320
  121.3560
  112.7790
  107.9610
  116.0390
  118.1900
  110.4670
  114.4380
  111.5710
  125.6700
  117.8090
  119.3380
  119.5630
  117.2120
  121.9180
  116.7090
  118.3010
  116.3630
  112.2100
  115.6460
  112.9440
  110.7520
  117.7480
  115.7750
  117.6990
  110.8510
  113.2450
  116.6840
  112.7770
  116.9970
  119.4360
  116.8340
  114.6440
  105.2910
  111.9810
  106.2880
  104.3030
  107.1450
  104.7260
  100.4100
  103.9470
  102.9340
  104.3160
  111.3030
  113.8680
  109.3680
  110.1700
  113.6330
  114.9030
  112.2750
  110.0250
  101.3750
  103.2680
  106.0750
  103.6600
  104.1490
  100.4830
   98.2078
   96.6651
  103.3860
  104.2960
  100.2520
  104.7150
  100.8380
   99.6649
   96.7057
   95.6703
   98.7146
  100.8630
  103.4600
  104.4950
  111.6310
  112.2270
  110.1910
  107.7500
  101.5340
  105.7090
  108.7130
  108.7170
  114.0020
  116.3170
  121.9820
  119.3350
  124.7370
  127.2440
  123.1080
  123.0040
  118.1730
  121.4310
  133.7710
  131.9670
  122.4950
  119.1880
  120.0660
  123.8450
  122.6350
  127.0340
  125.0670
  110.6610
  111.8190
  115.2890
  124.0100
  120.0590
  117.9130
  120.2940
  117.0220
  120.8130
  115.3400
  114.4830
  110.5420
  107.3260
  111.4580
  111.9670
  107.8370
  106.4460
   99.6542
  100.9150
  102.0310
  115.4110
  112.6940
  108.2420
  111.2360
  112.1590
  107.6920
  107.8390
  112.4210
  110.5060
  117.5160
  118.7260
  116.7750
  121.3230
  118.0180
  118.0200
  119.8110
  120.3070
  123.9450
  118.4400
  125.8910
  123.0010
  121.6610
  125.2940
  122.2680
  122.1560
  122.1290
  124.4230
  121.4940
  113.4890
  114.7470
  110.2110
  108.8260
  112.6590
  110.4630
  109.0800
  107.9420
  116.8940
  114.7280
  117.1890
  120.2340
  121.3150
  116.7510
  122.0420
  121.3960
  120.0510
  117.3010
  118.1410
  121.4000
  122.5710
  120.2000
  115.6080
  117.3800
  116.6930
  127.3930
  120.5570
  126.0070
  120.2180
  122.9510
  123.9950
  123.3810
  117.5420
  117.5760
  114.3820
  124.7100
  122.0940
  122.6090
  114.8760
  110.6740
  112.9270
  110.7340
  110.8820
  107.2980
  107.1210
  107.0460
  105.8610
  109.8570
  103.9120
  107.6960
  105.9590
  105.8500
  115.6050
  104.6140
  109.3910
  113.3350
  113.1690
  116.3540
  108.0840
  111.0250
  103.2110
  104.9750
  108.2920
  104.8920
  108.1590
  109.8970
  113.1320
  112.6410
  111.1960
  120.7140
  116.8170
  119.5980
  122.2470
  121.8420
  113.8130
  114.2050
  121.3490
  120.1060
  116.0680
  110.9780
  116.6410
  113.0130
  117.5300
  114.1260
  120.1950
  114.6710
  123.3980
  119.9090
  118.6430
  117.8990
  116.7330
  111.3000
  108.0620
  118.0980
  117.1090
  118.2620
  115.2660
  113.3870
  118.2660
  112.1220
  120.5940
  117.6720
  113.7310
  109.4020
  116.5420
  111.1030
  107.8750
  101.2780
  105.9110
  106.7730
  107.9880
  106.0010
  105.3910
   99.8974
  101.1890
  108.7070
  109.5790
  107.0570
  101.4310
  106.6980
  105.5970
  100.3010
  106.5650
  102.3140
  105.7570
  107.5270
  107.4760
  113.0720
  118.2250
  117.0170
  110.3540
  112.0360
  115.2560
  109.9580
  115.8080
  118.0990
  114.2480
  108.0080
  112.6960
  105.3200
  107.8950
  115.1570
  105.9640
  105.1000
   98.1717
   93.4242
  108.1590
  103.4940
   97.3268
   98.5941
   99.8425
  100.9910
  111.5950
  106.1350
  109.1500
  109.0490
  110.6610
  108.5220
  104.2010
  105.1860
  105.4170
  106.6830
  111.9970
  115.6110
  112.0730
  109.2180
  115.0480
  112.4400
  108.2430
  109.9790
  111.9140
  111.8500
  109.9160
  109.8000
  114.3680
  103.9070
  109.2560
  106.7500
  109.2070
  111.2020
  107.2650
  109.8630
  109.5000
  109.4010
  111.2460
  107.4800
  108.1940
  108.6030
  106.0170
  106.3050
  113.4570
  118.1710
  118.6370
  123.4170
  115.9920
  115.7050
  119.0720
  117.4390
  130.2890
  127.6880
  118.5370
  115.7080
  121.3770
  119.4070
  124.9360
  113.9270
  119.9800
  117.5910
  123.1380
  119.6110
  119.9140
  124.2500
  123.0690
  125.6180
  124.0990
  120.7050
  118.8230
  120.7510
  114.2060
  114.7260
  119.1050
  123.3080
  120.7510
  114.9680
  122.2730
  107.7680
  115.1290
  115.8240
  128.2460
  127.5220
  129.9940
  131.6030
  128.8380
  131.5770
  126.2030
  122.2700
  121.7360
  124.0730
  122.9150
  122.0570
  126.4900
  128.2470
  129.6290
  132.7080
  129.9180
  132.4390
  132.9770
  126.7580
  125.8440
  119.5240
  116.3630
  118.7240
  119.9830
  113.5580
  119.0050
  113.4820
  109.6730
  108.2150
  122.2660
  122.3270
  130.7640
  119.9820
  126.6050
  124.6030
  125.7750
  123.4080
  117.8640
  123.1350
  118.1020
  118.6240
  118.1970
  118.5640
  116.2140
  119.9030
  120.5960
  121.5230
  122.0100
  122.9230
  125.1020
  120.1010
  120.9050
  118.8970
  113.9570
  115.8270
  109.6320
  113.3920
  111.7180
  112.7120
  102.5380
  100.8530
  113.5060
  110.8540
  110.7430
  109.8160
  102.8230
   95.9654
   99.5040
  101.7810
  105.1930
  110.7730
  111.3440
  103.9000
  107.5580
  106.2790
  111.5070
  115.3930
  111.0560
  108.2130
  111.2870
  119.4660
  111.4420
  112.3270
  109.9120
  115.4940
  113.5110
  110.4570
  113.5640
  104.6800
  109.0450
  104.5770
  106.7730
  107.8130
  105.2670
  109.3120
  104.1230
  104.4100
  103.1300
   99.6903
  104.8030
  103.3290
  100.7260
   95.3364
   98.1128
  110.8690
  106.6000
  113.1310
  105.7050
  106.2380
  104.9010
  108.0940
  104.6980
  109.4730
  107.0340
   99.0023
  106.7310
  107.9880
  110.2030
  111.0700
  119.7220
  117.3740
  121.2640
  115.1290
  122.7820
  105.7800
  105.9730
  107.5020
  104.7290
  102.9610
   99.7994
  102.4400
   97.2304
  106.1730
  102.9180
  109.6780
  101.6060
  101.2480
  103.5950
  105.0670
  115.4620
  112.4880
  112.0060
  111.1950
  107.7780
  112.8030
  115.0570
  110.9700
  114.7400
  112.9530
  116.5290
  114.7470
  121.2230
  117.0110
  118.2240
  112.6340
  107.5260
  110.2050
  104.4100
  100.6240
  100.1890
   93.5790
  105.3160
  107.5690
  106.8570
  110.0290
  104.8890
  110.8640
  115.0900
  115.7190
  114.7770
  112.1240
  115.5280
  122.1030
  111.7580
  111.2310
  113.7670
  121.9860
  122.1470
  120.3650
  128.4610
  116.3120
  120.5210
  122.9510
  123.9390
  125.8620
  128.4960
  125.5380
  118.7810
  120.4890
  119.4590
  128.2520
  120.4200
  122.5790
  118.5710
  127.3680
  120.1740
  112.4190
  120.1520
  121.4360
  121.1480
  132.2830
  129.3710
  124.0450
  120.4480
  122.7400
  124.7190
  129.0380
  128.6370
  130.0970
  130.3430
  130.8380
  124.2100
  121.4210
  117.4450
  122.2340
  117.4720
  122.2260
  117.8660
  116.0580
  120.8570
  120.2500
  123.7490
  120.3900
  124.0870
  124.6210
  122.4790
  124.9270
  128.9540
  118.9290
  123.9240
  119.3610
  122.2120
  122.0070
  118.3180
  119.3100
  121.7570
  117.7710
  118.6920
  115.0180
  116.7500
  116.5370
  111.5960
  110.2640
  112.2780
  112.9570
  113.5120
  117.6310
  115.3080
  119.8340
  124.0780
  131.7900
  129.4970
  137.6140
  137.0270
  134.4280
  126.6990
  128.0860
  130.1920
  127.2210
  132.3000
  129.6200
  134.2390
  129.5390
  124.3580
  120.5120
  119.2740
  127.7880
  123.0740
  118.3830
  122.6760
  131.7240
  130.6540
  125.4650
  128.1150
  124.2530
  117.5530
  122.3880
  122.2310
  120.7870
  114.0120
  115.3560
  111.8520
  115.1540
  107.6210
  120.0200
  111.4430
  108.5700
  103.6970
  117.5650
  110.0160
  118.3240
  118.3520
  114.1340
  120.9540
  114.1000
  115.6000
  111.1710
  115.7830
  112.9930
  113.9850
  112.6890
  112.7560
  110.4890
  111.6740
  120.4330
  116.9980
  119.4450
  122.0820
  121.9900
  123.3640
  117.8850
  115.1670
  120.6290
  116.1440
  114.7980
  110.0470
  116.7860
  107.1180
  113.8640
  112.3680
  109.9270
  114.2370
  116.2880
  111.2440
  110.8620
  112.1540
  114.5410
  112.8210
  114.5180
  115.9190
  117.2050
  122.2040
  123.7970
  133.1600
  131.5520
  132.0540
  132.8750
  131.6170
  132.2940
  127.7850
  125.3960
  117.1700
  125.0800
  125.7550
  124.9830
  126.2450
  124.7300
  122.3410
  123.3720
  125.7020
  117.6540
  124.8840
  119.5810
  131.8950
  126.4010
  127.2930
  125.5910
  135.4040
  135.4080
  135.7290
  140.2670
  143.0690
  138.0350
  133.9930
  133.4990
  133.6780
  125.7320
  129.2560
  128.1740
  129.8720
  128.3650
  131.0760
  123.9870
  123.3630
  122.6970
  120.1690
  119.4950
  123.0010
  120.4710
  124.2330
  122.9920
  118.6160
  123.6010
  116.8640
  118.9370
  120.2350
  117.0100
  114.4870
  111.1680
  111.6110
  110.0260
  111.1400
  108.4000
  110.5200
  109.9960
  103.8360
  103.6970
  105.4030
  104.2930
  102.0220
  101.3110
  105.7540
  107.2340
  102.1530
   99.0200
  101.8810
  103.2980
  102.6240
  106.5540
  107.6850
  110.2430
  107.6470
  106.7630
   96.8250
  108.5140
  107.4450
  110.7540
  114.4670
  106.7160
  110.1640
  113.6930
  112.8220
  112.8720
  113.8360
  107.6020
  110.5280
  104.4630
  108.1050
  106.4540
  106.6690
  107.4950
  104.9080
  106.3520
  110.9570
  110.3220
  107.9310
  110.7540
  115.7550
  114.1610
  112.4400
  112.0970
  111.1990
  112.0600
  109.6790
  113.3300
  109.1040
  109.4100
  117.6580
  113.9630
  119.9490
  118.2400
  117.2690
  119.2940
  116.6190
  119.1010
  112.1360
  116.3900
  116.6430
  125.1100
  121.2170
  119.7070
  112.6900
  114.0400
  115.8650
  121.2070
  120.6930
  121.6010
  119.5050
  118.7400
  119.1210
  116.2870
  117.7200
  109.9380
  114.9970
  120.7370
  126.4550
  122.9620
  120.9980
  120.7450
  113.1440
  116.5260
  115.7440
  113.4900
  108.8550
  110.2190
  108.8200
  105.6190
  106.7370
  108.7520
  112.4910
  119.6490
  119.0550
  120.3890
  121.8070
  116.9490
  115.4720
  119.2730
  114.3030
  113.9000
  114.7390
  121.0340
  114.6080
  117.4030
  107.0690
  116.8810
  116.0480
  107.3100
  112.2590
  111.8820
  107.1230
  111.3410
  114.4260
  107.5810
  116.6350
  118.2620
  116.1010
  115.7490
  112.9370
  113.1350
  107.6420
  103.1850
  110.6600
  105.1780
  100.9290
  104.6920
  110.6030
  115.0790
  111.1450
  114.0280
  108.4600
  110.6040
  109.4770
  107.1490
  107.7010
  111.5330
  111.7050
  113.3520
  115.7900
  111.7140
  112.9950
  118.5050
  112.7200
  116.0970
  126.4440
  132.9600
  130.2380
  124.3370
  127.2790
  126.3720
  127.5190
  131.5050
  135.1710
  135.5680
  139.1780
  137.5720
  137.4790
  132.0970
  129.1770
  130.2490
  133.0540
  128.4020
  135.0790
  134.4740
  129.1120
  122.6610
  121.0120
  116.3940
  111.7510
  119.3540
  117.4270
  118.4440
  119.4560
  119.3800
  123.3480
  122.7700
  125.2600
  127.1440
  128.0450
  130.8030
  127.8470
  123.6540
  122.7320
  129.3270
  118.5760
  119.9520
  115.2660
  118.6760
  116.5660
  118.7800
  126.2740
  119.1860
  115.7670
  113.2280
  114.5050
  112.8390
  121.1610
  122.0190
  121.5200
  118.1260
  118.0200
  118.1180
  121.1060
  114.5050
  118.3590
  124.2240
  120.7980
  111.8610
  115.6580
  112.3960
  120.3910
  129.4490
  123.9010
  120.8530
  122.7340
  125.8370
  123.9450
  122.1130
  116.9430
  113.6880
  110.4880
  114.4280
  113.0100
  114.7430
  111.2530
  106.5420
  107.9200
  102.5810
  104.4870
  103.9420
   99.8786
  103.3990
  108.7790
  102.3200
  102.0840
   99.1548
   97.4385
   92.9005
   93.5284
  101.1440
  101.7870
   99.0319
  102.6480
  107.6630
  101.6840
  102.9790
  106.3160
  107.0720
  107.2960
  106.1720
  105.8250
  112.7110
  111.1570
  114.6500
  116.7540
  114.3850
  116.5050
  124.2200
  115.6550
  117.7400
  115.6800
  117.2160
  126.9410
  122.9840
  125.7100
  125.4290
  121.0910
  121.4860
  122.0800
  124.4100
  121.3280
  114.5120
  118.5460
  122.1900
  120.4790
  118.7540
  115.4490
  114.4450
  113.8440
  122.7130
  121.7570
  120.6580
  115.3450
  111.7390
  119.6860
  129.1450
  126.6200
  118.3180
  120.9460
  117.0670
  115.5290
  111.8410
  115.6890
  115.3030
  104.9090
  115.1390
  111.6040
  109.8950
  112.3670
  108.1280
  112.5630
  123.4420
  122.1160
  115.6690
  113.8540
  119.4710
  116.9170
  112.2380
  119.2110
  119.3660
  125.2340
  118.1850
  126.8740
  127.3530
  124.1480
  126.0520
  129.5780
  120.3180
  129.8090
  134.5580
  132.7080
  129.1840
  133.1390
  133.3350
  136.9670
  126.4230
  120.1910
  130.5760
  131.3430
  134.6120
  134.6950
  135.1480
  129.3650
  133.8540
  121.9290
  127.9080
  130.6620
  124.7400
  123.9460
  125.2670
  127.6540
  126.6960
  122.2560
  128.7740
  126.5230
  121.7180
  122.7250
  124.4760
  129.8710
  128.2990
  128.6060
  117.3910
  111.1090
  119.6030
  115.7300
  119.3500
  112.3710
  112.2860
  113.8930
  114.3830
  114.2700
  111.7220
  110.7250
  112.0130
  111.9230
  118.1460
  113.7390
  111.4150
  116.3430
  108.1710
  106.7870
  102.9740
  106.3220
  105.9350
  105.6020
  110.7190
  111.0000
  109.3560
  113.5660
  106.5220
  109.9070
  110.9460
  110.0930
  113.1260
  110.4360
  106.8080
  107.5700
  112.4600
  114.5410
  108.7300
  104.7350
  107.5440
  107.7070
  109.6820
  103.7380
  112.8440
  105.6570
  108.3980
  104.5060
  106.2290
   98.9329
  100.5040
   94.5350
   96.9353
  103.3500
  109.8880
  101.6000
  105.8380
  106.7350
  110.4580
  105.2290
  108.5390
  108.5640
  111.1530
  108.2090
  110.5910
  112.3450
  111.0550
  109.3380
  112.6120
  106.9710
  106.6060
  109.6610
  105.2780
  101.0770
  109.9590
  103.8230
  111.7370
  107.2180
  107.0210
  113.9840
  103.5840
  105.1420
  101.5770
  104.9430
  106.3560
  100.0120
   96.1465
  102.5730
  104.8580
  102.6990
  106.1560
  104.2630
  105.4400
  103.1250
  104.9500
  111.2310
  104.0920
  106.5230
  110.5700
  109.6290
  104.7360
  102.4470
  106.6930
  110.7220
  107.1210
  110.6400
  106.0960
  111.6510
  107.3370
  108.9090
  109.9980
  112.2490
  115.2570
  111.2980
  120.9890
  118.3170
  125.0640
  119.6430
  107.5980
  110.3020
  107.1120
  105.4280
  112.7680
  107.7700
  111.5780
  114.3360
  108.4390
  108.8200
  117.6260
  114.9780
  111.7380
  111.3490
  105.4380
  104.4530
  107.1070
  100.7930
  100.8200
  103.9520
  100.7700
   98.2612
   99.2531
  101.4440
  108.6080
  100.9340
  100.8860
   93.2185
   95.4695
  102.0690
  102.4230
   99.0966
  105.7950
  108.4250
  102.7700
  111.4420
  108.8000
  116.9780
  116.8730
  115.8020
  115.0880
  113.1220
  114.2830
  118.1690
  120.8750
  112.7030
  102.8580
   99.3493
  103.4180
  108.2480
  105.5550
  108.8540
  108.8360
  101.5580
  108.7260
  106.7370
  110.5860
  107.2140
  111.2530
  112.4430
  107.3350
  105.1820
  113.1460
  109.5500
  106.9630
  109.6580
  114.1680
  110.8130
  110.1770
  114.6430
  109.1720
  101.3930
  112.0560
  113.6340
  113.1860
  120.5700
  120.9600
  117.2060
  113.9440
  119.8770
  111.3070
  114.3680
  118.6570
  123.1510
  127.2770
  119.6990
  123.4220
  122.0630
  116.5190
  114.6720
  116.1840
  107.3560
  117.5390
  115.6630
  117.4470
  112.4450
  117.0300
  119.0900
  104.2070
  106.4800
   98.6763
   96.3597
  100.7190
  101.8890
  104.1220
  102.1690
   96.7135
  101.1720
   95.1437
   94.1477
  102.1370
  100.0890
  103.0660
  107.9420
  103.2860
  100.2710
  115.6870
  105.9440
  104.2950
   95.5095
  100.2810
  101.1670
  109.8780
  118.6250
  118.0910
  112.7940
  117.0920
  118.2320
  113.1470
  109.7980
  112.0750
  114.3140
  112.4420
  113.8630
  109.1710
  126.7370
  124.0100
  127.8560
  121.9410
  116.1530
  117.5950
  122.6340
  121.6940
  123.7300
  123.8380
  125.8360
  130.7010
  127.9290
  126.6160
  131.1260
  132.1170
  132.3100
  124.5310
  119.1980
  122.5010
  129.2050
  119.9280
  124.5110
  127.5150
  121.9980
  128.3340
  125.9250
  122.3150
  128.3940
  121.5750
  132.9850
  125.7630
  133.1980
  114.5140
  119.1610
  124.0650
  126.2070
  127.4110
  121.8560
  127.4560
  128.9050
  131.9570
  126.2480
  122.9120
  126.3840
  119.6290
  120.3960
  112.8390
  117.6250
  122.1320
  123.3780
  130.1750
  134.8350
  126.9630
  125.1200
  128.7260
  131.5660
  134.7560
  137.3580
  134.1640
  123.7450
  124.2640
  131.2330
  132.8110
  135.5950
  130.3690
  128.1280
  126.7740
  129.9280
  131.8450
  125.9470
  130.3450
  127.4690
  126.9180
  135.9830
  129.4940
  121.4010
  122.2850
  116.9850
  117.5520
  117.7190
  108.0140
  108.2320
  105.6280
   95.4758
   99.6679
   98.8801
   99.1254
  102.5620
  110.7500
  105.9190
  108.3690
  108.7770
  111.7810
  107.0850
   94.2410
  107.8460
  101.8830
   97.9277
  105.8860
  116.5620
  114.0890
  110.9030
  120.4400
  120.8780
  126.5450
  124.9680
  124.4500
  129.6010
  129.8880
  126.6700
  136.5200
  129.1930
  126.1290
  137.4350
  130.2130
  140.5380
  123.9110
  121.6010
  121.7270
  123.0270
  120.3490
  116.9250
  115.5820
  120.9980
  126.1320
  127.4980
  122.4270
  120.2040
  115.6560
  123.0160
  120.4770
  127.0120
  116.9800
  122.7950
  115.4260
  117.3630
  118.8250
  113.2010
  107.3260
  111.1240
  111.1760
  115.5000
  109.0430
  115.5940
  116.0960
  114.8830
  120.0230
  117.6170
  114.5430
  104.4000
  103.5580
  112.5680
  113.3120
  117.2810
  116.2650
  108.1130
  119.2890
  126.3600
  126.1730
  127.5440
  121.2980
  123.9380
  111.1980
  115.2460
  119.1520
  118.3680
  117.2200
  112.7440
  106.1860
  108.4860
  115.7720
  102.5130
  107.1990
  123.0580
  113.1880
  128.1070
  124.3140
  118.6070
  123.3990
  117.9000
  118.3780
  115.8650
  111.1020
  103.7240
  106.6220
  105.9650
  105.4980
  106.6650
  120.9800
  115.5360
  106.3480
  105.6090
  102.1020
   95.9295
   96.3472
   92.9474
   88.7602
   90.4365
   89.8435
   86.7691
   85.2573
   81.4081
   88.3272
   89.5907
   82.7646
   84.0065
   93.4545
   92.0372
   89.4175
   88.3913
   91.0187
   86.8103
   94.0746
   91.8144
   90.3721
   92.4074
   90.8260
   86.0921
   85.6106
   86.0895
   84.2685
   92.5925
   92.4454
   90.6911
   93.1647
   95.8280
   99.7611
   90.3078
   95.2185
   96.0142
   95.5433
  103.2820
  104.4650
  103.5630
  103.3680
  110.2980
  114.5790
  112.4500
  115.7800
  107.5790
  113.6720
  114.1990
  109.3770
  111.4400
  114.1030
  113.5500
  115.0300
  109.8270
  110.7570
  112.3570
  113.4390
  112.0200
  106.7670
  101.6940
  102.2300
  101.4520
  102.0050
  100.2850
  102.9840
  104.2610
  100.4840
  101.0050
  104.6090
  105.0440
  102.5070
  103.6740
  102.4550
  104.2450
  101.1390
   99.8058
  103.4280
   87.5669
   94.3645
   94.4441
  100.7320
   99.0569
   98.1546
   96.3150
   99.0231
  102.1240
  110.7580
  104.0030
   99.9657
   92.0953
   99.9095
  105.0980
   99.3181
  101.4410
  111.1160
  112.2820
  108.8140
  108.7040
  106.1380
  107.7730
  108.0660
  111.5900
   98.3466
  103.3580
  100.5400
   97.2511
   93.7546
   91.6139
   91.4805
   98.5451
   88.4733
   90.1148
   91.0198
   86.3970
   87.9960
   90.4649
   94.1828
   94.9156
   94.4141
   92.7394
  101.3440
  102.9240
  102.2780
  107.2830
  103.7210
  105.6810
  100.1360
   98.0828
   98.6024
  103.0990
   94.9437
   94.3217
   92.0345
   90.6017
   91.9315
   90.4441
   95.7804
  101.5130
  108.5970
  108.5090
  105.6470
  108.2320
  110.6720
  106.5340
   99.1963
  103.7450
  107.0510
  116.4450
  114.0730
  117.7350
  116.3500
  110.4220
  116.3970
  122.6080
  114.3030
  122.3060
  117.1120
  117.5040
  124.1150
  126.8290
  117.2470
  114.3420
  107.5910
  116.7820
  120.3230
  114.0000
  112.9370
  110.5640
  100.3610
  104.8750
  106.2860
  100.6800
  100.7000
  100.0050
   97.5143
  108.6730
  101.9170
  110.6570
  108.0810
  108.2670
  108.3380
  108.0030
  114.0860
  106.8410
  105.3690
  104.1000
  104.5740
   95.1574
  105.4030
  110.3890
  108.8490
  104.1660
  101.5940
  106.1600
  102.1650
  103.4150
  105.9270
  106.5830
   95.1529
  100.5750
  103.0720
  107.0050
  103.4510
   95.0610
   99.4024
   98.8337
   95.3606
   97.6478
  101.2670
   93.5875
   95.3352
  100.3940
  100.5420
  104.3790
  105.9200
  107.8110
  105.0710
  106.0660
  107.5520
  105.7280
  100.0310
  102.0490
  100.6210
  109.0880
  110.3120
  106.4370
  104.3990
  105.6050
  100.4270
   88.3091
   98.2339
   95.8138
   98.8475
   97.5733
  102.1010
  105.2330
  107.6320
  105.3260
  101.7970
  105.0120
  107.1550
  100.2920
  103.7370
  102.5040
  103.4630
  102.9020
  101.0920
   95.2054
   91.9550
   94.1611
   95.2401
   89.2989
   85.7140
   96.3695
   96.0841
   96.4676
  100.0250
   93.1813
  104.3220
   99.1970
   96.9046
  102.9610
  104.2790
   98.3553
  103.0460
  103.0490
  109.7310
  107.0930
   94.8518
  100.4230
  109.4970
  109.6550
  100.0760
   99.6685
  103.2560
  106.5590
  110.4080
  101.5590
  103.3560
  100.6350
  105.7630
  105.9750
  106.1680
  101.7370
   95.3873
  102.4370
  100.2530
  100.0980
  102.1650
   99.5519
  106.6780
  108.1250
  106.4090
  106.3590
  107.2000
  105.4060
  104.9050
  101.5400
   99.7544
  100.4120
  101.1600
   98.0672
   99.3513
  102.5620
   99.8912
   98.8592
   92.3919
   95.9437
   95.1477
   97.9668
  104.7730
  100.6790
   92.4765
   93.9570
   92.9338
   91.0074
   94.0169
   91.6992
   98.3029
  106.6180
  104.6960
  109.4650
  113.0940
  115.1290
  108.0660
  103.1080
  106.1160
   97.1200
   99.6484
   97.1862
  102.1570
   99.0683
   99.5227
   99.5456
  104.9870
   97.7483
  102.4820
  109.7800
  101.8300
  104.4600
  110.8960
  110.3010
  102.7600
  104.1640
   99.7166
   95.4437
   98.7900
  103.4760
   90.9371
   91.9467
   90.0476
   97.6217
   89.4850
   97.0840
   99.9006
   94.7133
   88.2740
   87.5328
   92.1015
   89.1637
   87.1508
   81.9521
   81.7271
   88.0500
   83.6933
   91.7485
   86.4578
   84.6680
   85.2909
   77.4132
   77.1833
   83.9068
   85.9146
   87.3076
   80.2720
   84.9596
   86.2078
   85.7066
   87.9618
   91.1638
   86.5651
   85.7695
   95.5593
   95.9108
   99.5615
   99.1334
   89.3434
   89.2674
   89.9554
   94.9526
   98.9886
   97.0585
  107.1260
  112.8410
  109.7430
  114.4730
  114.0200
  108.0140
  102.4610
  108.1550
  103.4760
  103.0910
  100.3920
   98.7795
   98.6664
  103.7650
   98.5142
   94.0612
  100.0370
   99.5791
   91.5402
   95.7559
   89.5197
   89.9572
   79.1997
   90.0830
   89.3823
   89.2333
   93.2816
   97.5065
   98.5041
   94.0122
  102.2960
   99.0164
  101.4520
  106.6560
  101.7270
  103.3300
  112.5060
  106.7250
  107.1780
  126.4880
  125.5500
  123.1040
  120.2710
  120.6370
  117.7810
  130.7460
  130.6590
  109.9340
  124.7880
  109.2960
  103.5540
  115.8830
  117.1300
  117.4090
  117.1150
  121.7650
  121.5590
  119.2060
  123.1870
  125.9670
  129.5280
  124.6790
  123.7100
  112.9900
  119.6780
  120.2170
  122.7230
  120.6360
  121.7940
  119.8600
  118.8690
  119.4180
  130.7250
  120.6700
  123.0140
  118.1280
  118.7030
  118.3220
  119.2670
  117.0220
  121.4740
  116.6420
  118.8770
  108.7450
  118.5200
  115.9780
  112.0490
  111.2520
  111.7660
  109.1900
  113.1300
  113.3290
  114.4770
  106.4780
  111.3810
  100.9190
  106.9720
  104.8550
  104.2010
  102.5290
  100.5360
   93.9362
   95.4824
   85.9238
   88.5094
   86.6660
   84.5942
   84.6191
   94.4238
   95.4919
  100.6620
  100.5710
  104.1600
   98.0901
   90.1786
   91.6253
   86.1176
   84.7220
   95.7873
   95.8529
  101.0380
   99.6658
   99.1878
   97.1900
   99.5338
  101.5100
   98.6227
   94.0471
   94.9443
   95.1319
   97.5415
   94.6798
   90.4931
   97.5953
   98.1392
   99.5652
  105.4770
  105.8420
  101.3390
   96.0311
   99.4649
  105.2840
  105.6170
   95.5835
   93.4893
  101.6080
  108.5830
  107.3190
  116.8410
  111.8340
  116.9890
  111.6000
  113.6500
  114.4640
  115.5490
  111.1940
  114.9300
  113.3340
  118.2090
  116.8430
  115.1370
  117.4470
  118.5830
  118.0600
  118.5780
  125.1440
  121.0670
  118.6660
  119.0120
  124.5470
  120.1760
  120.4400
  124.9330
  127.1090
  126.8780
  129.8070
  126.2640
  127.4650
  126.4720
  121.4470
  123.0080
  125.5890
  114.1250
  112.1480
  115.1390
  109.3690
  104.3610
  110.0270
  108.0150
  108.1560
  115.7960
  110.6900
  113.1080
  115.7370
  112.7150
  110.2560
  113.1220
   99.9644
  102.5580
  103.0260
  104.8210
  101.5730
  102.6770
   97.6215
   96.3748
   98.0845
   95.4266
   88.0277
   99.4805
  104.5740
  110.1430
  109.6210
  104.1480
  104.4210
  105.3400
  105.8920
  109.1590
  103.6350
  100.3110
  105.1090
  100.5770
  101.8960
   98.4406
  101.1320
   99.9341
  105.1040
  110.6420
  105.1550
  112.7460
  113.8830
  107.5190
  112.8920
  111.2110
  110.3210
  116.5320
  118.9060
  121.4540
  113.0810
  107.7670
  117.4880
  114.3740
  115.6390
  114.0470
  107.4810
  110.7150
  102.3410
  108.7980
  109.2300
  115.6880
  115.7350
  117.0190
  115.6230
  111.8200
  122.2670
  118.5950
  121.1600
  111.5040
  112.2550
  114.2200
  109.6410
  115.8360
  115.4010
  106.7180
   97.3713
  103.5460
  103.2060
  108.2710
  108.4780
  105.7980
  103.9140
  110.5710
  108.3830
  112.1120
  106.8660
  110.3900
  110.0770
  115.1270
  104.5390
  103.1730
  109.0420
  107.6420
  112.5370
  107.8490
  106.8100
  103.7050
  105.1450
   99.8811
  101.3500
   99.2746
   98.5320
   99.7078
   98.5639
  101.8570
  100.0830
  103.3430
  100.8090
  103.6320
  103.2010
  103.4570
  102.5510
  100.1310
   97.0466
   96.7742
   95.7930
  100.6440
  106.0780
  109.6380
  109.5030
  114.3440
  112.4800
  111.6250
  114.8510
  114.1350
  116.4820
  112.6400
  112.3770
  110.0740
  105.1810
  103.7070
  102.9940
  102.6700
   96.2782
   89.4186
   87.1675
   87.1853
   93.9892
   88.0583
   87.6359
   88.0833
   89.6462
   91.6548
   97.9962
   92.9106
   96.2327
   96.9284
   90.4344
   94.4104
  100.5600
   98.2529
  102.2470
   97.2431
   94.2802
   89.5679
   92.5963
  103.2720
  101.3640
   98.6157
  103.4430
   93.6783
   98.7510
  101.5970
  102.4520
  105.0030
  101.7280
  100.4020
  108.0370
  107.4260
  104.4200
  101.8920
  103.6640
  101.6270
   99.1404
  107.5260
  102.3320
  102.1120
   98.8120
   95.7648
   93.4346
   92.8065
   98.6919
   89.7205
   97.4588
   94.6235
   85.8889
   90.1895
   94.8895
  100.9490
  103.9210
  101.9390
   95.1239
   99.9745
   95.4661
   94.8995
   98.5661
   99.0294
  111.3610
  117.8580
  121.5020
  115.9430
  110.9900
  111.4390
  109.9490
  109.5580
  110.3400
  102.2160
  103.4120
  109.9520
  102.3060
   98.2072
   98.7448
   96.7056
   92.8491
   99.7978
  102.6630
  103.0350
   90.1057
   93.6432
   86.9910
   87.5415
   86.1551
   84.8920
   92.9664
   87.0827
   88.4112
   92.8848
   88.3181
   91.9116
   97.0561
   90.8017
   79.4635
   97.4987
   84.7530
   85.8334
   95.1853
   97.6912
   94.8454
   92.7020
   91.4329
   87.5835
   83.6075
   81.6989
   89.2698
   93.9231
   87.7175
   90.0813
   94.5691
   98.2140
   93.0135
  100.6020
   99.1584
   87.3174
   86.9939
   79.6571
   92.8019
   82.0266
   87.5691
   88.4322
   84.1944
   89.7755
   82.1868
   72.9148
   76.8426
   83.8934
   78.1878
   77.4411
   78.9766
   79.0026
   85.4847
   91.8040
   91.2334
   84.0339
   85.2146
   80.1767
   87.2645
   92.1457
   92.1718
   93.7563
   90.9909
   86.2570
   91.6163
   86.3484
   83.9504
   89.6800
   89.1506
   85.5750
   93.3533
   88.1535
   89.0296
   89.6202
   96.4976
   91.0329
   95.7483
   84.5874
   88.2778
   90.4469
   93.9213
   85.8761
   92.6702
   96.9706
   91.7055
   95.3382
   91.9042
   90.5797
   92.8494
   85.8295
   94.6108
   92.1307
   98.0550
   99.1640
  106.6630
  108.0210
  108.8140
  119.6870
  120.3050
  125.7880
  110.2750
  114.3820
  111.3210
  106.6210
  113.1130
  106.7110
  117.0590
  119.5650
  117.7590
  113.0580
  105.5190
  105.5280
  106.5350
  104.4720
  100.8240
   94.6962
  107.4430
  102.0890
  104.9780
  109.0750
  111.3260
  111.4180
  110.1940
   98.4572
  102.6330
  110.1920
  120.1040
  123.2230
  111.5520
  108.2660
  107.2110
  108.6140
  104.3580
  114.5070
  109.5530
  108.1660
  111.8930
  113.1930
  115.7410
  124.0070
  128.3590
  119.7200
  118.6860
  108.5470
  103.4850
  103.7480
  107.8000
   98.8682
   87.5437
   98.8496
  106.0590
  111.5880
  104.7660
  106.7180
  109.3700
  109.6960
  110.0880
  100.0640
  108.0120
  108.5320
  106.6120
   97.8581
  101.3930
  103.2920
   98.0123
  103.4960
  100.1110
  103.8250
  103.3900
  107.7250
   98.8156
  108.7840
  115.9300
  106.6910
  108.7500
  107.2570
  106.0620
  114.9780
  111.6470
  106.8190
  105.4500
  101.7360
  109.3450
  109.8190
  105.6620
  107.5180
  107.7480
  106.9180
  105.6510
  103.6400
  101.2140
   96.6367
   98.6518
   96.2986
  100.4890
  100.9630
   94.9995
  100.9280
  102.3650
  104.0640
  103.9620
  111.8450
  114.8100
  108.0750
  113.1490
  109.0520
  115.1720
  105.6280
  110.9390
   94.3121
   98.0432
  101.3950
  105.5410
   97.4230
  101.0470
   96.3232
  107.1670
   99.9533
  104.3530
  105.4820
  106.3340
   97.1011
   97.4182
  103.6520
  104.5340
   97.9608
   95.3439
  106.5260
  101.5820
  108.4720
  111.2560
  115.2330
  109.6800
  105.1050
  119.7320
  113.8870
  107.7940
  116.4380
  117.1380
  122.9650
  125.8420
  120.9890
  125.0580
  114.8640
  115.9480
  126.4060
  108.3410
  114.9630
  128.3300
  123.2650
  114.9240
  118.5210
  112.7060
  117.5650
  125.6920
  122.3470
  125.2800
  108.8930
  113.1280
  122.1270
  113.6360
  122.3160
  113.6760
  113.3730
  107.9650
  109.0390
  110.8650
  113.9060
  111.0180
  113.0310
   99.7832
  108.1840
  102.5240
  106.5600
  114.2890
  107.8750
  104.9710
  112.3370
  105.2680
  112.7120
  101.6490
  100.9560
  105.5800
  109.3580
  112.0710
  105.4660
  102.4600
  100.9960
   99.7029
   93.9226
  101.3030
   99.8718
   91.1841
  103.5320
   99.4790
   96.6564
   96.9207
   95.1712
   95.3259
   87.1562
   84.6592
   82.0619
   96.7254
   95.1556
   97.3661
   93.3091
   92.3753
   90.0673
   85.0120
   95.0742
   96.2210
   96.4031
   95.5414
   92.8163
   98.4112
  103.4610
  107.6070
  104.6020
  111.5700
  111.8700
  113.9450
  115.7940
  110.7010
  107.9710
  103.6350
  101.0670
  105.3800
  105.3770
  105.5110
  104.6500
   97.8786
   91.6116
   99.2726
  104.6150
  110.8610
  116.7400
  111.0800
  113.8390
  117.1690
  114.1410
  121.8480
  122.8820
  116.7590
  117.1410
  112.2060
  114.0320
  116.9460
  120.0360
  110.3130
  115.0350
  113.2100
  109.1050
  114.4050
  105.7680
  104.2780
  103.6540
  101.5980
  103.9750
  107.9590
   99.5471
  101.4900
   93.9920
   92.2699
   92.0393
   93.1087
  101.3840
  103.3390
  100.1920
  102.4000
  100.2710
  104.2530
  109.5670
   99.8449
   99.2903
  102.4060
  109.6660
  117.0370
  100.5180
  103.2650
  107.6820
  102.1810
  101.0930
  109.7710
  104.1280
  105.2260
   98.0176
   89.9810
   89.8415
   92.2877
   98.1013
   96.8877
   97.3761
   94.9051
   98.0905
   94.5841
   90.1684
   87.4500
   91.2364
   95.4054
   93.3214
   94.1425
  101.5940
   97.5296
   98.0080
   98.2515
   97.0488
   97.7855
   98.3881
   93.4861
   91.8588
   97.9791
   98.3059
   94.0055
   98.1212
   92.1404
   98.4978
   96.0972
   92.7915
   97.3810
  100.6520
  101.2420
   97.5146
   96.3144
  105.9860
  100.5510
   96.0080
   96.6942
   93.0498
   99.0549
  100.6630
  109.4960
   99.4355
  116.4810
  111.5980
  117.0180
  112.2750
  113.8510
  112.2690
  117.0020
  117.4290
  113.0930
  105.6010
  101.4480
   97.8381
   95.5165
  105.5440
  109.3780
  107.5020
  108.2170
  104.3170
  100.7980
  101.2710
  105.3390
  109.2720
  120.0220
  117.3010
  112.9200
  115.0370
  117.8570
  124.3650
  115.5840
  120.2180
  119.6410
  123.6970
  122.1000
  121.5580
  120.6380
  114.9030
  118.1890
  125.4560
  126.9270
  127.6540
  124.3150
  120.4240
  120.5370
  119.5930
  111.4610
  117.1180
  109.7800
  105.9710
  109.9970
  111.2550
  107.8010
  113.7890
  109.6180
  106.9030
  103.5310
  104.2300
  101.7920
   99.4836
   95.0138
  101.9370
  104.0380
   97.8707
  104.0230
   98.6279
  109.9620
  106.8000
   98.8107
  104.6090
  103.3320
  105.4260
  108.8010
  113.2790
  111.6660
  110.8060
  113.2060
  103.5570
  106.5400
  106.1370
  112.3340
  111.8370
  109.1410
  106.2550
  108.7540
  111.4040
  104.4110
  103.5540
  101.4370
  110.0640
  101.4340
  102.3260
  105.0810
  102.1990
  108.9310
  111.8310
  117.1320
  122.8770
  124.9190
  124.7830
  115.9360
  111.0280
  111.9460
  109.2840
  110.1250
  101.8360
  104.8330
  104.2960
  105.9390
  111.2750
  108.8990
  112.5100
  111.2340
  114.1560
  121.2550
  126.6390
  115.5850
  112.5230
  119.5290
  121.8590
  123.2360
  117.6270
  128.6870
  127.8520
  122.5340
  126.4050
  126.4090
  132.8920
  132.1700
  131.5980
  135.5740
  129.8830
  124.3970
  118.8170
  109.4970
  120.9900
  118.6060
  120.7260
  122.1500
  129.2800
  133.7260
  119.1120
  116.2440
  118.3760
  118.8590
  119.9800
  114.8990
  112.4600
  117.0770
  123.9470
  126.0360
  128.3550
  127.0310
  123.8520
  121.4720
  118.9600
  126.1790
  128.5370
  124.4930
  120.9070
  126.1710
  119.7970
  118.5560
  124.7290
  121.8750
  127.5650
  123.0710
  127.9260
  123.7880
  123.7440
  125.1710
  117.6640
  118.1270
  111.2030
  111.9760
  110.6800
  121.0490
  118.3720
  120.0280
  122.0960
  113.1500
  117.1650
  113.0950
  106.0130
  117.7580
  109.8630
  120.8940
  112.0900
  115.7430
  112.9870
  105.4270
  107.5880
  102.7360
  112.1400
  103.0300
  103.5870
  100.1950
   97.5833
   99.3719
  100.6440
   98.9293
   98.0959
  103.0610
   98.2893
   94.4143
   93.2647
   89.5341
   86.2767
   90.0508
   93.1276
   78.6462
   97.6583
   97.2640
   99.8079
   94.6706
   99.6577
   96.9439
   86.1189
   81.6115
   82.2488
   93.2747
   99.8439
  103.8440
  107.6420
  106.3120
  105.3000
  105.0250
  101.2610
  100.1700
  101.6910
  103.6680
  101.8770
  103.0890
   92.6589
   91.7216
   98.0729
   86.6298
   78.2250
   86.6502
   84.6325
   82.2023
   89.9485
   89.6760
   94.3217
   94.9346
   90.4984
  100.1290
   91.7273
   97.9215
  104.5570
   99.7975
  108.8060
  104.1210
  108.6660
  101.7040
  104.9820
  112.9410
  116.8300
  117.1580
  115.5500
  112.1550
  118.1200
  119.1810
  120.9930
  115.4460
  120.9890
  111.6490
  120.4110
  115.7080
  119.6890
  128.5030
  131.7660
  127.7530
  124.2550
  120.8550
  116.7030
  116.0530
  123.5070
  118.1880
  113.1360
  120.4540
  112.8480
  103.7900
  102.4710
  101.8850
   99.1385
   91.9527
   83.4975
   84.3115
   88.9026
   93.3961
   92.7981
   84.9072
   91.1335
   81.6985
   80.3667
   86.5787
   89.1819
   89.5832
   92.8560
   99.7466
  103.5880
   91.6356
   93.4542
   94.9998
   97.6592
  100.9610
  102.3150
  104.2120
  103.3960
  104.4250
  100.1390
  104.1920
   95.2739
   94.4266
   99.0176
  102.7360
  107.1560
  100.2570
   90.1872
   91.1011
   88.1936
   91.3513
   93.2994
   97.0627
   92.8783
   90.0218
   91.8094
   95.3307
   97.4142
   87.7152
   80.8038
   88.5163
   85.5271
   90.7022
   87.0807
  101.8640
   92.9098
   95.2552
   93.1159
   88.5713
   82.2934
   84.2242
   91.9142
   90.4908
   95.8971
  102.0560
  101.3310
   98.1601
  104.9180
  103.3750
   97.6376
   87.3317
   93.8475
   99.7164
  105.4810
  101.0850
  102.8870
  105.6510
  103.9120
   98.0532
  103.6360
  103.6880
  102.6020
  103.3040
  107.2890
  110.7000
  107.5220
  112.3350
  111.5630
  111.2270
  105.1710
  106.5880
  108.5370
  107.4480
  104.2300
  105.8900
  109.5700
  104.9960
  108.0570
  105.3130
  119.6900
  114.1330
  114.1490
  114.0680
  109.6600
  108.4000
  113.9400
  113.8920
  111.8580
  116.0550
  113.6770
  115.0250
  105.3530
  104.1980
  106.9630
   99.6876
   96.8141
   99.6222
   95.0262
   99.8524
  110.2530
  101.7480
  107.2290
  100.8130
  105.7440
  105.7010
  114.3910
  111.0680
  117.6970
  112.1870
  111.3650
  111.7900
  112.6620
  102.2770
  106.3090
   98.2111
  102.9710
   97.7149
   96.5412
  100.7600
  100.5320
  104.5480
   98.1950
  102.2190
  100.1130
  112.6430
  106.5060
  107.4210
  112.3780
  104.4530
  105.9910
  105.8210
   97.9195
  103.9030
  106.5830
  103.7300
  106.3290
  101.5590
  102.9880
  100.6230
  102.7370
  106.1350
  105.7970
  106.7830
  103.7150
  100.2350
  102.9630
  109.8660
  118.8570
  115.0060
  114.9340
  109.6220
  105.1620
  115.5600
  112.3150
  104.6770
  104.5010
  103.8890
   96.2021
   97.6593
   84.4612
   90.4323
   89.4246
   88.5479
   92.0957
   89.9862
   97.1548
   98.5686
   95.0553
   92.2995
   94.8021
  100.2920
   95.9787
   95.3404
   95.7649
   91.3080
   95.4058
   97.7949
  101.9080
  102.1390
  113.1580
  109.0750
  110.6630
  105.4660
  111.4440
  105.1070
  107.4650
  108.4390
  110.4500
  110.8590
  104.9910
  112.0340
   99.8580
  102.8340
  108.2330
  114.4690
  112.8930
  114.2140
  119.0750
  116.3440
  118.3520
  117.4740
  122.3790
  114.6480
  113.2220
  121.5350
  119.8770
  119.0530
  110.2310
  114.4140
  111.8790
  116.2330
  108.4180
  114.2200
  111.2820
  113.9340
  116.2110
  118.8240
  116.9300
  113.4250
  112.1210
  115.5430
  109.0730
  109.8720
  102.1360
  103.9290
  104.2110
  102.5020
  101.5200
   97.4634
  108.8120
  104.2500
  105.6590
  107.7790
  103.1790
   98.3749
  104.2750
  102.0920
  100.0100
   94.4132
   84.7179
   91.1971
   91.7197
   97.7884
  100.9250
  105.9530
  103.1230
  110.1060
  107.0290
  106.1860
  105.1550
  103.9180
  111.9820
  107.2070
  110.0570
  115.1410
  116.1600
  109.3790
  115.4960
  111.5970
  108.8680
  108.7290
  101.4280
  104.9080
  109.7420
  104.4610
  109.2690
   96.1144
   95.8691
   79.3843
   81.3896
   73.9626
   83.4998
   91.4962
   96.6765
  102.0940
   96.4707
  109.5370
   98.7439
   97.3968
  106.7200
  104.5760
  106.3860
  106.8980
   96.4030
  104.4270
  101.3040
   97.4419
   98.7764
  108.3020
   99.2137
  105.9580
  108.2590
  112.3510
  115.5110
  106.8380
  113.8780
  116.4150
  112.6390
  116.2680
  114.5430
  112.7430
  111.0930
  110.4970
  109.6340
   97.6124
   86.6023
   93.8378
   97.0742
  110.9410
   99.8005
   96.9980
   90.5474
   97.0379
  107.1280
  118.5940
  113.2430
  119.6080
  114.8530
  117.1750
  112.0290
  117.3630
  115.9430
  108.6950
  108.5470
  121.3030
  115.9570
  115.7740
  118.0960
  119.4000
  120.0860
  113.5770
  112.7940
  118.2950
  121.8430
  114.1550
  115.6500
  109.2390
  108.0130
  114.2950
  111.7430
  116.7590
  112.9550
  108.4890
  120.5070
  114.2410
  107.4560
  105.3630
  103.3450
  103.2800
   97.5040
  103.1530
  109.2040
  106.1920
  101.8060
  108.7230
  106.5110
  105.1770
  111.7940
  103.8010
  106.3420
  107.9280
  111.6910
  108.0540
  103.7170
  103.9460
  107.9310
  101.7220
  102.7900
  106.4470
  105.7670
  110.7000
  114.1000
  112.0370
  116.0830
  106.6140
  106.6120
  112.4540
  109.5860
  108.8720
  106.9260
  104.9510
  108.8070
  106.4100
  106.1770
  107.8620
  107.3460
  110.7930
  111.9360
  104.2770
   98.1841
  101.2290
   93.1824
   98.9965
  111.8100
  108.9990
  114.3000
  117.5180
  114.0760
  114.5870
  110.3420
  109.4940
  111.5500
  107.0530
  109.5550
  111.0180
  104.9370
  107.5330
  110.2870
  107.6200
  101.5360
  108.7890
  108.2460
  104.3630
  102.5420
  102.7880
  107.5180
  102.1440
   97.5242
  100.0560
  102.4690
   98.9991
  101.1620
  100.2630
  106.8780
  107.7230
  103.0480
  101.3560
  107.3050
  104.9910
  101.1510
   93.5024
   98.5727
  100.4400
   97.1861
   97.8519
   96.2777
  102.2320
   85.7266
   87.9899
   87.1226
   90.1942
   94.8613
   89.0802
   84.9300
   99.9714
   99.2476
  107.4140
   97.1320
  104.3240
  102.8380
   98.7732
   95.9444
   98.4618
   92.3469
   88.9019
   98.7559
   96.4238
   95.5508
   92.4830
   99.0718
  101.3430
  105.2970
  106.6940
  106.2870
  102.4720
  105.3920
  101.7420
   97.2243
  104.7810
   99.9122
   98.3085
   95.1157
   97.3490
  106.5000
  104.9660
   98.2701
   99.0709
  102.4630
  100.3450
   95.2751
   94.6092
   92.3476
   89.7343
   89.3477
   86.1162
   90.5796
   91.0656
   88.0657
   91.3820
   93.8982
   91.9331
   85.7109
   83.6899
   84.0152
   90.4729
   88.9734
   87.9419
   95.0277
   95.1364
   91.6322
   87.7068
   94.0353
   91.3048
   89.5867
   84.0467
   88.7257
   93.3291
   87.7423
   89.8320
   87.7363
   95.8244
   92.6261
   96.1805
  102.0290
  101.9300
   98.0472
  105.7990
   99.9453
  108.0990
  103.9630
  110.5520
   96.5077
   89.2334
   95.9727
   98.1076
   92.0572
   96.8887
   93.2976
   95.2978
   96.8167
   98.9317
   97.5833
  102.3140
  103.4190
  107.3440
  104.2310
  111.7100
  116.8310
  115.4520
  107.9860
  103.4550
  108.3600
  111.4890
  111.5290
  108.8380
  113.6890
  116.7810
  125.3790
  124.2470
  122.6420
  124.7400
  117.4230
  116.0850
  113.2450
  118.1010
  116.8830
  119.0340
  116.2570
  115.3260
  121.6810
  117.2390
  115.4310
  115.9180
  114.5090
  113.3130
  108.4090
  103.8830
  112.5460
  116.9840
  108.5940
  107.8370
  117.9560
  112.8370
  109.0410
  110.0370
  108.2450
  106.8280
  113.2860
  117.7490
  118.0460
  116.2620
  113.2340
  110.1850
  116.0570
  118.9630
  112.1710
  119.5390
  119.2890
  118.7910
  114.7750
  113.6660
  105.5340
  108.5510
  115.1340
  112.5180
  109.6000
  104.0220
  106.5010
  108.8930
  112.9150
  113.2290
  109.3680
  112.8290
  113.1140
  110.3770
  103.0640
  103.2940
  110.2020
  103.6420
  110.2320
  106.0160
  117.9620
  111.7490
  115.6070
  107.6960
  108.1290
  106.7190
  114.8340
  113.9440
  109.6830
  119.4880
  115.8530
  120.3400
  117.9450
  121.3960
  109.9230
  110.4040
  116.1260
  112.5250
  110.1680
  109.5100
  113.3730
  110.5380
  108.4560
  117.0890
  113.2760
  110.8790
  108.4090
  105.2640
  111.4660
  109.9940
  109.7010
  107.7200
  106.9940
  105.4390
  110.2800
  109.1910
  106.8760
  109.4460
  115.9500
  106.2590
  112.3060
  114.1820
  111.1880
  108.9890
  112.4730
  107.9580
  115.0600
  117.1370
  116.8960
  115.2570
  110.3260
  114.5440
  114.9900
  121.1160
  119.9510
  116.2680
  114.4940
  110.3660
  109.1180
  113.5140
  114.4340
  112.7770
  117.4880
  115.8000
  114.2460
  110.6060
  113.6860
  113.1750
  113.6610
  108.5390
  104.0040
  103.2130
  112.6980
  115.7120
  105.7330
  109.0140
  105.9310
  114.5230
  114.7060
  116.3110
  115.0930
  114.8150
  112.4530
  116.8580
  107.1340
  105.1580
  111.4310
  109.9830
  111.1050
  112.4400
  110.1130
  109.6720
  110.7630
  109.9500
  110.1010
  113.8000
  106.7760
  103.4380
  109.0360
  113.9790
  114.3430
  109.3770
  109.1510
  108.7910
  109.2200
  106.7950
  108.9330
  104.9200
  109.5940
  112.1630
  103.5520
  101.1190
  102.2500
  100.0560
  101.0040
   96.3941
   94.9283
  100.3950
  110.3150
  109.9540
  110.0120
  108.9380
  111.8030
  108.7390
  110.1460
  113.8330
  114.3870
  118.2750
  117.1150
  116.3330
  115.9760
  121.7540
  118.7720
  111.2860
  120.0240
  123.1070
  120.2250
  119.7140
  118.4120
  122.9740
  126.3150
  127.2860
  122.4860
  120.6670
  121.6210
  115.6190
  123.8580
  126.3340
  122.3220
  129.5400
  122.9720
  120.9820
  118.1920
  124.5040
  123.7340
  116.8810
  117.2180
  122.0920
  134.8710
  124.1000
  127.0180
  121.9880
  120.5490
  117.8850
  121.6080
  118.5340
  120.7860
  122.7870
  113.8110
  123.3550
  120.3140
  118.2440
  119.3230
  117.3530
  117.8500
  126.3940
  117.0220
  125.0350
  119.8770
  119.0850
  116.2550
  113.7670
  115.3360
  118.1620
  114.2760
  116.0730
  115.6490
  116.5070
  116.4700
  115.6400
  115.1330
  119.3820
  123.0420
  120.3890
  122.7260
  122.8560
  125.8230
  125.5690
  121.6280
  125.2440
  133.7280
  127.2370
  129.8620
  130.2680
  131.9050
  126.6760
  134.4480
  131.9550
  129.5470
  136.4740
  135.7250
  131.1270
  134.1260
  138.2820
  129.9230
  134.9530
  137.0540
  138.8630
  134.2140
  131.8890
  129.8540
  131.2880
  136.1890
  130.0880
  127.3120
  134.8880
  131.7830
  128.9220
  130.2160
  127.0790
  126.3370
  123.7640
  132.9220
  127.7970
  121.9090
  130.2620
  118.5040
  122.5480
  119.9300
  116.0770
  122.3270
  116.2160
  114.5490
  111.9950
  118.7000
  116.7430
  118.8870
  120.3290
  121.4600
  112.7040
  119.1160
  119.7640
  117.5630
  117.5650
  118.7550
  121.1460
  117.9750
  121.1760
  120.6130
  117.8060
  115.5440
  112.2260
  109.3940
  120.2410
  112.4950
  115.1270
  113.8880
  112.3980
   97.6888
  108.0590
  108.0600
  104.3300
  101.6940
  101.8620
  109.3350
  114.6000
  112.1220
  110.5670
  108.7590
  113.8390
  119.4090
  117.7350
  120.3880
  123.6220
  114.1830
  108.3760
  114.0670
  114.2850
  115.1430
  115.5350
  116.7630
  111.5260
  108.8430
  107.5560
  101.6950
  113.7400
  109.5570
  114.0160
  110.1900
  113.2230
  116.8820
  109.8490
  108.1910
  108.1770
  105.6330
  108.1850
  112.6110
  121.7520
  123.8030
  121.1760
  122.1560
  126.8610
  121.1770
  120.9290
  122.7140
  123.0120
  128.1220
  125.2480
  121.2160
  116.0450
  120.1340
  125.1280
  120.1380
  120.9490
  118.2680
  129.6300
  135.2860
  133.8950
  128.3680
  126.4320
  127.0670
  126.0310
  125.8100
  123.1550
  122.8140
  132.7870
  122.6890
  122.7910
  122.5020
  118.1230
  126.1530
  120.1360
  123.7780
  120.0710
  127.0790
  122.3240
  123.2690
  125.5480
  119.8420
  121.1060
  114.4620
  114.5020
  115.2490
  117.2250
  113.5300
  116.9160
  121.3670
  112.0800
  106.6990
  105.2510
  108.7560
  110.7540
  114.0010
  112.4010
  113.0660
  105.9530
  107.0900
  110.8860
  110.4040
  112.0720
  116.7680
  116.0580
  118.4660
  113.8780
  122.0210
  119.6380
  128.8530
  126.2340
  125.3850
  123.0900
  118.4070
  116.1140
  122.0290
  114.6810
  114.2700
  111.4170
  115.6430
  119.2880
  113.3180
  121.5620
  123.1630
  124.5280
  117.9050
  111.9910
  112.5100
  110.8440
  118.6380
  117.9820
  113.5900
  114.0080
  115.7050
  120.9070
  112.7330
  120.2910
  114.6040
  111.7240
  110.1490
  112.8230
  113.7840
  115.2280
  111.3920
  109.7170
  106.8880
  107.7130
  103.2660
  105.7730
  108.4380
  100.0560
  103.1780
  105.7220
  111.2970
  108.4320
  100.6010
  104.5140
  106.3110
  102.9420
   99.5881
   96.8784
  105.1610
  103.3890
  104.7440
  105.3240
   94.1343
  101.2670
  103.7020
  109.3080
  112.8490
  113.1320
  108.0820
  106.2300
  112.1310
  119.4640
  114.7880
  114.6310
  112.2130
  113.3920
  105.7450
  109.7290
  109.8210
  109.7150
  111.1690
  112.6090
  109.4330
  109.6310
  108.2470
  109.5090
  104.4370
  109.2500
  110.9210
  103.0980
  100.1870
  103.6940
  104.6300
  104.8850
   99.9855
  106.1520
   99.4734
  105.0660
  101.2840
  102.1250
  100.5510
  104.4710
   98.6569
   97.3826
   96.2902
   96.8154
   94.4299
   94.4924
   87.0985
   93.0086
   91.3769
   90.2294
   90.0847
   93.8868
   94.8291
   92.2679
   95.6065
   89.7426
   95.9700
   96.2370
  103.0870
  106.0820
  102.9440
   98.1978
  103.4180
  103.0900
  101.0940
   94.7925
  104.2210
  112.0010
  112.8220
  110.2440
  107.6630
  115.8370
  107.7520
  114.1480
  114.0950
  109.8290
  117.0530
  113.9250
  108.3440
  111.8410
  126.3050
  116.0220
  117.1940
  120.3640
  127.3430
  122.1610
  126.1100
  135.4800
  125.9280
  122.0610
  125.3030
  121.1310
  126.0370
  121.6370
  128.6100
  123.7740
  126.9920
  128.8260
  124.6280
  132.8320
  125.5370
  125.7310
  127.4760
  126.9060
  130.8790
  133.9130
  137.2050
  146.4330
  139.2300
  147.0150
  141.7910
  139.8580
  142.7730
  132.1480
  122.4970
  119.7160
  118.5910
  122.9380
  130.3910
  125.9190
  128.2030
  129.4140
  130.4420
  127.4550
  124.5210
  119.2070
  129.7560
  121.0950
  119.4290
  116.8290
  116.8880
  107.7260
  117.7810
  118.6160
  121.0070
  121.2650
  125.9030
  128.8060
  118.7830
  126.9250
  113.2760
  117.7360
  112.5410
  118.0240
  115.3340
  111.5790
  115.8170
  116.5090
  124.0560
  124.3020
  124.0700
  130.3240
  126.3670
  130.8210
  127.8100
  126.6190
  124.0030
  116.9740
  117.6500
  121.5620
  125.2610
  127.0240
  126.5630
  125.7450
  125.8670
  124.1850
  122.9180
  117.1050
  122.3590
  119.9840
  115.7150
  121.8800
  106.9960
  115.3660
  111.3310
  118.3120
  115.4370
  108.7420
  105.0110
  109.5430
  111.7270
  109.4920
  113.2760
  108.8680
  106.0270
  106.8000
  102.3660
  101.0620
  104.3960
   97.7589
  110.8520
  117.7200
  120.9660
  113.7730
  115.0420
  107.5780
  105.2990
  112.2660
  102.7270
  104.2180
   99.3888
  109.2470
  103.2070
  102.8440
  102.0750
  108.1370
  110.7110
  103.4510
  105.3150
  107.0680
  111.4310
  104.9750
  104.0490
   99.3612
  105.7700
  103.9290
  103.6690
  104.6820
  106.1460
   96.8031
   92.4473
  101.2700
   94.4377
  101.2880
  101.2170
  100.8110
   96.5022
  104.6550
  104.5070
  102.9720
  102.9970
  106.7000
  108.9080
  108.0760
  105.6320
  105.4380
  107.5920
  104.5070
  104.2150
  103.7040
  103.8450
   98.7582
  101.7160
   99.2901
  104.6530
  104.1430
  103.2210
   99.9903
   99.7045
  114.2830
  107.9680
   97.1942
  108.4820
  101.4410
  105.0270
  106.0430
  101.7630
   98.1536
   99.1257
  103.8470
  103.4370
  105.9810
  110.6050
  115.1400
  110.7900
  105.6010
  110.2340
  112.7550
  103.7700
  108.5130
  118.0770
  115.1750
  117.3890
  113.2260
  105.1380
  103.5090
  101.5500
  111.4280
  111.5160
  114.6870
  106.9250
  111.4210
  110.3930
  102.3810
  109.3260
  100.9680
  107.7230
  101.9500
  100.5250
  101.0690
   95.8841
   96.6091
   93.1588
   86.5643
   92.5643
   93.3531
   87.8301
   78.1737
   86.1312
   93.9654
   93.1033
   90.1848
   96.6342
  102.2560
   99.6592
   94.2082
  100.2750
  102.5670
   97.0629
   98.9172
  100.5060
  102.0170
  105.0700
  103.8480
  107.9220
  105.1900
  103.7590
  108.1810
  109.9340
  100.3900
   98.7908
  101.6820
   98.9221
  104.6640
  104.7880
  108.4410
  103.4670
   96.5666
  100.9900
  101.7500
  104.1920
  107.4450
  107.4110
  110.9790
  109.1700
  111.8620
  116.7120
  112.9000
  112.0480
  113.4720
  109.8450
  110.2220
  102.2050
  101.2800
  108.4310
  110.6660
  102.2630
  102.8360
  100.7900
   99.6766
  101.8950
   90.1157
   91.7374
   95.0760
   93.9211
   93.3545
   94.4570
   98.6663
  104.7890
  102.1990
  100.3020
   93.5362
   97.7635
   94.6033
   94.2830
   95.6374
   98.8992
   96.0820
   97.2485
   98.4677
  100.4090
   99.0082
   95.3249
   94.4925
   92.6172
   86.8212
   97.0028
   95.8136
   92.7399
   91.9655
   91.1551
   87.3452
   90.2649
   92.9049
   95.6470
   93.9932
   87.5334
   92.9412
   92.2451
   89.6027
   95.2026
   93.1177
   87.7447
   95.3668
   86.8564
   93.4807
   92.4951
   87.3044
   82.3900
   90.5464
   89.9674
   91.3992
   90.7755
   97.0460
   94.6747
   91.2016
   92.7421
   86.9964
   84.2310
   85.4063
   85.9963
   83.2876
   86.2571
   84.8459
   92.5645
   89.2426
   92.1809
   88.1337
   89.9154
   94.9108
  101.5100
  100.4210
   97.4199
   98.8755
   93.7277
   96.7559
   91.9198
   98.1951
   99.0899
   92.8152
  104.1140
  101.6500
  105.0680
  105.7640
  101.7490
   99.6348
  107.4300
  105.5630
  103.7920
  100.2600
  108.2510
  102.3820
   95.5622
  102.7710
  100.0970
   98.0980
   95.1661
  104.1040
  106.7220
  109.9200
  113.3080
  106.5010
  100.9260
  104.8350
   98.8711
   97.5906
  102.6420
   98.8659
  103.5470
  102.5610
  102.5180
  101.6860
  108.2960
  113.9320
  110.1310
  101.5090
  107.5270
  115.1580
  113.7950
  124.2980
  114.7060
  116.0220
  110.9760
  102.7760
  100.1360
   96.6935
  105.2600
  106.7660
  110.5320
  107.6980
  118.3250
  118.2310
  114.7170
  111.5550
  108.3380
  102.7020
  106.1040
  100.6920
  107.3910
  102.9660
  107.8680
  100.0030
  101.4700
   95.9737
   97.1712
  103.6160
   98.9651
  106.7600
  111.4090
  107.0210
  109.4340
  105.8830
  108.9920
  104.4910
  103.3590
  111.3380
   98.5931
   99.8982
  100.9050
   98.1052
  104.3470
   98.8008
  104.0650
  104.7300
  111.2600
  113.1690
  106.5870
  103.3790
  113.7520
  106.9970
  109.7190
  117.0680
  109.3240
  110.5520
  109.8760
  116.5020
  118.0370
  110.3220
  118.3920
  111.6440
  113.1960
  113.4030
  110.8060
  111.0700
  113.1560
  123.0480
  123.3590
  120.8190
  124.5610
  125.2910
  113.6870
  113.9860
  117.3130
  115.6730
  121.2640
  120.5620
  115.7280
  109.2210
  106.1080
   98.8092
  101.0490
   98.1198
  105.6580
   99.4460
  106.0110
  101.9810
  105.0040
  101.5460
  103.7340
  107.4910
  102.5920
  106.2700
  102.5340
  101.0810
   99.9229
  100.2890
  108.4350
  109.3560
   99.7480
  107.6890
  104.5720
  109.7830
  107.8660
  107.6960
  110.3700
  116.2560
  106.7730
  106.8970
  102.3800
  100.4430
   96.6221
   95.8560
   97.5055
  102.4800
  105.0770
  108.6610
  103.5100
   98.6756
  110.9770
  110.6850
  113.5350
  110.9410
  112.8630
  107.3870
  110.1760
  111.1010
  113.1600
  111.3610
  117.3100
  110.3870
  106.8840
  111.3980
  103.5620
  105.6640
  109.1230
  113.6850
  110.7180
  118.0850
  107.4010
  104.6610
  112.2880
   97.4473
  100.9780
  129.8510
  127.9340
  131.8370
  111.8900
  110.5280
  113.9230
  104.0650
  130.5420
  122.3640
  136.8500
  114.1200
  113.4190
   76.0926
   99.1828
   86.1378
  102.2900
  128.7050
  126.0820
  118.3850
  104.5360
  111.6470
  107.8780
  111.6480
  103.0200
  108.3430
   92.6933
  105.3180
   89.7577
   82.7116
   83.0737
   78.2741
   77.6091
   89.3276
   90.3075
   99.6633
   79.6972
   95.4653
  122.0090
  116.6570
  118.5050
  114.4250
  118.2480
  108.8430
  112.1820
  118.0270
   99.7755
   80.6244
   86.2186
   96.2163
   90.1220
   98.1090
  104.6770
  109.2370
  111.6720
  115.1160
  111.3100
  114.3880
  116.5140
  113.9150
  112.0320
  122.0390
  116.4450
  127.4480
  123.1140
  126.7990
  117.2160
  112.9510
  120.0560
  109.1670
  108.0050
  116.8590
  108.0830
  107.4590
  114.4620
  118.4830
  114.1630
  115.2030
  112.4330
  111.9580
  115.7220
  113.2460
  111.6740
  109.7840
  114.4400
  120.2490
  118.8700
  118.6240
  118.4080
  115.8330
  107.1560
  109.3980
  118.6330
  112.2980
  112.9870
  110.3950
  106.8440
  107.5480
  116.5530
  118.9810
  120.8040
  120.4720
  113.8230
  114.8760
  110.8990
  116.6220
  119.8920
  120.7940
  111.5260
  117.1650
  124.3030
  128.7200
  124.3840
  121.3210
  120.3540
  119.0820
  123.2100
  120.1780
  117.7880
  122.3340
  123.7110
  124.1250
  122.8510
  126.5520
  126.4880
  117.5630
  119.8930
  111.6040
  117.1470
  118.5560
  123.1260
  123.5400
  118.9220
  117.3370
  113.3740
  112.8220
  103.4410
  105.9780
  111.3610
  109.0420
  109.2350
  111.8220
  106.3120
  104.8760
  106.5980
  109.0980
  110.2300
  108.9500
  100.7140
  100.2500
   97.6755
  104.2820
   98.1612
   99.8035
   99.2576
   98.1329
   99.4450
   94.9144
   96.9357
   95.3335
   97.8609
  101.2730
   99.1740
   99.5445
   98.9497
   98.8997
  100.1920
   98.3097
   96.4546
   96.6484
   92.1857
   94.7588
   97.1874
   98.7449
   93.8176
   90.2432
   96.0913
   94.4096
   88.3159
   95.0368
   92.7990
   96.1728
   85.6213
   90.3452
   87.9726
   84.5561
   82.5165
   85.7123
   83.1669
   87.3933
   83.2219
   92.6650
   93.3757
   87.4117
   86.7342
   86.5339
   81.6383
   87.3204
   80.1312
   84.9881
   87.8817
   91.4314
   92.3995
   94.9195
   95.9531
   95.8785
   97.7024
   95.3712
   98.2491
  105.2570
   95.7325
  104.2880
   97.1426
   94.7153
   99.0098
   95.2872
  101.6200
  100.1950
   98.1145
   93.2899
   95.6971
   94.2173
   92.9028
   95.4480
   97.5542
   99.6599
  100.9370
  104.6390
  101.9630
  105.3850
  109.8270
   98.2337
   98.7497
  101.5240
  103.9880
  102.6350
   97.1940
   98.2454
  105.5430
  101.9520
   91.5601
   96.0232
  102.2610
  101.6770
  102.9620
   98.6590
   99.3723
   95.0864
   90.7272
   89.1510
  103.3500
  106.0710
  100.6880
   98.6798
   97.0186
   97.1458
  100.8510
  106.1870
  111.4680
  110.9020
  103.6980
  106.0580
  106.7450
  108.7840
  108.0130
  100.8200
  102.4460
  105.6210
  103.0950
  107.8640
  105.2670
  110.5810
  116.3710
  113.0550
  106.9560
  110.0390
  114.6900
  111.0960
  116.6240
  113.8230
  114.1940
  110.5110
  108.1780
  106.5300
  112.6650
  112.9540
  119.4600
  123.2580
  121.4560
  121.1560
  116.3890
  117.3280
  120.5380
  117.6010
  119.2500
  115.7810
  116.2660
  115.3380
  111.5690
  113.8760
  111.2050
  115.5960
  118.0830
  113.6100
  113.4490
  115.8890
  118.7950
  119.4150
  120.2250
  117.7700
  120.5150
  118.6800
  125.2080
  129.4090
  127.2260
  132.2270
  138.9850
  131.2830
  129.5660
  125.3540
  125.2600
  130.3200
  136.6570
  133.6350
  120.9380
  125.2260
  125.2690
  128.6010
  128.0490
  125.2040
  119.7640
  122.4610
  118.2530
  117.7710
  114.7210
  106.5080
  101.7550
  108.7340
  104.5670
  105.2360
  100.9560
  104.6650
  108.5370
  122.1490
  104.3160
   99.9918
   96.0650
  101.4840
   96.4427
  101.3050
   93.9457
   93.8023
  100.3610
  101.2840
  108.4980
  106.4770
  105.8970
  104.6430
  100.1120
   94.2908
   97.7116
   91.1202
   93.0994
   93.8835
  102.0660
  100.4890
  104.7140
  105.6880
  105.7350
  111.2080
  111.7230
  119.7850
  116.6020
  118.2670
  118.3890
  118.9350
  111.6500
  119.7910
  111.8050
  110.3560
  109.1970
   99.9026
   93.6166
   96.2396
  104.9100
  106.8200
  103.1340
   96.1138
   90.1207
   87.2066
   88.0048
   92.2722
   92.0392
   94.9613
   89.8337
   79.6158
   76.5407
   77.0625
   77.9084
   75.2980
   93.1573
   85.2116
   80.8607
   90.5828
   93.4627
   99.5004
   92.9127
   89.1456
   88.8984
   84.3439
   90.0517
   86.5553
   83.7014
   98.9901
  104.6670
   91.5432
   98.0677
   96.4257
   96.2331
   99.9626
  100.4730
  103.4800
  102.5250
  101.9290
   99.6733
   99.6481
   96.9839
   97.1676
  102.0320
  104.4780
   99.3872
  108.9840
  107.5890
  105.8320
  103.6940
  105.4350
  114.3540
  102.3530
  106.1560
  102.9800
  103.7000
  101.9540
  106.2000
  110.8860
  112.4540
  115.1140
  104.3720
  119.1880
  115.8190
  116.1030
  124.2100
  118.5100
  121.9450
  120.8390
  119.1730
  121.7540
  127.4590
  126.4600
  121.9840
  118.5350
  121.6740
  117.0290
  115.8910
  118.4550
  122.1450
  121.2070
  115.8420
  121.9570
  121.3880
  117.4030
  114.7170
  113.2940
  104.4150
  113.6660
  118.9980
  123.2860
  124.4930
  112.0510
  110.6040
  109.2080
  121.5110
  112.7530
  110.6970
   97.6464
  101.7960
  103.4880
   95.4144
   97.4291
   96.8327
   97.0166
   94.5572
   89.2083
   97.5918
   91.7200
   95.2577
   97.6572
   92.1884
   98.0681
  104.1440
  102.7760
   99.0008
  100.9790
  102.2850
  103.7500
  111.6670
  107.8480
  114.8180
  108.2640
  100.2740
  105.3080
  102.2790
  110.4190
   95.3022
  100.1540
  102.2360
  102.6190
   93.7637
   90.5363
  103.6580
  104.8030
  101.1720
  101.0200
  103.4560
   92.7930
   97.6230
  104.4360
  100.1970
   96.8426
   97.9076
   96.3424
   97.3465
   93.7368
   98.1405
  103.5590
  108.2740
  112.2160
  117.0420
  120.4480
  118.0900
  112.1990
  107.9960
  111.0570
  111.4100
  114.0510
  118.3410
  115.2050
  125.0750
  120.1140
  117.0190
  122.1260
  115.9960
  120.8060
  126.0080
  112.4410
  106.9450
  111.5170
  105.9140
  116.0360
  109.1300
  105.6950
  106.9270
  106.7990
  113.0900
  108.8160
  111.1110
  110.2470
  107.1830
  110.4230
  114.6370
  103.3500
  103.0790
  102.8520
  104.0170
  104.7630
  113.5690
  112.4650
  110.9620
  110.9010
  109.8930
  116.2900
  108.3000
  103.9470
  105.6580
  106.7510
  107.5530
  102.8730
   98.6164
  103.8220
  104.5580
   99.4151
  100.7770
  101.9220
   94.3340
   91.6291
  101.2630
   95.1641
  101.4950
  102.6340
   99.6960
  103.2820
  100.9460
  103.6640
  105.0220
  100.9950
  102.4610
   98.7730
  100.7080
   89.6302
   91.7594
   89.8131
   93.2936
   98.6364
   92.1564
   97.2419
  100.7420
   94.7565
   97.4606
   94.3655
   92.3031
   92.8796
   89.2539
   91.5311
  101.3260
   88.1935
  100.8840
   92.6597
   98.7414
  106.9500
  109.3660
  104.0400
  100.3150
  104.5380
  105.2860
   99.4512
  107.6270
  106.6620
  104.7330
  101.5660
  103.3090
  102.8890
   99.8519
  100.0390
  108.0110
  114.9900
  115.9650
  110.4080
  110.1910
  107.4380
  111.5590
  111.9120
  113.6940
  118.8690
  121.3860
  121.1790
  117.2160
  112.0070
  114.4990
  114.0020
  113.7530
  106.2240
  105.6240
  107.4700
  109.1360
  101.2310
  111.7930
  108.0370
  116.2110
  115.9900
  114.0540
  122.9630
  110.7920
  119.3950
  117.8250
  111.5350
  114.1930
  110.6370
  111.7080
  113.9280
  111.7300
  117.0270
  112.4420
  108.9250
  112.1340
  108.9180
  109.3710
  111.3810
  114.4590
  106.8320
  117.7060
  115.0660
  108.1320
  112.5490
  112.5990
  116.3950
  118.1300
  117.5920
  113.7960
  114.6960
  121.5610
  110.4690
  106.7230
  106.0350
  112.9700
  116.6050
  114.9080
  111.3600
  116.3260
  118.3240
  118.4490
  117.3280
  119.9060
  120.0390
  115.5180
  127.1050
  119.4270
  119.6460
  121.8490
  118.1300
  113.8300
  118.0550
  116.0860
  123.5650
  127.4370
  121.1390
  116.7740
  117.0520
  120.5320
  120.1320
  117.7620
  121.3520
  113.9740
  119.4890
  114.0070
  113.6530
  116.5790
  117.4370
  121.9040
  121.0030
  116.3820
  116.1770
  113.7730
  124.3970
  127.1180
  125.3780
  127.8920
  129.3350
  131.0090
  127.8680
  129.6720
  124.6310
  133.6290
  127.7860
  131.1790
  117.8980
  124.4480
  125.5940
  111.1140
  116.6450
  112.9660
  108.7610
  111.7210
  114.9720
  121.9610
  112.7780
  117.3610
  112.1570
  113.9940
  114.9280
  115.5450
  113.4600
  111.7040
  118.8020
  121.4670
  114.5800
  120.7290
  113.0040
  115.2990
  119.7940
  115.3790
  117.6280
  113.1100
  119.8680
  113.9500
  117.5540
  121.1170
  117.6690
  122.8450
  125.4630
  126.4460
  121.5540
  123.6560
  120.5790
  123.1320
  120.2950
  122.5710
  124.3900
  116.9160
  116.7440
  121.2950
  125.7880
  126.1280
  128.3640
  127.4310
  135.2050
  138.0730
  142.7670
  136.4370
  133.9900
  144.4590
  138.7330
  143.7140
  134.6720
  142.4860
  138.0720
  135.7630
  147.8400
  151.4930
  155.7520
  153.6780
  142.3170
  133.7680
  135.1210
  132.2870
  137.8290
  132.5330
  129.1790
  133.9390
  131.5410
  137.0980
  142.1170
  132.5080
  137.1590
  138.1730
  140.7050
  133.9790
  131.2940
  133.9890
  132.0020
  135.2960
  132.0530
  137.5450
  142.9210
  138.3250
  135.4200
  140.9150
  139.5250
  134.2230
  132.3170
  137.1060
  135.3030
  134.2620
  128.7280
  131.4400
  127.7060
  128.4740
  121.4100
  123.5870
  116.8520
  118.1870
  121.9380
  119.5180
  125.3650
  127.9240
  124.8980
  119.7500
  127.0100
  129.8680
  120.0120
  126.3140
  122.5190
  121.3430
  133.3040
  125.9530
  126.5450
  122.3510
  122.6960
  120.7390
  122.1390
  123.6930
  124.5700
  124.8710
  123.8130
  115.9470
  124.0430
  121.6610
  123.6470
  123.2550
  125.4060
  125.2610
  111.8460
  112.9570
  113.4310
  109.9700
  111.9070
  117.3530
  105.2870
  113.0260
  111.0630
  113.0910
  113.2850
  119.0210
  121.8060
  127.3970
  120.7270
  116.1590
  104.9540
  105.6650
  110.8030
  110.2550
  105.6090
  103.8430
  106.3580
  100.7530
  105.7500
  101.1560
  101.6420
  102.5340
  100.3840
  106.1800
  105.9200
  101.0560
  101.9310
   97.9519
   96.3133
   99.3119
  103.2170
  111.4190
  104.2400
  102.4240
  107.8420
  103.0890
  103.4520
   98.5471
  100.4050
   96.8340
   96.5972
   96.7414
   95.4761
   94.5151
   95.9751
   97.2929
   98.1391
   99.0472
   97.2952
   98.8224
   96.6080
   99.3677
  101.1550
   96.7033
  102.5380
   92.3769
   98.6611
  101.7590
  101.9280
  105.1350
  102.9840
  100.2850
   98.1507
  100.3060
  109.2550
  111.4480
  111.8700
  112.0050
  119.9220
  113.8910
  114.1620
  118.2000
  108.8170
  108.3950
  108.4870
  109.9570
  115.7280
  118.9270
  114.1140
  123.1080
  118.5940
  121.4720
  116.1060
  119.5980
  113.2120
  122.0120
  120.6080
  115.9070
  114.3800
  111.5360
  116.6540
  122.3470
  120.8340
  125.6440
  115.0760
  123.4540
  123.1130
  117.8400
  124.6680
  123.9060
  129.6930
  131.1910
  131.4630
  123.4120
  122.7210
  129.3180
  121.1150
  120.2490
  115.5430
  119.9040
  119.4240
  115.5670
  115.9100
  123.8840
  133.5350
  123.6120
  125.5140
  121.4440
  122.0590
  137.1700
  131.9910
  132.5330
  125.8790
  126.3610
  124.8810
  129.3960
  119.1320
  128.4820
  133.6820
  135.9070
  133.5520
  133.9150
  131.8850
  136.7700
  137.9470
  130.8320
  139.7890
  135.1300
  134.8830
  128.8000
  128.5920
  124.8630
  127.8800
  132.7040
  133.8640
  128.1020
  127.4650
  132.1490
  134.5530
  131.3540
  138.8620
  132.9960
  137.6180
  136.6480
  140.1630
  138.8870
  128.5780
  129.6950
  125.4810
  130.0350
  129.3240
  134.0290
  141.9870
  135.1910
  135.3320
  126.9180
  130.2390
  131.9260
  138.3370
  136.6710
  135.7650
  136.5570
  139.1870
  137.3580
  135.9670
  132.4980
  131.3320
  139.0250
  134.7280
  137.1430
  138.2940
  140.5210
  139.5150
  128.9060
  124.3360
  125.9920
  118.9960
  119.8970
  122.0900
  119.1220
  122.7160
  126.7750
  126.4570
  122.6020
  126.7260
  130.4640
  133.0760
  128.8590
  127.0500
  130.4540
  127.3460
  121.9530
  128.8530
  132.8450
  137.9020
  137.1360
  139.0040
  136.1120
  138.4600
  135.1590
  137.5130
  133.9080
  132.9730
  129.5830
  132.2510
  130.8520
  135.6580
  135.4870
  132.6990
  133.2780
  139.7710
  141.7480
  136.9910
  138.7060
  139.1870
  130.5800
  133.6570
  127.8390
  127.2720
  125.6690
  124.7640
  127.1710
  120.3060
  126.8520
  121.4820
  133.9170
  131.1060
  135.9350
  136.3440
  129.2760
  124.5760
  130.6550
  134.1480
  128.8160
  126.1200
  125.3610
  129.2250
  133.9090
  137.9040
  136.2110
  133.6800
  131.9000
  134.9060
  134.3060
  136.4270
  123.8340
  130.2770
  132.1050
  137.5520
  136.3750
  132.6240
  135.3080
  131.1310
  131.9010
  136.6860
  140.0090
  137.7590
  132.0600
  125.4860
  126.0320
  125.6560
  125.9220
  127.0680
  121.6670
  119.0870
  105.1950
  109.8930
  113.9460
  117.9970
  113.6930
  110.0240
  109.9210
  108.7810
  110.6060
  116.8410
  109.9060
  114.6860
  104.4470
  103.5600
   99.4149
   98.6787
   97.6934
   94.9843
   94.5003
   99.1369
  100.6480
   97.6882
   95.2701
   94.1322
   92.4025
   89.4572
  100.1740
   98.2705
  105.0160
   93.3913
   92.1437
   91.0251
   94.6734
  102.3700
  104.0590
  101.8520
   97.7977
   92.0083
   93.1499
   95.8149
  102.7600
  105.7610
  109.5640
  109.4910
  108.7250
  103.8990
  108.9580
  102.9650
  104.6450
  103.7970
  100.9040
   99.3578
  105.8140
  100.4800
  100.2550
   97.6248
  102.5420
   99.9587
  106.9280
  108.2340
  102.5130
  101.0890
   97.5465
   93.1089
   96.1647
   95.1887
   91.2383
   94.2189
   99.1171
  101.0400
   96.2595
   99.9370
   99.6035
   96.8407
   99.9197
   97.8543
  100.3590
  100.1490
   97.6168
   99.7101
  100.2110
   97.0360
  102.4190
   95.7928
   96.9501
   92.6887
  102.2150
  100.9420
  104.8790
  102.3150
  103.4120
  105.0550
  107.6290
  107.8160
  108.5320
  101.5110
  104.6030
  103.9250
  105.3460
  105.4300
  107.3220
  104.8030
  106.5010
  109.2650
  108.9980
  104.8780
  107.5610
  114.0190
  115.7890
  110.0270
  112.3190
  116.4770
  111.9870
  116.1010
  109.4330
  113.9350
  111.1450
  114.4490
  109.6000
  104.6490
  100.9550
  103.9870
  107.8180
  113.4380
  111.1860
  115.2330
  119.0960
  121.5010
  118.8110
  112.4990
  114.2690
  114.0680
  112.1700
  107.0160
  106.9050
  108.1670
  114.2590
  110.1550
  107.1990
  104.0600
  110.9550
  113.9690
  116.0070
  113.9770
  113.8960
  113.9410
  110.1310
  116.3690
  111.5220
  116.5920
  109.2610
  112.5700
  103.2370
  107.1400
  112.6810
  112.1340
  113.6260
  111.6130
  111.3530
  117.0860
  117.2250
  116.0080
  119.0320
  118.2950
  114.6420
  119.6620
  120.7830
  120.4830
  119.2970
  115.5030
  114.3070
  114.1290
  122.2150
  117.0480
  118.1970
  116.0850
  116.0010
  116.7630
  116.7120
  112.8530
  116.4130
  116.1480
  119.8130
  116.9290
  118.5270
  118.0640
  119.4700
  116.7320
  116.7260
  111.8130
  121.1300
  106.2080
  111.0810
  116.7840
  119.6140
  114.1980
  113.6020
  111.9500
  111.7930
  108.1340
  111.3720
  118.1230
  110.9700
  110.8040
  110.9360
  110.1090
  118.9720
  112.6160
  109.3270
  109.1430
  105.5530
  109.3250
  108.0170
  108.7750
  112.6830
  108.1580
  109.1060
  107.8910
  104.5560
  103.7940
  115.1050
  111.4530
  110.0520
  107.1610
  102.7340
  117.3760
  121.1850
  122.3460
  114.7680
  117.2580
  122.1040
  115.6260
  114.1610
  114.4370
  109.3950
  111.2030
  110.9250
  112.1760
  112.1940
  114.5670
  115.3590
  112.6090
  114.2850
  113.9330
  114.2780
  114.1640
  110.7160
  109.5550
  108.7950
  114.5910
  111.1930
  111.3200
  114.3950
  108.6540
  109.3350
  110.6290
  107.6440
  105.8280
  100.0520
  106.2830
  100.3380
  107.2420
  103.5250
  103.0550
  118.6630
  106.8940
  112.2720
  118.8400
  112.7110
  113.9110
  109.1860
  105.7860
  105.4550
  106.2010
  106.0180
  110.8820
  102.1720
  107.6570
  106.2840
  107.6590
  106.7860
  104.9240
  106.5060
  106.1270
  103.3200
  106.0850
  102.6730
  110.3010
  108.3500
  106.7970
  114.0400
  111.1710
  113.9970
  116.4080
  112.8010
  110.8600
  108.4400
  104.3470
  110.0050
  115.0490
  119.3310
  118.6680
  120.9470
  116.4340
  115.4410
  113.9640
  111.9490
  113.1420
  114.5320
  115.5060
  123.9350
  123.2010
  115.6390
  119.2570
  122.4550
  120.3080
  123.0260
  120.4600
  121.9650
  115.3920
  105.3160
  114.0880
  115.6510
  112.6560
  116.0210
  116.2760
  113.7860
  118.5470
  119.6280
  116.9550
  123.1960
  120.8390
  119.0750
  111.6840
  118.8350
  123.5200
  123.9760
  120.5720
  120.0190
  118.1970
  113.3360
  118.2520
  116.2520
  111.9870
  109.8170
  109.2630
  114.3050
  115.1180
  114.4280
  122.9010
  111.0570
  110.9310
  116.5250
  122.3840
  112.9520
  108.1050
  112.7570
  117.5120
  114.5000
  127.2170
  127.4740
  127.1850
  125.1120
  115.2500
  122.2420
  117.5620
  118.4140
  125.2830
  129.0320
  131.3650
  118.3600
  122.1930
  118.8210
  117.9390
  109.9250
  114.3650
  119.2020
  120.6440
  119.4000
  122.4040
  125.0000
  122.5390
  123.9760
  121.9690
  122.9980
  128.9950
  117.5410
  114.9820
  119.1510
  112.4190
  113.5740
  110.3610
  110.5020
  117.7570
  118.7790
  114.0800
  113.4740
  111.0950
  104.9230
  116.2040
  109.1100
  112.6610
  115.5160
  117.6660
  113.8800
  117.4150
  116.9380
  119.7920
  117.8450
  119.4890
  122.1830
  111.6080
  112.3320
  103.4060
  107.8990
  106.6500
  106.8010
  100.4720
  102.4590
  102.3300
   99.3536
  104.9430
  104.5730
  101.2060
   98.5250
   99.0534
   99.1925
  101.9710
   97.5533
   94.8838
  101.6530
  106.0640
  105.4620
  102.2510
  104.8040
  109.4520
  100.0420
   98.9052
  100.1490
   97.6430
  100.7620
   97.8244
  101.4990
   97.0418
   97.0764
   93.9700
  102.0960
   99.2337
  102.9860
   96.5444
  105.0260
  101.7380
  105.5090
   99.7561
  106.7690
  106.4480
  110.5520
  104.1420
   98.7767
  102.0490
  106.1000
  113.1470
  115.4330
  109.3750
  107.3170
  108.8570
  109.4160
  106.9410
  110.8300
  109.6200
  101.7800
   96.3771
  102.9910
  103.4070
   97.3271
   90.3412
   94.8029
   99.2836
  105.8230
  103.4480
  111.1680
  112.6040
  116.7520
  109.4700
  103.3700
  110.4810
  102.9890
  103.1750
   95.2779
   89.6672
   82.7535
   94.4168
   98.3282
   94.8289
   97.5649
  100.3580
  101.0150
   99.7073
  103.7860
   99.9921
   95.7534
   88.4160
   91.3470
   97.8848
  103.1460
  114.5120
  100.6360
   97.0204
  111.8540
  108.3840
  108.2920
  107.0320
  110.5770
  112.7320
  109.3650
  115.5960
  110.2190
  103.1690
  104.7780
  114.7910
  102.8590
  104.3100
  105.6640
  112.0240
  109.0400
  107.8530
  113.0960
  110.2370
  108.1860
  116.6880
  113.3530
  108.4490
  106.9200
  111.0010
  110.4250
  116.8530
  112.8520
  115.4830
  112.0770
  116.8690
  112.5540
  118.9370
  110.5820
  112.0450
  116.3840
  113.7200
  113.4040
  119.9460
  115.1840
  117.9480
  114.8310
  107.8360
  115.8970
  109.4620
  112.9640
  112.3650
  113.3900
  112.6790
  101.6840
  108.0880
  106.0080
  102.7700
  111.3560
  115.0830
  111.2260
  110.5910
  112.7710
  108.6950
  111.7920
  109.2910
  113.5920
  103.9850
  111.6280
  113.0610
  110.5270
  110.8980
  112.3550
  116.1510
  115.9260
  117.2970
  113.5400
  112.8190
  116.8050
  128.6960
  123.6910
  120.9490
  116.6050
  113.2140
  112.6310
  117.2690
  117.1780
  119.2100
  112.0730
  116.6850
  113.8630
  116.0000
  121.2990
  120.3790
  118.1810
  113.4930
  118.5640
  125.1050
  121.2740
  123.6700
  120.9130
  115.1400
  105.6190
  109.2360
  110.2870
  113.2570
  115.9090
  108.7070
  110.0040
  109.0180
  116.2170
  128.0490
  119.3090
  124.0940
  118.4480
  115.0260
  114.5910
  112.4710
  114.4040
  115.7320
  118.9410
  112.9610
  115.1590
  117.7970
  126.7600
  125.7220
  132.7610
  129.9020
  124.3020
  132.4140
  121.9140
  129.1160
  135.0910
  134.1410
  135.5110
  128.8630
  126.7580
  128.3260
  135.3330
  129.6280
  132.9680
  133.3950
  124.0930
  132.9990
  126.9740
  134.0610
  140.3650
  136.6780
  140.9850
  133.1830
  139.7420
  130.2250
  129.5000
  127.1370
  131.3130
  131.4370
  127.4850
  129.0890
  123.9950
  132.7110
  126.7680
  129.6110
  133.5150
  129.6770
  131.1910
  128.5320
  129.5860
  130.1940
  133.5420
  139.1200
  137.0720
  131.0110
  132.0580
  139.1700
  139.4980
  145.9870
  138.3830
  142.8620
  135.6240
  142.4480
  146.0280
  142.9500
  142.2710
  144.1200
  135.8580
  138.8350
  138.1090
  141.0000
  140.0140
  141.8230
  145.5700
  145.5650
  143.7460
  145.1700
  145.1970
  145.0920
  141.7630
  144.0650
  148.3210
  140.1010
  135.2370
  130.6330
  127.1070
  126.9470
  132.2150
  129.9690
  126.9140
  133.0820
  131.0340
  131.9540
  129.0500
  131.0110
  133.1990
  132.3390
  131.0210
  123.4900
  125.4780
  125.7430
  132.6400
  130.4200
  130.2540
  135.0750
  130.6320
  130.8650
  128.9220
  121.9170
  120.2810
  119.8950
  122.3890
  113.7150
  107.9580
  117.5900
  121.6670
  122.4060
  118.3630
  124.0800
  126.5500
  130.5770
  126.9930
  121.7100
  117.5680
  122.9170
  120.4420
  128.4300
  130.4800
  131.2700
  135.3370
  125.4120
  124.2840
  112.4210
  118.1310
  114.6970
  115.4720
  115.8500
  115.8420
  118.7780
  115.4890
  114.0890
  115.6150
  114.2890
  112.1390
  110.5300
  119.5370
  118.2170
  118.6080
  111.9800
  118.7390
  119.1010
  121.6400
  118.3330
  115.0680
  115.9930
  121.0720
  122.0750
  125.4310
  120.5260
  125.5320
  124.1250
  119.6100
  118.7450
  116.7240
  122.4800
  117.3650
  119.2580
  123.2750
  120.3780
  119.8910
  123.4910
  123.3000
  119.9120
  120.2580
  121.9930
  117.6090
  116.7360
  117.9020
  121.7720
  117.3310
  118.7510
  109.6560
  112.2610
  113.8410
  106.8300
  112.6550
  113.8790
  112.1450
  110.3780
  101.6660
  105.6830
  105.6350
  110.5210
  105.2730
  109.8650
  113.4800
  116.4010
  116.9850
  111.3720
  123.9090
  123.7400
  127.0680
  120.4180
  122.7650
  122.8080
  125.3660
  119.6180
  127.0010
  127.9970
  125.6600
  121.0870
  125.9650
  129.3160
  135.8200
  133.6910
  130.7400
  120.8490
  125.4040
  124.3940
  123.8740
  123.4960
  122.8670
  120.6760
  123.9340
  122.2900
  117.8440
  123.1630
  122.4300
  125.3230
  118.8330
  118.0400
  117.7910
  105.9430
  114.9010
  115.8090
  118.8110
  118.0780
  123.3700
  122.5100
  125.9150
  116.5440
  117.9750
  120.3990
  117.3210
  115.1230
  113.5920
  116.9470
  111.7220
  102.2880
  102.0350
  110.9230
  103.7880
  104.8480
  101.0280
  103.8120
  107.4340
   99.4007
  102.3990
  102.2390
   99.2625
  102.0210
  108.7600
  112.7290
  108.6240
  111.1900
  112.0390
  110.5670
  103.5210
  107.1100
  105.7920
  112.4510
  106.1940
  109.2620
  110.2560
  112.2150
  118.0790
  119.8850
  119.2220
  118.6610
  116.9850
  106.2110
  118.8690
  113.5480
  118.5370
  117.4970
  116.4930
  126.6410
  127.2280
  130.1060
  122.2810
  129.5570
  129.3280
  120.6960
  125.2270
  125.7550
  125.3230
  119.3390
  115.9320
  118.1900
  118.5370
  127.1790
  131.4630
  130.1690
  130.4930
  127.9990
  133.2070
  132.4340
  134.2090
  123.2390
  138.2290
  134.7700
  136.0260
  133.4780
  132.8040
  129.0930
  128.7690
  129.6990
  132.0960
  133.5430
  134.6180
  127.2600
  127.4920
  135.1260
  134.1840
  132.8170
  133.0880
  130.2610
  127.9010
  130.6490
  131.6990
  124.9570
  130.1960
  129.2170
  133.4380
  136.3000
  131.8670
  136.2240
  135.7110
  136.9990
  130.9680
  133.0790
  128.4560
  131.5210
  132.7640
  135.4430
  128.9540
  131.8030
  133.9930
  143.0930
  141.7940
  143.8900
  139.9830
  142.6910
  134.8590
  137.7450
  133.4850
  135.4910
  144.0540
  137.7650
  140.6410
  136.7850
  135.3200
  132.2090
  127.7180
  124.6290
  124.7440
  125.9750
  126.8700
  131.5160
  128.9460
  129.4110
  128.9420
  136.1090
  131.5680
  133.1220
  128.9320
  131.0200
  138.4370
  129.6160
  131.5490
  131.6180
  130.0090
  133.9760
  132.3500
  132.9110
  130.0450
  128.0110
  130.2910
  131.2700
  129.7240
  131.3260
  130.8350
  128.0060
  130.3180
  126.1880
  133.4260
  128.2960
  126.3770
  128.9110
  125.2550
  128.6250
  134.1610
  132.2950
  128.1790
  126.2860
  132.4060
  134.1580
  136.2480
  138.6980
  137.7950
  132.6460
  135.2440
  139.1090
  140.2740
  134.7030
  133.6190
  138.4250
  139.1060
  135.2170
  135.0120
  131.3460
  130.0350
  129.3110
  130.3080
  132.7570
  134.0940
  136.5760
  133.8040
  133.2600
  140.2870
  131.7370
  131.5210
  134.5070
  132.7820
  132.6970
  132.0160
  129.9980
  127.2210
  129.9550
  133.8540
  140.1560
  136.3570
  131.8210
  130.7060
  128.9330
  124.9430
  124.3030
  130.8240
  125.8100
  126.8120
  130.8760
  129.3820
  130.9340
  128.1470
  124.7430
  124.9890
  118.8870
  121.9160
  121.8090
  119.5050
  115.6970
  119.4340
  122.9500
  119.9130
  119.9460
  123.9850
  121.1430
  119.6540
  112.7310
  117.6950
  115.2660
  124.5450
  128.9570
  127.3170
  122.2360
  118.4880
  117.8500
  118.9060
  113.9820
  114.2690
  121.1390
  118.4940
  122.6300
  123.2670
  123.6040
  125.6010
  124.4360
  130.8620
  124.5370
  131.3470
  132.5580
  135.3300
  131.1250
  131.4790
  131.3460
  127.2660
  121.5350
  124.4910
  124.7170
  124.3510
  127.1330
  130.4790
  127.1510
  123.9350
  120.0040
  120.4790
  123.6630
  121.8080
  118.9370
  119.0010
  116.9150
  121.9650
  116.2810
  115.7580
  115.6400
  111.7480
  111.3230
  115.5870
  109.9110
  115.3240
  111.6580
  109.2470
  109.4680
  103.2290
  107.5800
  110.9850
  107.1760
  108.4160
  108.0730
  103.7000
  106.9930
  111.3830
  111.0060
  111.8060
  112.0860
  106.1620
  102.6640
  100.7410
  100.8320
   97.1967
   97.2002
  101.5310
   99.0488
  108.4860
  106.9950
  115.2870
  118.1560
  115.6240
  116.7750
  121.1350
  122.8190
  122.7290
  115.0480
  126.3900
  121.6120
  117.2690
  114.9910
  120.1730
  111.8140
  116.6050
  108.6940
  110.6050
  108.4850
  115.1750
  118.5180
  118.5980
  111.2290
  110.4960
  112.0660
  121.1530
  130.4250
  122.5560
  120.2060
  117.8870
  124.8500
  126.7210
  123.0250
  114.8620
  118.7040
  131.0380
  128.2910
  122.0380
  115.1860
  112.7210
  109.3810
  114.1240
  117.4600
  117.8370
  108.0480
  113.9890
  108.4690
  114.4950
  119.2740
  126.0640
  127.9610
  130.6550
  129.3430
  131.6550
  129.7350
  125.5500
  124.7510
  130.5640
  121.6920
  118.8010
  122.5640
  125.4880
  124.6200
  128.9930
  137.2610
  136.8410
  136.1140
  143.0090
  140.7330
  143.8970
  139.0010
  134.0670
  132.2490
  130.5260
  129.0280
  126.8680
  130.3110
  133.4270
  126.7890
  135.3380
  131.3520
  136.9350
  139.7620
  133.7430
  132.6780
  128.2810
  126.1550
  127.4690
  126.4010
  132.1010
  131.1940
  128.2410
  130.8390
  127.1550
  129.3040
  133.2290
  130.3060
  124.7370
  125.9790
  121.4340
  124.5170
  124.8480
  125.7300
  124.4760
  109.7720
  119.9490
  117.0270
  119.4560
  118.3400
  119.1570
  116.7820
  117.1990
  124.8390
  117.2190
  116.7850
  115.7990
  115.0700
  106.9800
  111.6140
  109.4690
  107.0420
  107.7020
  103.0380
  106.7620
  103.3790
  107.6510
  102.8620
   97.0958
   99.4987
  105.5810
  106.0790
  107.1520
  104.5610
  107.8070
  104.9070
  100.8610
  107.7010
  117.8750
  116.6950
  109.2340
  111.2700
  103.0380
  107.3440
  104.1410
  113.1560
  112.7000
  118.3450
  117.5350
  120.0260
  115.8050
  120.7060
  115.1330
  116.5570
  118.7310
  114.7530
  115.8330
  117.3970
  115.4870
  112.5920
  111.4480
  116.6880
  116.3880
  113.8180
  116.3450
  113.1750
  112.7170
  108.8180
  113.3220
  105.0230
  108.2720
  108.0820
  111.6120
  111.1630
  111.7470
  119.8800
  115.8720
  111.6060
  102.7100
  103.5480
  107.9940
  109.7490
  115.4690
  113.3350
  115.8780
  118.2320
  123.2540
  124.4660
  126.5770
  126.8000
  129.5950
  130.9030
  126.5030
  125.5850
  126.2370
  124.3390
  122.0780
  123.7650
  117.1850
  121.2220
  130.5590
  128.9190
  132.2830
  120.9390
  126.0710
  123.9050
  124.2820
  117.6390
  122.0420
  122.0070
  119.9480
  116.6430
  119.3140
  113.6640
  117.8910
  117.6200
  122.2100
  123.6100
  119.8210
  109.7960
  111.3580
  116.2190
  114.4740
  116.1940
  111.4030
  123.2330
  119.6390
  124.3030
  119.7450
  118.1950
  123.8460
  121.0020
  123.8350
  122.5170
  122.8240
  125.3710
  118.0190
  117.8400
  118.8150
  123.8530
  114.9600
  114.7070
  120.1670
  118.2310
  114.5100
  119.8210
  115.6810
  116.2020
  119.9920
  118.3660
  115.1730
  112.8280
  110.9990
  112.2940
  107.0230
   93.6781
  103.9970
  104.8370
  107.7840
  104.9690
  110.2260
  106.6400
  101.3480
  100.3260
  103.3260
  108.8580
  112.5720
  108.5720
  117.2510
  117.4040
  115.7030
  121.9550
  119.5170
  118.5770
  119.9600
  117.5620
  115.5430
  118.8140
  112.3040
  113.5320
  110.1320
  114.6600
  115.1740
  111.8960
  109.0430
  109.1820
  109.4540
  107.8540
  108.2170
  111.3590
  115.3790
  106.8120
  110.2070
  111.6100
  118.5970
  110.6960
  108.5440
  112.6670
  109.3440
  108.8060
  108.5170
  100.5390
  102.9650
  101.6870
   95.6595
  102.8220
  103.5070
  108.2840
  112.9880
  114.4590
  114.5140
  115.9440
  114.1530
  117.1480
  118.0450
  114.3750
  122.9450
  125.8150
  127.9980
  119.6490
  125.7670
  124.3440
  130.0050
  128.0530
  122.9290
  124.5250
  132.0110
  135.5500
  129.2640
  126.1340
  123.9520
  123.7660
  127.3980
  130.9810
  129.9930
  127.4670
  128.8000
  130.7420
  130.0550
  126.2690
  122.9120
  124.8250
  117.9560
  116.9520
  120.6370
  120.8280
  119.7470
  128.9930
  123.5140
  125.4170
  115.2400
  112.1420
  111.9920
  113.1970
  114.6340
  112.0260
  114.7880
  111.4900
  114.6530
  119.1620
  123.2290
  121.2380
  120.6750
  118.5490
  125.3390
  121.0730
  119.3680
  119.3790
  126.0020
  123.4670
  126.9540
  125.5860
  126.1750
  130.7770
  128.0350
  132.1040
  133.2070
  126.6600
  135.0490
  126.6780
  129.9860
  133.2300
  133.6740
  133.2840
  131.3620
  134.2400
  134.7070
  125.7680
  129.0470
  133.1760
  122.4670
  126.3090
  124.5690
  117.1160
  126.0030
  124.0740
  119.8410
  120.7120
  124.4150
  124.9190
  123.6460
  113.6450
  116.7430
  120.8620
  121.3950
  122.4840
  126.2000
  123.4810
  125.2580
  119.3790
  124.8920
  125.7860
  123.9130
  123.2820
  125.2390
  127.1520
  124.1010
  123.8700
  125.0220
  119.0950
  123.6910
  121.8850
  120.3330
  119.8170
  120.2230
  121.9020
  128.5190
  119.0620
  118.8270
  123.3660
  118.6990
  115.1460
  125.6270
  127.1620
  123.3570
  129.9350
  128.6680
  126.0560
  125.4890
  122.3830
  129.0770
  127.4030
  124.8330
  124.7410
  125.7760
  130.0250
  121.2160
  119.0980
  124.7960
  125.6520
  127.8080
  124.1170
  120.9630
  122.7140
  127.4460
  123.5520
  116.5400
  107.4100
  102.1550
  104.3550
  112.4960
  111.7260
  114.4550
  111.3130
  110.1860
  101.0370
  110.0460
  101.4200
  103.6630
  108.7800
  116.6560
  105.9820
  108.0580
  105.4870
  107.2050
  106.0600
  110.5540
  113.8330
  114.7930
  114.0450
  113.5950
  109.7170
  109.4350
  112.8890
  100.8280
  103.4380
  105.8130
  109.0600
  107.2710
  110.3130
  106.3140
  103.1270
  115.2680
  118.9910
  114.0950
  117.8990
  116.3690
  116.8760
  119.1160
  112.9190
  108.8910
  113.8210
  114.5920
  101.8900
   98.9269
   96.1468
   98.4693
  100.0800
  106.3360
  104.2450
   96.2900
  108.2200
  110.5880
  110.5620
  110.3570
  114.4170
  111.2970
  108.1440
  112.4120
  111.6000
  114.0330
  121.3470
  120.7730
  121.4920
  117.3810
  107.8270
  109.4820
  114.4750
  114.8870
  112.0250
  111.2130
  106.8780
  107.5880
   99.0737
   92.6882
   96.0142
   99.1481
   99.8939
   98.2996
   95.3089
   97.5361
  100.8370
   92.5080
   90.9792
   96.5211
  104.5010
  100.6770
  104.8820
  100.1580
  104.4180
  110.0730
  109.1830
  112.0500
  109.7110
  104.9690
  104.7970
  106.8440
  106.2150
  103.7620
  101.3720
   96.1802
   98.8512
   96.9342
   95.3542
   93.9948
   92.2290
   97.2227
   94.8538
   92.6989
   91.9257
   94.1061
   98.1856
  108.8080
  104.4660
  107.4840
  104.4450
   98.8277
  100.7570
   99.1222
   98.2692
  101.7900
  101.2820
  104.6880
  101.7240
  101.9110
  102.2130
   99.4674
  109.7310
  102.4010
  106.9360
  103.9780
  107.0490
  106.7240
  115.1530
  117.5910
  115.7060
  112.6450
  114.8940
  111.0630
  115.6470
  109.5010
  114.6720
  107.2960
  110.7190
  111.7950
  114.0830
  119.2420
  110.0240
  111.5920
  109.9750
  109.0890
  112.5680
  111.7110
  112.7320
  108.8750
  109.9610
  107.7630
  111.0530
  112.6050
  116.3840
  117.3860
  114.0460
  115.0740
  111.8210
  111.3440
  111.3550
  108.7640
  117.7180
  116.7020
  121.3930
  118.8920
  118.5440
  119.2190
  113.3650
  104.6730
  116.4960
  119.9220
  117.8340
  124.1110
  109.3810
  117.9230
  113.0540
  119.5160
  117.0630
  117.2510
  115.0820
  118.8230
  116.1980
  112.0610
  113.4160
  106.8600
  106.6540
  117.1710
  120.5370
  125.0660
  127.5500
  130.1570
  134.7080
  128.7770
  124.8320
  130.6200
  128.6240
  133.8770
  131.6950
  127.9600
  125.4320
  121.9150
  126.8990
  134.0210
  127.9630
  130.0040
  120.2310
  120.4140
  117.9750
  118.2510
  122.4020
  126.6640
  125.7130
  130.5520
  117.4680
  123.5080
  134.3810
  126.2570
  132.3330
  126.1540
  129.9300
  126.6870
  125.8140
  127.1080
  128.4790
  122.0150
  126.0100
  123.4780
  117.0020
  118.9410
  113.2490
  114.2150
  112.7600
  112.5240
  109.1210
  114.7560
  111.2210
  105.2310
  112.6450
  110.7770
  110.4940
  106.1020
  106.6390
  111.1950
  121.0740
  112.6090
  124.3130
  119.5400
  121.5850
  120.8480
  127.6100
  122.3400
  122.8120
  121.8590
  123.2780
  120.7480
  124.6640
  124.8340
  122.0860
  119.1780
  115.4610
  115.7620
  119.9870
  114.1650
  115.7710
  117.6220
  119.7960
  122.6720
  123.9390
  124.6680
  118.6670
  111.2090
  119.4810
  121.9030
  119.0430
  121.9330
  125.1100
  132.0190
  130.2900
  123.5610
  130.3840
  132.2290
  131.0090
  130.3160
  130.1820
  132.7970
  133.1380
  135.5610
  130.4900
  132.0550
  133.0940
  140.4520
  146.0820
  144.7510
  140.1240
  138.2320
  142.5530
  139.6280
  136.0770
  132.5050
  138.9540
  137.3970
  133.6630
  134.7940
  133.9260
  141.8830
  138.0660
  140.1670
  135.5120
  135.1920
  134.0910
  132.7030
  133.3780
  130.3550
  124.9630
  130.4900
  129.8140
  135.4240
  137.7150
  130.0940
  134.2920
  134.4260
  137.0950
  134.2920
  133.1060
  133.2490
  130.3230
  133.3890
  130.1530
  134.3250
  129.1370
  137.7990
  138.1320
  139.6970
  136.8150
  130.7900
  131.5490
  128.2200
  124.1580
  126.8890
  131.3040
  134.3340
  129.9990
  136.8800
  135.4300
  131.0400
  141.6090
  138.7540
  139.7170
  130.3540
  129.4600
  136.7150
  138.9680
  134.3000
  124.7290
  124.6780
  122.7840
  128.9130
  128.1440
  134.0270
  142.9450
  139.5800
  135.0570
  131.8420
  131.5520
  132.4360
  128.1260
  129.1140
  125.7200
  129.7610
  130.7340
  125.1410
  133.9660
  138.8410
  141.1570
  143.1250
  136.5280
  131.7440
  135.1620
  131.7240
  142.6690
  138.3270
  132.5560
  132.9570
  137.4470
  141.5920
  134.2680
  135.7760
  140.9510
  134.7670
  127.8130
  131.0240
  127.5210
  128.9350
  126.8450
  125.5460
  124.3420
  119.4340
  121.6760
  131.2430
  129.1710
  129.1800
  128.5780
  130.1700
  122.1840
  113.0170
  122.9870
  117.1430
  122.8050
  124.5440
  118.4650
  118.4420
  130.2550
  125.6690
  119.8240
  129.3510
  124.7880
  122.9200
  129.0860
  126.4940
  129.6020
  130.4090
  124.0770
  124.0080
  121.2910
  120.7050
  120.1780
  115.4080
  118.8830
  115.3930
  115.4260
  119.4420
  112.9670
  115.1270
  115.0520
  112.6120
  111.1870
  115.0510
  109.6720
  105.9940
  112.8890
  114.2890
  120.2180
  108.3230
  113.1850
  115.4980
  122.4630
  108.1240
  117.9870
  115.7630
  121.7870
  126.7890
  118.7770
  121.6830
  122.7180
  117.6270
  130.5240
  133.6550
  124.1450
  125.2610
  119.9010
  118.5770
  116.4540
  115.8990
  111.4150
  104.6020
  114.2150
  123.5590
  121.7390
  120.8750
  121.2040
  119.2290
  117.9030
  118.0590
  122.1890
  128.5770
  122.8120
  114.5970
  109.6060
  117.5580
  123.8890
  124.0840
  123.5290
  124.0350
  120.5620
  118.9830
  112.7550
  123.6340
  116.0500
  114.9250
  116.0610
  110.2850
  116.8010
  118.9410
  117.8060
  117.2700
  123.5340
  122.2700
  121.5020
  123.2930
  121.4960
  123.5150
  121.2280
  120.4640
  126.7980
  127.4440
  119.1380
  118.8140
  114.6580
  113.4460
  118.8140
  115.3740
  122.1060
  123.4200
  115.6790
  121.3130
  119.4720
  121.1510
  116.3280
  114.3530
  110.9900
  105.5530
  115.0110
  119.6780
  110.5890
   98.1824
  103.9910
  104.1120
  108.6440
  106.6280
  114.3230
  106.9370
   98.5796
  112.3280
  107.9340
  112.5490
  110.9130
  117.1850
  111.4850
  111.8420
  103.8380
  101.5780
  103.6060
  111.2280
  118.4030
  111.4280
  122.0120
  124.0760
  127.7230
  135.5770
  121.8140
  122.7660
  122.8380
  119.1900
  125.3170
  114.9420
  111.9930
  126.1440
  127.8350
  124.8190
  123.5410
  126.1170
  129.3360
  125.9110
  129.2430
  117.2940
  124.7980
  130.3930
  126.2790
  122.8210
  129.1360
  123.7390
  118.9050
  113.9400
  119.6510
  115.7770
  121.0670
  125.8780
  123.9670
  114.4960
  116.0640
  111.3690
  118.8160
  112.6390
  114.3480
  115.0640
  110.7850
  101.6170
  109.8680
  110.9830
  107.8890
  108.2610
  116.2860
  122.7290
  120.3030
  115.3110
  107.2860
  118.1080
  118.4160
  117.5980
  128.7330
  121.1720
  124.3880
  130.6960
  126.6760
  133.1000
  135.8210
  127.6610
  131.7930
  132.6660
  129.5240
  128.4640
  127.5870
  125.0230
  118.6350
  123.6380
  127.4700
  139.0520
  120.5170
  135.7930
  133.6900
  126.8290
  124.1420
  121.9130
  129.1960
  127.0500
  114.1300
  119.0460
  119.7930
  120.0980
  114.5620
  124.4910
  113.1980
  114.1570
  114.5870
  114.6230
  123.4200
  119.6660
  123.1200
  125.7760
  124.1900
  113.5120
  117.9360
  119.8160
  125.2460
  125.5210
  125.5790
  121.4840
  114.0790
  103.5770
  107.3130
  114.0660
  112.3160
  112.6650
  111.7680
  114.7320
  108.2740
  111.9540
  112.0180
  116.4650
  113.7270
  113.6790
  112.9730
  113.7290
  117.4660
  116.7220
  123.7450
  119.6990
  111.0890
  116.3230
  113.1290
  110.1670
  108.7980
  113.8600
  110.0420
  114.1550
  111.6400
  112.4520
  110.8350
  110.1810
  114.6110
  117.4740
  112.7600
  111.3600
  107.8740
  115.5530
  112.1380
  106.0930
  110.7360
  123.4500
  111.2200
  114.5440
  111.0160
  111.2480
  114.2710
  117.6540
  119.2640
  114.2350
  115.2660
  112.5600
  110.4990
  104.4830
  108.3890
  113.8990
  116.7180
  118.4750
  117.0620
  111.7050
  112.3820
  111.5770
  115.6250
  117.9000
  116.6270
  115.7670
  121.2790
  121.7340
  126.4820
  122.9700
  120.7260
  121.3750
  125.1910
  122.6850
  134.0090
  134.1740
  125.0380
  118.5730
  128.1190
  128.2540
  123.4390
  128.1970
  121.2210
  121.7990
  125.7840
  124.4580
  123.8390
  117.8180
  118.0940
  122.2260
  124.9360
  121.7840
  122.5890
  125.1780
  125.6940
  129.7920
  122.8360
  128.2590
  132.6070
  133.5910
  126.4170
  129.5200
  133.0750
  134.9970
  128.5840
  134.4600
  136.2570
  136.8520
  136.2780
  132.8230
  132.5400
  129.7220
  125.8630
  125.9370
  130.5190
  130.7950
  129.2290
  130.3780
  127.4600
  122.1260
  121.3400
  121.2390
  121.6240
  113.3390
  116.2400
  113.9740
  115.1850
  112.1370
  109.3390
  112.2330
  110.7870
  107.1630
  103.6900
  104.2760
  109.3140
  107.6020
  115.6800
  120.9250
  125.9490
  124.0370
  118.1880
  118.0840
  119.3140
  121.8490
  121.8560
  122.7500
  117.4170
  116.2370
  123.3380
  116.9270
  111.2320
  114.0880
  107.7060
  109.2350
  115.1530
  108.3730
  112.0290
  104.1740
   99.3220
  107.6290
  105.6260
  110.2380
  108.3810
  114.1300
  108.1330
  107.4240
  103.2110
  112.9070
  115.2470
  108.1630
  104.7890
  100.9080
  102.0220
  102.4470
  104.1940
  112.1350
  112.2260
  111.7330
  118.7550
  115.9350
  125.8010
  118.0500
  119.3170
  122.6590
  121.3510
  126.3810
  133.4600
  130.2920
  130.4920
  131.0800
  129.2540
  133.1780
  131.8010
  127.5070
  130.5870
  127.5200
  125.1660
  119.4920
  120.4210
  116.3040
  120.4240
  129.2260
  128.9410
  115.4180
  110.8430
  105.6500
  110.3580
  121.1980
  122.1980
  121.1520
  117.0870
  113.3560
  116.6270
  103.3180
  106.3510
  105.6360
  106.0330
  108.9920
  111.0720
  111.9100
  119.8810
  126.4850
  121.0990
  118.5580
  119.2830
  119.5710
  118.6420
  118.7870
  119.3070
  124.2890
  100.2050
  142.7110
  105.5930
  130.0670
   97.8062
  118.5220
  122.4330
  119.6160
  107.2350
  108.3360
  107.9230
  117.0890
  113.5660
   93.8346
  108.1790
  103.8500
   99.0572
   93.3462
  119.9320
  116.5730
  113.5260
  112.2760
  131.5390
  116.3850
  124.1030
  105.4860
   95.5011
   97.5072
  105.7650
  102.5070
   91.6126
   94.4086
  108.1920
   99.6332
   99.3189
  103.7150
  103.8640
  107.2970
  102.5370
  104.7580
   91.5024
   94.0770
  126.5340
  120.6340
  107.0220
  115.2840
  105.4010
  102.6770
  111.4930
  121.6840
  110.1660
  125.8870
  121.2560
  105.8110
  125.7590
  119.2600
  115.2550
  114.2540
  112.0330
  111.9050
  114.5500
  110.9080
  118.1720
  115.1740
  117.9590
  110.7140
  109.6400
  117.6120
  115.1470
  114.3460
  116.7720
  114.5400
  104.8940
  105.4780
  113.7870
  110.5450
  105.0850
  105.5800
  102.6250
  100.4200
  107.1160
  107.2190
   98.2356
  114.2090
  127.2960
  126.5000
  120.4950
  109.2160
  105.1920
  130.7660
  123.8160
  125.5310
  120.8170
  110.7420
  110.5210
  124.3750
  121.0740
  119.2170
  110.7100
  122.9890
  122.7000
  122.6030
  121.2150
  125.4690
  121.8990
  106.9330
  126.0090
  139.1990
  136.5880
  136.7440
  124.8540
  108.3200
  100.5130
  101.3780
   95.2622
   97.6233
   96.5042
  100.6670
  104.6360
   98.8170
  103.3740
  102.2910
   96.6700
  105.1350
  103.8480
  119.1170
   91.2952
   83.9968
   81.9398
   83.3735
   83.8151
  112.8860
  114.2420
  101.4190
  105.2680
  115.1300
  103.8600
  105.9260
  123.6650
  118.2170
  120.6790
   93.2978
   94.3794
   91.3078
   93.3461
   95.9642
   99.2393
  120.7370
   91.3973
  116.6340
  121.1360
  109.7920
  115.1900
  110.0140
  117.9100
  113.6620
  131.9350
  129.7300
  130.4280
  114.3490
  117.5270
  117.6470
  106.6450
  124.0110
   97.3249
   87.4009
  123.1370
   97.3739
  115.4740
  135.8820
  113.2260
  112.3530
  109.7530
  136.3040
  127.0820
  119.9750
  125.5550
  125.7450
  101.4140
  103.9390
   98.1634
   91.3824
  108.4090
   96.9598
  102.4730
  103.6550
  126.9510
   89.0619
  121.3170
  101.9090
  108.3940
  108.1500
  109.1210
  112.5120
  113.0910
  109.9440
  107.6750
   96.3083
  100.5560
   94.6446
   98.5482
   95.9015
   93.8176
   90.0225
   90.9864
   94.8939
  100.6160
  106.0360
  100.4770
  108.9260
  120.4090
  120.7850
  118.4830
  110.6510
  110.2570
  115.7870
  114.5680
  120.8130
  122.3470
  125.3800
  126.8860
  114.7140
  109.7310
  110.3450
  111.2210
  110.7780
  111.3100
  115.1690
  106.9120
  103.1680
   99.0822
  103.7040
  104.1960
  110.0780
  112.1530
  113.0800
  113.2980
  112.4200
  123.9970
  121.0080
  119.5830
  127.4670
  134.9900
  127.3050
  131.3840
  124.7510
  121.0130
  122.3930
  114.3940
  115.7900
  114.7300
  115.7390
  109.2080
  112.2750
  109.8670
  113.8650
  114.0430
  109.2490
  108.2050
  110.3330
  111.7750
  108.2220
  103.8040
  106.4980
  111.4790
  110.4520
  113.7680
  110.1160
  116.9700
  109.7940
  115.8300
  115.1740
  114.6550
  110.7490
  108.7160
  102.6850
  104.9850
  109.6130
  102.1440
   99.4432
   97.0415
  106.4040
  104.8340
  108.1020
  106.5170
  100.2890
   99.0756
  104.3660
  104.7220
  103.5840
  103.6840
   98.7290
  109.3400
  114.8170
  111.1180
  109.6820
  111.9320
  107.8500
  106.9200
  111.4190
  111.5940
  114.7340
  117.2480
  115.3560
  118.4910
  110.1190
  107.1610
  109.9970
  110.2130
  111.3490
  113.4630
  102.6520
   97.8920
  103.1790
   93.4904
  104.2840
  101.3200
  105.0230
  107.3370
  108.2000
  106.3110
  108.5500
  105.0750
  100.1320
  105.5890
  112.8040
  111.5920
  112.4450
  117.3260
  114.4350
  118.6620
  116.1810
  122.5020
  121.9370
  121.7830
  115.9110
  118.7410
  112.8180
  118.0120
  116.5090
  112.7070
  114.0700
  107.9400
  110.3430
  116.3050
  117.2000
  116.8630
  116.0950
  118.4800
  110.7070
  110.0890
  113.6380
  116.8510
  115.3080
  124.8900
  121.1640
  118.7260
  119.8250
  122.4480
  121.5870
  120.1430
  119.4180
  116.2100
  124.3980
  128.2570
  126.1880
  127.2150
  127.2060
  119.9420
  123.2520
  117.9620
  120.7710
  118.2240
  111.5810
  110.6730
  111.8820
  115.1850
  116.7250
  110.6540
  117.7360
  119.0170
  121.6850
  120.3260
  118.2270
  116.5780
  117.7570
  114.9800
  112.6750
  112.1440
  108.2830
  113.0770
  111.2540
  110.2760
  104.4700
  105.3950
  113.5930
  106.0680
  112.5150
  116.5300
  120.4870
  117.9740
  111.0240
  117.8420
  113.4920
  117.3930
  117.3330
  121.2720
  118.9320
  116.6130
  118.1040
  117.0400
  119.9330
  113.8000
  116.2060
  114.2790
  111.6090
  114.6670
  117.4330
  114.6280
  112.4070
  107.4180
  104.5810
  112.2150
  108.9760
  109.8240
  110.0860
  109.2220
  110.2190
  117.5200
  117.8010
  127.1400
  123.8680
  124.6180
  120.9690
  119.4560
  125.5640
  120.3770
  115.1220
  123.1960
  123.8900
  120.7060
  118.4010
  115.7060
  115.3430
  111.6180
  117.8600
  118.6790
  114.2200
  117.5690
  112.2210
  111.6980
  112.0550
  105.6970
  109.0260
  111.2750
  111.2500
  106.5010
  113.2570
  107.9680
  106.3240
   93.3937
   98.0275
  100.0160
   98.1035
   97.9527
  101.9800
  102.5760
   99.8141
  104.5680
  104.9340
  111.2300
  101.0640
  107.9180
  115.6900
  120.7790
  121.5290
  115.1900
  122.1570
  117.3740
  105.1780
  112.8640
  108.9350
  112.5190
  110.3220
  108.0570
  102.4200
  104.6530
  105.2150
  103.5220
  107.0680
  114.9160
  108.3330
  118.5030
  115.2450
  107.2690
  110.8480
  111.0540
  105.6150
  109.7870
  112.1870
  104.6640
  106.5070
  103.6950
  107.0320
  104.1160
  105.4580
  108.0720
  109.4170
  113.6950
  109.3410
  119.0190
  116.9270
  116.7100
  118.1790
  116.4490
  111.4030
  118.3770
  118.9670
  116.1000
  114.7850
  121.1120
  111.4380
  108.4970
  121.6920
  120.3270
  127.1510
  121.6440
  122.6420
  125.0600
  116.8830
  117.2920
  120.1190
  117.2260
  117.1760
  115.5460
  113.6050
  120.0450
  117.3340
  113.7990
  114.4700
  114.0670
  111.7760
  111.5120
  115.3070
  116.2510
  106.8120
  111.5120
  109.1040
  109.7640
  103.0270
  106.1320
  103.1240
  107.4440
  107.3350
  108.2630
  106.7410
  103.2480
  103.9450
  112.7230
  106.0440
  106.7100
  114.3730
  120.2800
  119.7560
  115.6680
  110.6240
  112.6950
  105.1380
  111.6880
  109.0150
  104.1440
  116.6140
  120.5910
  114.3870
  113.0240
  114.6540
  115.1570
  115.1410
  106.8610
  110.3270
  115.6570
  112.6780
  105.3560
  106.3670
  103.7770
  108.0640
  105.8790
  108.1730
  100.7030
  101.1100
  103.0750
   98.8215
  100.9250
  110.2630
  107.0550
  109.2230
  102.7410
  102.8570
  107.8530
  105.3040
  104.9510
  108.9780
  107.2490
  102.5590
  108.3770
  105.2380
  100.9850
  104.1690
  107.9510
  108.1750
  109.5380
  108.7190
  108.4050
  108.9940
  110.7140
  109.1430
  114.5980
  122.3610
  119.1120
  121.7050
  113.7860
  118.6860
  119.5540
  118.2060
  116.3000
  114.2950
  113.9650
  116.6640
  116.9630
  117.9970
  120.5280
  115.8300
  116.5980
  125.2870
  118.3070
  117.1430
  120.2050
  125.2890
  126.7900
  116.2780
  121.7600
  119.7880
  116.5370
  119.1120
  113.5000
  111.2570
  114.0480
  127.2780
  128.8760
  118.9200
  111.6900
  118.4610
  115.8460
  113.7210
  113.9660
  110.0480
  107.7090
  103.6990
  103.9650
  110.0640
  106.9050
  113.7570
  113.2920
  115.3890
  117.8880
  114.5550
  121.1590
  121.1300
  118.4220
  117.7150
  117.4610
  116.2960
  116.2520
  120.1490
  117.2620
  119.7270
  122.6480
  115.1100
  110.9980
  108.4020
  109.4560
  109.4240
  105.0590
  109.7720
  108.2540
  111.1200
  117.3660
  116.2890
  111.2580
  110.6060
  121.3620
  126.7960
  128.6450
  120.3340
  114.4890
  107.6610
  117.0250
  124.6990
  126.2740
  125.9250
  130.1900
  125.4900
  123.5540
  130.3720
  123.8790
  122.3790
  121.7920
  120.9260
  127.8150
  120.9330
  124.6270
  122.6640
  127.6840
  126.3300
  125.4250
  124.9330
  135.8670
  127.5330
  122.7210
  121.9410
  118.4800
  122.5360
  118.5870
  119.2720
  126.1610
  123.6690
  121.5040
  122.3380
  123.3430
  127.2720
  122.2240
  125.2130
  127.6560
  124.5480
  126.9080
  120.1850
  125.6070
  128.1980
  127.9700
  127.7230
  129.0750
  131.9150
  122.8610
  126.7040
  122.2710
  117.3680
  111.9870
  108.2170
  103.9540
  106.4770
  104.8830
  101.7700
  100.9570
  100.2800
  105.4430
  106.4010
   99.0134
   97.8728
   98.4019
  106.4680
  109.1180
  113.9710
  113.5130
  114.3930
  114.5040
  119.3500
  122.3490
  122.8050
  124.0830
  125.1790
  120.5710
  124.6090
  129.2410
  127.6060
  128.2900
  116.6270
  118.6150
  115.1660
  111.4980
  107.8780
  106.0950
  107.1230
  101.2560
  101.4300
   99.1285
  102.6250
  103.2200
  104.7170
  108.3360
  105.2660
  106.9450
  107.2280
  104.6670
  106.1440
  110.5120
  110.5770
   98.5965
  102.2540
  105.5000
  110.2300
  104.6990
  103.8270
  104.6750
  102.7020
   99.5490
  109.1070
  111.8710
  101.2480
  105.9920
  106.4670
  106.6240
  111.5740
  107.4510
  111.7240
  109.9960
  107.9770
  106.7390
  109.1490
  112.7270
  112.4440
  111.5870
  107.1020
  111.4000
  114.5650
  110.6500
  115.3490
  122.0260
  113.0770
  112.9690
  107.9530
  117.8440
  114.9230
  118.7630
  111.6060
  120.3440
  112.6610
  113.4710
  115.6710
  111.0540
  116.5940
  122.2890
  114.1600
  117.2200
  114.9380
  121.3890
  115.0550
  117.3000
  110.1540
  105.7730
  108.0930
  107.6590
  106.4620
  104.5250
  102.1530
  107.9950
  106.7620
  107.9350
  102.1210
  102.0070
  105.3040
   99.0196
  102.1280
  104.6200
   94.0746
   98.1235
  100.2560
   98.1739
   97.8991
  105.1980
   98.5994
  103.5300
  100.5540
   94.1823
   92.6372
   91.3934
   95.1388
   93.0788
   92.1873
   99.4669
   98.0270
   96.7843
   93.8750
   97.4748
   94.2963
   94.2123
   93.3209
   98.1038
  101.6850
  104.7160
   97.2628
  102.0840
  100.6930
   97.7098
  103.7910
  106.9240
  106.2310
  101.8480
  107.1820
  102.8260
  105.8270
  104.2410
  105.9830
  104.8160
  106.6400
  108.7260
  106.1650
  115.7800
  119.8500
  119.3740
  121.2330
  117.6560
  122.2740
  120.4050
  123.2660
  124.5410
  120.4910
  122.3400
  114.7380
  124.7580
  123.0840
  112.1820
  114.7970
  122.1640
  121.6950
  121.1020
  133.3770
  132.3530
  126.1560
  122.2880
  118.2640
  120.0140
  124.3300
  124.8310
  132.2170
  130.6500
  130.8750
  125.9510
  121.2080
  121.6430
  117.4340
  117.7020
  124.8200
  121.8210
  121.5790
  114.8690
  115.5900
  105.4450
  107.3000
  102.2560
  102.3980
   99.4377
  100.8380
  104.8850
  101.9980
  106.7930
  112.3460
  114.1580
  105.7190
  107.8900
  112.2720
  111.9270
  110.1260
  103.4550
  108.2250
  109.0080
  111.2930
  111.4590
  107.6290
  101.2590
   93.7059
  102.3780
  104.3310
  102.5380
  102.3610
  104.6640
  102.7850
  104.4510
  104.8250
  104.1380
  102.0670
  103.7350
  101.0810
   97.3798
  103.8260
  102.6920
  104.6590
  102.6620
   94.8320
   98.9234
   97.6500
   94.5183
   91.8054
   92.2760
   87.7006
   87.4844
   92.6784
   97.4517
   90.5613
   93.7769
   93.5644
   92.7829
   91.9196
   95.1905
   95.3185
   94.2683
   98.0443
   95.4941
  102.7140
   98.7915
   99.1804
  100.5740
  103.6990
   98.6144
  104.2800
  105.6210
  104.0720
  103.9810
  101.8150
  101.0190
  103.1970
  106.7270
  105.8300
  103.2840
  101.4150
  104.6190
  103.4300
  101.5060
   99.5214
  110.1050
  109.4560
  111.8290
  110.2840
  111.7700
  115.0670
  114.0400
  116.1830
  113.6920
  112.6230
  117.0540
  117.3520
  109.9770
  104.3150
  109.2010
  107.3650
  111.6290
  112.5540
  117.8290
  121.3240
  124.0510
  118.6150
  114.6840
  108.0760
  113.9050
  115.9740
  113.5930
  110.4240
  106.9680
  117.7450
  114.3650
  111.1190
  112.0360
  114.4030
  105.4450
  109.3910
  114.0900
  111.2570
  108.3070
  113.5120
  106.6970
   99.3947
  104.0630
   99.1175
  108.4540
  106.0300
  106.5920
  109.1460
  106.8610
  109.0700
  112.7170
  112.6320
  116.1590
  112.7520
  109.7720
  107.1020
  112.7550
  113.1000
  113.1100
  115.9400
  117.8620
  125.7950
  119.0280
  116.8180
  114.3420
  110.5940
  109.9820
  109.6350
  116.8060
  111.5170
  120.1330
  114.9850
  111.9870
  113.7710
  114.3000
  119.1930
  114.0840
  116.9310
  113.1210
  124.2270
  111.2610
  112.7340
  113.3910
  108.7650
  106.4160
  113.8900
  108.9860
  113.9790
  110.1190
  112.6740
  122.1130
  122.9790
  112.3130
  112.5340
  110.8270
  116.5770
  113.4090
  116.2890
  111.1090
  121.8070
  113.2350
  112.0710
  119.4870
  118.4210
  114.5360
  116.2300
  113.5500
  113.0020
  112.6750
  103.3680
  108.1130
  108.4200
  112.3080
  121.1010
  114.7540
  116.2150
  113.2060
  110.6210
  113.9430
  109.4600
  107.6190
  113.3770
  107.7680
  109.1800
  103.9080
  101.9120
   99.3592
  106.8060
  106.4210
  103.1090
  100.8600
   99.1681
  108.6500
   99.7378
  105.1420
  102.4560
  102.4730
  106.8740
  105.4950
  109.4400
  108.6620
  115.3580
  105.8510
  109.5950
  106.7310
  111.3590
  110.3960
  115.4220
  114.7880
  106.2890
  111.2640
  107.7630
  106.8240
  109.3800
  111.2830
  110.0140
  112.8460
  109.9590
  111.3130
  110.8900
  105.9510
  110.0510
  110.2320
  115.9790
  119.1440
  119.1160
  117.0380
  121.5940
  109.5730
  104.2160
  101.9040
  107.9990
  103.4010
   98.9127
   98.2863
  100.8460
  107.4000
  103.4220
  102.2820
  100.1540
  102.0410
  100.0320
  102.4320
  107.5740
  108.3720
  112.7820
  114.4680
  113.2080
  119.4740
  122.6060
  122.9910
  126.1300
  120.2730
  127.1830
  121.1700
  119.3860
  122.5810
  117.8860
  129.4210
  125.4080
  118.1770
  121.2970
  122.6970
  123.1600
  114.3950
  116.4640
  116.9250
  115.5680
  114.4170
  118.5170
  114.0250
  116.0470
  116.5000
  120.0610
  123.5510
  116.1700
  110.0100
  109.6490
  110.2380
  115.0060
  116.8420
  113.5550
  113.2870
  119.3210
  111.1970
  121.6650
  123.5720
  119.0890
  124.6740
  131.8930
  123.6790
  118.2600
  122.5590
  126.5360
  132.6870
  125.3750
  119.4790
  116.8680
  115.3820
  128.9280
  127.6710
  129.6190
  123.9630
  122.4660
  124.4660
  119.0480
  124.4940
  112.7040
  112.0250
  109.1220
  109.8810
  110.7560
  109.6670
  104.3640
  104.0030
  104.3190
  105.8430
  102.8750
  106.3000
  106.5480
  107.6570
  103.6170
  102.4610
  100.2300
  100.4830
  103.3170
   97.4563
  102.0600
  101.5630
   99.6232
  101.9880
  106.1270
  106.1000
  107.2420
  110.7100
  108.5910
  112.5000
  118.6430
  118.6780
  120.4530
  126.1880
  115.4980
  114.2960
  118.9020
  116.7960
  108.4390
  112.1950
  109.0640
  115.2600
  117.1560
  115.2950
  115.9180
  116.8120
  116.8540
  115.0760
  116.0400
  120.1420
  112.1910
  112.6100
  118.2350
  119.5970
  118.7780
  121.2220
  118.1120
  123.3080
  115.9890
  116.6010
  114.1680
  113.0030
  109.6800
  112.3490
  116.5940
  113.6810
  113.9850
  120.6330
  106.9290
  111.6980
  113.9370
  111.8700
  111.0510
  110.4330
  109.8540
  112.3030
  107.7260
  108.8590
  109.3160
  111.7230
  114.0370
  103.8800
   99.2064
  103.0140
  107.4520
  108.1260
  110.8370
  112.2770
  104.8110
   98.6176
  104.1710
  102.4230
  103.6780
  110.1360
  104.7360
  105.3070
  105.6350
  102.1450
  104.8390
  100.1940
  103.6410
  102.0670
   96.7116
  103.3800
  101.3760
  100.3950
  101.6800
  102.1420
  106.3690
  107.1140
  121.8590
  112.0970
  115.5460
  103.2830
  104.2080
  102.7450
  112.3210
  108.2000
  118.2650
  123.4050
  126.1130
  121.7040
  125.5900
  129.0740
  135.1030
  133.0290
  138.1770
  140.1180
  139.2280
  136.1550
  137.4510
  142.2760
  138.5200
  143.1860
  133.8560
  140.1520
  136.3350
  140.3210
  139.0090
  140.0180
  131.1550
  129.9920
  132.4080
  136.0850
  133.6240
  135.7150
  128.6510
  135.3390
  136.3500
  135.6040
  131.9600
  133.2560
  134.7610
  137.5220
  132.8830
  140.6320
  141.1230
  142.7960
  145.1400
  143.2650
  146.1540
  149.0120
  143.2760
  140.7190
  143.7530
  144.8870
  148.8780
  147.2990
  146.0180
  146.9840
  146.0170
  145.3910
  141.4420
  141.8350
  138.6950
  140.6570
  136.4880
  134.6360
  133.1960
  129.1630
  139.0960
  134.7990
  129.2820
  121.3550
  128.4910
  135.9430
  128.5940
  129.1930
  133.0990
  136.8820
  129.6920
  136.0850
  131.6280
  131.2540
  128.8660
  125.6930
  127.7150
  133.7090
  129.7070
  128.9100
  130.2680
  130.2960
  132.6860
  126.4460
  130.0570
  131.4940
  128.9600
  129.6840
  131.8480
  119.8190
  131.5880
  122.0520
  119.6350
  116.2480
  114.8400
  115.8490
  113.2310
  114.4700
  111.5800
  109.5220
  115.8690
  125.8250
  123.1970
  117.6060
  114.3780
  120.0050
  117.8460
  113.4800
  112.7630
  110.4500
  121.3880
  119.6380
  129.6930
  123.2100
  124.8110
  121.2490
  129.7150
  121.9890
  127.9660
  118.6930
  122.4240
  121.8860
  124.3720
  135.6080
  130.1570
  131.0840
  125.6930
  130.2710
  127.3450
  130.1870
  120.7610
  130.2420
  127.6790
  122.2320
  130.1120
  133.0070
  132.2670
  131.2520
  130.8430
  130.7650
  136.4420
  131.7560
  131.0140
  133.2150
  124.5230
  132.4210
  130.3540
  127.4560
  129.5090
   99.0976
  104.0350
  117.9340
  114.6350
  117.1040
  120.0950
  122.8000
  118.2430
  125.0150
  116.6390
  119.0790
  119.0770
  116.2930
  117.6600
  118.4210
  115.6000
  113.7370
  109.9270
  111.5350
  115.6020
  113.6910
  112.9170
  109.9430
  110.1370
  107.5000
  104.8760
  107.2130
  103.6960
  101.4580
   98.5804
   98.1279
   96.7700
  104.2650
  104.6740
  101.3460
  102.6080
  102.4540
   94.1818
   92.2201
  110.4580
   99.3238
  102.4210
   92.4671
  104.3350
   96.8078
  102.7670
   97.1019
  105.6320
  107.2450
  107.1440
   99.8753
  103.2550
  103.7450
  108.9210
  104.7650
   99.5443
   93.5833
   95.6116
  101.7580
   99.4342
  101.0400
  102.3410
   98.5223
  100.5900
   91.9190
   93.7503
   82.2936
   90.3588
   88.4001
   91.4171
   96.9766
   95.6000
  100.9490
   94.5659
   98.7145
  101.9720
   93.5911
   94.7727
   92.7585
   97.6657
   96.4566
   99.6448
  106.4430
   95.5043
   97.0654
   97.7438
  102.2590
  100.3790
  102.9000
  102.6450
  109.0050
  106.4660
  100.5960
  106.0760
  107.5500
  103.4330
  106.0850
  110.1810
  109.0660
  115.7290
  112.3520
  118.2000
  122.1360
  115.3890
  120.3460
  113.8580
  112.8530
  115.5610
  119.7580
  119.9540
  121.5630
  120.7740
  122.4520
  117.1480
  108.7930
  109.0370
  104.4330
  103.2170
  100.0150
  101.8430
  100.1600
   93.1748
  100.0120
  111.5330
  112.6500
  109.5530
  111.6040
  112.6840
  111.5230
  105.6620
  114.8760
  110.4720
   98.6406
  108.6220
  106.4810
  105.8010
  110.4420
  110.0180
  113.7990
  110.4070
  101.2650
  102.3360
  105.9750
  112.1600
  118.5360
  120.1790
  124.7570
  118.0960
  123.7840
  125.2960
  122.9740
  123.7210
  126.3970
  129.2010
  126.2270
  124.4300
  132.3550
  134.3860
  133.2490
  127.0120
  122.8770
  121.5800
  120.8000
  122.7540
  130.9560
  126.8270
  130.0350
  128.9040
  136.4560
  130.0780
  132.4210
  132.7970
  134.5510
  133.9530
  135.1640
  117.0810
  116.7330
  125.2300
  100.5580
  118.9810
  108.4920
  112.1580
  113.8270
  112.4750
  121.1470
  114.6750
  112.7000
  103.9020
   96.1918
   96.8750
   94.1874
  103.8290
  112.6920
  127.7680
  127.6520
   99.9637
  102.9990
  100.2610
  103.5710
   94.4062
   99.5781
  100.1520
  101.2260
  102.0740
  112.8960
  139.9170
  130.3840
  127.5610
  115.5330
  117.8270
  115.4030
  108.3160
  127.9740
   99.8687
  105.7900
  107.0880
  117.2460
  122.4070
  132.0450
  117.6840
  115.1730
  105.0720
  106.5000
  102.0300
  100.4430
   97.3771
   98.0106
  120.8040
  133.4910
  106.5820
  119.5080
  129.2230
  127.9810
  109.7900
  117.6280
  120.3510
  110.5600
  109.1330
  121.6770
  126.1970
  117.3690
  112.8800
  110.5850
  131.0970
  127.9200
  124.2800
  106.6800
  114.3040
  129.0040
  124.5460
  133.2680
  111.1690
  122.4150
  137.0170
  120.6890
  101.1520
  100.0930
   98.7550
   86.3138
   94.5377
   84.8169
   86.3859
   93.7199
  111.6630
  112.9710
  127.4460
  107.8980
  104.0570
   95.5858
  103.9320
   87.8586
   91.0029
   97.3335
   98.0903
   95.1897
  104.3070
   91.7052
  112.1210
  107.2940
  106.7440
  113.6790
  118.2460
  106.9000
  109.6480
  108.2400
  101.6560
   99.8513
  106.8770
  108.2710
  114.1640
  111.3900
  113.4630
  134.3840
  121.7010
  131.4370
  128.7140
  138.6310
  139.2820
  134.9240
  137.5250
  133.9130
  135.4240
  136.9100
  140.7330
  138.8890
  134.1890
  145.2430
  132.3840
  141.5550
  117.0140
  136.7810
  124.3150
  121.8900
  131.2140
  136.2940
  132.1200
  140.0350
  135.9780
  148.7230
  125.5350
  102.2430
  118.2760
  115.5690
  106.5610
  119.8540
  107.8000
  121.6510
  117.9600
  126.3160
  139.8820
  119.0280
  121.2710
  115.9660
  113.4220
  104.9240
  122.2320
  118.2600
  137.3620
  119.0550
  103.4110
  114.3850
  112.4040
  112.7140
  104.2360
  104.1830
  112.1940
  108.3040
  101.8860
   95.6875
  102.9490
  114.7880
  129.6120
   93.3870
  102.5040
  104.8610
  103.9400
  109.4410
  110.6980
  105.1340
  106.2380
  110.3990
  107.7350
  106.5500
  112.2130
  113.6750
  118.9510
  113.1450
  113.8770
  124.3930
  121.1110
  112.0690
  112.2440
  111.8420
  106.8890
  116.1950
  112.2300
  111.4350
  109.1470
  104.4920
  104.9420
  102.8920
  106.3050
  111.5140
  109.8070
  108.2620
  103.3130
  105.8820
  108.1990
  107.6150
  106.2830
  102.9510
  102.2800
  104.2650
   94.5826
   98.6910
  111.4440
  102.9930
   99.8909
  107.9900
  106.0860
  104.7040
  101.2830
  108.0290
  110.0470
  112.7520
  111.1010
  114.1370
  107.6450
  108.8480
  108.7190
  107.5980
  105.5440
  100.8490
  105.9730
  102.8130
  113.4800
  118.6080
  115.2750
  111.3300
  108.4780
  105.7080
   99.7355
  106.3050
  102.1290
   97.6779
   94.4066
  100.2500
   96.0295
  100.6200
   91.3923
   92.2645
   91.7211
   92.2226
   92.5738
   97.4585
   99.4387
   95.1497
   97.3296
   95.2328
   99.6653
   90.8884
   99.1620
   98.8559
   96.2422
   91.7713
   88.8596
   94.7373
   95.6749
  101.2850
  107.6250
   99.3615
  102.0140
   97.6723
   94.1376
   94.3106
  102.6020
  101.7780
   98.0136
   86.9716
   91.9345
   91.2525
   94.0964
   98.1829
   93.2588
  106.2890
  116.6560
  116.6470
  119.7200
  117.2180
  114.5570
  116.9380
  116.1220
  117.7980
  108.4390
  101.9660
  111.6980
  113.7720
  114.6380
  116.8100
  110.1190
  118.1790
  118.9720
  112.0780
  111.7350
  119.2340
  117.6790
  112.1780
  106.9480
  106.9000
  111.6970
  112.3450
  113.0500
  109.9020
  109.6290
  107.3820
  107.1150
  110.7600
  106.9430
  114.9020
  109.8070
  116.5120
  106.3780
  112.6630
  113.9610
  107.1380
  104.2750
  111.3370
  109.4870
  115.2990
  110.0870
  110.1360
  106.2490
  106.2650
  102.0580
  106.5100
  111.7920
  112.5280
  115.9820
  109.8780
  111.9120
  115.4910
  112.2230
  111.0430
  104.2900
  108.3260
  107.9130
  103.6730
  110.7620
  110.7330
  103.6390
  102.7060
  105.4460
  107.0390
  106.3020
   97.9017
  102.7420
  112.3810
  104.3660
  110.0760
  100.7310
  104.3100
   96.6926
   95.9056
   99.7024
   98.8841
  102.0450
  101.5160
  102.7250
  103.0950
  103.5470
  102.7270
  105.6330
  107.0600
  111.7480
  115.6890
  114.8840
  115.3660
  113.1970
  118.8500
  123.2310
  115.2350
  120.6830
  109.9200
  116.2890
  127.7830
  116.7420
   88.8158
  102.4870
   87.1724
   92.1704
   92.1135
   95.3724
   95.0814
   97.9050
   97.2078
  101.8720
  107.9160
  108.9860
  105.1270
  104.8980
  105.0170
  105.2290
  100.2770
  103.9660
  101.0870
  101.5890
  101.1140
  101.5680
   99.6871
   98.6942
   95.9163
   98.9986
  102.8720
  105.4960
  113.3830
  119.0450
  117.2300
  115.9060
  116.3530
  111.9240
  116.6000
  115.6720
  114.0120
  121.1500
  120.3910
  114.9850
  120.7840
  118.9100
  118.0460
  119.4410
  115.5460
  120.9760
  117.6770
  115.9240
  121.5120
  114.4830
  109.3470
  108.6630
  113.1370
  110.4750
  106.2840
  110.8220
   99.2950
   99.7106
   95.1747
   96.2965
   94.3885
   97.4752
   93.5827
   92.5153
   95.3215
   92.8360
   96.4289
   95.1614
   94.4171
   99.2152
   92.5114
   89.9290
   97.5267
   88.1475
   91.4796
   91.3505
   91.3170
   83.3515
   85.8801
   89.1069
   90.0879
   91.4601
   97.7916
  105.4070
  101.5630
   99.0754
   94.1711
  102.0620
   97.8803
   95.3250
   92.1907
   95.6228
   97.9458
   88.8260
   91.5600
   88.4728
   95.9515
   95.7049
   90.8857
   88.5832
   94.9179
   93.7081
   88.8472
   90.4899
   88.9685
   87.2385
   86.0213
   81.8017
   82.6765
   92.5860
   92.0901
   92.0060
   91.7691
   96.9512
   94.7690
   82.3416
   84.3833
   96.7979
  101.0220
   98.3308
  104.3560
  107.1180
   98.1111
  101.6220
  106.4710
   99.0304
   99.2242
  106.7230
   96.7779
  105.8470
  107.1540
   99.6007
  100.1130
   93.4756
   97.5108
  101.1600
  109.0050
  106.2720
  104.3810
  101.3310
   98.1738
   93.4398
   97.3499
   98.0610
  102.4590
   93.6292
   95.0542
   96.0247
   94.6352
  100.1060
  103.5980
   99.9635
  108.0020
  106.3750
  100.2320
   97.6553
  101.4830
   94.4565
   95.3878
  104.0380
  103.9710
   99.9903
   99.9611
  103.7050
  113.6370
  110.7670
  107.7230
  105.1770
  103.8150
  103.1200
  104.5250
  100.8420
   98.2607
  105.8790
  101.0210
  105.4070
  102.4510
  109.1150
  110.7530
  102.7490
  105.3270
  105.7150
  104.7400
  107.6150
  100.5620
  101.7250
  106.3650
  107.3280
  105.9090
  104.6000
  113.1100
  108.8530
  116.9600
  112.3880
  116.7990
  117.3590
  114.8360
  109.7930
  114.9270
  108.0240
  102.9120
  104.1670
  102.8230
   97.2255
  100.7640
   96.1051
   94.3798
   86.6853
   91.8875
   92.3204
   92.2031
   93.1565
  103.5670
  100.8060
   97.0084
   96.9722
   99.0615
   93.7778
   99.4711
   97.0492
   93.8612
   97.3864
   93.9490
   98.2941
   93.8129
   94.2675
   98.2030
   99.1278
   96.8095
   98.8473
   97.7336
  100.0370
   99.9461
  104.1390
  104.8900
  101.9830
   95.9845
   96.3331
   95.8004
   94.4050
   83.1291
   88.7718
   90.6855
   94.3305
   91.1193
   90.1744
   92.5859
   82.6804
   82.1603
   79.6413
   84.1663
   82.1060
   85.5080
   89.1155
   86.4221
   86.4910
   91.8283
   96.1642
   90.1925
   93.7002
   89.2120
   84.4944
   96.4395
   93.9008
   89.6660
   84.7842
   94.3958
   83.0247
   72.9810
   74.2380
   74.7617
   78.5432
   76.1803
   86.9444
   91.1045
   86.0085
   91.1546
   93.4525
   91.4733
   98.2728
   92.9598
   87.8063
   91.8595
   95.0031
   87.2520
   91.9517
   97.5855
   90.1932
   88.7639
   91.2421
   96.5955
  101.4140
   98.1888
  104.9690
  102.4070
  102.3150
  106.4390
  109.4440
  105.0130
  104.3940
  102.6730
  101.9120
   98.6647
  105.1150
  108.6830
  112.2670
  104.5930
  106.5740
  106.6070
  107.4400
   98.8228
  103.9250
  105.7310
  106.8460
  110.5420
  111.7770
  113.0900
  116.8630
  111.6240
  111.5870
  114.5010
  110.1640
  113.2340
  115.8370
  109.2820
  110.3960
  111.9060
  108.1090
  103.3290
  108.9760
  114.4740
  111.9050
  110.4280
  107.5020
  110.8310
  109.0050
  109.6690
  103.9710
  107.1910
  114.3720
  109.8370
  109.0130
  111.2620
  102.8780
  109.7160
  101.4240
  106.8180
  105.3260
  102.3440
  104.5500
  105.9590
  101.3580
  103.4790
  106.7320
   98.2481
  103.5250
  100.4550
  100.8850
   99.5418
  101.6470
  103.8000
  103.6400
  107.1090
  101.6850
  104.5690
  101.8770
  108.4440
  116.7210
  113.0220
  106.5890
  109.1200
  108.7070
  108.5770
  110.4980
  113.3750
  111.6870
  112.9630
  113.6940
  112.2010
  111.6200
  109.5770
  115.4560
  113.1710
  110.1740
  107.5290
  111.7150
  123.8580
  111.2050
  111.9640
  114.2170
  114.5580
  113.7670
  113.7980
  109.3220
  108.5630
  110.9300
  116.0610
  111.0510
  115.1920
  114.9460
  125.7900
  113.5500
  109.9220
  111.9650
  105.1580
  106.2430
  109.7030
  114.2830
  116.8000
  112.8880
  114.8780
  116.4060
  109.7540
  109.9550
  111.4530
  116.7670
  115.1230
  109.3890
  112.1540
  109.3420
  111.3340
  104.8060
  102.2530
  106.2730
  111.3060
  117.6230
  115.2340
  112.5180
  107.3760
  111.5060
  113.1680
  112.3930
  118.6090
  108.6760
  115.1740
  113.1590
  112.8880
   98.0472
   96.4205
  107.1000
  109.8720
  103.8090
  104.1440
  104.6390
  112.9830
  114.8970
  116.0010
  114.7690
  111.3590
  114.2540
  107.8640
  110.9450
  109.7580
  115.4100
  109.9980
  113.0200
  118.7750
  115.2280
  112.6590
  114.4720
  109.8240
  106.9290
  111.3090
  115.0670
  117.9010
  113.1050
  113.3100
  118.0820
  119.0120
  111.9810
  119.4740
  117.8020
  122.3930
  116.6130
  111.0550
  116.0230
  117.6360
  120.7670
  119.4920
  114.1430
  115.9750
  115.9690
  117.2860
  114.5790
  122.7370
  121.8840
  120.8230
  124.5220
  123.8800
  113.7960
  114.0610
  102.2610
  117.1060
  122.2660
  113.7680
  119.7900
  114.0600
  118.3750
  115.1910
  119.7350
  110.7850
  114.3860
  110.5330
  105.0130
  106.7940
   99.7748
  103.3840
  108.9070
  115.5150
  112.2220
  119.4130
  120.2910
  121.0470
  127.8990
  129.8770
  124.8210
  128.8910
  124.4000
  117.9410
  119.9740
  116.3740
  110.8850
  108.8690
  116.8900
  115.6540
  112.3370
  105.2160
  106.6890
  104.6330
  104.0990
  101.4410
  103.5290
  109.6950
  101.8300
   96.6631
   95.7794
   94.4978
  102.3610
  102.1510
  101.2820
   96.2669
   97.3851
   93.6083
   89.3325
   94.6650
   92.0837
  100.3530
  100.2420
  104.2880
  100.3580
   98.5771
  112.8220
  105.2300
  101.5460
  108.7670
  105.2700
  101.5570
   97.8671
   97.8931
   97.0231
   95.3513
   93.3075
  102.1490
  101.4970
   88.6329
   93.2017
   96.2226
   97.5517
   95.2011
  105.0720
   96.5364
   95.3604
   93.2088
   97.3274
   92.4191
   93.2368
   90.2970
   87.6168
   96.4007
   96.8485
   99.9490
  104.7140
  103.2910
  110.3290
  102.7060
  108.0290
  107.8480
   99.5580
  100.6940
  100.8980
  103.8770
  105.5280
   99.6276
  102.0520
  104.4550
  103.7450
  113.6870
  121.0360
  123.2200
  119.7440
  117.3550
  110.5340
  102.0740
  108.7790
  101.8700
  108.5320
  108.0420
  109.6380
  114.7640
  119.4830
  109.5080
  106.8780
  110.7500
  110.4580
  115.1630
  105.9970
  108.2090
  107.1840
  113.1680
  117.9030
  119.8570
  123.9160
  124.4990
  117.2300
  126.4190
  127.2290
  126.0320
  124.7080
  130.5150
  119.7700
  122.3690
  114.7270
  112.5610
  115.9030
  119.3280
  133.5020
  133.9850
  125.9930
  118.0080
  117.5600
  118.7050
  121.9120
  123.5960
  114.9490
  118.6570
  110.7710
  110.9450
  112.3680
  114.1670
  109.1090
  111.1280
  109.9220
  107.2930
  104.6930
  104.2970
  105.1590
  113.9470
  111.0180
  107.4730
  110.5470
  107.3930
  113.5120
  113.3130
  112.8780
  116.5670
  119.8100
  119.8500
  119.0230
  119.5450
  116.9310
  111.6880
  103.7090
  108.6730
  106.3020
  100.8090
  109.1030
  105.2060
  103.0170
  100.1870
   91.0497
   91.4334
  103.5810
  106.1370
  113.0020
  114.9920
  126.4920
  124.4040
  123.9780
  114.6330
  116.0580
  113.2630
  110.2910
  115.3960
  120.1130
  114.3880
  118.1330
  118.2630
  115.8650
  121.5360
  116.6390
  117.4830
  120.6960
  117.2800
  115.6600
  113.9070
  111.7210
  113.7170
  114.8590
  114.0250
  118.1240
  117.4490
  116.5830
  118.5950
  123.1990
  121.0150
  120.3350
  115.0170
  112.5860
  104.1630
  104.0740
  135.7970
   99.1503
  135.6420
  129.8320
  130.1390
  129.2120
  112.5780
  117.4240
  107.3320
  102.4690
  103.3850
  109.7660
  108.3460
  115.3530
  123.8280
   95.9225
  102.6870
  122.5850
  131.6150
   94.4941
  102.6570
  123.3500
  103.8800
  101.0170
  102.2670
  101.9450
   97.4634
  104.5610
   96.6834
   86.7877
  100.2530
  143.9420
  129.5370
  132.1890
   98.1918
   87.1529
  103.6740
   99.1249
   88.4725
   93.9954
   90.1143
  102.0300
  100.0800
  105.0610
  121.1440
  107.3390
  119.7550
  102.5770
  106.0130
  107.3370
   93.2548
   93.7692
   93.5915
  121.4700
  118.2760
  125.3320
   97.5146
   99.9864
  102.1780
   95.9130
   81.9482
   88.2777
   83.6938
   94.5723
   87.5640
   97.4376
  122.6610
  121.4090
  102.4100
  101.1860
  108.4320
   99.2326
  105.0170
  102.9210
  110.7340
  115.8560
  100.9570
   95.3571
   94.0250
   98.5522
   98.7978
  100.1860
   95.7772
   99.4405
   97.4994
  102.1950
  107.3700
  104.7960
  104.7140
  105.6200
  112.9690
  105.6210
  103.5610
  105.1460
   98.6566
  101.4610
   91.5130
   91.4732
   95.2006
  113.0630
  111.2330
  104.7620
  103.8850
  106.3900
  119.9990
  114.6780
  117.1450
  112.6310
  116.5050
  111.0140
  110.8450
  108.4060
  104.1760
  106.9150
  105.2610
  118.1900
  109.6600
  108.6130
  101.0280
  100.5710
  103.9350
  101.0960
   95.9728
  103.4910
  102.4640
   92.0516
   91.8198
   90.2175
   88.9055
   90.5209
   88.4573
   86.9180
   88.7161
   87.9922
   92.7937
   96.0256
   98.8432
   98.6149
   89.8424
   91.4178
   91.8041
   94.0468
   94.0987
   94.5841
   93.6613
   86.1219
   86.1401
   83.6317
   87.8262
   86.7381
   90.4388
   83.8100
   81.2767
   81.9597
   93.9897
   80.3301
   87.8886
   84.5099
   94.0059
   95.2642
   94.1105
   99.8103
  101.8190
   95.8610
   94.9543
   98.6466
  100.1220
  108.3570
   98.5942
  107.1820
  105.9950
   98.5717
   99.5028
  106.4630
  107.5620
  113.5090
  112.7370
  107.8880
  109.8530
  103.3610
  100.6790
  105.9040
  107.2660
  113.7350
  113.7930
  112.9540
  115.2630
  122.2080
  117.0610
  123.0350
  125.9900
  116.3750
  118.3150
  120.3080
  106.3200
  108.7880
  109.2380
  106.4450
  108.3830
  104.0040
  106.9480
  106.3120
  106.7440
  104.4770
  100.5000
  105.2470
  109.0540
  105.9190
  103.4230
  109.6370
   97.4017
  108.8980
  108.1360
  105.1060
  108.8410
  114.8990
  106.1880
  111.0800
  106.6980
  110.9720
  101.2850
  103.8570
  103.7920
   98.4087
   96.5887
   96.6355
  100.7510
   96.7489
  109.5520
  107.9650
  111.6420
  112.4910
  107.2280
  120.8070
  112.7240
  108.8010
  116.4870
  117.5700
  113.0300
  112.9710
  118.5460
  110.7640
  102.6050
  111.9100
   68.1261
  112.1330
   85.6370
   90.9779
  115.5750
  103.2960
   96.4527
  115.7500
  110.7990
  105.2830
  114.1900
  112.8880
  114.6820
  115.8980
  112.4480
  112.9740
  111.6890
  109.8220
  113.8100
  113.5670
  111.8400
  113.8410
  122.0570
  115.3560
  119.4940
  118.7710
  115.4150
  116.4690
  123.4960
  124.1230
  130.5270
  129.7750
  125.7570
  120.6210
  125.9130
  117.1580
  119.7200
  125.2930
  129.6660
  128.9050
  121.2610
  125.7800
  117.9030
  116.4690
  121.3110
  116.3200
  120.5270
  126.2440
  129.4310
  128.9520
  130.6850
  127.5020
  127.9190
  119.8060
   91.7920
  118.1580
  121.6740
   92.4128
  116.3860
   99.8576
  102.7400
   79.6008
  105.5450
  108.8290
  104.1580
  110.9590
  102.8410
   99.8216
  101.2700
   94.2919
   97.8110
  102.2180
  103.8650
  106.9090
   97.6711
   97.6311
  100.2540
  102.8960
   97.9395
  104.5500
   98.9434
   87.5742
   88.5490
   96.5487
   89.5090
   83.5214
   96.5276
   81.1114
   92.5963
   99.1036
   94.3679
   91.0541
   91.3921
   91.3021
   96.9244
   99.1137
   98.9039
  102.8590
  105.4190
   97.9395
   91.1295
   86.1499
   90.5239
   86.5833
   88.1361
   88.1430
   94.4915
   86.1698
   89.9862
   93.9297
   99.7003
   95.6328
   93.5943
   98.8829
  101.1410
   98.3086
   94.3581
   96.5653
   93.8477
   95.4651
  101.1950
  107.1460
  106.6210
  102.6740
  107.4340
  111.0950
  107.4550
  111.5870
  116.4050
  118.6800
  113.3340
  114.2790
  115.1020
   98.2345
  102.3220
  106.0240
  108.7110
  108.0590
  108.2390
  114.3390
  112.3740
  105.5360
  109.4990
  108.8740
  107.0150
   97.6823
  100.1030
   93.4066
   97.3428
   95.9892
  103.4040
  102.9790
  105.7660
   99.3732
  103.1850
  109.1720
  104.9310
  100.3620
  103.8330
  100.4320
  101.9050
  101.3910
  112.5620
  112.0880
  111.1160
  113.6280
  112.2780
  112.8480
  104.8470
  109.3890
  116.2960
  115.4090
  116.8360
  111.9080
  110.4010
  106.8820
  106.7320
  111.1080
  111.2960
  113.6530
  120.3450
  118.5180
  115.6860
  112.8520
  107.4860
  115.0570
  118.0160
  111.2560
  114.7070
  105.9710
   99.1803
   99.9860
   92.9633
  107.2270
   98.8482
  102.1260
   97.2780
  101.9060
   97.5079
  100.8340
  108.1450
  106.5050
  110.8450
  111.5100
  107.6340
  111.8180
  106.4590
  104.2030
  103.5640
  101.8830
  101.8640
  106.2020
  100.3550
  102.1350
  102.4170
   92.9480
  103.0580
   97.4320
   93.2483
  100.6020
   99.6574
   98.5876
   98.1403
   99.7227
  105.5210
  104.7620
  109.8530
  112.5970
  113.1970
  110.0530
  106.2370
  109.0040
  110.3250
  124.7650
  121.9830
  118.8400
  127.9080
  120.7960
  129.0160
  123.8340
  107.3380
  111.5820
  116.1550
  112.0530
  110.9870
  111.0220
  108.7960
  101.5560
   98.4688
  107.5740
  105.2370
  113.8550
  106.1790
  122.0310
  122.5000
  110.4700
  110.1860
  113.8510
  117.2200
  110.5590
  105.9050
  110.5140
  103.0170
  105.7550
  107.6530
  110.8990
  119.3760
  120.3550
  121.4840
  113.8050
  120.4650
  113.2820
  118.4250
  111.3210
  121.9210
  117.4340
  124.8530
  117.7220
  109.0860
  114.2690
  118.4680
  126.6250
  124.1960
  121.5120
  118.8500
  121.6250
  119.0540
  114.6590
  107.3990
  111.9770
  115.3100
  114.9080
  117.2530
  116.8420
  118.6380
  101.0150
  110.7280
  110.6510
  108.4930
  107.8120
  104.6270
  103.6380
  105.5760
  106.2770
  102.5000
   97.5259
  101.8370
   99.2078
  106.2780
  102.1410
   98.7497
   97.7483
  106.2930
  101.9020
  100.3900
  102.2170
  102.9720
  107.4940
  104.9970
  105.2040
  111.4720
  109.8480
  110.6830
  109.3870
  106.2610
  102.8040
  108.8990
  108.7840
  112.0740
  120.3850
  111.2470
  112.2430
  115.4480
  106.2970
  113.2370
  108.3880
  112.4030
  125.3830
  120.6380
  121.2550
  115.5220
  110.0210
  106.7430
  110.3060
  109.1840
  104.8420
  110.2170
  116.4000
  119.4790
  107.5680
  111.3640
  112.9380
  112.5640
  117.4940
  114.0560
  117.4610
  107.4020
  108.8220
  107.9590
  110.3390
  106.9090
  104.3890
  100.1900
  101.1360
  104.3190
  101.9290
  106.8760
  126.3020
   98.7350
   93.5596
   94.1423
  112.7630
  112.1550
  108.4580
  121.4560
  117.5640
  118.5050
  121.3970
  124.6910
  120.2510
  122.0280
  120.7370
  126.4880
  128.6350
  126.2100
  131.4750
  128.4780
  125.6520
  128.2340
  126.8920
  120.4400
  122.6670
  116.6350
  116.7880
  118.0480
  114.0150
  123.4190
  116.1410
  120.4800
  120.7060
  126.0970
  126.4540
  128.5960
  133.4900
  128.2050
  131.3470
  129.9000
  123.1500
  116.4440
  127.8950
  118.7220
  121.5140
  114.9000
  120.6700
  120.7870
  128.0710
  125.5470
  127.3970
  129.6120
  123.1070
  122.9780
  124.8050
  115.2860
  109.2300
  111.7310
  108.2740
  112.8160
  119.8650
  116.4190
  107.9640
  119.3380
  118.7220
  112.2450
  117.3550
  113.0330
  114.5980
  118.2340
  111.8720
  112.5600
  114.5900
  117.5000
  121.5580
  114.9740
  114.0130
  110.4940
  112.5800
  115.9690
  112.2530
  109.6550
  112.6820
  103.4180
  105.9280
  107.2720
  112.1890
  111.9800
  109.4750
  107.2110
  106.4440
  106.8020
  108.6540
  111.4080
  109.6970
  117.4040
  109.8290
  116.6930
  107.0100
  107.0240
  103.4810
   99.2926
   97.0408
  100.7820
  100.0540
   99.6469
   99.4896
  102.4420
  102.5750
  100.1910
  106.6830
  105.3340
   99.6831
   99.1282
  110.2530
  106.1640
  101.5480
  113.3240
  109.3960
  113.0610
  103.2370
   98.5973
  102.0550
  106.6240
  107.9800
  108.7690
  111.2700
  117.7490
  108.0910
  112.3620
  111.4190
  105.4540
  104.0690
  103.3510
  101.1510
  106.0070
  110.3660
  112.6480
  110.3450
  107.7070
  100.7470
   98.9794
   95.4092
   95.2811
   96.3295
   98.1356
   95.1754
  101.9450
  104.9150
  102.3010
  103.3810
  107.5620
  112.4050
  112.4250
  109.4710
  104.2540
  103.1120
  109.7860
  109.4960
  115.8960
  114.9910
  114.8200
  109.3290
  115.7510
  112.1090
  109.0030
  104.6540
  115.5500
  116.9010
  122.4900
  121.9720
  115.5240
  118.7930
  118.2550
  122.1980
  122.5560
  120.5520
  130.0080
  121.1600
  122.0590
  112.7980
  116.2480
  115.0760
  107.8620
  115.1540
  117.6820
  111.6590
  118.1490
  111.4370
  117.0290
  123.4420
  123.8570
  120.8870
  124.4270
  116.9220
  118.0430
  117.8780
  122.8910
  115.9360
  111.4190
  112.1660
  120.4330
  120.2270
  122.3100
  120.0000
  123.7500
  118.8180
  109.5000
  113.4790
  111.6690
  111.8200
  111.2650
  112.5630
  108.8920
  106.6950
  114.2100
  118.3820
  116.4420
  116.8550
  116.9470
  122.0000
  123.5640
  126.3680
  114.4340
  122.8700
  129.7890
  123.5820
  115.3750
  120.8470
  123.0190
  119.6080
  119.4590
  120.3530
  114.7180
  110.7470
  112.9530
  111.8790
  105.9380
  116.1870
  107.2940
  103.6120
  102.6220
   96.0708
   99.7382
  103.3150
  100.8260
  101.2660
   98.4061
   97.1904
  104.8360
  100.3130
  106.8760
  106.5070
  114.7830
  111.2410
  105.8050
  103.4370
  104.4610
  104.8290
  107.7000
  101.2050
  103.9020
  102.1010
  102.9140
   99.7503
   97.2372
   95.1611
   98.2012
   98.6663
   99.0669
  104.8500
   98.0947
  105.8500
  104.7130
  102.3870
  102.0970
  110.9790
  111.5890
  107.8540
  115.2280
  113.5960
  116.2800
  118.4340
  115.3190
  116.8420
  112.8550
  115.9120
  114.1500
  108.4130
  107.8870
  109.9700
  110.5830
  117.2220
  109.7750
  112.4630
  113.5440
  112.3910
  107.4810
  104.9400
  110.4450
  110.1710
  113.0030
  114.1870
  107.1510
  111.9290
  120.2710
  110.1100
  118.1050
  105.7880
  110.1300
  107.3940
  106.8160
  109.4950
  106.8270
  103.9820
  103.3890
   99.6989
   96.2969
   93.4386
   88.0219
   92.5245
   88.6330
   99.3752
   99.3126
   99.9075
   98.6092
  105.9690
   96.5987
   88.1567
   87.9863
   88.2238
   94.9569
   96.1732
   94.1674
   94.7162
   94.1024
   87.9806
   87.9708
   90.1342
   82.6396
   93.7457
   91.4472
   89.6714
   89.5130
   90.8844
   90.7010
   88.7618
   88.5496
   84.2348
   91.3135
  100.3610
   86.9109
   94.1929
  100.2320
   92.2894
  104.3920
  103.2750
  105.3620
  103.6160
  107.2000
  108.2800
  105.7900
  107.3140
  112.0940
  112.1810
  107.7520
  109.4420
  114.1260
  111.2980
  103.6930
  105.8070
  109.5450
  105.0380
  101.8710
  106.0080
  112.5680
  110.6180
  114.6150
  115.9780
  117.0320
  116.2370
  112.5330
  110.8340
  113.0610
  103.7690
  106.5190
   99.9229
  109.8340
  104.4990
  107.2950
  112.7850
  108.3580
  109.9270
  102.6910
  107.0060
  109.3340
  107.7690
  106.2910
  106.2810
  103.8830
  106.0770
  101.6490
   96.0827
  106.3320
  108.0180
   97.4277
   98.0468
  108.0510
  107.7930
  109.6350
  106.4300
  101.0540
  111.3310
  116.2760
  120.9130
  119.6120
  119.0020
  115.9990
  115.2190
  117.5710
  111.5360
  104.9400
  109.7860
  106.2410
  112.5730
  117.9060
  112.5110
  109.8260
  113.6830
  113.6920
  112.1270
  105.4980
  102.4630
  107.6700
  108.8520
  108.4500
  110.1870
  106.5570
  109.1940
  115.9280
  110.5780
  107.4700
  102.2410
  100.4780
   92.6036
  101.0590
  100.4940
  105.5000
  105.6260
   99.7905
  101.6350
  105.1990
  105.5510
  112.6590
  112.8930
  117.1150
  109.4680
  108.9110
  108.6730
  107.5990
  113.0760
  113.5600
  107.9680
  109.9950
  110.5670
  108.2380
   99.0992
   98.4405
  107.6180
  102.1560
  102.3730
  114.9990
  116.0460
  114.9600
  110.3090
  110.0960
  109.3730
  107.5730
  109.3690
  112.0990
  110.6020
  104.8240
  109.0600
  101.7030
  109.1310
  109.8660
  101.6250
  112.4070
  113.8970
  112.1670
  115.0000
  106.4150
  109.0930
  111.4340
  111.3880
  115.1040
  113.6330
  108.9090
  104.4010
  101.7090
  109.0230
  111.8980
  101.9170
  113.0460
  114.5370
  108.4340
  111.3970
  112.8230
  113.7240
  111.5790
  109.7000
  111.6260
  107.7930
  110.0130
  117.8580
  109.3830
  111.1110
  117.0790
  115.1380
  120.5110
  116.5730
  110.0220
  113.0290
  118.9400
  116.1240
  115.1410
  122.4400
  119.2830
  114.6690
  116.9700
  111.6930
  115.3750
  118.8980
  119.2190
  115.8770
  107.6370
  116.8670
  122.6890
  118.6990
  119.6060
  122.8280
  122.5910
  117.7230
  112.4290
  112.1500
  111.2580
  106.6960
  113.9890
  108.6900
  118.9260
  122.8620
  120.3960
  119.9030
  126.2570
  126.0540
  120.6370
  127.0300
  128.7050
  128.6200
  124.1770
  124.2410
  119.5230
  121.0350
  122.0360
  119.4340
  117.5480
  117.5960
  112.5290
  119.1040
  122.5820
  124.2570
  116.6840
  124.5510
  125.0190
  121.9980
  123.7760
  122.4600
  134.9700
  124.7500
  123.4190
  124.3720
  120.2040
  123.8770
  124.6940
  124.2160
  121.8210
  118.5440
  112.3880
  109.1840
  104.5380
  100.3900
  106.2400
  103.1930
  105.8370
  105.8340
  102.0370
   99.8969
  100.7730
  101.1590
  107.7010
  105.0920
  105.4650
  104.4280
  107.6100
  115.8760
  115.7410
  112.8290
  113.1520
  107.6420
  101.9660
  102.9190
  111.2730
  111.2190
  115.1510
  111.8520
  112.7960
  116.8820
  116.2380
  116.4720
  114.0400
  122.0470
  119.2490
  119.2830
  120.0000
  120.3460
  123.8810
  118.2170
  120.8670
  123.9860
  122.3960
  124.3420
  119.4300
  115.6850
  116.8310
  115.9370
  113.0830
  112.6620
  112.2890
  117.6120
  112.5150
  113.4500
  109.4940
  105.4010
  109.8670
  115.7650
  112.1380
  110.8210
  113.3810
  117.5330
  120.1660
  120.1460
  107.7610
  115.6700
  110.7040
  109.8530
  115.2090
  118.8910
  116.3250
  116.6490
  110.5040
  110.3100
  111.0480
  108.7630
  112.5930
  120.1410
  122.8460
  122.4190
  115.9210
  117.6620
  116.9560
  115.4380
  112.3390
  116.2160
  112.3000
  105.6690
  103.5420
  107.4190
  109.4160
  106.0380
  110.1180
  109.7620
  115.2430
  110.5180
  115.7210
  109.5060
  109.2670
  115.2030
  114.7510
  109.8120
  107.2430
  105.2770
  110.2470
  105.2090
  106.4370
  105.6140
  105.6080
  111.4170
  108.0060
  110.9660
  112.3020
  102.9770
  102.6970
  104.8960
  105.8930
   99.6842
  101.9470
  101.8890
  108.8720
  100.1610
  103.7550
   95.4578
   99.4073
   96.6302
  104.8610
  106.6260
   98.1686
  103.0180
  111.2020
  107.7130
  108.9110
  112.8100
  117.4060
  116.5780
  103.7230
  102.8260
  108.0180
  111.7320
  108.2360
  110.9030
  106.0660
  109.1950
   93.8428
  103.0810
   99.4795
  105.0830
  104.1140
  109.9320
  108.8510
  105.3610
  108.1010
  104.5080
  111.0600
  112.8570
  108.3450
  102.6240
  114.8160
  112.0110
  112.8660
  113.0650
  113.6190
  111.7140
  107.9870
  108.2220
  109.8860
  105.4990
  105.6150
  106.2110
  111.2040
  112.2000
  112.5860
  111.1850
  114.2480
  118.3980
  123.4730
  117.5420
  119.1990
  110.1750
  108.7090
  109.8480
  111.9370
  113.1770
  103.2480
  110.4630
  108.6210
  109.5520
  113.4020
  116.1980
  110.6860
  119.7650
  115.8280
  118.8760
  119.1050
  124.5390
  123.2730
  122.1070
  117.7060
  118.4310
  114.8660
  112.8200
  110.4880
  110.6600
  114.0320
  115.6710
  114.0260
  115.3760
  110.9100
  120.4480
  118.5420
  117.9100
  120.9260
  120.1430
  115.7970
  114.1730
  112.8040
  115.4150
  116.3050
  110.3630
  106.5340
  108.6340
  112.6230
  115.4580
  119.1230
  120.6640
  117.3140
  121.0460
  117.2110
  120.1120
  124.2240
  121.8000
  115.9460
  110.5920
  112.7260
  120.9170
  123.3370
  121.7410
  118.7790
  118.7170
  113.3630
  113.4140
  120.7950
  113.6410
  111.1320
  117.5860
  121.5160
  129.2670
  129.8850
  132.0190
  127.0860
  126.0170
  130.7970
  125.0250
  123.5730
  126.0170
  124.5150
  126.4280
  125.9500
  128.4540
  128.0230
  124.9480
  131.8940
  121.4320
  120.4460
  120.4370
  126.3610
  120.6650
  120.6510
  122.8100
  119.8140
  127.6660
  125.3920
  119.8360
  115.5340
  121.6650
  122.0670
  118.0600
  119.4900
  118.1490
  120.7880
  120.7170
  119.5220
  120.3890
  124.7480
  122.6370
  118.9540
  117.6640
  123.0150
  129.2440
  123.7600
  123.5650
  125.8980
  124.0890
  129.1080
  122.1160
  128.3710
  123.8730
  126.2380
  124.3130
  124.3390
  116.7120
  117.2690
  111.4970
  113.3240
  108.2500
  110.3940
  118.2210
  112.8660
  110.6110
  113.0610
  116.3140
  121.3780
  111.9980
  116.1030
  119.5800
  113.8790
  116.0300
  120.9800
  115.5500
  115.1110
  120.1130
  118.4580
  115.0270
  119.6080
  120.1190
  112.6850
  115.0910
  117.3740
  112.7630
  117.6980
  110.0120
  112.1090
  112.7080
  104.9200
  119.3410
  118.2290
  119.0140
  118.9270
  121.2560
  120.3260
  120.1600
  125.2100
  120.6710
  121.9550
  124.5210
  118.0480
  114.4270
  113.8480
  113.8440
  114.3610
  111.7960
  117.1430
  118.2720
  119.1640
  121.9000
  128.3400
  128.2420
  122.4810
  125.0760
  129.3280
  125.5010
  120.9840
  121.9420
  121.1130
  121.4090
  117.5110
  113.6040
  119.5230
  109.4160
  117.3530
  109.0180
  110.2720
  122.0720
  123.2770
  113.0060
  115.0740
  115.1930
  121.5680
  119.2980
  119.8130
  118.1920
  119.4780
  120.9110
  119.5950
  115.4350
  113.2560
  108.8850
  120.6090
  124.1420
  123.1440
  121.0730
  121.0700
  122.5600
  118.2850
  131.3110
  122.7180
  128.1000
  124.4420
  121.7460
  125.3640
  120.3510
  123.3760
  118.2720
  121.5860
  118.3470
  113.9220
  111.0370
  112.1790
  109.7430
  118.6580
  114.9080
  112.6840
  111.2990
  109.2080
  110.5890
  111.2070
  107.9690
  106.9380
  112.6000
  114.4580
  108.9780
  110.1630
  110.9160
  110.9930
  108.1280
  102.6960
  109.0480
  108.1640
  115.4370
  110.7560
  106.1140
  110.6770
  114.9380
  105.8130
  114.2510
  105.6660
   99.1771
   99.6391
  105.1440
  100.0510
   96.4747
  100.9900
  106.1030
  100.8530
  106.6540
  113.1010
  110.8160
  116.1100
  119.8280
  118.7740
  115.1130
  116.2020
  113.0050
  112.6280
  113.8580
  114.2710
  116.2390
  112.9090
  107.5910
  107.4920
  106.2390
  109.4550
  111.3270
  108.1470
  105.8130
  100.9940
  100.3280
   95.8350
  105.8390
  104.1350
  106.5340
   97.8903
  108.2380
  111.2980
  110.6390
  119.4840
  114.4890
  117.2810
  113.0150
  111.6480
  118.5900
  112.2320
  115.5120
  112.0990
  108.3640
  112.7140
  105.8850
  107.9730
  108.6290
  109.7420
  103.2390
   94.7149
   96.2158
   95.7473
   94.5387
   90.4349
   90.8500
   87.7052
   88.7865
   93.3514
   87.5509
   93.7379
   96.4409
   90.4586
   95.5823
   87.3583
   93.2927
   80.7934
  101.2340
   91.4435
   93.0514
   91.9596
   89.6920
   90.0103
   85.1913
   89.1496
   97.0447
   95.4453
   94.6870
   87.8412
   91.7189
   95.2652
   90.0862
   95.0367
  101.1400
   91.6966
   93.7458
   93.6992
   96.3855
   91.5448
   95.1874
  101.3400
  100.2490
  102.3550
  102.1700
  102.0310
   95.7874
   96.1053
   99.1168
  104.8850
   97.5428
  102.0790
  104.3730
  100.0330
  101.5900
  104.3160
  109.0600
  108.1870
  113.9650
  110.4030
  102.7440
   99.9802
   99.9543
   89.3700
   89.7509
   89.4254
   84.9243
   91.9701
   99.1492
   89.7133
   91.9727
   94.0335
   91.3853
   93.9727
   92.9322
   87.2101
   93.5771
   97.2619
   95.9980
   91.8176
   86.6491
   94.1419
   94.4457
   96.0731
   92.1527
   91.1510
   90.2026
   92.8306
   94.8648
   96.4957
  101.0820
   96.0468
   93.5493
   95.0982
  101.4870
  102.4040
  101.5260
  101.1490
  101.8010
   99.8966
  103.9620
  101.1000
  104.9360
  104.5050
  113.3930
  100.6990
  106.3650
  108.2290
  103.4640
  103.7450
  106.8610
  112.4660
  103.9590
   97.7385
   97.5969
  100.7280
  102.6770
  104.1230
  102.7240
   98.6666
   99.1850
   99.5427
  106.8540
  109.5150
  105.7280
  114.4380
  111.0220
  109.9890
  111.0790
  111.7570
  103.8460
  102.4010
  104.9940
  103.8820
   98.3237
  104.3740
  105.3730
  106.6180
  111.0850
  109.5770
  114.1860
  114.9870
  114.2930
  112.7130
  111.4110
  108.9860
  107.9780
  110.7430
  109.2300
  106.4790
  104.7180
   97.1509
   96.8274
  104.8150
  107.5260
  107.1480
  103.4300
  106.2650
  108.8090
  115.8640
  114.3520
  112.2710
  107.3780
  108.1750
  112.0840
  112.4960
  106.9410
  107.3020
  108.1040
  102.1040
  105.7460
  104.3520
  110.0550
  101.1850
  105.5440
  103.4840
  104.1680
  102.8140
   96.7487
   97.9065
  101.7860
   99.6006
   99.7280
   98.8844
   95.0673
   95.5554
  103.7460
  100.2620
  103.8070
   99.4124
  102.7190
  108.4880
  111.1140
   99.8301
  107.8870
  107.8720
   99.0742
  101.6910
  103.7810
  109.1710
  105.1170
  108.7340
  107.1040
  109.4660
  107.6040
  114.3440
  106.7770
  109.5680
  105.6130
  104.9960
  106.6600
  105.1330
  102.6680
  103.6260
  103.8590
   97.5060
  101.0820
   96.4202
  100.1720
   93.2609
  101.0560
   98.9078
   98.3898
   96.5148
  100.4930
  101.2870
   97.9528
   97.1981
  100.0060
   97.7512
  100.6950
   93.9143
   91.1196
   98.3307
   97.6054
   95.5923
   86.2061
   89.1472
   93.9309
  102.1970
   98.5882
  102.5440
  102.4170
   96.2063
   98.1373
  101.3630
  100.1790
   95.6890
   97.6095
   99.7932
  107.7470
  101.4200
   91.4819
   89.9828
   80.5049
   87.3250
   90.0153
   90.6539
   95.2240
   98.5373
  101.5700
  100.3210
   98.5254
  102.4770
   89.7529
   95.0101
   89.8194
  100.0060
   92.8706
   94.4867
   97.9524
   94.7936
   93.6910
  104.7430
  103.6030
  101.3110
  101.4740
   95.9522
  102.3960
  101.5830
  100.0290
   98.5000
  101.1970
   96.7469
   98.0199
  102.2070
   96.9790
  106.3520
  100.2500
   97.6864
  107.4730
  107.6270
  107.5540
  105.8100
  107.5690
  102.6090
  102.5970
  104.1230
  106.3310
  106.2350
  109.8450
  108.8950
  106.8500
  113.7880
  108.5730
  111.7400
  106.6640
  109.1850
  107.4750
  102.7590
  106.0850
  106.6830
  102.9650
   98.2643
  105.0710
  108.5620
   97.6381
  102.6810
  108.3740
  111.1300
  108.3420
  105.1470
  102.1640
   99.3220
  100.5990
   99.6940
  101.3820
   99.7971
  107.0760
  107.0870
  112.4210
  114.9100
  114.0120
  118.0380
  120.5220
  117.0410
  118.4420
  117.4990
  112.4410
  111.8600
  114.3630
  118.3320
  117.0350
  120.7700
  116.4170
  115.8250
  116.7820
  117.6000
  114.3290
  112.6250
  110.3880
  109.3790
  110.1830
  104.1920
  112.3710
  112.6730
  110.2040
  112.2640
  102.2690
  107.4250
   98.1966
  106.1740
  104.1560
  104.0740
  107.4750
  111.4180
  110.7420
  118.3020
  114.2330
  114.4980
  115.9480
  120.6430
  113.1590
  111.6070
  103.8270
  107.0790
  109.8320
  111.5860
  116.0220
  117.3520
  114.3170
  109.5120
  114.8990
  108.8630
  113.0580
  115.8160
  109.5350
  114.7280
  109.3930
  113.9790
  115.5880
  117.4530
  121.2740
  107.8790
  113.3060
  102.0170
   97.1358
  100.6050
   96.6324
  107.5210
  105.0410
   98.2205
   91.6934
   96.4756
  101.6380
   94.6437
   88.8762
   87.2089
   92.0386
   87.6334
   91.1653
   89.9291
   86.2940
   83.9198
   94.7185
   93.5812
   81.4137
   88.0569
   95.0466
   92.3928
   87.1630
   91.2978
   80.8881
   80.6723
   76.8164
   75.5519
   83.3364
   82.0338
   87.6859
   89.8077
   89.5850
   81.8207
   89.4231
   86.9638
   91.4287
   88.0972
   88.9523
   82.4151
   83.9418
   93.0502
   93.3788
   90.9848
   87.0988
   87.8332
   81.1360
   85.4205
   85.7798
   90.6758
   85.6826
   81.4089
   77.5348
   75.7789
   78.4810
   79.9586
   79.5236
   79.8806
   83.9044
   88.5978
   77.3939
   84.9197
   83.3941
   86.1540
   89.4358
   88.8824
   93.5124
   93.1055
   89.0908
   95.2849
   89.6480
   90.7127
   90.8677
   90.5532
   90.6928
   90.2262
   89.3863
   88.2921
   86.7818
   86.5766
   92.5057
   92.7179
   96.7015
   91.5874
   91.3984
   88.9510
   84.0315
   79.3999
   80.5939
   72.2538
   70.4020
   72.4697
   79.8318
   79.1913
   84.8534
   83.7843
   86.6009
   82.7596
   80.9879
   83.1973
   82.7959
   84.7294
   89.1065
   76.7737
   84.3039
   83.8509
   88.5559
   93.6570
   85.7520
   86.5894
   89.1963
   85.5550
   93.7223
   87.8958
   81.8649
   91.9402
   91.8366
   84.8842
   94.7457
   89.7645
   97.3550
   97.1878
  104.6730
  102.4530
  110.8330
  108.2420
  107.2490
  110.6860
  107.6760
  107.1080
  109.6160
  117.8920
  109.0120
  113.5750
  112.4850
  110.2560
  101.7620
  107.6850
  105.2290
  106.8080
  111.9660
  107.7730
  111.6440
  108.9380
  109.0670
  113.6470
  114.3430
  109.1210
  115.0790
  106.0880
  116.9440
  102.9100
  106.3890
  106.8590
  102.4640
  108.2140
  113.7690
  104.5080
   99.7921
  108.7140
  110.5080
  109.9950
  111.6560
  112.4400
  116.0280
  113.0900
  118.0740
  109.9380
  110.2690
  106.1210
  106.7570
  107.4060
  112.0990
  111.5980
  111.8550
  104.3330
  107.9090
  108.7490
  109.5450
  106.4350
  108.9700
  110.9010
  113.2950
  111.8220
  102.0120
  101.4620
   97.4506
   98.4916
  101.0850
   99.0489
  102.3130
  113.2690
  112.5310
  119.8980
  116.2220
  124.4860
  122.4440
  119.6740
  114.7310
  109.5430
  110.3420
  117.4280
  115.8060
  115.0460
  110.7210
  114.7260
  109.7840
  110.0530
  107.9900
  109.8540
  104.9400
  105.1770
  107.7420
  109.2090
  109.2520
  109.2750
  110.0310
  109.1150
  108.6750
  110.5280
  112.5000
  104.8430
  109.7380
  110.2120
  108.3080
  114.7520
  123.2460
  113.5200
  125.5200
  112.9830
  107.7650
   98.7845
   97.9133
   95.8962
   96.6242
   91.3813
   83.6913
   85.8475
   80.1560
   87.0156
   91.1079
   94.4709
   96.4120
   94.9630
   98.0415
   96.4890
  100.9730
   93.7465
   97.4272
   94.2565
   88.5689
   89.9249
   87.9997
   86.1617
   82.3438
   79.8161
   81.5894
   80.2053
   86.9075
   85.4168
   84.9755
   91.5238
   97.2023
   99.1234
   97.9818
   97.5726
   92.3974
   90.8870
   96.7569
   99.1357
   94.2240
   94.6887
  103.9540
  111.8930
  107.7820
  113.2810
  108.4340
  107.9880
  109.1130
  109.1260
  110.3290
  111.2630
  117.0780
  117.8770
  120.5420
  124.2330
  122.3260
  120.1170
  116.9530
  119.0540
  122.4470
  118.0970
  117.9900
  118.8080
  124.8650
  128.2510
  123.6500
  127.6710
  130.4220
  128.0730
  119.6420
  121.4320
  123.2950
  122.6120
  118.6340
  116.0600
  113.4580
  127.0500
  130.8130
  117.8970
  104.5700
   95.0770
   89.1681
  106.3490
  112.8040
  104.2670
  105.2430
  110.0570
  110.0580
  109.4410
  113.9260
  118.7460
  112.6960
  114.7780
  103.6350
  105.5890
  109.8760
  109.3170
  111.2140
  108.2880
  105.1450
  110.7470
  113.8600
  111.4600
  109.2410
  107.3130
  110.7170
  113.5400
  114.7650
  118.6070
  119.7070
  119.1680
  118.2110
  121.5600
  115.3080
  115.4530
  106.0270
  109.5670
   97.5571
   97.8990
   99.5922
   97.9868
  103.0980
   97.3401
   95.5582
   99.4749
   99.6596
   94.2558
   95.1913
   97.6029
  100.3370
   98.4546
  102.5800
   99.8294
   97.0208
   98.0661
   98.4467
  109.7120
   94.8287
   97.0384
   91.0099
   94.3692
   98.9670
  104.5560
  102.6820
  102.0340
  106.0930
  114.4980
  110.6500
  108.7120
   99.4342
  103.1960
  106.4580
  105.4600
  101.7820
  109.7020
  108.0710
  109.7100
  122.4840
  120.6560
  115.4970
  128.4460
  127.8150
  123.0740
  116.0020
  114.7550
  118.6960
  119.4510
  117.9280
  115.9030
  114.9600
  114.6970
  114.4340
  115.5650
  122.6620
  116.0460
  111.3110
  114.1290
  117.0050
  113.8130
  112.9180
  115.3070
  115.9720
  118.2360
  116.1980
  118.5100
  115.7010
  117.0840
  120.2580
  119.5960
  114.4700
  106.1600
  106.3150
  109.9090
  111.3790
  113.1010
  112.3760
  105.9140
  113.3470
  114.0720
  121.4940
  116.3360
  120.8400
  117.0920
  117.8010
  115.9660
  108.5970
  106.1990
  105.3290
  112.0860
  115.5040
  110.0330
  106.5230
  105.9960
  104.8790
  103.9300
  104.4580
  104.1830
  102.8170
  111.3340
  105.5550
   99.1798
   95.6644
   98.9002
   96.8089
   99.6524
  106.3820
  103.7570
  111.2970
  110.1950
  112.1100
  110.3220
  116.2410
  112.9320
   97.9522
  100.0240
   99.0878
  102.1010
  108.1450
  101.1700
   95.2160
  103.9940
  101.5250
  101.6530
   97.0486
  107.8400
  103.5360
   99.6823
   95.7608
   99.7886
  101.5240
  103.1810
   98.5490
   99.3860
   95.3342
   93.5426
   94.4236
   97.6655
  102.3850
  101.6010
   98.4438
   98.9258
   97.6384
  105.7000
  100.4880
   98.2388
   94.2874
  100.2950
  103.1610
  103.0860
  101.2870
  103.2980
  103.8800
  109.6120
  112.1250
  108.5880
  115.9440
  113.8080
  110.0630
  111.0170
  108.6630
  108.9560
  105.3720
  103.3340
  109.7900
  105.9260
  107.2350
  110.1540
  110.4560
  107.6680
  105.6380
  112.8830
  113.3950
  107.6740
  107.4470
  111.5270
  106.7320
  110.4720
   97.3724
   94.3195
  101.4520
   93.4057
  103.3890
   90.7281
   97.5870
  104.5600
  102.4520
  113.0850
  110.4790
  108.7890
  116.0860
  116.8000
  118.9620
  125.6480
  122.0690
  120.3310
  110.8870
  111.9990
  108.3250
  105.9790
  104.2470
  112.0560
  100.8690
  100.3980
   97.7053
  109.4890
  116.3450
  109.1100
  109.5120
  110.5240
  115.8560
  106.6460
  101.3390
  109.4210
  108.3830
  104.3020
  109.9880
  112.1400
  107.5250
  104.6440
  103.4950
  111.9510
  116.2780
  113.9550
  110.0480
  108.4920
  105.9290
  109.1930
  114.9600
  106.5650
  103.4970
  103.7800
  102.3670
   99.4964
  106.9350
  106.6650
  108.3330
  110.8210
  104.9250
  113.0760
  112.8510
  117.7190
  122.5990
  123.1370
  123.3120
  119.0490
  122.2460
  122.3410
  115.2050
  117.0640
  113.3750
  124.7410
  127.4950
  115.9130
  122.6950
  125.6650
  124.3830
  123.3440
  129.2270
  125.9140
  118.5900
  117.3330
  109.9440
  115.6250
  117.3150
  120.8280
  121.1500
  122.4020
  117.5620
  114.3390
  112.0770
  100.0570
   82.2871
   99.4527
  103.8070
  126.0890
  119.7280
  119.2370
  122.4250
  115.6550
  112.9900
  117.4130
   92.2460
  100.5760
  116.1560
  131.9290
  120.4560
  128.1750
  116.1860
  112.4380
  115.8090
  108.4680
  104.2610
  104.1490
  105.1500
  106.8560
  109.3240
  106.0760
   99.1775
   99.7871
  102.1310
  103.4520
   97.6596
  108.1310
  101.4910
  100.0870
   99.9419
  109.2220
  108.4360
  109.9790
  102.0140
   83.3596
   98.9792
  117.2770
  100.6610
   97.1848
  120.1850
  115.6720
  114.0770
  113.7950
  120.4750
  118.8650
  111.0010
  112.5580
  108.2780
   86.0385
   96.2291
   95.0362
   94.8510
   90.8150
  105.8190
   98.7796
   99.2340
  114.7820
  112.0810
   95.6091
   86.0150
   83.2857
   87.0458
   87.3774
   86.8363
   88.6317
   86.1335
   80.1772
   84.5246
   84.9322
   83.1610
   81.1530
   80.2826
   76.4100
   81.6844
   84.1210
   86.4537
   92.2055
   87.1147
   90.2062
  100.8550
  100.3130
  114.8400
  109.1670
  111.3450
  109.1700
  112.7640
  107.7380
  110.6220
  109.3360
  109.7480
  114.6210
  113.6970
  114.9610
  115.1960
  114.8630
  126.5340
  124.5560
  125.1180
  124.1610
  113.9320
  113.0550
  110.2160
  107.2480
  105.4690
  108.6180
  115.2240
  113.0240
  116.0580
  119.5200
  114.4140
  114.9970
  113.5720
  112.9500
  111.7080
  108.4350
  111.7490
  114.3780
  114.3070
  112.6670
  118.9060
  123.8700
  115.9520
  115.1150
  119.4870
  114.8070
  120.1620
  125.0990
  117.8480
  125.7180
  126.1520
  120.5000
  125.0940
  130.4550
  111.7260
  113.6680
  115.3770
  111.6710
  114.9260
  114.2030
  108.6230
  112.0220
  110.7230
  104.5320
   98.3934
  103.4820
  107.9740
  107.6150
  108.7290
  114.4860
  112.4240
  117.9420
  111.7060
  110.7060
  108.4610
  117.6250
  107.9390
  107.9880
  104.8260
  103.6780
  116.6870
  112.9170
  105.7550
  103.9070
   96.8523
  102.8080
  106.8500
  108.8490
   99.1889
  108.2930
  111.0240
  112.4030
  116.2520
  116.0070
  114.0200
  110.7240
  109.4780
  115.9140
  106.7980
  101.8090
  114.4230
  111.0400
  117.1370
  117.0030
  111.0230
  105.9370
  106.4580
  112.0050
  111.0070
  113.4250
  112.8220
  113.7810
  108.2690
   96.3869
  105.1040
  106.4570
  111.4010
  109.3560
  105.1980
  106.4160
  107.5380
  111.1610
   99.1152
  104.7450
  110.9890
  105.8400
  109.8190
  109.6780
  103.9100
   93.5721
  100.3610
  106.0850
  105.8420
   98.6827
   96.5611
  102.5920
   93.2629
   88.4537
   94.8692
   92.8478
   96.4225
   90.9899
   95.5713
   95.4496
   90.1569
   85.0872
   88.4090
   91.9560
   90.9879
   91.7146
   93.8509
   83.8308
   93.2452
   89.1161
   94.9772
   95.3724
   87.9683
   91.9006
   89.0519
   91.5742
   86.2124
   86.8849
   72.4284
   77.2235
   77.1153
   74.4067
   91.3840
   87.6359
   84.9396
   86.4640
   91.0400
   89.1269
   90.1572
   95.1975
   93.8321
   96.5577
   90.2461
   90.9869
   92.7206
  100.4040
   99.8384
  101.1760
  105.7750
   97.0658
   96.5690
   90.3746
   91.7962
   89.7690
   95.3286
   92.5529
   96.6671
   92.0943
  101.7960
   92.7404
   96.7707
   95.0537
   98.7752
   86.5808
   95.6339
   91.2299
   84.7215
   77.9419
   85.7227
   92.5577
   96.1999
  100.9250
  100.7310
   91.8778
   95.3756
  103.9520
   91.0280
   93.4898
   96.5448
   94.0083
   95.9256
   88.6684
   94.9789
  101.5720
   88.7090
   85.7371
   87.6705
   88.2623
   94.3337
   99.1612
   91.8152
   92.0267
   98.1386
   98.4024
  104.3650
  103.7960
  108.3000
  112.5920
  110.8500
  108.5180
  107.1340
  106.5110
  111.2760
  112.3080
  114.2320
  113.0590
  110.1240
  111.9840
  106.9730
  104.3380
  105.8560
  104.1800
  106.1340
  105.0380
  108.5200
  101.7180
   99.2204
  100.3740
   94.5502
   90.5266
   99.7734
   98.2024
   94.0200
   95.5072
   98.1425
   95.8413
   97.9971
  100.1570
  107.3410
   98.8270
   99.2785
   98.9891
   98.3821
  102.8030
  105.8250
  101.3850
  103.9990
   97.0793
  103.2270
  101.1130
  105.6520
  109.0510
  107.5930
  106.4760
  107.0630
  102.8020
  108.3790
  110.6020
  106.6140
  118.1270
  111.4850
  110.4270
  115.8100
  115.3350
  118.3780
  109.9520
  106.8200
   98.0912
  101.6650
  103.7620
  106.7030
  110.0170
   98.7773
   98.5453
  109.4980
  113.5110
  107.6110
  111.2310
  114.3170
  111.3350
  109.7800
  111.3340
  111.3400
  112.6530
  109.3210
  105.3950
   98.2858
  108.0520
  101.6940
  100.0250
   95.9427
  110.1940
  114.6070
  126.5410
  120.5420
  119.1290
  116.5750
  110.4840
  106.3290
  105.6450
  107.6270
  110.0160
  103.8090
  103.6040
   99.9177
   94.7745
   99.8994
   98.2955
   92.9855
   88.9582
   97.9083
   96.2569
   96.4169
   93.7893
   87.0837
   86.2616
   89.6960
   97.3914
   96.9071
   97.6433
  101.3530
   99.2292
  106.4870
  101.5890
  104.0110
  101.6800
   97.0310
   97.6078
   98.8604
  102.4130
  100.5020
  102.1100
  101.5030
  110.9710
  116.8410
  112.7100
  113.8730
  117.2600
  116.1670
  118.9490
  116.1670
  117.4260
  117.9170
  120.3400
  123.7210
  124.4820
  120.2650
  121.7370
  117.8860
  121.3300
  115.6910
  115.5050
  118.3790
  124.6330
  114.5740
  117.8660
  125.0480
  118.5780
  120.1360
  117.6550
  113.9350
  120.1550
  124.4630
  130.3470
  125.1720
  126.6740
  126.3250
  121.4520
  116.8730
  119.6580
  123.7970
  119.6570
  115.7270
  123.0110
  129.9070
  138.9120
  135.6190
  126.8240
  124.1100
  124.9680
  123.4220
  129.1660
  123.6410
  130.0110
  123.5710
  128.5600
  128.1960
  125.7380
  118.7330
  120.3640
  113.8840
  123.9960
  121.7180
  120.6680
  122.6690
  124.3060
  116.4590
  114.7710
  113.2510
  114.1510
  112.6000
  112.9100
  117.6300
  115.4160
  112.8400
  116.8760
  112.6950
  115.8620
  115.2390
  106.4740
  107.9450
  105.2640
  100.1360
   97.4743
  104.3560
  100.8830
  103.2280
  109.1540
  110.0550
  103.8020
  103.9510
  108.1540
  113.3190
  117.4880
  115.6820
  105.2500
  105.8890
  110.7870
  106.5100
  108.6920
  113.8850
  106.0850
  106.7770
  109.4610
  114.5770
  116.5230
  117.5380
  118.4330
  117.1990
  120.9690
  120.7560
  122.7250
  116.4910
  122.3000
  127.5850
  122.1860
  119.9890
  122.0940
  112.8990
  120.2020
  120.5390
  117.3670
  112.7430
  113.4570
  111.2850
  120.0130
  125.3310
  125.9750
  125.7330
  128.8110
  126.0190
  131.9660
  124.5200
  120.2630
  127.1800
  126.0020
  125.7660
  124.6620
  129.3790
  130.0270
  130.2570
  130.3330
  134.0370
  127.0150
  129.3520
  125.6180
  124.0630
  130.8840
  132.1580
  132.6690
  134.8980
  134.4960
  135.7270
  131.5220
  136.5390
  135.2570
  125.6880
  135.2800
  132.4720
  128.8540
  127.3090
  121.7340
  121.1570
  117.6730
  121.2900
  115.7970
  123.4450
  124.0340
  113.2080
  121.1610
  118.3150
  124.0100
  116.9010
  109.0800
  112.6800
  114.4100
  115.2270
  110.5740
  107.6770
  108.9950
  105.7700
  112.3170
  115.1880
  119.5890
  123.3470
  113.5420
  116.3350
  123.4180
  117.5610
  123.6700
  104.3200
  113.7110
  111.2070
  108.6930
  111.1260
  103.5740
  105.7720
   97.5721
  101.2890
   99.1690
  100.1220
  103.6320
  104.3800
  101.0240
   99.3390
  107.6600
  108.5150
   98.8363
  100.6200
   99.9733
   97.6357
  100.3550
   98.6050
   93.9168
   97.8345
  102.8010
  101.9630
   95.9391
   90.6800
   96.6840
   94.2035
   95.0380
   94.7577
   92.9896
   92.0434
   93.3365
   93.3194
   92.0425
   87.2300
   94.0914
   94.0637
   93.0523
   98.1856
   93.9551
   98.4061
   92.9698
   87.0443
   84.6819
   85.3907
   97.6169
   99.9721
   98.5843
   98.8546
  101.2580
   98.3880
  100.0360
  100.9170
   92.9447
   97.8086
   85.7695
   93.5317
   86.3316
   93.2068
   92.1648
   95.9119
   96.0104
  103.3580
   97.3332
   90.3005
   96.8301
   98.6573
   90.9921
  100.8100
   93.5818
  102.5590
  102.0370
  101.9880
  103.3330
   99.3225
   95.7546
   99.7782
   96.2355
   97.5377
   98.8944
   86.6160
   97.1637
   94.0780
   95.3109
   88.8494
   99.9494
   94.0737
   93.5475
   94.6159
  101.3380
  105.0120
   97.7727
  104.1680
  101.5950
  106.4960
  103.8090
  107.3120
  102.8300
  104.5790
  111.2280
  109.7090
  111.3870
  116.9270
  114.3650
  106.9360
  110.0690
  121.4250
  122.5240
  122.9920
  115.8730
  115.4150
  118.2490
  110.8210
  114.8670
  113.4630
  118.2120
  122.4500
  125.0510
  122.0090
  119.5820
  128.1370
  127.5050
  126.4200
  110.9850
  107.9750
  105.3570
  106.5330
  112.3540
  107.5610
  108.5100
  109.8680
  114.0980
  108.2520
   97.1823
  100.9940
   97.5387
  102.4920
   98.8252
   84.3173
   89.5680
   90.6669
   94.3986
   98.6507
   97.0056
   94.7718
   93.2524
   97.6881
   88.6733
   87.4960
   94.3660
   93.7629
   92.9284
   99.8708
  105.0030
   94.8158
   94.1689
  100.6690
   97.2236
  100.7570
   96.6425
   99.9144
  110.3720
  106.3980
  102.8350
   90.5925
   88.9905
   99.3258
   92.6405
   86.2166
   95.7463
  104.3100
   99.8517
  101.2820
  122.0540
  107.6370
  110.8670
  118.6310
  127.5040
  110.8250
   92.6179
  122.0890
  120.3500
  118.8800
  123.2480
  123.3400
  121.3430
  118.7290
  106.8630
   90.6198
   99.7116
  125.5110
  128.7260
   89.4092
  121.5160
  108.7500
  111.3230
  141.2510
  119.0910
  125.0860
  129.3820
  133.3110
  110.0570
  114.7070
  109.9620
  108.2290
  124.8380
  108.8850
  110.1000
  114.0320
  111.9920
   97.5762
   98.4801
   95.7278
  108.3060
  112.7780
  110.7390
  116.3640
  109.7300
  114.8530
  113.6000
  118.0230
  131.7790
  112.5850
  111.7930
  107.7390
  101.4680
  106.2300
  115.1130
  118.3190
  124.1810
  115.2700
  111.8010
  118.1010
  114.9740
  122.3330
  103.7550
  112.3570
  111.8490
  111.6570
  123.3530
  103.4160
  103.7560
   82.0271
  111.9180
  127.2180
  128.3250
  134.9710
  130.0060
  123.7630
  122.0940
  129.5020
  126.3840
  133.2310
  130.0040
  128.6610
  116.3620
  122.7000
  120.0720
  122.5550
  114.7440
  126.8610
  126.5670
  116.6840
  123.9230
  127.4450
  102.9020
  102.1870
  110.0170
  105.8920
  110.2530
  111.5240
  107.1780
  119.7730
  119.5490
  117.8920
  128.6180
   97.2025
  112.6230
  120.1110
  110.4140
   95.1153
  115.7410
  120.2020
  120.7100
  120.8950
  119.7990
  116.5670
  118.4000
  116.0030
  103.5250
  111.9980
  118.6260
  119.4870
  115.1400
  114.5400
  111.0220
  108.6260
  108.4480
  107.2900
  110.2830
  117.4570
  119.6030
  119.4690
  122.8710
  128.7710
  126.4750
  129.5180
  130.0990
  121.9900
  113.1000
  116.7060
  123.0530
  118.3580
  128.6100
  132.6170
  130.8080
  135.9990
  126.7720
  127.8480
  121.6960
  127.7800
  121.7760
  121.9260
  121.8240
  123.2130
  118.9780
  113.3620
  118.4290
  113.2620
  116.9600
  111.5920
  114.8830
  110.1340
  117.3700
  119.9080
  118.6070
  122.1880
  122.7740
  124.8470
  108.8850
  105.8590
  111.1260
  116.2380
  116.8260
  117.4110
  117.7060
  109.6450
  113.8900
  115.3630
  113.4800
  112.6040
  112.4140
  104.7720
  111.9140
  109.9100
  108.6750
  107.5540
  116.1300
  122.0300
  119.6050
  122.5570
  113.8230
  118.1330
  120.5190
  113.3510
  113.4220
  118.2850
  122.9140
  123.9950
  119.5500
  116.5460
  120.3170
  120.5170
  117.9330
  115.6630
  111.7940
  111.1120
  113.6350
  105.9770
  108.3780
  106.1640
  115.1750
  122.1950
  116.9880
  121.5770
  119.8510
  114.2320
  120.0790
  114.4800
  113.3940
  114.7700
  117.1680
  114.2530
  115.8050
  114.3810
  111.9080
  116.0240
  117.7780
  125.2820
  123.3290
  124.2340
  121.3800
  120.2410
  117.0790
  121.3060
  116.3460
  120.5460
  112.9610
  112.8120
  105.9190
  113.4590
  113.3950
  115.7180
  117.2950
  118.6830
  111.8630
  115.7690
  116.6640
  116.5870
  118.9370
  121.3970
  119.3560
  112.1350
  123.8200
  123.5550
  127.8340
  124.3060
  116.4010
  122.1830
  129.4930
  118.1980
  120.3940
  121.9330
  121.7610
  119.8710
  130.1760
  124.8820
  130.0600
  133.1530
  126.4690
  131.6570
  123.1900
  123.0970
  124.1730
  122.6930
  124.3420
  125.2900
  129.0820
  123.5920
  120.4580
  122.0910
  126.2650
  124.9400
  125.5790
  125.7980
  125.7440
  125.2410
  124.6680
  129.0940
  133.0250
  119.2140
  116.8280
  115.7050
  116.3310
  113.3880
  109.9100
  116.9670
  108.8420
  111.3670
  110.1130
  117.2270
  108.9910
  109.9380
  108.4980
  109.8230
  111.1470
  107.3990
  109.9320
  110.6090
  112.9560
  115.0650
  107.7060
  112.0520
  109.6050
  109.6470
  115.3700
  120.9890
  118.4940
  112.6090
  117.3820
  116.2260
  117.5280
  117.6020
  112.0030
  113.6550
  116.4980
  112.9090
  108.5950
  113.6080
  113.1730
  118.0180
  109.5410
  111.5700
  112.2780
  107.6030
  106.3830
  105.4800
  107.3090
  107.0810
  112.2280
  114.2140
  113.8840
  113.2630
  113.1300
  116.4480
  120.5330
  112.0090
  111.9830
  115.2820
  107.0740
  103.7510
  110.2790
  112.0490
  109.6410
  113.8170
  112.2490
  113.6420
  108.2370
  103.0500
  111.6960
  112.9420
  104.2870
  105.8420
  107.8140
  107.7110
   98.3013
   95.9402
   92.8093
   96.2609
   96.3827
   95.8495
   92.7570
   94.7235
   99.4146
   94.6623
  103.5530
   99.7685
   97.8688
   97.0497
   89.8031
   91.6720
   93.8956
   99.6156
   93.3322
  100.3020
  103.7520
  102.3630
   92.3763
   99.5111
   96.2058
   99.2310
   97.9210
   97.8925
  104.8590
   99.1602
  104.1410
   98.3536
   99.9594
   92.1541
   95.2048
   91.2437
   99.0784
  104.5500
   98.8953
   97.8938
  100.1150
  106.5780
  100.6610
  104.3960
  102.0100
  105.1440
  104.3560
  102.3380
  105.1340
  105.3310
  111.1760
  108.2720
  109.7260
  106.2780
  111.7630
  111.9810
  112.9640
  114.4790
  109.4730
  112.7440
  115.4610
  113.1860
  117.7800
  116.6500
  115.8910
  115.2390
  118.2980
  123.7120
  123.0960
  107.1830
  114.1970
  111.5030
  110.3860
  112.8490
  112.5020
  116.1910
  113.4390
  109.4170
  112.4920
  113.5940
  113.5480
  112.7170
  112.7070
  116.1170
  117.5140
  115.1300
  121.8200
  117.4940
  121.8370
  117.3830
  118.7620
  116.8110
  118.5860
  120.9220
  123.4200
  120.4300
  131.0110
  126.8060
  118.7710
  121.0170
  109.5260
  113.5310
  102.6410
  101.4980
   96.0431
   92.9654
  100.4710
  103.3000
  104.5740
  103.7280
   98.4978
   95.6512
   94.6408
   89.9438
  102.5550
   95.2859
   87.5281
   87.8279
   94.1550
   98.6458
   96.9819
  105.6700
  100.0360
  101.9040
  101.8990
  102.7480
   98.0245
  107.8470
  105.9800
   99.8519
  103.0600
  105.5960
  106.9080
   97.3659
  100.4410
   98.7925
  100.2330
   99.8050
   99.7639
   94.2515
  101.4320
   99.4942
  104.9930
  103.2290
   99.0389
   97.6280
   96.9516
  101.3000
   97.3807
   95.2746
   92.9945
   97.1216
   94.5041
   93.8066
   99.4524
  103.0180
  102.0430
   94.6287
   96.5888
  102.4900
   96.4381
   95.8536
   96.5202
   99.7049
  106.0080
  110.9900
  108.0530
  100.5080
  102.0730
  100.6200
  103.7810
  108.3660
  107.4750
  109.1230
   97.2342
   96.7801
   96.8508
   92.7119
   86.3929
   86.8888
   84.1301
   85.6828
   89.9271
   90.9920
   88.0227
   92.4243
   94.4925
   94.7639
   93.3500
   98.9901
  100.1010
  103.6890
  110.8480
  106.6910
  107.4400
  114.9290
  119.3550
  119.4930
  114.8200
  121.0540
  122.5950
  108.1650
  116.9070
  115.9880
  121.2640
  124.5920
  121.7580
  114.6230
  123.5430
  124.9870
  125.0500
  121.9370
  110.2390
  110.1440
  107.3800
  105.3070
  107.0030
  106.0870
   97.2804
  104.6810
  109.7020
  109.8150
  108.8600
  118.1770
  112.9530
  118.9850
  122.1250
  114.1020
  107.4770
  119.7190
  116.2170
  115.2760
  119.4950
  103.4190
  101.3980
  105.0640
  107.0100
  110.2540
  120.4090
  101.2080
  108.4190
  108.1160
   99.7961
  100.5410
  101.1980
  102.7900
  101.0450
  101.4100
  105.2900
  103.3250
  103.4640
   99.6904
   96.5734
   98.9166
  101.1530
  105.3920
  103.1180
  106.1990
   99.1546
  103.9040
  106.5330
  102.0400
  101.4600
   99.0814
  104.0860
  103.6830
  106.3720
  105.5630
  103.6510
   98.7112
  102.3310
   95.2159
   97.5926
   96.3572
  102.9040
   98.5467
  101.5560
   99.5603
  100.8510
   92.0951
   95.2688
   95.1293
   94.5342
   92.2333
   97.3323
   95.9712
   99.2297
  104.1060
  104.4180
  102.2620
  101.7000
   97.1178
   97.8679
  109.9630
  108.9220
  102.7340
  106.8350
  105.3460
  108.5670
  102.5830
  105.1150
  102.0710
  101.8350
  102.7310
  110.6910
  109.4550
  106.4290
  111.9870
  106.2160
  112.8940
  101.7720
  102.6970
  106.2090
  105.3730
   99.5928
  103.4250
   97.1944
  108.5080
  111.9660
  108.8990
  104.5120
  100.9320
  102.0130
  105.8290
  106.3530
  101.4800
  104.2670
  102.0390
  111.9380
  110.6290
  110.1820
  107.3300
  100.4750
  105.3240
  103.8600
  107.6980
  103.4180
  104.4170
  104.9810
  110.7280
  108.6030
  112.7940
  116.1530
  107.7740
  106.2480
  102.8840
  104.2240
  102.8760
  104.0250
   99.7193
  102.0220
  102.5420
  102.3380
  113.3270
  110.5960
  101.4880
  106.5760
  106.6950
  109.7250
  104.3830
  104.9240
  108.2610
  104.2840
  102.5090
  109.7110
  107.6870
  111.1100
  107.5410
  119.9490
  123.2120
  119.9240
  116.3060
  115.6750
  113.3320
  119.1090
  119.2780
  123.3970
  118.4780
  113.6410
  122.9130
  130.4550
  121.3040
  120.9610
  122.5500
  126.1280
  121.1690
  119.3560
  119.7880
  111.2360
  108.0430
  117.1900
  103.9220
  107.8420
  110.4320
  110.5530
  108.5780
  106.0340
  105.3830
  102.1780
  110.3690
  108.1840
  106.8070
  111.8230
  110.2880
  113.8960
  108.4400
  106.1650
  106.9630
  113.2550
  122.9840
  115.4320
  120.9680
  115.2420
  117.0920
  121.2860
  125.5190
  118.3270
  119.3660
  124.7990
  126.6140
  111.9130
  114.1890
  112.9650
  121.6750
  120.2650
  122.1790
  110.5850
  110.7790
  106.6560
  107.5410
  106.8880
  108.9110
  105.8660
  112.8400
  114.5850
  110.6340
  101.2340
   99.9048
  103.2570
   97.1490
  109.2220
  105.3540
  104.7580
  104.1420
  100.7810
  104.8240
  109.7220
  110.5520
  108.6700
  100.6530
  106.5320
  101.0240
  100.4660
  105.4960
  100.1920
   98.4005
  101.2530
  101.9620
  101.1980
  104.9240
  109.1390
  106.6690
  102.9300
  106.8670
  108.2480
  103.1040
  108.3430
  107.1340
  109.1180
  113.1710
  108.5010
  110.5120
  111.3150
  108.8850
  107.6830
  118.9120
  117.7210
  116.6810
  111.9790
  120.8590
  119.5230
  124.1700
  119.4970
  118.1590
  124.6260
  129.0610
  121.4990
  121.1590
  124.7180
  124.2260
  124.3610
  129.4880
  122.9980
  129.6810
  130.2210
  130.3950
  131.5820
  129.4180
  128.1450
  133.2360
  123.5490
  128.8240
  109.0690
  112.1330
  112.3880
  117.4250
  113.0650
  110.1530
  115.2830
  115.3610
  116.6080
  123.4630
  120.9080
  120.6790
  119.7320
  127.3620
  118.5260
  122.4600
  118.2200
  125.3590
  130.5880
  120.6600
  120.9880
  120.9230
  123.5100
  123.6090
  124.8270
  124.7350
  116.1330
  121.9320
  121.7860
  122.3030
  118.7940
  118.8540
  128.8490
  122.3410
  129.1630
  126.4860
  128.4000
  120.7080
  119.8340
  125.3970
  123.8070
  120.7940
  121.2680
  122.5700
  121.6550
  118.3520
  120.4590
  113.3650
  117.8410
  120.8650
  118.5570
  110.7260
  113.0950
  119.5020
  116.2810
  117.1560
  115.3200
  116.4390
  115.0620
  123.1090
  114.5750
  116.5850
  119.5540
  121.3790
  127.5760
  125.8000
  122.4960
  122.3000
  125.7960
  127.5990
  135.1350
  128.7060
  132.9270
  127.2020
  121.1540
  120.5090
  126.3780
  128.8970
  132.7020
  126.3260
  124.2270
  126.1080
  129.2030
  122.8170
  128.6790
  123.7310
  126.5450
  126.9550
  125.9400
  129.7190
  133.9960
  126.9930
  126.2970
  123.5200
  130.9390
  129.0480
  122.2570
  119.6760
  122.6040
  119.7920
  126.9440
  124.3550
  126.5740
  134.8350
  133.5520
  141.7460
  133.2230
  133.6600
  137.0720
  141.8620
  139.7470
  141.5160
  133.4700
  131.1150
  132.2610
  135.6270
  134.0360
  125.5360
  125.7050
  122.0940
  133.6220
  132.6630
  130.4820
  132.4430
  130.4190
  131.5990
  126.6360
  122.8480
  123.9750
  128.5860
  123.2950
  124.2740
  118.6060
  124.4340
  126.9500
  130.7320
  133.4390
  135.6370
  136.8170
  137.3690
  138.5610
  133.1590
  128.3070
  127.4020
  125.4890
  125.1290
  113.1870
  124.9720
  118.2670
  121.1410
  126.9670
  127.8770
  127.2950
  124.3190
  124.7050
  119.5200
  126.7660
  121.3520
  111.9140
  112.9680
  109.8350
  112.6890
  112.9450
  111.1870
  112.1910
  112.0580
  116.9790
  118.9010
  118.5520
  111.8580
  106.8500
  118.2990
  120.2050
  124.7160
  112.3380
  122.3890
  120.5090
  128.3650
  118.7370
  115.5830
  115.3860
  115.4660
  114.6040
  115.3650
  113.1410
  111.2850
  113.6630
  107.4940
  109.8630
  114.5810
  111.8540
  108.8850
  116.2730
  113.5950
  116.1590
  102.9290
  106.1990
  105.8470
  104.9580
  105.6830
  102.3260
  108.4440
  107.2360
  104.6270
  104.0910
  105.4940
  107.0710
  101.7130
  107.6380
  113.8390
  111.4560
  108.9160
  112.1230
  115.0210
   99.1345
  107.6380
  115.7840
  112.3550
  111.8610
  107.5080
  106.1570
  104.2150
  109.8840
  111.6220
  110.5800
  107.0590
  112.2140
  117.4810
  116.4490
  116.4820
  123.5240
  124.6450
  118.5420
  129.9400
  125.4150
  120.0600
  118.1340
  111.4850
  120.0890
  118.0400
  124.9890
  117.2110
  121.5460
  111.8160
  122.7840
  122.5950
  115.7500
  122.4170
  113.3440
  113.0610
  111.6120
  122.0200
  126.9310
  117.8180
  114.6920
  115.4380
  115.5840
  116.5320
  117.3080
  117.6260
  111.0820
  109.6350
  113.4500
  112.7380
  105.9210
  112.0380
  106.7230
  111.9680
  116.4830
  121.0420
  110.4130
  117.5850
  119.1640
  114.0590
  110.5380
  109.9990
  120.3870
  117.5830
  113.5410
  117.1660
  119.0470
  110.6740
  113.6650
  106.0880
  101.3970
  106.4190
  106.6110
  112.8040
  106.2740
  102.4230
  102.8440
   99.7320
  103.5540
   99.8642
  100.4000
  106.4320
  110.0770
  104.1000
  103.0940
  111.3720
  106.4200
  109.9660
  100.2770
  104.5570
  100.2930
   91.1775
   92.6173
  100.0610
  112.6370
  112.2470
  111.7460
  111.7840
  112.1090
  105.2680
   99.9952
   97.7047
  106.7350
  102.9150
  107.3890
  104.6210
  107.8800
  104.4990
  106.6180
  104.1690
  110.2140
  104.2850
  101.7040
  108.7870
   98.3506
   90.5979
   97.6515
  100.0930
   99.0131
   97.9966
  103.1630
  103.3790
   90.7261
   97.5605
   96.7605
   95.3280
  100.4920
  103.4240
   95.9978
  102.9150
  114.5290
  116.8210
  113.3290
  120.1890
  119.8620
  114.8700
  106.5830
  116.5410
  122.7340
  119.0490
  119.6320
  113.5290
  116.1930
  116.1700
  115.7650
  120.2160
  117.5000
  119.3250
  121.4910
  114.8660
  107.0550
  115.2900
  115.7810
  112.6900
  117.3610
  118.6380
  115.4960
  121.1300
  114.1070
  114.9210
  112.9700
  104.9690
  109.5210
  106.1230
  109.8590
  101.9230
  103.9940
   96.3453
  100.7060
   99.4026
  107.0240
  115.7030
  113.4510
  117.4600
  125.1950
  128.1050
  120.7030
  122.5340
  125.3600
  127.5560
  126.1260
  126.4580
  124.0010
  123.5280
  121.6790
  125.8390
  117.8310
  117.6990
  113.8250
  113.4640
  114.0510
  126.2510
  121.9600
  120.4710
  117.0480
  118.2330
  120.4880
  114.2480
  113.4470
  122.2910
  122.0620
  120.0310
  119.3310
  120.8740
  125.7090
  120.6490
  117.5550
  122.9690
  124.0580
  123.9390
  118.2700
  117.6020
  120.6860
  116.0700
  116.3470
  115.8820
  120.9920
  116.1470
  117.5900
  116.6140
  119.3680
  120.9580
  129.1680
  116.4050
  120.6700
  126.9510
  128.8020
  117.1030
  117.4580
  115.1230
  117.0080
  118.7160
  118.0150
  120.5010
  123.9330
  114.6490
  107.5450
  115.9230
  113.4340
  118.2840
  114.1070
  113.2170
  119.0540
  116.6730
  108.6190
  111.9020
  102.0830
  100.9780
  106.1290
  103.2740
  110.3800
  104.4800
  104.9050
  108.7050
  109.4080
  113.6840
  114.9720
  114.8210
  102.2640
  103.4820
  104.2280
   94.0936
   93.5750
   98.3693
  105.3920
   96.9299
   96.7776
  102.1200
  103.4480
  104.6510
  102.5380
  100.2700
  103.7570
  101.2470
  101.1550
  103.0240
  103.3410
  103.8210
  103.2160
   99.9516
  101.4480
   97.0220
   96.9946
   99.0984
  105.3660
  102.6220
  102.8820
  100.1710
  104.9030
  103.2820
  109.0330
  111.4770
  110.4540
  109.8750
  114.8250
  112.5590
  112.4530
  107.0460
  112.2290
  105.5420
  111.0690
  112.5280
  116.5670
  102.3170
  106.6750
  105.0030
   99.6346
   93.4402
   91.0651
   97.2173
  104.2370
   92.8277
   98.9285
   98.7297
  100.4490
  108.0960
  114.7710
  112.5860
  113.7710
  111.3660
  110.7820
  113.7020
  116.1960
  115.1310
  113.1430
  111.5490
  111.7490
  112.1140
  113.3610
  122.7580
  123.8100
  117.4520
  119.5060
  114.4000
  122.6790
  121.4440
  116.7260
  120.1820
  112.2620
  117.3980
  118.5520
  123.7930
  116.4350
  121.8080
  123.8030
  132.1880
  132.4430
  130.7010
  132.4570
  134.1880
  124.0430
  118.7990
  118.1430
  121.8630
  116.5810
  112.7980
  113.7220
  118.4240
  114.7140
  112.0400
  115.5660
  117.2220
  112.8330
  116.5240
  111.7510
  107.7980
  107.0970
  108.8550
  107.2850
  101.9240
  107.9040
  106.7530
  106.7000
  105.0900
  108.4010
  114.5760
  112.7630
  114.1860
  106.1160
  111.7360
  116.7910
  108.1990
  101.0280
   97.2835
   99.8611
  101.8870
  108.6370
  108.6560
  106.7430
  106.7160
  113.9470
  113.9050
  110.5410
  111.6310
  122.7150
  127.0920
  126.4990
  114.6560
  118.6440
  118.6940
  125.7140
  122.9480
  120.4320
  124.5530
  124.5720
  125.7270
  126.2500
  125.8100
  121.3180
  125.8650
  116.3070
  119.0990
  122.3400
  118.5420
  110.1610
  120.4840
  125.3450
  124.6980
  122.7070
  120.7860
  117.2110
  122.4970
  126.0010
  128.5420
  121.7600
  120.2610
  123.4030
  115.1230
  119.6410
  120.7040
  121.1440
  120.7980
  115.4340
  119.4420
  116.8330
  122.4230
  121.0870
  118.9360
  121.5440
  116.9610
  117.5720
  124.6780
  121.6010
  117.4550
  120.9740
  122.7480
  123.7580
  121.1410
  117.7290
  119.9830
  120.4680
  115.7320
  115.4290
  119.5900
  121.3080
  113.1160
  116.9770
  116.6560
  117.9450
  121.1570
  125.9210
  124.9320
  122.3740
  117.4700
  118.0420
  114.4740
  117.8970
  117.9370
  109.7010
  114.2510
  117.5820
  116.2540
  118.9440
  123.3780
  118.3540
  117.2620
  112.5860
  114.7590
  115.7770
  109.8640
  101.8400
  107.8840
  112.0850
  112.7140
  113.0310
  103.5150
  116.5190
  118.0720
  119.4990
  125.9080
  128.3910
  129.8220
  126.8740
  131.3140
  133.9610
  133.6540
  128.7360
  133.4060
  123.2140
  124.9460
  122.1570
  130.7700
  128.0290
  123.7710
  125.0220
  128.1920
  126.7650
  127.1520
  133.4190
  127.4990
  132.3540
  140.0180
  139.5390
  134.8650
  126.0930
  126.3190
  128.7970
  131.3840
  132.3000
  131.3640
  127.9030
  123.4850
  136.5580
  127.8270
  135.4910
  128.0620
  127.3610
  122.6720
  120.1560
  124.4440
  127.1830
  122.4630
  122.7550
  119.4300
  117.6320
  117.6470
  117.9780
  121.2970
  119.8300
  112.7660
  116.4930
  116.3980
  110.6600
  115.9950
  117.6330
  114.3290
  116.7590
  115.0690
  118.8050
  119.7000
  116.9120
  116.2820
  118.5470
  112.1920
  120.0970
  115.0660
  112.4630
  117.8080
  110.8510
  106.7450
  103.4400
  107.2910
  102.2280
  103.6840
  111.6530
  125.4940
  103.8550
  103.7580
   81.8577
   93.8524
  101.6380
  129.1270
  136.3230
  131.8710
  137.9910
  132.9580
  133.0350
  129.3580
  131.7340
  126.3100
  129.0580
  127.1390
  127.4610
  119.2160
  125.1770
  120.8680
  129.6160
  134.7210
  132.6110
  135.2250
  141.4750
  136.7630
  131.1810
  134.0410
  135.5190
  128.1840
  124.9300
  127.9180
  124.8640
  127.3380
  124.6330
  126.5030
  129.9220
  134.2840
  132.2910
  132.9530
  136.8250
  132.4920
  123.7930
  135.0560
  130.8480
  138.5750
  112.1080
  107.9780
   91.1281
   99.5198
  119.8280
  119.6190
  125.3090
  131.9830
  123.3550
  122.4960
  121.0130
  123.5650
  131.1700
  136.6620
  128.3640
  124.8650
  126.8170
  118.2300
  105.0110
  116.3110
  117.9060
  117.7570
  115.6440
  119.9280
  121.0950
  115.7930
  123.4670
  119.2990
  118.8120
  119.7400
   81.2721
   95.9178
   91.5521
   92.8768
  104.7940
  103.2280
  120.3650
  123.1580
  119.5670
  125.2570
  134.8910
  136.7730
  131.3480
  122.0950
  120.8380
   93.3234
  128.8440
  123.2550
  123.0780
  116.4860
  121.8050
  106.3240
  103.0620
  102.5020
  102.2040
  104.1110
  105.1930
  105.0170
   99.2543
  106.6550
  106.0990
  109.8590
  115.6330
  117.6440
  115.5990
  114.6790
  105.4410
  114.6860
  117.3790
  116.3910
  118.5440
  112.0190
  122.9090
  121.2990
  119.3670
  114.8270
  116.3310
  117.1690
  108.9080
  109.9060
  122.5120
  115.8820
  106.1700
  112.2870
  113.8340
  122.2440
  116.8170
  112.6660
  108.7520
  112.9730
  107.4130
  106.1090
  109.1680
  103.7780
  104.7780
   99.7008
  107.8460
   99.2431
  103.9200
  106.8490
  106.8410
  111.9590
  112.0880
  113.7060
  111.5750
  106.5740
  106.4140
  103.5100
  106.6960
  115.9700
  104.1590
  114.8070
  108.5670
  111.5580
  111.1180
  101.2180
   98.6401
   99.7306
   90.5273
   99.3843
  104.9040
  107.3310
  100.1620
  102.8970
  101.2490
  104.9390
  102.8700
   94.7605
  102.4400
   96.1053
   93.0479
   97.6625
   90.6435
   90.1137
   95.4843
   86.0168
   94.6061
   88.5128
   92.3167
   88.8667
   95.3188
   92.9388
   97.8363
   97.8153
  107.2280
   99.5580
   96.2154
  100.9590
  109.7210
  107.2630
  100.9330
  108.0240
  108.0110
  109.1600
  113.1220
  115.6310
  108.6320
  108.7680
  109.5280
  109.5500
  111.7140
  104.1400
  102.5620
   98.0706
  106.9000
  103.5060
  103.1210
  105.2200
  103.8440
   94.3835
   99.2110
   96.7286
   99.8991
  103.5780
  108.2030
  102.9220
  102.9090
  102.9910
  107.2720
  103.2030
  104.7210
  100.3390
  107.4500
  102.2790
  103.8460
  106.2020
  102.3680
   99.0628
   97.9144
   97.4564
  103.6250
  100.0190
  103.9610
  110.2690
  103.8360
  103.8690
  104.0170
  105.0470
  101.8930
  105.6090
  108.3130
   94.3304
  104.1930
  107.4190
  101.7620
  104.7200
  101.7040
  109.6050
  105.7210
  117.5880
  116.2860
  121.4900
  113.4250
  120.3380
  109.3380
  116.6640
  119.8460
  113.8710
  121.3870
  128.0750
  121.3460
  116.0250
  116.2530
  119.2900
  125.1760
  118.6850
  127.3300
  125.3660
  129.4240
  124.4120
  120.7410
  117.4000
  114.1060
  115.9800
  112.9750
  122.5450
  121.8970
  120.8080
  120.3610
  124.7790
  123.9930
  123.6610
  122.8780
  115.7760
  114.9530
  112.7690
  109.6350
  109.2170
  101.9570
  107.3400
  106.0580
  103.9570
  112.3880
  116.2610
  113.8230
  104.1700
  105.6260
  108.5970
  111.0830
  114.7440
  112.2970
  111.1110
  112.7060
  111.1510
  125.4170
  120.0370
  119.1820
  118.3540
  109.6380
  113.2980
  114.7470
  119.5050
  124.0680
  121.8790
  125.4990
  128.8780
  125.0540
  117.1400
  115.3210
  113.4470
  108.7720
  112.8590
  113.4670
  107.6510
  100.6500
  109.1800
  114.3700
  105.2720
  102.5780
  104.1480
  100.6420
  103.0850
  102.6850
  104.2710
  100.6000
   95.5958
   96.2167
  100.1040
   99.8771
   90.8047
   98.9025
   98.9579
   90.0490
   91.6359
   86.7056
   92.3241
   95.6022
   97.3845
  104.0690
   99.3700
   87.5559
   92.1520
   90.2671
   88.4067
   92.3256
   95.1893
   96.1272
   97.4967
   95.9899
  103.7310
  106.6730
  100.3840
  103.3620
   99.2746
  101.8060
  102.1030
   98.7765
  102.0640
   99.0799
   96.8449
   94.2853
   99.6983
   97.2362
   96.0504
   91.1023
   88.2207
   85.5082
   85.2749
   86.2500
   87.3745
   80.6090
   88.4245
   96.1509
   88.6431
   93.8001
   96.0698
   90.4243
   96.1594
  102.6660
   99.4214
   96.4661
   95.3782
   96.4489
   94.0548
   97.1090
   92.1149
   97.7512
   97.6011
  102.9870
  102.5920
  104.5880
  109.8050
  110.5760
  110.7000
  108.4690
  106.8470
  113.7610
  112.2990
  107.0620
  109.9330
  111.2000
  115.3210
  120.1240
  124.7230
  124.2790
  125.9770
  128.7380
  123.4060
  128.0870
  118.5940
  123.3620
  125.8550
  124.0740
  127.5480
  127.8510
  125.4180
  120.6810
  129.0010
  125.8200
  125.2150
  126.8550
  125.0580
  119.2520
  120.2130
  124.0180
  115.7860
  116.3820
  118.3130
  127.8510
  117.2710
  120.6090
  113.8260
  114.5740
  112.1660
  110.4640
  122.3840
  119.1890
  122.6420
  121.6920
  122.6500
  125.3530
  119.8960
  113.0620
  109.5810
  111.3010
  113.6960
  107.0330
  111.5860
  114.2530
  115.0740
  115.8440
  116.2930
  118.0480
  112.2830
  123.3020
  127.0770
  121.1880
  124.5880
  119.0720
  121.7510
  118.2240
  119.5320
  115.2220
  115.0240
  117.0110
  119.5450
  120.7770
  125.5690
  123.3110
  125.8180
  133.1640
  133.3190
  135.1870
  131.0280
  124.4000
  127.0270
  122.8610
  115.5180
  109.6490
  105.8620
  100.3910
  100.8130
  112.3190
  118.1970
  116.1590
  113.0210
  111.5330
  113.9480
  118.0360
  113.9240
  120.9250
  115.3040
  123.3550
  117.9070
  120.3720
  128.7620
  122.6870
  125.1940
  123.7440
  125.7150
  127.1440
  125.2390
  130.9980
  127.4330
  128.2590
  127.0560
  122.0230
  114.6300
  125.1460
  123.4230
  120.6970
  120.8680
  126.6550
  122.6710
  127.6030
  120.7170
  125.7570
  125.8110
  124.3480
  124.5520
  124.3780
  123.7510
  120.1440
  126.1520
  124.3580
  130.3970
  129.4270
  129.4900
  125.4860
  122.6470
  124.4020
  124.3840
  123.7860
  111.9800
  112.0020
  114.7830
  117.1220
  111.9850
  110.3780
  112.8450
  111.4730
  117.9870
  119.6480
  114.4940
  113.8720
  119.9570
  112.9190
  111.4020
  100.5350
   96.4755
  102.4760
  110.1470
  107.2170
  110.8980
  102.1350
  105.6670
  111.1100
  112.5950
  106.7920
  107.2350
  102.5940
  105.7340
  106.9610
   98.8378
  107.0580
  111.9060
  110.1040
  110.1050
  108.2160
  110.7900
  111.2230
  107.0550
  107.1550
  101.4910
  109.0920
  104.2460
  102.6720
  107.0090
  103.3740
  106.5140
  101.5500
  104.5580
  109.4310
  110.0270
  113.7760
  108.8510
  114.2200
  120.0850
  113.4730
  119.6760
  116.3400
  115.6280
  114.4970
  119.5140
  121.9360
  118.8700
  114.0250
  111.9840
  110.6840
  108.5060
  114.4460
  117.8640
  109.3320
  108.9570
  114.0070
  115.5370
  121.9320
  118.6480
  125.0450
  124.2290
  124.5570
  125.4570
  126.9220
  130.5950
  130.1650
  119.9420
  116.0120
  119.4850
  117.1810
  120.9330
  125.7370
  122.9840
  121.5650
  119.6710
  116.7400
  113.8270
  121.6760
  123.5340
  126.1180
  125.8450
  118.3750
  121.2280
  117.2990
  116.5400
  123.5860
  119.6060
  117.8920
  115.9200
  115.3080
  113.7110
  110.9980
  119.1970
  117.2980
  125.1030
  123.0200
  111.0760
  107.1730
  114.5160
  115.2680
  113.0040
  116.1740
  118.0670
  112.4660
  108.9170
  108.3560
  108.7970
  110.3730
  111.7550
  111.7210
  118.9840
  119.2720
  117.1480
  125.7480
  121.4690
  128.0220
  124.3540
  123.8150
  125.6960
  128.6890
  128.0190
  127.4240
  122.3470
  121.9790
  122.3750
  121.2750
  126.7180
  124.8030
  118.5040
  125.9270
  129.7120
  123.6200
  125.1970
  126.1020
  124.3680
  120.8060
  127.3740
  130.3230
  128.8350
  131.7680
  130.3680
  132.1930
  129.2960
  125.1050
  129.1390
  129.1150
  133.4190
  133.3370
  131.6400
  129.5770
  133.6660
  140.3760
  131.9150
  131.3400
  129.1060
  132.2170
  127.2570
  128.2680
  131.7560
  130.5280
  131.5840
  122.8140
  122.0690
  120.0100
  116.4630
  126.3650
  122.1470
  120.3910
  121.4600
  121.5260
  117.2120
  116.3130
  117.4390
  123.9780
  123.2580
  128.7590
  120.7690
  125.7800
  116.7430
  126.2760
  125.7470
  127.4090
  129.6260
  129.0030
  124.8560
  129.1800
  126.1450
  123.7780
  127.8790
  125.8570
  129.6460
  125.3170
  124.3260
  116.7090
  122.7630
  118.7890
  119.3150
  120.2950
  123.4680
  121.8830
  119.0290
  125.1080
  125.2480
  121.0460
  117.6140
  121.0530
  120.7430
  118.0810
  120.2170
  123.0470
  123.2230
  118.3670
  119.6650
  119.0540
  125.6260
  121.7230
  123.1250
  120.1800
  120.8960
  121.1620
  120.7820
  123.2930
  119.6340
  124.4080
  118.3320
  119.6020
  122.3270
  119.3940
  117.0060
  112.4210
  113.5530
  115.9620
  109.9380
  105.3050
  103.1210
  107.9090
  110.0480
  106.9090
  101.0520
  108.1780
  109.8390
  111.1070
  104.7030
  119.0220
  118.7090
  110.7700
  105.9010
  117.6390
  109.3840
  111.9680
  117.0670
  121.3700
  121.3160
  118.1760
  123.5730
  118.0050
  116.8840
  115.8810
  113.0870
  121.9110
  117.5520
  118.4640
  116.0200
  116.2230
  117.8480
  121.2660
  122.0090
  118.5430
  112.4950
  120.7480
  127.5530
  130.1090
  127.9010
  122.9030
  126.4330
  124.6790
  116.9670
  123.1820
  123.9380
  121.7250
  119.2830
  115.6320
   96.6201
  120.0000
  110.1020
  112.9150
  108.0350
  106.1280
  115.4910
  118.0450
  112.7480
   97.0588
   99.9316
  102.3150
  101.8570
   91.5538
   82.0424
   90.9281
  102.6700
  111.0460
  104.7870
  106.8160
   96.5957
  111.1870
  109.1370
  106.1460
  108.9390
  105.9810
  105.5570
  114.6700
  110.2210
   99.9259
  101.9500
  103.6960
  115.3230
  116.5100
  104.4010
  104.7780
  108.7480
  114.2200
  102.2320
   95.1489
  105.0490
  110.0420
  119.7040
  114.7320
  101.5090
  104.8480
  100.5690
   99.8322
   96.1194
  100.2820
  101.7900
   99.2773
   95.1585
   94.3270
  112.8020
  116.4680
  105.4520
  104.1590
  102.5330
  102.5680
   98.6618
   95.5424
   90.2811
  100.6670
  111.8700
  110.4460
  111.4720
  124.3130
  120.4770
  112.8330
   94.6184
   97.0635
  107.6920
  105.8250
  110.5300
  107.6090
  110.2820
  113.9360
  105.3630
   96.5775
  111.1680
   91.5694
   91.8279
  105.5920
  118.2300
   89.5677
   96.9353
   97.5446
  116.9120
  114.0670
  106.7490
   99.0090
  111.1860
  106.8420
  113.2210
  103.2690
  103.0400
   98.3290
   95.1534
   97.3598
  105.1510
  108.4020
  109.2810
   99.3671
  104.7080
  105.6530
  116.8150
  119.7730
  117.7070
  121.6350
  120.4730
  119.0240
  126.2020
  121.1750
  116.2840
  125.1160
  116.2440
  116.9480
  110.7360
  109.9750
  110.1450
  117.5410
  122.1800
  123.8710
  112.1080
  105.8840
  102.8120
  109.3000
  116.6640
  108.3670
  106.6110
  112.3860
  113.5500
  109.0230
  105.2170
  109.8730
  110.5250
  100.1960
  116.7420
  111.3240
  112.4390
  110.7180
  107.5080
   99.4056
  111.9360
  115.7090
  114.5210
  122.7040
  119.1490
  124.8120
  122.1410
  126.6870
  128.6100
  125.0100
  118.0730
  121.0020
  118.3810
  119.6080
  119.4320
  116.3290
  119.5380
  123.2890
  114.2070
  124.6980
  122.8890
  120.7260
  118.2780
  121.7840
  119.1000
  126.6000
  120.9930
  113.1330
  121.9800
  118.1330
  120.0400
  121.0440
  117.2390
  119.4280
  123.7700
  119.1720
  119.5550
  124.7810
  123.6550
  119.3830
  129.1960
  127.2340
  123.3560
  127.3080
  113.4720
  123.4650
  111.1490
  113.2090
  110.8650
  117.2110
  117.1670
  114.7170
  105.5000
  111.9600
  106.0920
  106.8080
  104.2770
  111.0120
  104.6790
  101.2670
  104.5160
   99.3717
  105.3430
  105.0780
  101.8940
   91.5957
   99.2516
  100.0380
  103.0680
  100.2210
  106.5700
  106.5520
  103.5360
  109.8600
  100.0450
  106.8080
   96.7454
  100.1600
  105.2650
  108.3580
  109.8810
  111.5800
  107.6880
  101.3490
  110.2260
  110.4550
  107.9340
  113.6780
  108.1800
  104.4800
   99.9671
  101.2160
  105.8200
  103.2070
  106.6540
  109.8100
  102.6870
   98.3802
   97.3883
  101.7090
   98.5087
  100.1570
  103.3800
  101.7490
  103.6730
  102.4900
  108.0070
  103.5680
  112.2110
  107.8090
  109.0690
  107.3980
  105.8160
  106.8300
   99.1700
   97.8609
  101.5070
   93.0978
   98.0937
   96.4125
   95.1008
   94.4443
   96.8123
   97.1899
  102.9320
  100.3120
   98.9412
  100.8460
   98.3937
  103.9180
   99.7422
   97.4013
   97.2679
   99.6733
   96.6117
   99.7745
   95.9959
   98.1935
   93.4528
   95.3616
   95.8681
   97.7425
   93.6106
   89.5663
   96.8298
   89.4645
   93.0592
   91.2821
   91.2866
   96.0329
   93.1874
  102.4430
   99.9915
   95.3520
   93.2850
   98.2406
   87.6983
   93.2745
   87.3943
   96.7076
   94.5735
   95.6184
   96.0518
   92.8607
  103.1900
  100.4160
  101.6710
  104.6870
   98.7781
  100.0780
  101.0340
  104.0230
  103.3550
  107.9600
  108.9730
  108.0910
  104.5780
  103.0560
  107.9000
  100.2850
  107.7660
  108.3030
  107.3190
  122.5500
  108.9300
  115.6470
  112.2440
  112.4980
  109.7020
  114.5040
  113.3020
  113.5060
  110.5380
  118.7360
  118.3490
  122.5790
  112.5100
  122.7120
  128.6670
  129.4190
  127.4960
  125.5940
  116.4620
  121.8360
  120.2530
  117.0760
  116.2400
  121.2550
  114.2750
  113.6290
  118.4800
  112.9230
  110.6070
  109.9090
  108.3030
  112.7600
  113.4430
  111.4860
  113.0990
  105.1990
   99.6689
  105.3500
  101.3240
  103.0330
  101.1880
  104.2770
  103.0270
  108.0490
  113.2230
  112.0560
   99.6175
   92.1586
  100.2700
  105.3290
   98.5648
  105.4490
  104.7230
   95.3733
   98.6645
   91.8214
   89.8565
  105.9180
   99.1626
   97.5316
   91.3491
   91.5930
   88.8157
   89.6305
   89.4315
   88.7212
   85.6272
   82.2033
   78.5799
   81.9869
   87.1617
   94.4112
   88.5295
   89.6131
   80.8303
   86.8316
   83.3084
   83.5965
   82.5687
   90.5391
   87.7332
   89.9496
   83.9545
   88.2658
   89.8334
   92.9867
   85.4098
   88.7391
   82.3692
   85.5520
   89.0697
   83.0430
   86.2054
   83.5943
   90.3546
   89.9024
   88.7917
   94.2543
   98.2214
   96.2669
   98.6171
   95.0152
   94.4717
  100.1130
  100.8670
   90.6169
   87.8143
   88.0442
   85.4623
   89.9435
   93.1243
   84.1466
   88.2935
   90.1339
   92.4535
   92.1401
   84.3641
   82.0004
   84.6700
   81.1863
   81.9193
   83.6975
   89.3015
   88.0576
   87.0175
   88.4311
   81.3447
   79.2435
   80.7113
   92.4504
   86.9485
   88.4353
   83.5921
   89.0693
   88.7854
   93.4803
   91.1971
  107.1100
  102.5660
  102.9440
  115.4870
  115.5390
  105.0390
  113.5210
  114.1460
  105.0340
   99.1329
  100.0150
  104.2810
  103.3580
   95.9033
  100.0210
   97.6958
   92.9878
   95.7996
   94.9968
   89.9335
  101.8570
  102.9610
  102.2220
   94.9963
  101.9960
   98.1681
   95.3943
   96.9883
  104.8870
   99.3538
   97.2463
   96.4378
   98.8894
   96.7907
   97.7808
   97.9479
  104.0540
   84.8804
   83.7096
   95.4886
   92.0727
   98.9277
   97.5530
   98.6040
  103.2850
  115.4540
  116.1910
  110.6350
  102.4550
   95.7857
  106.2420
   98.1666
  121.0020
  112.8800
  106.3100
  123.2010
  104.8910
  102.9710
  104.0660
  104.9410
  111.8400
  112.7320
  111.2880
  105.8800
  104.6900
  125.8930
  121.1160
  128.6840
  123.4840
  125.6500
  121.5180
  108.7850
  104.5640
  107.5690
  101.7320
   97.2821
   92.5555
  100.2180
  105.3660
   99.2533
  104.1950
  107.7260
  111.4360
  106.8960
  106.8900
  105.1410
  108.1120
  106.6630
  108.4650
  118.2110
  118.9990
  114.5090
  112.1780
  111.0570
  116.1310
  113.6440
  122.6560
  128.2030
  123.5270
  125.2980
  122.4640
  108.3130
  115.5700
  109.2160
  121.5580
  119.6230
  123.7710
  119.7580
  116.1640
  124.0600
  122.1930
  116.7380
  112.0670
  106.7110
  109.5050
  115.8210
  117.2390
  109.3070
  112.4540
  121.2470
  124.5460
  125.9280
  123.4350
  124.2460
  126.6140
  122.8070
  124.1760
  127.4460
  127.9240
  126.8360
  126.9860
  129.2570
  134.5730
  123.5220
  120.3280
  123.3640
  121.6370
  125.2740
  132.6300
  131.9120
  111.5750
  111.0960
  111.2870
  121.0770
  125.1210
  119.8370
  118.9260
  121.5610
  129.9200
  129.4400
  133.7200
  135.9680
  135.3200
  129.9210
  127.1260
  126.7300
  128.3580
  126.1320
  125.3340
  123.9350
  121.3000
  126.3210
  119.9070
  122.4710
  122.9860
  116.0640
  117.6800
  114.6250
  107.4350
  105.6090
  112.0910
  111.1920
  106.5050
  112.2460
  110.3640
  115.2970
  112.7750
  118.2500
  116.9790
  114.9500
  107.8630
  115.4120
  116.1150
  114.0310
  108.9970
  109.8610
  103.9700
  105.2780
   95.7738
  103.7950
   93.9555
   98.2631
   99.9602
  103.4900
  102.6410
  107.6310
  109.9640
  107.4950
  115.2820
  107.7650
  109.7620
  106.1160
  108.7850
  107.0200
  105.1190
  101.4500
  108.2780
  104.2260
  102.0210
  101.7000
  100.3100
   96.7356
   99.6497
   97.3737
  101.4200
  102.4840
   96.9284
  110.7230
  111.1960
  115.3940
  118.5060
  119.8330
  126.7960
  127.7890
  126.2570
  132.6220
  122.6160
  115.1490
  121.2510
  114.8630
  120.4870
  123.7240
  122.7580
  123.2980
  127.5010
  117.3720
  120.4430
  117.9440
  114.9550
  116.2820
  110.9150
  110.5340
  107.6360
  121.3620
  106.6170
  102.9810
   98.9919
  111.0100
  104.4570
   98.2752
  107.6960
   97.6981
   99.7793
   96.9252
  105.7950
  111.1480
  105.2280
  124.1040
  115.6550
  119.9460
  117.7320
  113.0680
  107.1620
  109.8300
  108.1550
  107.2830
  108.6130
  108.3630
  108.6660
  117.8340
  118.3490
  116.5560
  117.5570
  106.1470
  122.4330
  113.4350
  119.2120
  120.4180
  108.2350
   99.6490
  103.2880
  103.3790
  112.7890
   92.8948
  116.3710
  112.1070
  120.7310
  113.7360
  121.8550
  119.3880
  124.7050
  131.6430
  138.4650
  128.5460
  129.3560
  130.5500
  122.8780
  115.1270
  118.9390
  114.9570
  135.0400
  110.5250
   94.5539
  106.7910
  115.0080
  122.5930
  115.5060
  119.2420
  120.2800
  108.2040
  111.8680
  109.0220
  115.5390
  116.8480
  117.5990
  112.8150
  115.8840
  110.9920
  108.5230
  106.6860
  112.6400
  111.3660
  101.1830
  101.7510
  110.3340
  116.9830
  110.9440
  109.7050
  109.7580
  114.4030
  127.1790
   95.2958
   86.5643
  119.7420
  116.6040
   94.2234
   96.6432
  124.0150
  102.6520
   92.1252
  109.9400
   94.4825
   92.7182
  125.2280
  128.9620
  114.7380
  110.4260
   83.5476
   94.8528
  103.4230
   80.2271
   78.6695
  104.3290
  120.8510
  127.9840
  118.4290
  119.8190
  110.0840
  126.8110
   92.8496
   92.3261
   96.5546
  107.2860
  103.0860
  108.7520
  122.1640
  105.1170
  105.1060
   86.0293
  106.4710
   92.1933
  110.9930
  102.4310
  101.8350
  100.3650
  104.6340
   95.4828
  100.6900
  100.7010
   98.8372
   98.9180
   94.8597
   97.9541
  103.9160
  109.8640
  106.2910
  102.6020
  102.4970
  104.6240
  103.4000
  104.0510
   98.8778
  102.9120
   99.3095
   93.5680
   97.7677
   95.1606
  100.8950
   99.7457
  101.9980
   98.8371
  103.8540
  111.2810
  110.9070
  119.5150
  112.8090
  114.0490
  105.2410
   98.4894
  108.7670
  115.9080
  110.2550
  116.4080
  116.1540
  121.4480
  122.9560
  115.1100
  117.6840
  115.4360
  118.4040
  113.3500
  111.9910
  117.6200
  118.2390
  118.8560
  114.3960
  117.2270
  113.0630
  112.8800
  117.4610
  115.1730
  125.5790
  118.0970
  127.7220
  128.4440
  122.3120
  118.3220
  114.0020
  102.7050
  108.6700
  104.9520
  102.2030
  105.7110
  103.9440
  104.9690
  113.5860
  105.6550
  106.5220
  108.5220
  102.7910
  110.6780
  115.2530
  117.2420
  116.3260
  118.9820
  113.2100
  119.8660
  124.3370
  111.2480
  116.5950
  115.9900
  111.5780
  113.1090
  116.6820
  114.9670
  108.3100
  113.1210
  115.4580
  116.4500
  115.2620
  118.5480
  117.4580
  118.3110
  115.0420
  116.1290
  114.6410
  114.3530
  112.1260
  112.7240
  111.7790
  105.2770
  105.9680
  109.8410
  105.1080
  101.8070
  102.4110
  100.0510
  104.4060
  100.8680
  105.1320
   99.3724
   88.3457
   88.7577
   79.2828
   93.4165
   97.0841
   93.7627
   94.8213
  100.4140
  101.8200
   99.9693
  100.4480
  105.0760
  111.8480
  105.1980
  104.1160
  102.1240
   90.7796
   95.2083
   95.5985
   93.6717
   94.7906
   91.1370
   91.4448
   90.1249
   88.0759
   86.1405
   91.0699
   94.8957
   91.3188
   90.6884
   88.6596
   90.1832
   93.1297
   90.3628
   92.4752
   88.6847
   90.8647
   96.4370
   94.0108
   93.7768
   88.8269
   85.4768
   94.0610
   94.0830
   95.7334
   99.5364
   95.5720
  108.9990
  102.1000
  101.9360
   92.3858
   99.3544
   99.1131
  105.5960
  103.8900
  109.1230
  105.0770
  106.4480
  105.6170
  109.1030
  100.5280
   99.1749
   98.6432
  100.2020
  102.5750
   94.2031
   95.4735
   95.4858
   96.4915
   96.3472
  105.4770
  101.2440
   99.9522
  105.9120
   99.5976
  105.3300
  101.8280
  100.5390
  103.2740
   97.7387
   95.4666
  103.9310
  105.4720
  103.4120
  100.3740
   97.5078
   95.2635
  101.2110
  101.5380
  103.5400
  104.0520
  102.7220
  105.9570
  105.1510
  105.6460
  108.3170
  106.3650
  109.0380
  111.1390
  104.8940
  108.0270
  104.7130
  110.1960
  107.7970
  102.3100
   99.5960
   98.5631
  103.0300
   91.2859
   93.9774
   96.6167
   93.8802
   97.4689
   97.9638
  102.3490
   99.1005
  109.8300
  100.1340
  104.2840
  101.9660
  102.9070
  105.6450
  103.9470
  109.1790
  105.0580
  106.2390
  101.2930
  109.5570
  106.0090
  105.7180
  106.8100
  105.9280
  105.2840
  105.8930
  106.4700
  113.6650
  117.1690
  114.4330
  115.3070
  112.9090
  113.4870
  109.3030
  108.7860
  105.8130
   92.3814
   91.1040
   99.2403
   99.2916
  100.0980
   98.2901
   94.0959
   92.7002
   95.4897
   98.6919
   91.9866
   96.2882
  102.0610
  105.2140
  107.3400
  100.5460
  108.3340
  104.0730
  106.0900
  107.7530
  119.0850
  118.9830
  119.7330
  116.2010
  107.4250
  115.9800
  116.9860
  112.5450
  124.2760
  111.9320
  115.9370
  116.5140
  118.7800
  114.3170
  123.6060
  126.5280
  120.6450
  115.3200
  112.9060
  107.6330
  105.2230
  103.4920
  102.4140
  104.5950
   99.3805
  102.3500
  102.7530
   96.9903
   99.2417
  100.1180
  102.1790
  105.1770
   96.9460
  100.6940
  102.7000
  103.6160
  101.2280
   98.2557
  100.4060
   99.2192
   99.9935
   96.9046
   96.8430
  100.7710
   99.3489
   96.6412
   97.6367
  100.0410
   94.6163
   92.4976
   96.3966
  100.3870
  101.0850
   94.6036
  104.8520
  103.9160
  109.4690
  106.0680
  104.9550
  112.1850
  112.9940
  111.1120
  116.3450
  120.3820
  111.0860
  115.8590
  121.2700
  127.1340
  127.7310
  118.8560
  120.0840
  122.5470
  119.2450
  117.8430
  114.2510
  110.9820
  113.4880
  114.4220
  114.4730
  110.3520
  107.9470
  110.8910
  109.3240
  109.4040
  105.6620
  113.0130
  110.0140
  116.4400
  116.3670
  116.6990
  119.6240
  125.4020
  121.1100
  118.2170
  123.0880
  118.8270
  114.8270
  119.8110
  115.0910
  118.2210
  111.1250
  111.9620
  106.0140
  113.5330
  107.4770
  110.1270
  115.7610
  112.1370
  111.2990
  115.5060
  115.8140
  122.8150
  115.2850
  118.3670
  124.6290
  122.2320
  114.5490
  109.8650
  116.2840
  123.5750
  122.8490
  121.9940
  125.3380
  124.1450
  119.9120
  121.1500
  119.9450
  122.8490
  120.3870
  117.1530
  119.3620
  116.1880
  116.1350
  113.6550
  112.0300
  110.8280
  109.1080
  114.0110
  116.9060
  112.5600
  118.3460
  118.3220
  121.1550
  110.2270
  114.1230
  117.6160
  122.8950
  118.1600
  118.2610
  119.5970
  115.7290
  117.7390
  116.8100
  120.8490
  120.0070
  125.2020
  123.3460
  117.3050
  120.9660
  121.0690
  116.9060
  116.1240
  116.1220
  113.5210
  117.3450
  111.4290
  106.2500
  113.3790
  107.7320
  110.4470
  114.3600
  116.2600
  106.1720
  108.7100
  102.3090
  105.8370
   98.5336
  104.9420
  103.6900
   97.3885
  104.3900
  102.5990
  104.7290
   94.6105
   96.6821
   91.5761
   91.4853
   95.7198
   98.0234
   88.9565
   89.4018
   93.0231
   90.0660
   84.7192
   93.2343
   97.2534
   94.8221
   91.8709
   92.3659
   98.3910
  100.5560
  105.8360
  103.0450
   97.6998
   98.1093
   97.4195
   95.7397
   98.3519
   97.8595
   96.7046
   95.0108
   94.7197
   97.4979
   93.6933
   94.8305
   96.5187
   92.1123
   90.3310
   91.5807
   90.2075
   91.9031
   97.5006
   94.6814
  100.6850
  100.3280
  103.0310
   95.6674
   97.5809
   98.6055
   95.3208
  104.4570
   98.7066
  102.0480
   99.2263
   99.0449
  103.9040
  104.5980
  100.7890
  100.9510
  100.4480
   99.8892
  100.9230
  100.0140
  104.2010
   96.9971
  101.2570
  101.9190
  104.7140
  103.5240
  105.5520
  105.3040
  105.9890
  109.1420
  110.2660
  113.3840
  110.7100
  116.6720
  117.0000
  118.7720
  109.3790
  117.4100
  116.1590
  112.2400
  119.7270
  104.9760
  100.0000
   99.5180
  106.8480
  103.4360
  102.0840
   97.6007
  100.1570
   95.5277
   99.8967
  100.7900
  100.5730
   93.9198
   98.6238
  104.7660
  106.4790
  112.8400
  113.6000
  106.7000
  107.6100
  103.7140
  103.8350
  102.7290
  100.9440
   97.8990
   99.9558
  104.1740
   97.2585
  102.2300
  104.1640
  104.7470
  108.9960
  109.5150
  110.7390
  116.0780
  116.9340
  114.6700
  117.9050
  127.2310
  118.3420
  117.8520
  118.3850
  115.4800
  116.6200
  111.8910
  115.9770
  113.9950
  122.1930
  120.8330
  118.7850
  112.8730
  125.8710
  125.3350
  116.2960
  117.8560
  120.5540
  117.9230
  114.3630
  114.4160
  116.9390
  117.3480
  123.1190
  118.6310
  122.8230
  115.8080
  106.1010
  115.6370
  118.2270
  112.5410
  113.8610
  111.5260
  110.9840
  110.4870
  106.2870
  106.1880
  108.8910
  106.3280
  106.8880
  104.2340
  106.8550
  105.6260
  101.2100
  101.7660
  107.8290
  105.7170
  103.2020
  107.4840
  108.9480
  108.1200
  101.9280
   99.8521
  102.3340
  100.3470
   98.3819
   96.5606
  101.4630
   98.8301
  104.3880
  100.8800
   97.9971
   94.8080
   93.3905
   98.2929
  102.8010
  100.3230
  100.9300
  109.7020
  101.0760
  108.7690
  110.9240
  112.1590
  110.1040
  105.7080
  104.9690
  107.5570
  111.2380
  107.9830
  108.7470
  110.9660
  111.7060
  102.2120
  101.8190
   96.9611
   94.8299
  102.5320
  104.2310
  104.5910
  100.2500
  102.6120
   98.8607
   97.3494
  102.8350
  106.5670
  103.2520
  107.0890
  105.4990
  103.2970
  103.6530
  103.7230
  102.2100
   98.4421
   92.0540
  104.0750
  104.1360
  111.8930
  105.7550
  112.6200
  105.7540
  103.5500
  105.7350
  105.2270
  107.5710
  107.8380
  107.1060
  107.0800
  112.5930
  105.5190
  102.2750
  107.1990
  105.9510
  102.3250
  110.8000
  112.5830
  111.6600
  112.6370
  116.7210
  112.4240
  113.0230
  113.8570
  117.6860
  117.2500
  117.4260
  112.7450
  113.3910
  112.2640
  111.8090
  108.9620
  107.5150
  103.4900
  111.8880
  105.2760
  124.8560
  127.5810
  110.1240
  113.8490
  110.8560
  116.7100
  100.5520
  133.2090
  105.3700
  122.8540
  124.3520
  129.9390
  119.4370
  129.5090
  129.5490
   93.6328
  107.2690
   88.8442
   96.8361
  110.2750
  109.9880
  118.4960
  123.1630
  118.1580
  124.5390
  126.5900
  126.3170
  122.7200
  125.6940
  123.6710
  130.4400
  125.9470
  128.8490
  137.3090
  130.4770
  119.4670
  119.3040
  104.6020
  110.3490
  101.9600
  125.4410
  119.7500
  127.4450
  111.6650
  103.2970
  102.9080
  100.2450
   92.1488
  106.6380
  101.2090
   99.7434
  100.4780
  102.7490
   89.7194
   89.7590
  116.7180
  116.8710
  115.7270
  113.7600
  112.8210
  117.4780
  119.9130
  118.1200
  120.7740
  110.4160
  117.2200
  118.6290
  117.2760
  104.1280
  114.8430
  121.2600
  104.9330
  107.1520
  106.3150
  100.6640
  116.6850
  114.0100
  113.0980
  109.4400
  105.1890
  110.1970
  114.4640
  102.0090
  110.0590
  102.8370
   94.1707
  104.2500
  103.4590
   99.3428
   93.8254
  104.3800
  117.5360
  106.0540
  117.3080
   99.8054
   90.8476
   95.4115
   97.9868
  103.8820
   99.8660
   99.6245
  101.1260
  105.9870
   99.9427
   99.9706
   97.1741
   97.0648
  103.4690
  108.0310
  106.4690
  107.7450
  103.8710
  104.1980
   97.0809
  103.7530
  109.1980
   98.5631
  103.9570
  101.6990
   93.1779
   96.4042
   95.7826
  100.1290
   95.9715
   99.0340
   94.4061
   98.4952
  102.3330
   95.1547
   99.8490
   94.7871
  105.7950
  100.6980
  100.6400
  100.7740
  100.0340
  106.0900
  108.0190
  111.7200
  112.1820
  112.0460
  113.0280
  111.4590
  115.7380
  112.2470
  114.5650
  121.8520
  122.3810
  125.0030
  126.1090
  124.2070
  118.7310
  120.6590
  116.7630
  118.0690
  122.1820
  118.0610
  124.6930
  128.7950
  126.3780
  124.0540
  125.3460
  122.3240
  126.5550
  128.0930
  123.4970
  120.8850
  126.7750
  125.0770
  117.8530
  119.5280
  115.2360
  114.9940
  115.6370
  124.0460
  130.6530
  128.0350
  125.4400
  125.4050
  123.4740
  122.9200
  127.6500
  125.0520
  123.4530
  122.2480
  121.1150
  124.2590
  112.9990
  108.7920
  113.8370
  110.1800
  118.0300
  113.0010
  111.8830
  111.6470
  112.8830
  115.3980
  116.0770
  112.9960
  111.2940
  108.0310
  110.0600
  107.7460
  110.4860
  111.9580
  116.0310
  108.5680
  116.9660
  118.3980
  117.3700
  117.2100
  109.2090
  107.1740
  104.9130
  108.0610
  112.0820
  112.8350
  110.9260
  111.9290
  111.4640
  111.6320
  114.0090
  119.6700
  123.3820
  126.1560
  119.4720
  124.0260
  123.2930
  116.7110
  116.5180
  115.0430
  113.2950
  119.6420
  122.5900
  118.2420
  112.7850
  116.1820
  115.8020
  112.4310
  117.9820
  112.0260
  114.3050
  109.3510
  104.1690
  111.1440
  104.4750
  111.9290
  106.0430
  114.1780
  112.0110
  103.5000
  105.8070
  102.2870
  108.4650
  110.0550
  114.3480
  118.3000
  117.8360
  117.4900
  108.2020
  114.3380
  117.7660
  104.6360
  104.3730
  108.4880
  109.4690
  109.8350
  105.0670
  108.6190
  109.6790
  114.0120
  110.7390
  106.6680
  109.5970
  115.0560
  110.5580
  105.6120
  113.7990
  114.8640
  112.4900
  111.1680
  115.2640
  116.7750
  113.0860
  116.6480
  108.0370
  112.3770
  112.4280
  112.0550
  114.3510
  113.7360
  120.1740
  121.5700
  123.5130
  111.0800
  111.8300
  110.6280
  108.4440
  107.6120
  109.4480
  112.1020
  111.0590
  111.1560
  111.9710
  114.9100
  118.4740
  120.3880
  119.1480
  118.4350
  123.6460
  122.8510
  118.0800
  114.7140
  113.1370
  117.0530
  116.2170
  118.4020
  117.1800
  117.8660
  118.2340
  113.7990
  114.7370
  117.1490
  114.1940
  115.8150
  117.4050
  114.4440
  116.7430
  114.8010
  115.5770
  119.9680
  122.0250
  118.7970
  117.1150
  111.5480
  120.1740
  114.5750
  111.8680
  118.8690
  119.0950
  117.9960
  116.8490
  119.7760
  115.9020
  114.3890
  108.5740
  116.1500
  105.8720
  107.8970
  110.6940
  105.7080
   99.0957
   98.5965
  102.8270
   93.2390
   96.0618
   98.0416
   98.2903
   94.1053
   98.6138
  106.6660
  103.0730
  107.2120
  103.6100
  105.6870
  111.8960
  107.9770
  104.3220
  105.2330
   98.8856
  102.6240
   99.2251
   98.8971
  108.8060
  104.1400
  104.9570
   95.4963
   97.5135
   98.5451
   96.2619
   95.4127
   97.9723
  106.7600
  103.2930
   99.8382
   97.8186
   98.1632
   92.6557
   93.5662
   95.7321
   92.8647
   95.4335
   88.1464
   83.7485
   90.0533
   89.0560
   89.0177
   88.4283
   87.2618
   91.7604
   88.3168
   87.9851
   87.5165
   89.1661
   91.0781
   84.6307
   85.2088
   86.8237
   84.9856
   86.2141
   86.9271
   83.2644
   91.3643
   90.4863
   87.3804
   93.6553
   94.2889
   93.3540
   86.6465
   94.2322
   89.1213
   87.9278
   91.2817
   91.1217
   91.1819
   87.0047
   95.1356
   97.9922
   90.3317
   88.8163
   94.8199
  104.3820
  103.0930
   96.0886
   99.2283
  107.6590
  110.1680
  117.3930
  114.6620
  115.1460
  104.1630
  106.2560
  110.7520
  121.1110
  124.4290
  127.1860
  113.1300
  118.9300
  112.5230
  112.9390
   88.8080
  107.3330
  126.7050
   94.9194
  112.9190
  102.9080
   92.4117
  102.7400
   74.5053
   91.2850
   67.2172
   79.3571
   81.4937
  102.4240
  108.8940
   89.2204
   89.5581
  118.2170
  104.8780
  100.2250
  121.9320
   96.0129
   97.6735
  109.7230
  123.9210
  130.1170
  103.5380
   92.7474
  102.7440
  126.3890
  122.0240
  101.7460
   97.9871
   96.7272
  106.5520
  115.6070
  116.2810
  114.3160
  105.4810
  106.6360
   94.2377
   96.0482
  122.2870
  128.4830
  106.1850
  109.5220
  112.6530
  104.2310
  105.1370
  101.0260
   86.4140
   94.5924
  102.4370
  112.2060
  120.8330
  113.4840
  105.8060
   98.3558
   99.8081
   87.1642
   97.1310
  106.6510
  103.5270
  116.9850
   96.0208
   96.6466
  114.5830
  109.7230
  113.1080
  114.9460
  115.2310
  118.8130
  120.2570
  119.4920
  128.5860
  120.2860
  111.3790
  111.9990
  112.0340
  111.4940
  108.7320
  120.1830
  113.5150
  116.4930
  110.0290
  110.7350
  115.4700
  114.1080
  105.1140
  108.6590
  106.0230
  105.0350
  104.4230
  102.3410
  105.5900
  107.1040
  109.6510
  112.4860
  117.0960
  110.9400
  112.5730
   97.7404
  108.4760
  114.1240
  111.6270
  100.8060
   95.3118
  101.3630
   93.2799
  101.6120
  100.1110
  103.5530
  108.8150
  104.7730
  108.4720
  108.1770
  107.2690
  110.0730
  113.3890
  108.8760
  113.2110
  106.5040
  109.6860
  102.1990
   98.8417
  103.9140
  105.5520
  101.0290
  101.4440
  105.8130
  100.9000
  100.9760
  106.1820
  104.2930
  110.9570
  115.4430
  108.3930
  107.1310
  111.4860
  104.6460
  113.2680
  108.7200
  112.2350
  114.3420
  115.3520
  110.9320
  115.6260
  117.1850
  115.3190
  111.3330
  107.2590
  107.2040
  103.8660
  103.8930
   98.6006
  100.7800
  107.1500
  109.2370
  116.0030
  107.2830
  111.7900
  105.2340
  103.4130
  109.6090
  107.4760
  103.2640
  108.3290
  108.0030
  107.8590
   98.2809
  102.1260
  103.7130
  100.7780
  100.8490
  100.8560
   96.0308
   90.8620
   85.5978
   96.0609
   96.0876
   98.1650
   98.0535
   88.8026
   91.8457
   94.9044
   87.4442
   87.4043
   82.8299
   93.5012
   91.3641
   88.0724
   90.7643
   90.4287
   88.6674
   90.1354
   93.2679
   86.9457
   90.0751
   89.1800
   89.3830
   86.5018
   92.1339
   87.6807
   86.4106
   92.7065
   94.3250
  103.7220
   96.0029
   99.2781
   96.1253
  101.5550
   99.7498
   96.7923
   92.4214
   97.7641
   96.7763
  101.9090
   99.0866
  104.8770
  107.7990
  104.2640
  104.0550
  105.7560
  114.2370
  113.0080
  107.1120
  109.7930
  108.3480
  104.6480
  109.8530
  101.1680
  105.3870
  106.9120
   93.8037
   93.7245
   97.7900
  101.1120
  103.5790
  108.8190
  103.7110
  111.3930
  109.7010
  117.6510
  113.8800
  108.2210
  104.2860
  107.5110
  102.3170
  101.9480
  104.9100
  106.1490
  106.8890
  114.7240
  111.8530
  117.7820
  112.1180
  111.1750
  117.4650
  112.7460
  109.6620
  109.6570
  110.7090
  101.5740
  108.1520
  108.7340
  105.4200
  112.1610
  110.3480
  113.1130
  114.0580
  114.9970
  113.3970
  109.3150
  112.1820
  108.1720
  104.0650
  105.1900
  103.3850
  110.9760
  104.0190
  105.8860
   98.8090
   99.5453
  105.7160
  101.6700
  103.0930
  102.4960
   99.2196
  104.9190
   96.6842
   97.0255
   96.8211
   93.1976
   89.9536
   92.0338
   94.4165
   93.3383
   90.3221
   99.8475
   92.4257
   92.5456
   90.7757
   85.1330
   93.4400
   93.9523
   86.6772
   88.5248
   95.7546
  103.3000
   99.8078
   97.7348
  101.7500
  101.4980
  100.3850
  104.0340
  106.4490
  101.4510
  107.9140
  107.9350
  104.3540
  106.3840
  105.0850
  105.5190
  105.7760
  108.9760
  108.9600
  107.6490
  110.0640
  108.3330
  108.6260
  106.5690
  107.1150
  104.8800
  108.8320
  107.2790
  108.5900
  103.7650
  104.4610
  105.7740
   95.9126
   96.5639
  102.3350
  101.7430
  106.9050
  104.8620
   96.7380
   97.1140
   93.1878
   96.7472
   92.9687
  103.3890
  100.6260
  105.5480
  108.0620
  108.7730
  101.0810
  102.9100
  106.9750
  110.0860
  112.9620
  118.3170
  114.3470
  109.7570
  110.8970
  108.1630
  112.4580
  105.3930
  108.4370
  111.0010
  116.0650
  121.5460
  125.2990
  122.8330
  112.7570
  110.8650
  114.9760
  114.7770
  118.8250
  118.6770
  113.2690
  116.6020
  119.6120
  118.4690
  118.2500
  122.7270
  115.2220
  119.6340
  118.9260
  118.3840
  112.3600
  114.7600
  113.7550
  118.7230
  113.7760
  113.2990
  118.6420
  112.0370
  113.1270
  122.9270
  116.8840
  127.4590
  123.7540
  123.8430
  123.9520
  125.7670
  119.2260
  124.9990
  114.5270
  114.9910
  123.2590
  119.2580
  109.7680
  107.6310
  115.6840
  108.3740
  117.2230
  116.1080
  118.5110
  120.1960
  116.3280
  114.6860
  110.4260
  110.6120
  110.3520
  108.4460
  106.7390
  104.9900
  108.6180
  104.6000
   98.9169
  107.5990
  106.2400
  109.6280
  111.1850
  112.2970
  106.6140
  105.1040
  111.5100
  112.3890
  117.7840
  114.3500
  122.0260
  121.8450
  122.0280
  126.2010
  130.6110
  123.5770
  119.1060
  117.4420
  115.3610
  118.1300
  112.3850
  120.1480
  126.0600
  128.1730
  124.7230
  119.4700
  119.8390
  120.2780
  123.1240
  115.0510
  113.1260
  110.2850
  111.3660
  119.3920
  116.1310
  113.4960
  112.2740
  115.1530
  107.8250
  114.5820
  115.2190
  114.2050
  114.5830
  115.9080
  105.6700
  111.1890
  113.3710
  114.4140
  118.3790
  121.5330
  116.0280
  121.2080
  114.3130
  123.8060
  117.9800
  115.6290
  115.7660
  110.5990
  110.1210
  116.4340
  116.6040
  116.5800
  116.6500
  114.6780
  115.0290
  111.5660
  109.6090
  111.7180
  114.8950
  105.4520
  108.9930
  109.3080
  114.6290
  109.6800
  112.1770
  111.0740
  108.0250
  117.4690
  115.9880
  111.5170
  111.9490
  120.5830
  117.4170
  117.8970
  123.5630
  124.8010
  127.7280
  128.3040
  131.4240
  132.0960
  125.2160
  121.4720
  120.7380
  123.0970
  119.4450
  120.8120
  126.2410
  121.3290
  125.2270
  118.9590
  114.3370
  125.5060
  123.2850
  126.4960
  127.3900
  122.5490
  126.4950
  122.5740
  128.9540
  133.7900
  127.1190
  122.9990
  121.5950
  117.6660
  114.6770
  112.1870
  118.7930
  120.3160
  109.0660
  119.9710
  116.6680
  119.9590
  114.1270
  118.4960
  113.8310
  117.6430
  113.7040
  120.8460
  116.7070
  113.1790
  114.1160
  107.0270
  107.7950
  112.7230
  110.5290
  106.9840
  104.8780
  104.5830
  104.5370
  100.1970
  102.7190
  102.8000
   99.0227
  106.6540
  104.2910
  110.3340
  105.6020
  104.1360
  107.2620
  105.3420
   99.0765
   98.9279
  103.6670
  100.9420
  104.0550
  112.8260
  106.1990
  100.6490
  109.4890
  109.1210
  112.3650
  106.7780
  108.8600
  107.8040
  110.1320
  116.8100
  112.2950
  110.7510
  120.0040
  116.1200
  118.9360
  116.7500
  117.5130
  125.4900
  122.7770
  125.4130
  122.8800
  118.3780
  123.8450
  124.6740
  130.6280
  126.7720
  121.9550
  123.1420
  123.3740
  114.6360
  122.3790
  118.8430
  115.0280
  119.9750
  122.7890
  118.9810
  122.0390
  120.8050
  118.4190
  115.4480
  114.1670
  114.8340
  117.4830
  111.5180
  109.9280
  112.1210
  114.0190
  115.5920
  116.4150
  114.8770
  115.2970
  111.6730
  115.5170
  118.9400
  121.7100
  121.7230
  120.6550
  114.2400
  112.3800
  110.6060
  110.8390
  117.1590
  107.8870
  110.0900
  110.3930
  114.6890
  102.4000
  103.7870
  101.7290
  103.1380
  100.8860
  101.2870
   99.9304
  100.7800
  104.3030
  105.7390
  108.5880
  109.9000
  110.8930
  102.0960
  105.2860
  105.6070
  107.8220
  106.5550
  108.2460
   93.7664
   96.0313
   96.8422
   99.9384
   99.2453
  100.6680
   96.2466
  105.0490
   98.1649
  100.0870
  100.4840
   96.1900
   96.8201
   96.4207
   99.1490
   97.7483
   95.3673
   90.2442
   95.9032
   98.6568
   92.0241
   91.1054
   90.8421
   94.2445
   89.5461
   85.9304
   89.5921
   83.7427
   86.5161
   94.0165
   92.6111
   84.1414
   89.2692
   93.7438
   97.5112
   92.5739
   97.9061
   92.2497
   95.6453
   91.4265
   96.5817
   97.0466
   99.8713
  104.7030
  100.0020
  100.3730
   99.3188
   92.0493
   91.7566
   93.7183
   94.3761
   96.9738
   98.4888
   95.5200
  100.3000
  106.2780
  107.2710
  109.3070
  107.8330
  104.1920
  105.5240
  106.2930
  113.8030
  112.9620
  110.1410
  109.4690
  102.3670
   98.6877
  100.0150
   99.0087
  100.2890
   95.1833
   90.6353
   89.4169
   88.4759
   94.3837
   96.4283
   97.5165
   93.3988
   87.8004
   90.5319
   93.5279
   96.5781
   95.9339
   96.0331
   99.8960
  103.1520
   99.4661
  101.8340
   96.2197
   94.9806
  100.6540
  105.6360
   97.9041
  104.2650
  106.2460
  103.0900
  110.6430
  107.3460
  108.2400
  107.9800
  104.5790
  112.0240
   98.4940
   99.8697
   97.0455
   90.7622
   93.9501
  106.1160
  103.7290
  100.6060
  100.4960
   97.5762
   95.5957
  103.0040
  101.5850
   89.8156
   97.6973
   98.4990
   99.8162
   95.6282
   87.9846
   88.1699
   80.8655
   84.6646
   89.9783
   82.4041
   88.4504
   80.6371
   86.1271
   91.7871
   91.5719
   86.6711
   88.3672
   92.5421
   97.2187
   96.9022
  103.6500
  101.5030
  100.3000
  101.5940
   99.2130
   93.8966
   95.3622
   89.5000
   90.9007
   95.8654
   94.1973
   92.0004
   85.2013
   83.6261
   90.2154
   90.9773
   92.3426
   92.7626
   95.6302
   93.5023
   90.2317
   93.9918
   93.6014
  100.4970
   98.2965
  103.6670
  100.8780
  109.2250
  103.9940
  103.1910
  102.3120
  107.2110
  104.7400
  100.0500
  104.6890
   99.1411
  102.9270
  103.0960
  101.5730
  101.4760
  103.8820
  102.0150
  103.3010
  104.9800
  105.7970
  103.8550
  101.9660
  109.7190
  108.3260
  105.6480
  111.8610
  116.1130
  118.1860
  115.2470
  119.6390
  116.6990
  115.1800
  119.0040
  118.2670
  122.8320
  119.6600
  118.4630
  115.5500
  111.4720
  113.7560
  117.3020
  120.2880
  118.4930
  118.3510
  117.0510
  119.7850
  116.9780
  111.7610
  109.6940
  113.7980
  107.1430
  112.3300
  109.6370
  106.1680
  107.5560
  109.7270
  115.1760
  119.3580
  115.2060
  109.5090
  117.7600
  115.9620
  122.4900
  125.0100
  118.1180
  116.5610
  118.3460
  116.6830
  110.7300
  108.8140
  109.3170
  112.4640
  105.4150
  101.5410
   98.3460
  105.3700
  102.0970
   76.2636
   83.4216
   80.1161
   96.9441
   88.7184
   90.9994
   85.3161
   93.3283
   99.0860
   96.1916
   97.9496
  100.9010
  102.0360
  110.5850
  110.4720
  106.5420
  108.0710
  113.1960
  111.9310
  112.4530
  112.9640
  110.8530
  113.3660
  112.7360
  117.0340
  109.1420
   98.4975
  103.4240
  105.8970
  111.9740
  112.8330
  106.8790
  103.1930
   99.3671
  100.2820
   92.8650
   97.5891
   91.7112
  101.0250
   94.7036
   92.3432
   90.6217
  100.3290
  106.5070
  100.9230
  105.9000
  103.6110
  102.4660
  107.3140
  109.3450
  107.1580
   99.5257
  107.5070
  107.9150
  100.5430
  105.1620
  101.1490
  107.4180
  114.3600
  117.1770
  113.8110
  113.8300
  108.4060
  107.1870
  108.9430
   99.5397
  101.3350
  106.6220
  106.3760
  105.2390
  107.3640
  100.9250
  104.8490
  108.7590
   99.7307
   96.6571
   96.0561
   97.9076
  100.0390
  103.4700
  109.3120
  106.0790
  103.9010
  104.9390
  108.7730
  109.5920
  102.9660
   97.0204
   92.6495
  102.3290
  102.0420
  103.5960
  107.7230
  109.0550
  112.7650
  108.3070
  110.9360
  114.3980
  116.3030
  115.0910
  116.6570
  111.2450
  111.9460
  115.8220
  111.3920
  110.2200
  113.8070
  107.3990
  104.4450
  109.2270
  108.0270
  106.8040
  104.3820
  104.3800
  110.5750
  105.5230
  103.8730
  100.4910
  102.8500
   99.9224
  104.1060
  108.4220
  115.8610
  118.8040
  119.9640
  115.4670
  107.7480
  102.6870
  102.1200
  101.5130
  102.1950
  101.4210
  105.6170
  105.8700
  104.6960
  102.3780
  102.3170
   94.4290
  100.2440
  104.3370
   99.3139
  104.9160
  101.9390
  106.9980
  111.3240
  108.5610
  101.9800
  110.0860
  105.4330
  107.9330
  106.7770
  110.5210
  113.5110
  109.3630
  110.2690
  107.7920
  117.0930
  123.0500
  123.5500
  119.4470
  126.6970
  119.5260
  125.8410
  126.8850
  125.2720
  122.6480
  115.2860
  118.7170
  118.7280
  108.0780
  108.6590
  105.7180
  102.6200
  112.7720
  120.4570
  113.5090
  113.8300
  114.4900
  114.2750
  111.2300
  111.4400
  108.5850
  112.4930
  112.2110
   99.7015
   96.9179
   99.1828
  100.0230
  108.5440
  106.9430
  102.7860
  103.8580
  107.3170
  109.8370
  107.8770
  105.9940
  101.8850
  104.1140
   97.3114
  112.1250
  106.2170
  111.7980
  105.9380
  122.8790
  107.4450
  112.2640
   91.7316
   97.8890
   89.8718
   97.3338
   85.3925
   93.3429
   97.5715
   96.1367
  100.3370
  103.6230
  105.2500
  105.3790
  107.0440
  106.9750
  107.4900
  112.5910
  118.3580
  119.0060
  114.0770
  119.2130
  116.3640
  115.7160
  125.8340
  118.8560
  116.7190
  119.4320
  112.0830
  111.5190
  112.8330
  119.2720
  115.5520
  110.5780
  115.2720
  117.4670
  117.0570
  119.0020
  115.4400
  121.7370
  118.2110
  119.5870
  115.7650
  116.3650
  120.6360
  119.0050
  113.1410
  113.2820
  112.8280
  113.9770
  115.3100
  111.4300
  112.9210
  111.3700
  108.3230
  112.3350
  111.5190
  107.5230
  100.7640
   97.1770
  106.3350
  105.2520
  107.9160
  110.7080
  104.4900
  103.8800
  108.3520
  109.0060
  107.4620
  110.5500
  112.5550
  115.3010
  116.2370
  114.2810
  114.2300
  109.9860
  100.9680
  111.9630
  108.2470
  106.2580
  109.7390
  113.6590
  119.4320
  119.7050
  117.3150
  115.8540
  119.9520
  119.1870
  118.3510
  126.9810
  125.0240
  125.5270
  123.7800
  127.3700
  122.6420
  120.0510
  119.9320
  126.6120
  118.3630
  119.4510
  115.7230
  122.0200
  119.0310
  120.0910
  123.4430
  123.8880
  118.8770
  121.0820
  121.3020
  124.6880
  121.6110
  122.4030
  123.2690
  127.3870
  115.6820
  115.9250
  115.8440
  111.2890
  112.8210
  109.5450
  114.0360
  117.1710
  122.0010
  122.2490
  115.5290
  116.7190
  120.7410
  113.0330
  115.4950
  117.0620
  116.7710
  115.8490
  118.3880
  116.8500
  120.7390
  129.2160
  122.1600
  116.0760
  117.1770
  119.8700
  119.0290
  120.1310
  112.2760
  114.3500
  113.1250
  119.8390
  115.4410
  132.3720
  129.2150
  130.8160
  129.7140
  125.1010
  124.7090
  116.5680
  129.9120
  127.8880
  130.3350
  125.7930
  128.2130
  128.4140
  117.0560
  122.4680
  119.9200
  111.2110
  121.0930
  119.1000
  120.9330
  118.6520
  121.7120
  113.0070
  115.0970
  122.4510
  118.6480
  117.4610
  113.6040
  112.0400
  111.8510
  114.6040
  115.2330
  116.6100
  116.5150
  115.2180
  117.9610
  124.8120
  122.5920
  116.6450
  112.5840
  117.7510
  119.3940
  123.8850
  123.4870
  122.1160
  124.9130
  121.2010
  113.3430
  112.0110
  111.1710
  108.2370
  109.3080
  112.2230
  120.3650
  122.9200
  124.8720
  121.5080
  116.1800
  117.0420
  115.8440
  122.0420
  114.1590
  113.0540
  114.0830
  107.8570
  106.7710
  101.4730
  100.6410
   92.3417
   91.8094
   94.2609
   99.7605
  103.2480
   99.8758
  104.4360
  106.1550
  103.7310
  107.8190
  111.0250
  108.1810
  110.3000
  108.4060
  116.5760
  115.6560
  114.9690
  116.4690
  121.7050
  121.8760
  120.2450
  119.0530
  120.9720
  121.7860
  118.3030
  124.4710
  122.3150
  128.5490
  134.2640
  124.7190
  120.4950
  123.5810
  125.0950
  124.4910
  128.0030
  131.1100
  134.5820
  126.4860
  130.5670
  128.8690
  128.0360
  119.5960
  124.4600
  125.2330
  121.2540
  127.0580
  117.5600
  123.4450
  118.2540
  121.3370
  122.3130
  111.9220
  120.5780
  117.0330
  123.0880
  122.2730
  111.8150
  113.5500
  119.9050
  115.7680
  116.4660
  116.4940
  116.5880
  116.2710
  116.7720
  121.4130
  120.2590
  126.0300
  119.3540
  124.3980
  124.0590
  117.3450
  117.9500
  120.4820
  120.3330
  121.2730
  117.8490
  116.3950
  113.0280
  107.8190
  106.1620
  111.0170
  112.8240
  110.1120
  114.0250
  111.6860
  118.3350
  102.6320
   98.0256
   96.7495
   99.8954
   99.1597
   97.4042
   95.2405
   99.0523
  102.9100
  103.9690
   96.8619
  100.3020
  100.1280
  104.0650
  100.6250
   97.3510
  100.4500
   94.2365
   97.6167
   94.5267
   90.3508
   94.6766
   97.4028
  100.5020
  100.1780
  104.1570
  102.7220
  100.7620
   99.2630
  105.8210
  107.0550
  108.5030
  106.8610
  104.8580
  105.0620
  108.1490
   97.1404
   97.5172
   96.5390
   99.1252
  101.1620
  102.3750
  103.2050
  108.2040
  102.5210
  100.5370
  105.5680
  102.2870
  105.7940
  107.3350
  100.4070
  101.2150
   97.8616
   98.0548
  103.7910
  100.0890
   98.2831
   99.9344
  100.0230
  100.2250
  103.0360
   97.5213
   95.9767
  101.6510
  103.9560
  102.1120
   99.5268
   98.2857
  100.3790
  103.1460
  104.1450
  102.4390
  103.0330
  102.5840
  105.1440
  110.3030
  107.9850
  102.3710
  108.3750
  104.5360
  107.6980
  111.1880
  107.6850
  105.4450
  107.4050
  111.2190
  105.2440
  106.7760
  106.5700
  100.7960
   96.3008
   99.1960
  107.6110
  100.8860
   97.4079
  102.8600
  108.7260
  101.9010
  102.1510
   93.9645
  103.5460
   97.7607
  100.1470
  102.0880
   98.9549
  101.9720
   98.2601
   98.4480
  101.3210
   98.3686
  101.6710
   99.8283
   99.6186
  100.4520
   91.6523
   93.9287
   91.3175
   93.6311
   97.5867
   90.8665
   92.3841
  101.4070
   99.0856
  102.9070
  103.6420
  110.4680
  104.8560
  106.8880
   95.6271
   98.6690
   99.0870
  101.0060
  101.8390
  107.1760
  102.2180
  100.0280
  104.7570
  110.0000
  106.6690
  117.2060
  112.9390
  109.1190
  106.0400
  105.5300
  104.8340
  110.3150
  103.3540
  108.3410
  107.3850
  107.2440
  105.4520
  108.2420
  108.7140
  107.7220
  109.1630
  112.3550
  106.5790
  106.3610
  107.3390
  108.9810
  104.9660
   98.4684
  107.9570
  106.5990
   93.9277
   98.7903
   91.4345
   95.8215
   87.2345
   88.9569
   92.6846
   92.2654
   93.6630
   92.4088
   88.4604
   87.6439
   97.6446
   90.2185
   95.5491
   84.9173
   89.6232
   88.0847
   92.1606
   94.3871
   95.5143
   95.6548
   93.2735
   91.7719
   96.7589
  106.0820
  107.7850
  108.9960
  106.7440
  100.1810
  104.3900
  107.9050
  114.9730
  124.5150
  120.1770
  120.8930
  124.7370
  116.5000
  116.3040
  117.2950
  116.0500
  117.1880
  122.1920
  120.1210
  118.5090
  130.3210
  123.2690
  122.8290
  127.0790
  122.0050
  120.6580
  127.4900
  121.1300
  114.4480
  115.8100
  119.6360
  119.6730
  115.1630
  119.8310
  111.9710
  114.1440
  119.9680
  118.4970
  121.1190
  118.7190
  124.3280
  120.2350
  119.0010
  118.6980
  126.0310
  126.8150
  124.7720
  121.4050
  117.2050
  114.3660
  109.1640
  108.9710
  110.8810
  111.8130
  117.2380
  119.2740
  115.6100
  105.3810
  103.0010
  103.2730
  105.7750
   97.7337
   99.0775
  104.8700
  108.6300
  107.0440
  110.7120
  114.5160
  115.2400
  109.2290
  109.9890
  111.3250
  110.9250
  112.4030
  115.9070
  114.1770
  113.7260
  113.7350
  116.4860
  116.6490
  115.6000
  117.6480
  113.8710
  115.1460
  114.1890
  108.0750
  107.9860
  108.6780
  109.0130
  109.0270
  109.0870
  114.1930
  109.3370
  118.1070
  119.4830
  111.4960
  120.2210
  120.4600
  119.2550
  117.0190
  116.6800
  116.4190
  118.8380
  121.3000
  121.3100
  115.8950
  112.4630
  106.1740
  110.8050
  108.5140
  106.8210
  101.6020
  100.1530
  100.8290
  103.5410
  108.0440
  108.0280
  110.3780
  107.3560
  112.5790
  117.6650
  110.3570
  111.2440
  114.3260
  112.8870
  110.8280
  108.8900
  110.9120
  122.1210
  120.8070
  113.3260
  114.3760
  113.3900
  120.4290
  121.3220
  118.7330
  118.7310
  120.9030
  121.5200
  119.4630
  119.0300
  114.8420
  113.9550
  122.7860
  127.5060
  117.7070
  120.8680
  117.0180
  123.8620
  118.7590
  117.8200
  123.9820
  124.0980
  130.5310
  126.4450
  126.1440
  126.1240
  128.7910
  132.8890
  133.1450
  133.8120
  131.4890
  135.2160
  131.8420
  135.1390
  123.9270
  122.7770
  121.5910
  120.3760
  122.7560
  122.4830
  120.7600
  115.6290
  124.1160
  116.2130
  118.7730
  115.0970
  109.0180
  113.4220
  116.8320
  119.4310
  122.3270
  121.9760
  118.4420
  117.8790
  122.4820
  120.9150
  124.3660
  133.3890
  131.4960
  126.3770
  127.5360
  124.0690
  124.4840
  120.0980
  118.4280
  120.6960
  114.8590
  117.6750
  123.3270
  117.7960
  123.0350
  120.6440
  123.7370
  122.4160
  122.7310
  117.6620
  118.0620
  122.5630
  130.1790
  127.5740
  118.6680
  124.3900
  122.6020
  117.1330
  112.7920
  113.4860
  114.5050
  112.5220
  112.3460
  116.4770
  116.8890
  120.2410
  118.1790
  111.2830
  108.3510
  104.1660
  113.4100
  117.7880
  117.0220
  119.1240
  113.1240
  114.1540
  116.7150
  119.6630
  118.3950
  123.8550
  121.8370
  120.6360
  113.9490
  114.7820
  119.1960
  120.1400
  117.0610
  116.7110
  120.7600
  127.9470
  127.2950
  126.5970
  123.2160
  122.2640
  122.2760
  118.2670
  117.8770
  115.2650
  117.3240
  120.9750
  119.6220
  119.1890
  119.8400
  125.6810
  128.7100
  128.7060
  136.8530
  128.7930
  130.6160
  136.5130
  133.5790
  131.0290
  133.7810
  126.5670
  138.4340
  129.1020
  130.1660
  134.8100
  133.1340
  131.7090
  132.1700
  138.1740
  130.9990
  129.4550
  133.3330
  122.1530
  124.2730
  134.9220
  129.8400
  136.0730
  136.5750
  137.5660
  134.7790
  142.5180
  142.0940
  138.1950
  135.4940
  139.8140
  141.7530
  139.2060
  137.2650
  131.1240
  140.8240
  138.1440
  143.0020
  141.0120
  136.4340
  134.6100
  134.7410
  124.4940
  123.5740
  122.0940
  120.7210
  126.6910
  125.1490
  126.0880
  127.4190
  130.6970
  126.1680
  128.2440
  131.9840
  132.1980
  128.7800
  128.0870
  129.8420
  137.9030
  138.4450
  142.3610
  143.5950
  140.7830
  136.6250
  128.2970
  123.9850
  119.5860
  122.3180
  119.8670
  119.9490
  119.3470
  123.3810
  118.3450
  120.1120
  114.6280
  116.8290
  111.0440
  119.8220
  119.1890
  121.2360
  116.8650
  118.8750
  113.6250
  118.3920
  117.8240
  122.0010
  116.5190
  112.3660
  118.5930
  121.9160
  120.7320
  126.8170
  123.2910
  123.6650
  132.7500
  125.5610
  127.6150
  128.3820
  131.4270
  127.4900
  121.4410
  122.5280
  122.6490
  125.7140
  127.2810
  125.0210
  122.0990
  117.6230
  111.9260
  116.0600
  121.2940
  120.4570
  125.1540
  117.5540
  116.6710
  121.0190
  118.1990
  119.3340
  109.1020
  112.5550
  107.1010
  111.3570
  105.8870
  114.5210
  110.1330
  114.3580
  114.9010
  108.8410
  106.1500
  108.5800
  109.4440
  109.8570
  109.8990
  112.9980
  112.4870
  111.9150
  119.4380
  122.9440
  121.3530
  118.5080
  115.6140
  123.2020
  122.0090
  119.2390
  124.9960
  132.2970
  127.4040
  124.4940
  125.3190
  128.4960
  128.9540
  134.0320
  129.0580
  127.5510
  123.7010
  127.7940
  125.3060
  130.8510
  129.0380
  124.1630
  129.3460
  132.1410
  116.5140
  113.5270
  111.2110
  108.1020
  114.4620
  112.5530
  120.0080
  119.2700
  116.0110
  114.2160
  118.0940
  121.1420
  126.9040
  123.0050
  114.1570
  115.1030
  105.6980
  112.4940
  114.2350
  115.4460
  113.9150
  113.2690
  117.0390
  115.1220
  117.5950
  117.8680
  112.0140
  105.0530
  110.5960
  117.7580
  121.5050
  115.1780
  119.6660
  123.9380
  126.4400
  121.3770
  124.4350
  123.4830
  120.3950
  132.1400
  128.9820
  126.1070
  117.6670
  116.3420
  117.2840
  114.7310
  103.3300
  102.3640
  107.8970
  106.4560
  108.5940
  101.3940
   97.0281
   97.6413
  103.4140
  113.8430
  106.5510
  105.8230
  101.7770
  105.1120
  109.0730
  105.7790
  107.5250
  107.0120
  113.3940
  107.3220
  112.8940
  109.4770
  113.5050
  109.9060
  106.6800
  101.6230
  105.1260
  108.5740
  106.5830
  104.8320
  105.9890
  104.3360
  106.5630
  104.3930
  107.2230
   99.6724
  109.2100
  110.6600
  105.6370
  109.2370
  111.3750
  115.0130
  108.2170
  108.6350
  113.8400
  111.6690
  107.4240
   96.1052
  105.8670
   98.4159
   99.7735
   95.0323
   98.7354
   96.8500
   94.6765
   96.4966
   98.4165
   98.8428
  102.8710
  108.1970
  108.8730
  114.4370
  107.8600
  110.5850
  111.4900
  121.3150
  119.0590
  114.8000
  112.9560
  114.1670
  118.1680
  124.1980
  117.3870
  113.9600
  109.9250
  115.1920
  114.5590
  111.1180
  114.3050
  112.7620
  114.9690
  115.8930
  113.7670
  111.2470
  106.8230
  108.6630
  112.3860
  106.2650
  111.8750
  110.5830
  113.3660
  110.2220
  103.5050
  105.2230
  106.4760
  104.4460
  103.9210
  111.8900
  110.1780
  114.1610
  111.1760
  114.6090
  113.6950
  114.6390
  110.1650
  116.3500
  115.1740
  112.0580
  113.8620
  112.8270
  112.7850
  112.7590
  115.2620
  115.3460
  113.5590
  115.8180
  118.6360
  113.9390
  115.8090
  119.1570
  121.1870
  119.1990
  116.2940
  111.7490
  114.5350
  112.4860
  117.1040
  115.9130
  119.3600
  121.5510
  115.1040
  125.3360
  122.9640
  119.8340
  119.5670
  123.2430
  121.5770
  118.2040
  121.2290
  135.4470
  127.0030
  133.1420
  124.1830
  115.3000
  115.5340
  113.3480
  115.8730
  118.0660
  115.1620
  117.2980
  123.7590
  130.5020
  127.7450
  136.1230
  131.3400
  131.0180
  125.7830
  126.8340
  130.1280
  134.3150
  128.2720
  125.1830
  126.6110
  127.9470
  131.0980
  123.9680
  118.4670
  121.3370
  120.3500
  117.8840
  124.3110
  107.5680
  111.7950
  112.6530
  108.2480
  108.2710
  106.5590
  109.3470
  110.5900
  107.2520
  110.8820
  104.7040
  109.7810
  114.3170
  114.6320
  110.5520
  111.7270
  113.9820
  115.3720
  116.4840
  118.3640
  124.0890
  116.3280
  126.4620
  112.8820
  108.9390
  106.7120
  100.6840
  104.1670
  107.1130
  104.9880
  108.7190
  109.0350
  108.7850
  108.8200
  106.1630
  109.4030
  111.3390
  115.8660
  112.4070
  112.0530
  114.5380
  117.5720
  116.1700
  116.4760
  115.9770
  113.9430
  117.7240
  123.2540
  116.4890
  116.0330
  119.6200
  113.9470
  114.6150
  118.4540
  117.1980
  114.2100
  115.6040
  108.9960
  110.1640
  107.1060
  111.8340
  109.5780
  112.3480
  113.3180
  109.7690
  111.4500
  112.0770
  115.1150
  111.6650
  114.3780
  116.1680
  116.3780
  120.2000
  116.6730
  113.2590
  118.1440
  116.4010
  110.0290
  108.0330
  114.6570
  108.8370
  117.3690
  111.2200
  119.0700
  123.3350
  118.6810
  124.9630
  117.0550
  116.9270
  124.5500
  123.4910
  127.7920
  126.9560
  129.3190
  130.2100
  126.2780
  128.3090
  119.1080
  126.6860
  120.9750
  124.1970
  132.9650
  124.8200
  132.4510
  126.3550
  133.3510
  124.3940
  125.7250
  128.5600
  128.1800
  128.4860
  129.1490
  127.7760
  133.5030
  130.3120
  124.2100
  119.7720
  125.7860
  127.5810
  124.9610
  124.1860
  129.9390
  128.2950
  128.3420
  130.1230
  126.7690
  132.1220
  129.4270
  131.8190
  132.4910
  130.0890
  133.0850
  133.9230
  134.7080
  134.4260
  128.4210
  122.8100
  121.3950
  129.2410
  125.8900
  123.8460
  133.6490
  126.9250
  125.0240
  119.0880
  117.9790
  126.2140
  116.0660
  119.8040
  109.5660
  112.6240
  113.5080
  119.7710
  126.9210
  129.6640
  129.4610
  123.8240
  131.6730
  125.5710
  123.8210
  119.0710
  118.5210
  121.1660
  124.5140
  127.0920
  115.5590
  116.6440
  123.3600
  124.0670
  125.5670
  123.1520
  116.2310
  126.9110
  124.9890
  122.2130
  120.5570
  121.2470
  116.5920
  122.6980
  124.5950
  122.0490
  118.1040
  125.3330
  122.3490
  126.1590
  120.9900
  123.1700
  120.6520
  129.1160
  117.1760
  119.7500
  115.0450
  119.2860
  124.9820
  119.2700
  125.1250
  123.9090
  131.6890
  123.2080
  123.7250
  123.6190
  121.7900
  130.0180
  132.4060
  122.2470
  113.3070
  117.9110
  115.2410
  109.5510
  106.3410
  110.1490
  104.1990
  110.4110
  114.4060
  117.3910
  117.5410
  115.7480
  112.5860
  118.7550
  117.5160
  116.0730
  111.8810
  109.7940
  112.8760
  112.7950
  117.2630
  115.7420
  112.1580
  116.5270
  121.7700
  123.4040
  124.7890
  125.7010
  124.6890
  132.2950
  129.0820
  129.6360
  125.8950
  121.9760
  123.5680
  119.3240
  126.4180
  122.4130
  118.3930
  121.2520
  122.5470
  122.8850
  123.3490
  127.0810
  130.7280
  127.1730
  129.5250
  126.4150
  120.1940
  122.6000
  115.3060
  131.2970
  126.5210
  123.7920
  119.8170
  131.3800
  132.6510
  133.7580
  132.7690
  129.7740
  139.0930
  133.2920
  132.5420
  125.4340
  120.5040
  121.5670
  118.1520
  114.4620
  106.3230
  107.0930
  116.1660
  120.4500
  113.7240
  114.9760
  123.7900
  122.7630
  122.2840
  125.0470
  126.3890
  123.5410
  120.6720
  120.0090
  116.2100
  120.3230
  120.9110
  119.9270
  119.2830
  116.0720
  113.7950
  115.4630
  107.9110
  116.0160
  117.8860
  115.5020
  112.8500
  111.3900
  118.1750
  123.8840
  126.5810
  124.3540
  124.1660
  121.8680
  126.9640
  124.4890
  127.4640
  125.3450
  133.0100
  131.1650
  126.8240
  124.7290
  126.6520
  127.9460
  130.5410
  129.5400
  133.9580
  125.9550
  129.5340
  132.5400
  135.0270
  136.0090
  141.6970
  137.1980
  134.8150
  130.2900
  124.6040
  127.8800
  131.1480
  131.3820
  128.0490
  130.6310
  128.8090
  129.6680
  125.9200
  126.5100
  128.3430
  129.0100
  124.2060
  120.9780
  118.5930
  120.0720
  124.9820
  119.0400
  120.1140
  121.1020
  125.2630
  122.0500
  123.0400
  124.0100
  119.4090
  119.6490
  122.6240
  114.4970
  114.8950
  110.7510
  111.1310
  109.0550
  110.6470
  118.9380
  111.7960
  113.3310
  110.0630
  103.5000
  102.5980
  114.3810
  115.6230
  119.5750
  125.4400
  118.4600
  117.2080
  120.9870
  116.6310
  118.1480
  121.8310
  114.2040
  111.6090
  102.9150
   99.8630
  106.0200
  108.1080
  105.8280
  104.6220
  100.9180
  102.1990
   98.3545
  104.3900
  111.4480
  109.0950
  106.8040
  109.2080
  102.2340
  106.4910
   94.6626
   98.6744
   95.9060
   96.6570
  105.1320
  102.9010
  102.0360
  104.7890
  105.7010
  104.8670
  106.7880
  112.2000
  108.5030
  110.2860
  113.3100
  109.8660
  112.6590
  109.1730
  107.4040
  119.0470
  117.7680
  120.2490
  116.5480
  113.9780
  116.2890
  119.3260
  119.0520
  116.2520
  110.8260
  116.0870
  117.6750
  121.9060
  125.1590
  125.2290
  121.0150
  128.5430
  122.3040
  126.6180
  123.7730
  119.7820
  122.4910
  123.3200
  130.2540
  124.0820
  125.4740
  130.4390
  133.8390
  128.7160
  134.5810
  134.5510
  131.1900
  126.1690
  128.8920
  121.9450
  127.0430
  128.2240
  126.2070
  122.5220
  129.5890
  127.0860
  121.0350
  124.3420
  125.0660
  121.7160
  119.7250
  128.4610
  122.5230
  120.4080
  125.5420
  130.9330
  123.9700
  124.0750
  127.8210
  128.2310
  126.2370
  126.5570
  123.8690
  127.3530
  120.7910
  124.4330
  131.2980
  124.5150
  134.3760
  133.6570
  125.3460
  120.3450
  116.2880
  124.3500
  119.5310
  123.0830
  129.0930
  126.3120
  125.8250
  129.6860
  123.0380
  128.3980
  132.5470
  126.0000
  129.0540
  127.9650
  129.4510
  134.6050
  134.0710
  128.7760
  135.2330
  130.7550
  134.4660
  124.4130
  123.1040
  125.0030
  130.6400
  129.5280
  131.3360
  134.0700
  132.9040
  126.7680
  126.7840
  121.1920
  127.1100
  122.2100
  124.6120
  125.4930
  126.1180
  130.6570
  126.5350
  129.9790
  125.2440
  129.7930
  137.6240
  139.5120
  135.6460
  133.3650
  127.2940
  123.7480
  120.8910
  126.2570
  124.8390
  122.7420
  126.8510
  128.2860
  123.5600
  134.6280
  132.6100
  135.5480
  132.6920
  133.3950
  125.0100
  131.5840
  129.4270
  129.0970
  122.6240
  125.7890
  129.8230
  129.3610
  132.8190
  127.3430
  128.1510
  123.3650
  125.8730
  127.5110
  130.7950
  132.4110
  135.4380
  138.9010
  136.1710
  136.9320
  139.4490
  133.6410
  137.1980
  137.1850
  134.0190
  124.8440
  125.8130
  131.2390
  118.0370
  129.0320
  132.2290
  126.3080
  121.3450
  122.2650
  127.1120
  121.6020
  124.6170
  124.6790
  126.7710
  129.4190
  122.8230
  127.7450
  125.1610
  124.5320
  127.3220
  133.6710
  123.4300
  126.4880
  123.3520
  105.8140
  101.3370
   96.3716
  110.2150
   94.5737
  101.5410
  107.9430
  113.2180
  113.6860
  105.2000
  103.8570
  107.0220
  108.6440
  108.1980
  110.2210
  103.1150
  105.1520
  111.5220
  107.6970
  106.2040
  107.9820
  100.1140
   99.1386
  108.7050
  106.1230
  109.0940
  109.0170
  110.6160
  110.8170
  114.3360
  109.3740
  106.6820
  111.9760
  118.5270
  122.2790
  120.8430
  117.4670
  118.4050
  117.9690
  108.1290
  112.6270
  119.1800
  114.7140
  114.5900
  115.4520
  111.6880
  114.4040
  117.0650
  113.9160
  114.6850
  108.6930
  110.4450
  110.2540
  102.2320
  104.1980
  103.2300
  103.0170
   97.3902
   93.7069
   99.4909
  100.3400
   99.7560
   99.2086
  100.3870
  103.6660
  102.3690
  102.6350
  101.6840
  100.2940
  108.0610
  105.3430
  108.0750
  114.4960
  107.5200
  103.9300
  106.8960
  108.5020
  108.0790
  110.3120
  112.7620
  110.7460
  109.5040
   99.3360
  107.4810
  103.9570
  105.7660
  101.4850
  100.1010
  106.9970
  102.1710
  102.9570
  109.3600
  113.4030
  112.6690
  116.9000
  117.5180
  110.1310
  112.0740
  110.9680
  116.2440
  121.1660
  117.6190
  118.2650
  117.3070
  128.4460
  129.7760
  125.9480
  125.1800
  113.9450
  117.6030
  122.5310
  118.2170
  118.4340
  125.2880
  124.9590
  130.0350
  130.1160
  124.7150
  128.3600
  122.3510
  124.8580
  121.7970
  119.3710
  122.0540
  129.2490
  124.1540
  128.6360
  137.5420
  134.6540
  130.5360
  131.6020
  130.0300
  126.7840
  118.6780
  121.7590
  122.2160
  108.5190
  120.2380
  120.1910
  119.7370
  116.1450
  123.2590
  121.5960
  122.4030
  119.8340
  117.7930
  121.4930
  118.1980
  116.4870
  114.2540
  115.7360
  120.4900
  117.7400
  105.2860
  109.2750
  112.8200
  110.1630
  106.9420
  112.9680
  112.5890
  114.3570
  111.8750
  111.3430
  113.4830
  118.3400
  114.3560
  115.8660
  121.3250
  115.9530
  112.5290
  114.4410
  114.0900
  110.5570
  113.3780
  113.7720
  114.5950
  116.5530
  121.5980
  115.2090
  118.2880
  118.2830
  120.0400
  121.3830
  118.3550
  121.8220
  122.6630
  113.7650
  113.8480
  123.8940
  123.5100
  122.9660
  123.0170
  121.4500
  120.2190
  118.6730
  114.1070
  120.1640
  112.9240
  111.2440
  112.7300
  116.2310
  114.3570
  113.3350
  114.8550
  112.4130
  119.9270
  112.7910
  107.4730
  105.8380
  108.1000
  111.9880
  108.2450
  110.0830
  108.6210
  106.2110
  107.4820
  107.7630
   98.6088
  102.6550
  108.4430
  112.1370
  115.7930
  111.7810
  109.6730
  116.0480
  106.6570
  114.1780
  109.9290
  104.8590
  104.4690
   97.8739
  102.1000
   97.8784
   98.0872
  107.9770
  108.8700
  111.7830
  107.3880
  106.7110
  104.8360
  112.2170
  113.7890
  107.7500
  112.0400
  108.4710
  109.6310
  109.8420
  106.9600
  108.0000
  116.9720
  118.4750
  116.3570
  121.3570
  120.3330
  121.3800
  123.9800
  121.3130
  125.8160
  121.0690
  118.9520
  117.7010
  115.9980
  116.6300
  112.9480
  112.0050
  112.7760
  119.0200
  105.8490
  105.4140
  108.1970
  107.4970
  110.5540
  105.7880
  105.3910
  103.7770
  113.2520
  103.5180
  100.5370
  109.4430
  109.7940
  112.0040
   99.8667
  110.2290
  101.4150
  102.9870
  108.5090
  107.1130
  112.5680
  113.9740
  107.5980
  114.3790
  119.9510
  117.0440
  109.6510
  111.7080
  107.0850
  112.7770
   97.3766
   99.6473
  103.6360
  102.2620
  102.6610
  100.9980
   98.3786
   97.1848
  102.0380
   99.2243
  104.3140
  100.0160
   95.7048
  100.0720
   99.9088
   99.4632
  107.2180
  109.3600
   99.2555
  103.9180
  103.7110
  108.6550
  105.1440
   99.1548
  106.5550
  109.1290
  112.9890
  112.0870
  112.6440
  111.2790
  112.4190
  114.6460
  114.2640
  113.7330
  116.3750
  116.4140
  111.4450
  107.8470
  108.9770
  106.5350
  107.1160
  112.6470
  108.7490
  105.8650
  105.3940
  108.8310
  109.5240
  107.5350
  103.1080
  106.1700
  106.3000
  105.2990
  104.3540
  100.1340
[truncated: 995,017 more chars]
