# Supplementary material for: Molecular mechanism of parental H3/H4 recycling at a replication fork
Source: Nat Commun. 2024 Nov 2;15:9485. doi: 10.1038/s41467-024-53187-4 (PMC11531469; doi:10.1038/s41467-024-53187-4)
Supplement: Supplementary file 9 — Source Data [file 41467_2024_53187_MOESM9_ESM.zip › SourceData/Source Data Supplementary Figure7/FigureS7H.txt]

# Distance  not bound      bound
    0.0000   0.000000   0.000000
   10.0000   0.000000   0.000000
   20.0000   0.000000   0.000000
   30.0000   0.000000   0.000000
   40.0000   0.002449   0.000000
   50.0000   0.006265   0.000000
   60.0000   0.002733   0.000000
   70.0000   0.000587   0.000000
   80.0000   0.001295   0.000002
   90.0000   0.002748   0.000026
  100.0000   0.005598   0.000322
  110.0000   0.009683   0.002264
  120.0000   0.013280   0.007769
  130.0000   0.013758   0.015695
  140.0000   0.012762   0.023437
  150.0000   0.010544   0.027220
  160.0000   0.008127   0.014831
  170.0000   0.005634   0.006090
  180.0000   0.002919   0.001944
  190.0000   0.001071   0.000343
  200.0000   0.000371   0.000046
  210.0000   0.000133   0.000010
  220.0000   0.000035   0.000002
  230.0000   0.000006   0.000000
  240.0000   0.000000   0.000000
