# Supplementary material for: Molecular mechanism of parental H3/H4 recycling at a replication fork
Source: Nat Commun. 2024 Nov 2;15:9485. doi: 10.1038/s41467-024-53187-4 (PMC11531469; doi:10.1038/s41467-024-53187-4)
Supplement: Supplementary file 9 — Source Data [file 41467_2024_53187_MOESM9_ESM.zip › SourceData/Source Data Supplementary Figure7/FigureS7G.txt]

# Distance  not_bound      bound
    0.0000   0.000000   0.000000
   10.0000   0.000000   0.000000
   20.0000   0.000000   0.000000
   30.0000   0.000003   0.000000
   40.0000   0.000918   0.000000
   50.0000   0.002184   0.000000
   60.0000   0.002037   0.000000
   70.0000   0.001444   0.000000
   80.0000   0.001602   0.000001
   90.0000   0.003316   0.000018
  100.0000   0.006643   0.000244
  110.0000   0.010293   0.001629
  120.0000   0.013238   0.005957
  130.0000   0.014333   0.014160
  140.0000   0.013510   0.024776
  150.0000   0.011470   0.031442
  160.0000   0.007767   0.014585
  170.0000   0.005292   0.005130
  180.0000   0.003036   0.001671
  190.0000   0.001909   0.000330
  200.0000   0.000873   0.000055
  210.0000   0.000125   0.000003
  220.0000   0.000005   0.000000
  230.0000   0.000000   0.000000
  240.0000   0.000000   0.000000
