# Supplementary material for: Molecular mechanism of parental H3/H4 recycling at a replication fork
Source: Nat Commun. 2024 Nov 2;15:9485. doi: 10.1038/s41467-024-53187-4 (PMC11531469; doi:10.1038/s41467-024-53187-4)
Supplement: Supplementary file 9 — Source Data [file 41467_2024_53187_MOESM9_ESM.zip › SourceData/Source Data Supplementary Figure7/FigureS7I.txt]

# Distance  not bound      bound
    0.0000   0.000000   0.000000
   10.0000   0.000000   0.000000
   20.0000   0.000000   0.000000
   30.0000   0.000000   0.000000
   40.0000   0.000003   0.000000
   50.0000   0.000132   0.000000
   60.0000   0.000311   0.000000
   70.0000   0.000495   0.000001
   80.0000   0.001485   0.000002
   90.0000   0.003751   0.000026
  100.0000   0.007486   0.000350
  110.0000   0.011606   0.002120
  120.0000   0.014778   0.007220
  130.0000   0.016063   0.015609
  140.0000   0.014907   0.024662
  150.0000   0.012358   0.027061
  160.0000   0.007961   0.014497
  170.0000   0.004590   0.006083
  180.0000   0.002231   0.001961
  190.0000   0.001087   0.000365
  200.0000   0.000450   0.000040
  210.0000   0.000163   0.000003
  220.0000   0.000076   0.000000
  230.0000   0.000050   0.000000
  240.0000   0.000018   0.000000
