# Supplementary material for: Molecular mechanism of parental H3/H4 recycling at a replication fork
Source: Nat Commun. 2024 Nov 2;15:9485. doi: 10.1038/s41467-024-53187-4 (PMC11531469; doi:10.1038/s41467-024-53187-4)
Supplement: Supplementary file 9 — Source Data [file 41467_2024_53187_MOESM9_ESM.zip › SourceData/Source Data Supplementary Figure8/FigureS8B.txt]

0.00000000e+00 0.00000000e+00 0.00000000e+00 0.00000000e+00 0.00000000e+00 0.00000000e+00 0.00000000e+00 0.00000000e+00 0.00000000e+00 0.00000000e+00 0.00000000e+00 0.00000000e+00 0.00000000e+00 0.00000000e+00 0.00000000e+00 0.00000000e+00 0.00000000e+00 0.00000000e+00 0.00000000e+00 0.00000000e+00 0.00000000e+00 0.00000000e+00 0.00000000e+00 0.00000000e+00 0.00000000e+00 0.00000000e+00 0.00000000e+00 0.00000000e+00 0.00000000e+00 0.00000000e+00 0.00000000e+00 0.00000000e+00 0.00000000e+00 0.00000000e+00 0.00000000e+00 0.00000000e+00
0.00000000e+00 0.00000000e+00 0.00000000e+00 0.00000000e+00 0.00000000e+00 0.00000000e+00 0.00000000e+00 0.00000000e+00 0.00000000e+00 0.00000000e+00 0.00000000e+00 0.00000000e+00 0.00000000e+00 0.00000000e+00 0.00000000e+00 0.00000000e+00 0.00000000e+00 0.00000000e+00 0.00000000e+00 0.00000000e+00 0.00000000e+00 0.00000000e+00 0.00000000e+00 0.00000000e+00 0.00000000e+00 0.00000000e+00 0.00000000e+00 0.00000000e+00 0.00000000e+00 0.00000000e+00 0.00000000e+00 0.00000000e+00 0.00000000e+00 0.00000000e+00 0.00000000e+00 0.00000000e+00
0.00000000e+00 0.00000000e+00 0.00000000e+00 0.00000000e+00 0.00000000e+00 0.00000000e+00 0.00000000e+00 0.00000000e+00 0.00000000e+00 0.00000000e+00 0.00000000e+00 0.00000000e+00 0.00000000e+00 0.00000000e+00 0.00000000e+00 0.00000000e+00 0.00000000e+00 0.00000000e+00 0.00000000e+00 0.00000000e+00 0.00000000e+00 0.00000000e+00 0.00000000e+00 0.00000000e+00 0.00000000e+00 0.00000000e+00 0.00000000e+00 0.00000000e+00 0.00000000e+00 0.00000000e+00 0.00000000e+00 0.00000000e+00 0.00000000e+00 0.00000000e+00 0.00000000e+00 0.00000000e+00
0.00000000e+00 0.00000000e+00 0.00000000e+00 0.00000000e+00 0.00000000e+00 0.00000000e+00 0.00000000e+00 0.00000000e+00 0.00000000e+00 0.00000000e+00 0.00000000e+00 0.00000000e+00 0.00000000e+00 0.00000000e+00 0.00000000e+00 0.00000000e+00 0.00000000e+00 0.00000000e+00 0.00000000e+00 0.00000000e+00 0.00000000e+00 0.00000000e+00 0.00000000e+00 0.00000000e+00 0.00000000e+00 0.00000000e+00 0.00000000e+00 0.00000000e+00 0.00000000e+00 0.00000000e+00 0.00000000e+00 0.00000000e+00 0.00000000e+00 0.00000000e+00 0.00000000e+00 0.00000000e+00
0.00000000e+00 0.00000000e+00 0.00000000e+00 0.00000000e+00 0.00000000e+00 0.00000000e+00 0.00000000e+00 0.00000000e+00 0.00000000e+00 0.00000000e+00 0.00000000e+00 0.00000000e+00 0.00000000e+00 0.00000000e+00 0.00000000e+00 0.00000000e+00 0.00000000e+00 0.00000000e+00 0.00000000e+00 0.00000000e+00 0.00000000e+00 0.00000000e+00 0.00000000e+00 0.00000000e+00 0.00000000e+00 0.00000000e+00 0.00000000e+00 0.00000000e+00 0.00000000e+00 0.00000000e+00 0.00000000e+00 0.00000000e+00 0.00000000e+00 0.00000000e+00 0.00000000e+00 0.00000000e+00
0.00000000e+00 0.00000000e+00 0.00000000e+00 0.00000000e+00 0.00000000e+00 0.00000000e+00 0.00000000e+00 0.00000000e+00 0.00000000e+00 0.00000000e+00 0.00000000e+00 0.00000000e+00 0.00000000e+00 0.00000000e+00 0.00000000e+00 0.00000000e+00 0.00000000e+00 0.00000000e+00 0.00000000e+00 0.00000000e+00 0.00000000e+00 0.00000000e+00 0.00000000e+00 0.00000000e+00 0.00000000e+00 0.00000000e+00 0.00000000e+00 0.00000000e+00 0.00000000e+00 0.00000000e+00 0.00000000e+00 0.00000000e+00 0.00000000e+00 0.00000000e+00 0.00000000e+00 0.00000000e+00
0.00000000e+00 0.00000000e+00 0.00000000e+00 0.00000000e+00 0.00000000e+00 0.00000000e+00 0.00000000e+00 0.00000000e+00 0.00000000e+00 0.00000000e+00 0.00000000e+00 0.00000000e+00 0.00000000e+00 0.00000000e+00 0.00000000e+00 0.00000000e+00 0.00000000e+00 0.00000000e+00 0.00000000e+00 0.00000000e+00 0.00000000e+00 0.00000000e+00 0.00000000e+00 0.00000000e+00 0.00000000e+00 0.00000000e+00 0.00000000e+00 0.00000000e+00 0.00000000e+00 0.00000000e+00 0.00000000e+00 0.00000000e+00 0.00000000e+00 0.00000000e+00 0.00000000e+00 0.00000000e+00
0.00000000e+00 0.00000000e+00 0.00000000e+00 0.00000000e+00 0.00000000e+00 0.00000000e+00 0.00000000e+00 0.00000000e+00 0.00000000e+00 0.00000000e+00 0.00000000e+00 0.00000000e+00 0.00000000e+00 0.00000000e+00 0.00000000e+00 0.00000000e+00 0.00000000e+00 0.00000000e+00 0.00000000e+00 0.00000000e+00 0.00000000e+00 0.00000000e+00 0.00000000e+00 0.00000000e+00 0.00000000e+00 0.00000000e+00 0.00000000e+00 0.00000000e+00 0.00000000e+00 0.00000000e+00 0.00000000e+00 0.00000000e+00 0.00000000e+00 0.00000000e+00 0.00000000e+00 0.00000000e+00
0.00000000e+00 0.00000000e+00 0.00000000e+00 0.00000000e+00 0.00000000e+00 0.00000000e+00 0.00000000e+00 0.00000000e+00 0.00000000e+00 0.00000000e+00 0.00000000e+00 0.00000000e+00 0.00000000e+00 0.00000000e+00 0.00000000e+00 0.00000000e+00 0.00000000e+00 0.00000000e+00 0.00000000e+00 0.00000000e+00 0.00000000e+00 0.00000000e+00 0.00000000e+00 0.00000000e+00 0.00000000e+00 0.00000000e+00 0.00000000e+00 0.00000000e+00 0.00000000e+00 0.00000000e+00 0.00000000e+00 0.00000000e+00 0.00000000e+00 0.00000000e+00 0.00000000e+00 0.00000000e+00
2.93122508e-07 1.88435898e-07 3.14059830e-07 2.30310542e-07 1.88435898e-07 1.67498576e-07 1.67498576e-07 1.04686610e-07 2.09373220e-08 6.28119661e-08 6.28119661e-08 4.18746441e-08 2.09373220e-08 6.28119661e-08 2.09373220e-08 2.09373220e-08 0.00000000e+00 4.18746441e-08 2.09373220e-08 6.28119661e-08 4.18746441e-08 1.04686610e-07 1.25623932e-07 2.09373220e-07 1.04686610e-07 2.51247864e-07 2.51247864e-07 3.76871797e-07 4.39683763e-07 2.72185186e-07 2.30310542e-07 2.51247864e-07 2.93122508e-07 3.14059830e-07 2.93122508e-07 2.72185186e-07
1.15155271e-06 1.06780342e-06 6.90931627e-07 7.11868949e-07 4.60621085e-07 4.39683763e-07 2.09373220e-07 2.09373220e-07 2.30310542e-07 1.25623932e-07 1.46561254e-07 0.00000000e+00 2.09373220e-08 0.00000000e+00 2.09373220e-08 0.00000000e+00 6.28119661e-08 1.46561254e-07 2.93122508e-07 5.44370373e-07 4.39683763e-07 6.90931627e-07 1.15155271e-06 8.58430203e-07 1.06780342e-06 1.19342736e-06 8.58430203e-07 1.00499146e-06 1.29811397e-06 1.61217380e-06 1.17249003e-06 2.15654417e-06 2.17748149e-06 2.47060400e-06 2.11466953e-06 1.67498576e-06
2.84747580e-06 2.42872936e-06 1.48654986e-06 1.27717664e-06 1.10967807e-06 1.13061539e-06 9.21242169e-07 1.17249003e-06 7.32806271e-07 3.97809119e-07 0.00000000e+00 2.09373220e-08 2.09373220e-08 0.00000000e+00 0.00000000e+00 0.00000000e+00 2.09373220e-08 3.14059830e-07 8.79367525e-07 1.42373790e-06 1.73779773e-06 1.77967237e-06 2.51247864e-06 3.14059830e-06 2.88935044e-06 2.59622793e-06 2.21935614e-06 2.59622793e-06 2.19841881e-06 3.05684902e-06 3.89434190e-06 4.37590030e-06 4.81558407e-06 5.27620515e-06 4.01996583e-06 2.82653847e-06
7.45368664e-06 5.46464105e-06 4.35496298e-06 3.81059261e-06 2.34498007e-06 2.13560685e-06 2.38685471e-06 2.05185756e-06 1.21436468e-06 7.11868949e-07 4.39683763e-07 1.25623932e-07 1.67498576e-07 0.00000000e+00 0.00000000e+00 0.00000000e+00 0.00000000e+00 0.00000000e+00 1.88435898e-07 1.00499146e-06 2.72185186e-06 4.12465244e-06 4.41777495e-06 4.50152424e-06 5.25526783e-06 4.08277780e-06 3.45465814e-06 3.87340458e-06 5.98807410e-06 8.45867810e-06 1.01336639e-05 8.89836186e-06 8.54242739e-06 7.30712539e-06 7.39087468e-06 7.03494020e-06
9.77772939e-06 8.45867810e-06 6.53244447e-06 4.29215102e-06 5.42276641e-06 3.68496868e-06 2.93122508e-06 3.24528492e-06 2.03092024e-06 2.07279488e-06 1.23530200e-06 3.14059830e-07 2.93122508e-07 4.81558407e-07 8.37492881e-08 2.09373220e-08 0.00000000e+00 0.00000000e+00 0.00000000e+00 5.65307695e-07 1.59123647e-06 3.99902851e-06 5.33901712e-06 5.44370373e-06 5.52745302e-06 7.62118522e-06 7.53743593e-06 8.96117383e-06 1.04477237e-05 1.30648889e-05 1.66661083e-05 1.53889317e-05 1.44676895e-05 1.25833305e-05 1.02174132e-05 9.84054136e-06
1.08036582e-05 8.68898864e-06 7.51649861e-06 8.39586614e-06 9.02398580e-06 7.68399719e-06 6.21838464e-06 4.10371512e-06 3.58028207e-06 3.05684902e-06 2.19841881e-06 1.40280058e-06 1.06780342e-06 8.37492881e-08 4.18746441e-08 1.67498576e-07 1.88435898e-07 1.04686610e-07 5.65307695e-07 1.33998861e-06 2.97309973e-06 4.20840173e-06 6.07182339e-06 6.11369803e-06 9.12867241e-06 1.19342736e-05 1.58076781e-05 1.83620314e-05 2.03510770e-05 2.11257579e-05 2.02882650e-05 1.81945328e-05 1.94507722e-05 2.15863790e-05 1.93042109e-05 1.52423704e-05
2.14816924e-05 1.74198519e-05 1.47817494e-05 1.44258149e-05 1.27508291e-05 1.10339687e-05 8.39586614e-06 6.59525644e-06 4.29215102e-06 2.63810258e-06 3.01497437e-06 2.57529061e-06 1.90529630e-06 2.93122508e-07 6.28119661e-08 1.06780342e-06 1.65404844e-06 7.11868949e-07 2.40779203e-06 3.64309403e-06 5.10870658e-06 1.04686610e-05 1.40280058e-05 1.22902080e-05 1.54936183e-05 1.94088975e-05 2.44757295e-05 2.79094503e-05 3.34997153e-05 3.50909517e-05 3.12803591e-05 2.92703762e-05 2.70091454e-05 2.87050685e-05 2.86841312e-05 2.46432280e-05
3.11128605e-05 2.50829118e-05 2.68835215e-05 2.89144417e-05 2.30101169e-05 1.34836354e-05 8.79367525e-06 1.00917892e-05 8.50055275e-06 6.15557268e-06 3.95715386e-06 3.09872366e-06 2.93122508e-06 7.32806271e-07 1.33998861e-06 2.09373220e-06 3.76871797e-06 2.84747580e-06 2.95216241e-06 5.94619946e-06 1.19970855e-05 1.57239288e-05 1.70639175e-05 1.58704901e-05 1.74826639e-05 2.34707380e-05 2.75953904e-05 3.26622224e-05 4.02415329e-05 4.56014874e-05 4.89095843e-05 4.63761683e-05 3.50281398e-05 3.37719004e-05 4.12255871e-05 4.32565073e-05
3.83990486e-05 3.02125557e-05 3.41487722e-05 3.41068976e-05 2.79513249e-05 1.86970286e-05 1.46561254e-05 1.48864360e-05 1.10130314e-05 8.35399149e-06 9.04492312e-06 4.22933905e-06 3.62215671e-06 1.13061539e-06 1.10967807e-06 1.38186325e-06 3.16153563e-06 4.10371512e-06 7.45368664e-06 1.04058491e-05 1.52842451e-05 1.93251482e-05 1.93670229e-05 2.12304445e-05 2.63810258e-05 3.29134702e-05 3.45884560e-05 3.94459147e-05 5.00611370e-05 5.21129945e-05 5.92944960e-05 5.44579746e-05 4.96005159e-05 4.38636897e-05 4.59992965e-05 4.87211484e-05
3.82734247e-05 3.98646612e-05 3.65356269e-05 3.33740913e-05 3.10709859e-05 2.53969716e-05 2.15863790e-05 1.17667750e-05 1.16202137e-05 1.22064587e-05 9.14960973e-06 5.59026498e-06 5.46464105e-06 2.93122508e-06 2.11466953e-06 2.15654417e-06 3.22434759e-06 5.71588891e-06 1.01336639e-05 1.20180228e-05 1.60379887e-05 2.51247864e-05 2.61088406e-05 2.73022679e-05 3.06313021e-05 3.42534588e-05 4.26283877e-05 4.84070885e-05 4.96214532e-05 5.32226726e-05 5.76823222e-05 6.03832367e-05 5.95038692e-05 4.99355130e-05 4.25446384e-05 3.97180999e-05
4.65227296e-05 4.02415329e-05 3.13850457e-05 2.96891226e-05 3.25994104e-05 2.75116412e-05 2.29682423e-05 1.86970286e-05 1.54098690e-05 1.03011624e-05 8.27024220e-06 5.84151285e-06 6.49056983e-06 4.79464675e-06 3.30809688e-06 3.62215671e-06 4.20840173e-06 6.38588322e-06 1.21645841e-05 1.20180228e-05 1.51376838e-05 2.62972765e-05 2.96472480e-05 2.86422565e-05 3.40650229e-05 3.59493819e-05 4.19583934e-05 4.45127466e-05 5.08148806e-05 5.72426384e-05 6.05297980e-05 5.78079461e-05 5.80382567e-05 5.42904760e-05 4.85327125e-05 4.11209005e-05
4.84699005e-05 3.90481056e-05 3.33322167e-05 2.79303876e-05 3.18247295e-05 2.84328833e-05 2.68835215e-05 2.66950856e-05 1.70639175e-05 9.52648152e-06 8.35399149e-06 7.16056414e-06 5.56932766e-06 6.13463536e-06 3.93621654e-06 5.42276641e-06 7.62118522e-06 1.20598975e-05 1.44676895e-05 1.76082878e-05 2.14816924e-05 2.88306924e-05 3.08825500e-05 3.63890657e-05 4.08905899e-05 4.25027637e-05 4.15605842e-05 4.50571170e-05 5.28248635e-05 4.98727011e-05 5.21129945e-05 5.09823791e-05 5.33273592e-05 5.46464105e-05 4.91398948e-05 4.47639945e-05
3.86502965e-05 3.52584503e-05 3.27040970e-05 2.50619745e-05 2.47060400e-05 2.75744531e-05 2.62972765e-05 2.32613648e-05 1.58704901e-05 9.79866671e-06 1.04895983e-05 8.64711400e-06 7.93524505e-06 6.55338180e-06 6.72088037e-06 1.02802251e-05 1.28973904e-05 1.70220428e-05 1.53261197e-05 2.17120029e-05 2.53132223e-05 2.92075642e-05 3.36672138e-05 4.08068406e-05 4.37590030e-05 4.66064788e-05 4.70461626e-05 4.80511541e-05 4.70042880e-05 5.19036213e-05 4.98936384e-05 5.01239489e-05 4.44080600e-05 4.89933336e-05 4.70252253e-05 4.25655757e-05
3.18875415e-05 3.26203477e-05 2.92703762e-05 2.48526013e-05 2.19841881e-05 2.25076212e-05 2.09373220e-05 1.79642223e-05 1.68964189e-05 1.59961140e-05 1.40070684e-05 1.20598975e-05 1.10758434e-05 9.56835617e-06 9.35898295e-06 1.33370741e-05 1.75245385e-05 2.37847978e-05 2.21098121e-05 2.39732337e-05 2.82025728e-05 2.77838263e-05 3.49862651e-05 4.27749489e-05 4.30052595e-05 4.63971056e-05 4.66483535e-05 3.90062309e-05 3.76662423e-05 4.23771398e-05 4.03252822e-05 3.35625272e-05 3.69753107e-05 4.29843221e-05 4.45964959e-05 3.86712338e-05
2.89772537e-05 2.76163278e-05 2.35544873e-05 2.06441995e-05 1.85714046e-05 1.69382935e-05 1.34208234e-05 1.47608120e-05 1.36511340e-05 1.38814445e-05 1.37767579e-05 1.37976952e-05 1.28555157e-05 1.20598975e-05 1.00289773e-05 9.40085759e-06 1.35255100e-05 1.68754816e-05 2.09582594e-05 2.07279488e-05 2.33869887e-05 2.72394560e-05 2.80560115e-05 3.16572309e-05 3.30390942e-05 3.53003249e-05 3.55306355e-05 3.01497437e-05 3.37928378e-05 3.51956383e-05 3.26412850e-05 2.75325785e-05 2.73441426e-05 3.21597266e-05 3.40859603e-05 3.16362936e-05
2.46851027e-05 2.16282537e-05 1.90320257e-05 1.59542394e-05 1.35883220e-05 1.24367693e-05 1.18295869e-05 1.18505243e-05 9.88241600e-06 1.03849117e-05 1.13061539e-05 1.37767579e-05 1.21855214e-05 1.27717664e-05 1.31695756e-05 1.22902080e-05 1.15364644e-05 1.35883220e-05 1.55983049e-05 1.68336069e-05 1.76082878e-05 1.87598405e-05 1.95973334e-05 2.00788918e-05 2.23819973e-05 2.32613648e-05 2.09582594e-05 1.94926468e-05 1.97438947e-05 1.76501625e-05 1.80060969e-05 1.90529630e-05 1.96601454e-05 2.12513819e-05 2.30519916e-05 2.34916753e-05
1.25205186e-05 1.26042679e-05 1.31486382e-05 1.15364644e-05 1.04058491e-05 9.14960973e-06 9.06586044e-06 8.54242739e-06 8.29117952e-06 7.93524505e-06 8.77273793e-06 8.87742454e-06 1.12642793e-05 1.01127265e-05 1.04058491e-05 1.02802251e-05 9.92429064e-06 9.37992027e-06 1.03220998e-05 1.10130314e-05 1.17039630e-05 1.15783391e-05 1.13270912e-05 1.31486382e-05 1.46142508e-05 1.37976952e-05 1.33370741e-05 1.34626981e-05 1.31277009e-05 1.37976952e-05 1.23530200e-05 1.30858263e-05 1.17877123e-05 1.12642793e-05 1.22902080e-05 1.34626981e-05
4.25027637e-06 3.85246725e-06 3.93621654e-06 3.70590600e-06 4.12465244e-06 3.68496868e-06 3.68496868e-06 2.91028776e-06 3.66403136e-06 3.64309403e-06 3.01497437e-06 3.66403136e-06 3.37090885e-06 3.81059261e-06 3.66403136e-06 3.24528492e-06 3.64309403e-06 3.64309403e-06 3.18247295e-06 4.01996583e-06 4.25027637e-06 4.85745871e-06 4.20840173e-06 4.35496298e-06 4.64808549e-06 4.29215102e-06 4.39683763e-06 4.56433620e-06 4.25027637e-06 4.37590030e-06 4.52246156e-06 3.89434190e-06 4.16652708e-06 4.08277780e-06 4.06184047e-06 3.28715956e-06
0.00000000e+00 0.00000000e+00 0.00000000e+00 0.00000000e+00 0.00000000e+00 0.00000000e+00 0.00000000e+00 0.00000000e+00 0.00000000e+00 0.00000000e+00 0.00000000e+00 0.00000000e+00 0.00000000e+00 0.00000000e+00 0.00000000e+00 0.00000000e+00 0.00000000e+00 0.00000000e+00 0.00000000e+00 0.00000000e+00 0.00000000e+00 0.00000000e+00 0.00000000e+00 0.00000000e+00 0.00000000e+00 0.00000000e+00 0.00000000e+00 0.00000000e+00 0.00000000e+00 0.00000000e+00 0.00000000e+00 0.00000000e+00 0.00000000e+00 0.00000000e+00 0.00000000e+00 0.00000000e+00
0.00000000e+00 0.00000000e+00 0.00000000e+00 0.00000000e+00 0.00000000e+00 0.00000000e+00 0.00000000e+00 0.00000000e+00 0.00000000e+00 0.00000000e+00 0.00000000e+00 0.00000000e+00 0.00000000e+00 0.00000000e+00 0.00000000e+00 0.00000000e+00 0.00000000e+00 0.00000000e+00 0.00000000e+00 0.00000000e+00 0.00000000e+00 0.00000000e+00 0.00000000e+00 0.00000000e+00 0.00000000e+00 0.00000000e+00 0.00000000e+00 0.00000000e+00 0.00000000e+00 0.00000000e+00 0.00000000e+00 0.00000000e+00 0.00000000e+00 0.00000000e+00 0.00000000e+00 0.00000000e+00
0.00000000e+00 0.00000000e+00 0.00000000e+00 0.00000000e+00 0.00000000e+00 0.00000000e+00 0.00000000e+00 0.00000000e+00 0.00000000e+00 0.00000000e+00 0.00000000e+00 0.00000000e+00 0.00000000e+00 0.00000000e+00 0.00000000e+00 0.00000000e+00 0.00000000e+00 0.00000000e+00 0.00000000e+00 0.00000000e+00 0.00000000e+00 0.00000000e+00 0.00000000e+00 0.00000000e+00 0.00000000e+00 0.00000000e+00 0.00000000e+00 0.00000000e+00 0.00000000e+00 0.00000000e+00 0.00000000e+00 0.00000000e+00 0.00000000e+00 0.00000000e+00 0.00000000e+00 0.00000000e+00
0.00000000e+00 0.00000000e+00 0.00000000e+00 0.00000000e+00 0.00000000e+00 0.00000000e+00 0.00000000e+00 0.00000000e+00 0.00000000e+00 0.00000000e+00 0.00000000e+00 0.00000000e+00 0.00000000e+00 0.00000000e+00 0.00000000e+00 0.00000000e+00 0.00000000e+00 0.00000000e+00 0.00000000e+00 0.00000000e+00 0.00000000e+00 0.00000000e+00 0.00000000e+00 0.00000000e+00 0.00000000e+00 0.00000000e+00 0.00000000e+00 0.00000000e+00 0.00000000e+00 0.00000000e+00 0.00000000e+00 0.00000000e+00 0.00000000e+00 0.00000000e+00 0.00000000e+00 0.00000000e+00
0.00000000e+00 0.00000000e+00 0.00000000e+00 0.00000000e+00 0.00000000e+00 0.00000000e+00 0.00000000e+00 0.00000000e+00 0.00000000e+00 0.00000000e+00 0.00000000e+00 0.00000000e+00 0.00000000e+00 0.00000000e+00 0.00000000e+00 0.00000000e+00 0.00000000e+00 0.00000000e+00 0.00000000e+00 0.00000000e+00 0.00000000e+00 0.00000000e+00 0.00000000e+00 0.00000000e+00 0.00000000e+00 0.00000000e+00 0.00000000e+00 0.00000000e+00 0.00000000e+00 0.00000000e+00 0.00000000e+00 0.00000000e+00 0.00000000e+00 0.00000000e+00 0.00000000e+00 0.00000000e+00
0.00000000e+00 0.00000000e+00 0.00000000e+00 0.00000000e+00 0.00000000e+00 0.00000000e+00 0.00000000e+00 0.00000000e+00 0.00000000e+00 0.00000000e+00 0.00000000e+00 0.00000000e+00 0.00000000e+00 0.00000000e+00 0.00000000e+00 0.00000000e+00 0.00000000e+00 0.00000000e+00 0.00000000e+00 0.00000000e+00 0.00000000e+00 0.00000000e+00 0.00000000e+00 0.00000000e+00 0.00000000e+00 0.00000000e+00 0.00000000e+00 0.00000000e+00 0.00000000e+00 0.00000000e+00 0.00000000e+00 0.00000000e+00 0.00000000e+00 0.00000000e+00 0.00000000e+00 0.00000000e+00
0.00000000e+00 0.00000000e+00 0.00000000e+00 0.00000000e+00 0.00000000e+00 0.00000000e+00 0.00000000e+00 0.00000000e+00 0.00000000e+00 0.00000000e+00 0.00000000e+00 0.00000000e+00 0.00000000e+00 0.00000000e+00 0.00000000e+00 0.00000000e+00 0.00000000e+00 0.00000000e+00 0.00000000e+00 0.00000000e+00 0.00000000e+00 0.00000000e+00 0.00000000e+00 0.00000000e+00 0.00000000e+00 0.00000000e+00 0.00000000e+00 0.00000000e+00 0.00000000e+00 0.00000000e+00 0.00000000e+00 0.00000000e+00 0.00000000e+00 0.00000000e+00 0.00000000e+00 0.00000000e+00
0.00000000e+00 0.00000000e+00 0.00000000e+00 0.00000000e+00 0.00000000e+00 0.00000000e+00 0.00000000e+00 0.00000000e+00 0.00000000e+00 0.00000000e+00 0.00000000e+00 0.00000000e+00 0.00000000e+00 0.00000000e+00 0.00000000e+00 0.00000000e+00 0.00000000e+00 0.00000000e+00 0.00000000e+00 0.00000000e+00 0.00000000e+00 0.00000000e+00 0.00000000e+00 0.00000000e+00 0.00000000e+00 0.00000000e+00 0.00000000e+00 0.00000000e+00 0.00000000e+00 0.00000000e+00 0.00000000e+00 0.00000000e+00 0.00000000e+00 0.00000000e+00 0.00000000e+00 0.00000000e+00
0.00000000e+00 0.00000000e+00 0.00000000e+00 0.00000000e+00 0.00000000e+00 0.00000000e+00 0.00000000e+00 0.00000000e+00 0.00000000e+00 0.00000000e+00 0.00000000e+00 0.00000000e+00 0.00000000e+00 0.00000000e+00 0.00000000e+00 0.00000000e+00 0.00000000e+00 0.00000000e+00 0.00000000e+00 0.00000000e+00 0.00000000e+00 0.00000000e+00 0.00000000e+00 0.00000000e+00 0.00000000e+00 0.00000000e+00 0.00000000e+00 0.00000000e+00 0.00000000e+00 0.00000000e+00 0.00000000e+00 0.00000000e+00 0.00000000e+00 0.00000000e+00 0.00000000e+00 0.00000000e+00
