# Supplementary material for: Molecular mechanism of parental H3/H4 recycling at a replication fork
Source: Nat Commun. 2024 Nov 2;15:9485. doi: 10.1038/s41467-024-53187-4 (PMC11531469; doi:10.1038/s41467-024-53187-4)
Supplement: Supplementary file 9 — Source Data [file 41467_2024_53187_MOESM9_ESM.zip › SourceData/Source Data Supplementary Figure8/FigureS8A.txt]

0.00000000e+00 0.00000000e+00 0.00000000e+00 0.00000000e+00 0.00000000e+00 0.00000000e+00 0.00000000e+00 0.00000000e+00 0.00000000e+00 0.00000000e+00 0.00000000e+00 0.00000000e+00 0.00000000e+00 0.00000000e+00 0.00000000e+00 0.00000000e+00 0.00000000e+00 0.00000000e+00 0.00000000e+00 0.00000000e+00 0.00000000e+00 0.00000000e+00 0.00000000e+00 0.00000000e+00 0.00000000e+00 0.00000000e+00 0.00000000e+00 0.00000000e+00 0.00000000e+00 0.00000000e+00 0.00000000e+00 0.00000000e+00 0.00000000e+00 0.00000000e+00 0.00000000e+00 0.00000000e+00
0.00000000e+00 0.00000000e+00 0.00000000e+00 0.00000000e+00 0.00000000e+00 0.00000000e+00 0.00000000e+00 0.00000000e+00 0.00000000e+00 0.00000000e+00 0.00000000e+00 0.00000000e+00 0.00000000e+00 0.00000000e+00 0.00000000e+00 0.00000000e+00 0.00000000e+00 0.00000000e+00 0.00000000e+00 0.00000000e+00 0.00000000e+00 0.00000000e+00 0.00000000e+00 0.00000000e+00 0.00000000e+00 0.00000000e+00 0.00000000e+00 0.00000000e+00 0.00000000e+00 0.00000000e+00 0.00000000e+00 0.00000000e+00 0.00000000e+00 0.00000000e+00 0.00000000e+00 0.00000000e+00
0.00000000e+00 0.00000000e+00 0.00000000e+00 0.00000000e+00 0.00000000e+00 0.00000000e+00 0.00000000e+00 0.00000000e+00 0.00000000e+00 0.00000000e+00 0.00000000e+00 0.00000000e+00 0.00000000e+00 0.00000000e+00 0.00000000e+00 0.00000000e+00 0.00000000e+00 0.00000000e+00 0.00000000e+00 0.00000000e+00 0.00000000e+00 0.00000000e+00 0.00000000e+00 0.00000000e+00 0.00000000e+00 0.00000000e+00 0.00000000e+00 0.00000000e+00 0.00000000e+00 0.00000000e+00 0.00000000e+00 0.00000000e+00 0.00000000e+00 0.00000000e+00 0.00000000e+00 0.00000000e+00
0.00000000e+00 0.00000000e+00 0.00000000e+00 0.00000000e+00 0.00000000e+00 0.00000000e+00 0.00000000e+00 0.00000000e+00 0.00000000e+00 0.00000000e+00 0.00000000e+00 0.00000000e+00 0.00000000e+00 0.00000000e+00 0.00000000e+00 0.00000000e+00 0.00000000e+00 0.00000000e+00 0.00000000e+00 0.00000000e+00 0.00000000e+00 0.00000000e+00 0.00000000e+00 0.00000000e+00 0.00000000e+00 0.00000000e+00 0.00000000e+00 0.00000000e+00 0.00000000e+00 0.00000000e+00 0.00000000e+00 0.00000000e+00 0.00000000e+00 0.00000000e+00 0.00000000e+00 0.00000000e+00
0.00000000e+00 0.00000000e+00 0.00000000e+00 0.00000000e+00 0.00000000e+00 0.00000000e+00 0.00000000e+00 0.00000000e+00 0.00000000e+00 0.00000000e+00 0.00000000e+00 0.00000000e+00 0.00000000e+00 0.00000000e+00 0.00000000e+00 0.00000000e+00 0.00000000e+00 0.00000000e+00 0.00000000e+00 0.00000000e+00 0.00000000e+00 0.00000000e+00 0.00000000e+00 0.00000000e+00 0.00000000e+00 0.00000000e+00 0.00000000e+00 0.00000000e+00 0.00000000e+00 0.00000000e+00 0.00000000e+00 0.00000000e+00 0.00000000e+00 0.00000000e+00 0.00000000e+00 0.00000000e+00
0.00000000e+00 0.00000000e+00 0.00000000e+00 0.00000000e+00 0.00000000e+00 0.00000000e+00 0.00000000e+00 0.00000000e+00 0.00000000e+00 0.00000000e+00 0.00000000e+00 0.00000000e+00 0.00000000e+00 0.00000000e+00 0.00000000e+00 0.00000000e+00 0.00000000e+00 0.00000000e+00 0.00000000e+00 0.00000000e+00 0.00000000e+00 0.00000000e+00 0.00000000e+00 0.00000000e+00 0.00000000e+00 0.00000000e+00 0.00000000e+00 0.00000000e+00 0.00000000e+00 0.00000000e+00 0.00000000e+00 0.00000000e+00 0.00000000e+00 0.00000000e+00 0.00000000e+00 0.00000000e+00
0.00000000e+00 0.00000000e+00 0.00000000e+00 0.00000000e+00 0.00000000e+00 0.00000000e+00 0.00000000e+00 0.00000000e+00 0.00000000e+00 0.00000000e+00 0.00000000e+00 0.00000000e+00 0.00000000e+00 0.00000000e+00 0.00000000e+00 0.00000000e+00 0.00000000e+00 0.00000000e+00 0.00000000e+00 0.00000000e+00 0.00000000e+00 0.00000000e+00 0.00000000e+00 0.00000000e+00 0.00000000e+00 0.00000000e+00 0.00000000e+00 0.00000000e+00 0.00000000e+00 0.00000000e+00 0.00000000e+00 0.00000000e+00 0.00000000e+00 0.00000000e+00 0.00000000e+00 0.00000000e+00
0.00000000e+00 0.00000000e+00 0.00000000e+00 0.00000000e+00 0.00000000e+00 0.00000000e+00 0.00000000e+00 0.00000000e+00 0.00000000e+00 0.00000000e+00 0.00000000e+00 0.00000000e+00 0.00000000e+00 0.00000000e+00 0.00000000e+00 0.00000000e+00 0.00000000e+00 0.00000000e+00 0.00000000e+00 0.00000000e+00 0.00000000e+00 0.00000000e+00 0.00000000e+00 0.00000000e+00 0.00000000e+00 0.00000000e+00 0.00000000e+00 0.00000000e+00 0.00000000e+00 0.00000000e+00 0.00000000e+00 0.00000000e+00 0.00000000e+00 0.00000000e+00 0.00000000e+00 0.00000000e+00
0.00000000e+00 0.00000000e+00 0.00000000e+00 0.00000000e+00 0.00000000e+00 0.00000000e+00 0.00000000e+00 0.00000000e+00 0.00000000e+00 0.00000000e+00 0.00000000e+00 0.00000000e+00 0.00000000e+00 0.00000000e+00 0.00000000e+00 0.00000000e+00 0.00000000e+00 0.00000000e+00 0.00000000e+00 0.00000000e+00 0.00000000e+00 0.00000000e+00 0.00000000e+00 0.00000000e+00 0.00000000e+00 0.00000000e+00 0.00000000e+00 0.00000000e+00 0.00000000e+00 0.00000000e+00 0.00000000e+00 0.00000000e+00 0.00000000e+00 0.00000000e+00 0.00000000e+00 0.00000000e+00
0.00000000e+00 0.00000000e+00 0.00000000e+00 0.00000000e+00 0.00000000e+00 0.00000000e+00 0.00000000e+00 0.00000000e+00 0.00000000e+00 0.00000000e+00 0.00000000e+00 0.00000000e+00 0.00000000e+00 0.00000000e+00 0.00000000e+00 0.00000000e+00 0.00000000e+00 0.00000000e+00 0.00000000e+00 0.00000000e+00 0.00000000e+00 0.00000000e+00 0.00000000e+00 0.00000000e+00 0.00000000e+00 2.49101367e-08 0.00000000e+00 7.47304100e-08 1.49460820e-07 4.98202734e-08 2.49101367e-08 4.98202734e-08 4.98202734e-08 2.49101367e-08 0.00000000e+00 0.00000000e+00
0.00000000e+00 0.00000000e+00 0.00000000e+00 0.00000000e+00 0.00000000e+00 0.00000000e+00 0.00000000e+00 0.00000000e+00 0.00000000e+00 0.00000000e+00 0.00000000e+00 0.00000000e+00 0.00000000e+00 0.00000000e+00 0.00000000e+00 0.00000000e+00 0.00000000e+00 0.00000000e+00 0.00000000e+00 0.00000000e+00 0.00000000e+00 4.98202734e-08 1.49460820e-07 2.98921640e-07 3.73652050e-07 3.23831777e-07 5.97843280e-07 1.07113588e-06 1.04622574e-06 8.96764921e-07 6.97483827e-07 4.98202734e-07 4.73292597e-07 3.48741914e-07 7.47304100e-08 7.47304100e-08
2.24191230e-07 1.99281093e-07 0.00000000e+00 0.00000000e+00 0.00000000e+00 0.00000000e+00 0.00000000e+00 0.00000000e+00 0.00000000e+00 0.00000000e+00 0.00000000e+00 0.00000000e+00 0.00000000e+00 0.00000000e+00 0.00000000e+00 0.00000000e+00 0.00000000e+00 0.00000000e+00 0.00000000e+00 0.00000000e+00 0.00000000e+00 0.00000000e+00 2.49101367e-08 1.49460820e-07 6.72573690e-07 9.21675057e-07 1.71879943e-06 2.69029476e-06 3.56214955e-06 2.98921640e-06 2.69029476e-06 2.41628326e-06 2.26682244e-06 1.41987779e-06 9.71495331e-07 5.72933144e-07
2.04263121e-06 1.19568656e-06 4.23472324e-07 9.96405467e-08 0.00000000e+00 0.00000000e+00 0.00000000e+00 0.00000000e+00 0.00000000e+00 0.00000000e+00 0.00000000e+00 0.00000000e+00 0.00000000e+00 0.00000000e+00 0.00000000e+00 0.00000000e+00 0.00000000e+00 0.00000000e+00 0.00000000e+00 0.00000000e+00 0.00000000e+00 0.00000000e+00 7.47304100e-08 4.73292597e-07 2.14227175e-06 2.36646298e-06 5.30585911e-06 7.69723223e-06 7.79687278e-06 4.98202734e-06 4.15999283e-06 6.42681526e-06 7.02465854e-06 5.35567939e-06 3.46250900e-06 3.11376709e-06
1.89317039e-06 2.24191230e-06 1.04622574e-06 5.97843280e-07 9.96405467e-08 2.49101367e-08 0.00000000e+00 0.00000000e+00 0.00000000e+00 0.00000000e+00 0.00000000e+00 0.00000000e+00 0.00000000e+00 0.00000000e+00 0.00000000e+00 0.00000000e+00 0.00000000e+00 0.00000000e+00 2.49101367e-08 0.00000000e+00 0.00000000e+00 4.23472324e-07 1.61915888e-06 1.74370957e-06 3.61196982e-06 6.47663554e-06 9.81459385e-06 1.29532711e-05 1.39247664e-05 1.26792596e-05 1.16828541e-05 1.25547089e-05 1.66399713e-05 1.26792596e-05 6.42681526e-06 3.51232927e-06
3.36286845e-06 2.04263121e-06 1.34514738e-06 2.74011504e-07 8.71854784e-07 6.22753417e-07 4.23472324e-07 1.49460820e-07 0.00000000e+00 0.00000000e+00 0.00000000e+00 2.49101367e-08 7.47304100e-08 0.00000000e+00 0.00000000e+00 0.00000000e+00 0.00000000e+00 9.96405467e-08 5.23112870e-07 2.49101367e-07 2.49101367e-08 6.47663554e-07 8.46944647e-07 1.46969806e-06 2.46610353e-06 6.92501800e-06 1.13341122e-05 1.37254853e-05 1.49460820e-05 1.75865565e-05 1.72876349e-05 1.61417686e-05 1.79103883e-05 1.61915888e-05 1.21561467e-05 6.77555718e-06
7.87160319e-06 5.65460103e-06 3.73652050e-06 2.16718189e-06 2.14227175e-06 2.98921640e-06 2.29173257e-06 2.14227175e-06 1.84335011e-06 2.24191230e-07 4.98202734e-08 8.96764921e-07 7.22393964e-07 0.00000000e+00 0.00000000e+00 0.00000000e+00 0.00000000e+00 0.00000000e+00 7.47304100e-08 3.23831777e-07 1.04622574e-06 8.22034511e-07 1.22059670e-06 3.23831777e-06 6.57627608e-06 9.36621139e-06 1.15832136e-05 1.56435658e-05 1.69887132e-05 2.15472682e-05 2.48603164e-05 1.98284688e-05 1.74620058e-05 2.05508628e-05 1.60172179e-05 1.13839325e-05
1.61417686e-05 1.32272826e-05 1.05120777e-05 5.60478075e-06 5.50514021e-06 3.46250900e-06 4.30945365e-06 4.73292597e-06 6.37699499e-06 3.03903668e-06 2.26682244e-06 3.03903668e-06 1.61915888e-06 4.23472324e-07 7.47304100e-08 5.48023007e-07 3.48741914e-07 1.24550683e-07 8.71854784e-07 2.14227175e-06 1.07113588e-06 1.07113588e-06 2.16718189e-06 5.75424157e-06 1.11846514e-05 1.88569735e-05 1.81843998e-05 1.64406902e-05 1.96042776e-05 2.30169663e-05 3.53225738e-05 3.74648456e-05 3.67175415e-05 2.86715673e-05 2.55079800e-05 2.29920562e-05
3.29561108e-05 2.42624731e-05 1.89566140e-05 8.89291880e-06 6.90010786e-06 7.54777141e-06 7.47304100e-06 8.24525524e-06 1.07113588e-05 1.02131560e-05 1.02629763e-05 7.24884977e-06 4.40909419e-06 1.46969806e-06 1.44478793e-06 2.51592380e-06 1.91808052e-06 1.37005752e-06 5.23112870e-07 1.19568656e-06 3.11376709e-06 5.35567939e-06 8.81818839e-06 1.10601007e-05 2.05259526e-05 2.75257010e-05 1.95793674e-05 1.86576924e-05 2.40382819e-05 3.05647377e-05 4.09771748e-05 5.11903309e-05 4.62332137e-05 3.45752697e-05 2.81733646e-05 3.35041338e-05
4.33934581e-05 3.52478434e-05 2.93690511e-05 2.09245148e-05 1.62164990e-05 1.60172179e-05 1.33269231e-05 1.24799785e-05 1.65652409e-05 1.53695543e-05 1.52948239e-05 1.11348311e-05 9.39112153e-06 3.73652050e-06 1.27041697e-06 2.44119339e-06 2.98921640e-06 1.64406902e-06 3.23831777e-07 2.98921640e-07 3.96071173e-06 1.22806974e-05 1.14835730e-05 1.36009346e-05 2.06754134e-05 2.42624731e-05 1.95793674e-05 2.60061827e-05 3.66677212e-05 4.19237600e-05 4.98700936e-05 6.10298349e-05 4.58844718e-05 4.61086630e-05 5.10657802e-05 4.88238679e-05
6.45670743e-05 4.98950038e-05 4.23721425e-05 3.30806615e-05 2.29173257e-05 1.92804458e-05 1.81594896e-05 1.98284688e-05 2.22945723e-05 1.63908699e-05 1.38251259e-05 1.05369878e-05 9.34130126e-06 4.68310570e-06 5.57987062e-06 5.18130843e-06 6.45172540e-06 2.86466572e-06 1.49460820e-06 1.54442847e-06 5.82897198e-06 1.02131560e-05 1.40493171e-05 1.68143423e-05 1.96540978e-05 2.55578002e-05 2.63798347e-05 3.05896478e-05 4.89982389e-05 5.93857658e-05 6.23500721e-05 6.09301943e-05 6.43927033e-05 6.14034869e-05 5.85139111e-05 6.29977357e-05
7.67481311e-05 7.02465854e-05 5.01441051e-05 3.23084473e-05 2.38140907e-05 2.19209203e-05 2.06505033e-05 2.47855860e-05 2.17216392e-05 1.68641625e-05 1.22806974e-05 1.19817757e-05 1.41987779e-05 1.25796190e-05 1.22806974e-05 1.06615385e-05 9.46585194e-06 6.20262403e-06 5.80406185e-06 6.57627608e-06 1.09853703e-05 1.52450036e-05 1.90811647e-05 2.50845076e-05 2.61307334e-05 2.98174336e-05 3.96071173e-05 4.48382460e-05 5.34571533e-05 6.30973762e-05 7.10187997e-05 6.90259887e-05 7.15170024e-05 6.59122217e-05 6.62858737e-05 7.60008270e-05
7.94633360e-05 6.86025164e-05 5.42044574e-05 3.88598132e-05 2.73264199e-05 2.28425953e-05 2.22945723e-05 2.68531273e-05 2.49848671e-05 2.20454710e-05 1.58428469e-05 2.01024803e-05 1.78356579e-05 1.82093099e-05 1.27789001e-05 1.65154206e-05 1.55190152e-05 1.24301582e-05 1.84085910e-05 1.97039181e-05 2.04761324e-05 2.63300145e-05 2.99170742e-05 3.06394681e-05 3.33795832e-05 3.64186198e-05 4.72296191e-05 5.36315243e-05 5.84640908e-05 6.04070815e-05 6.81541340e-05 7.04707767e-05 6.22006113e-05 6.60367723e-05 7.38336451e-05 7.69474122e-05
5.77167867e-05 5.66705610e-05 5.09412295e-05 3.77388571e-05 3.07889289e-05 3.00665350e-05 2.88459383e-05 2.76502517e-05 2.40133718e-05 2.11487060e-05 1.60172179e-05 1.71132639e-05 2.07252337e-05 1.96042776e-05 1.90064343e-05 2.26184041e-05 2.24191230e-05 1.99530195e-05 2.19707406e-05 2.35400792e-05 2.79242632e-05 3.20344358e-05 3.54471245e-05 3.39525163e-05 3.53973042e-05 4.15750181e-05 4.73292597e-05 5.34571533e-05 5.21369161e-05 5.48521210e-05 5.81402590e-05 6.24497127e-05 5.77915171e-05 6.11792957e-05 6.43677932e-05 6.32717472e-05
4.44645940e-05 3.90840045e-05 3.32550325e-05 2.82231849e-05 2.68033071e-05 2.54083394e-05 2.50845076e-05 2.23693027e-05 2.31415170e-05 2.14227175e-05 1.90562546e-05 1.71381740e-05 1.61666787e-05 1.74121855e-05 1.77609275e-05 2.02519411e-05 2.31664271e-05 2.60061827e-05 2.41628326e-05 2.47606759e-05 2.72516895e-05 2.92694106e-05 3.20842560e-05 3.26322791e-05 3.53723941e-05 3.65431705e-05 3.75893963e-05 3.82868801e-05 3.76143064e-05 3.57709563e-05 3.60200576e-05 4.02547809e-05 4.35429189e-05 4.22475918e-05 4.23472324e-05 4.53862690e-05
3.32799426e-05 2.82730051e-05 2.51592380e-05 2.32909778e-05 2.05757729e-05 1.85082316e-05 1.55439253e-05 1.73872754e-05 2.10739756e-05 1.86576924e-05 1.87822431e-05 1.64656003e-05 1.82591302e-05 2.04263121e-05 1.92804458e-05 1.97537384e-05 2.24191230e-05 2.33407981e-05 2.08746945e-05 1.96042776e-05 2.22945723e-05 2.49350468e-05 2.89704890e-05 2.74758808e-05 2.63549246e-05 2.52588786e-05 2.54581597e-05 2.69029476e-05 2.60310928e-05 2.45364846e-05 2.52090583e-05 2.79740835e-05 2.94437816e-05 3.27319196e-05 3.40272467e-05 3.58207765e-05
1.83089505e-05 1.75367362e-05 1.72876349e-05 1.77360173e-05 1.41987779e-05 1.28287204e-05 1.19070453e-05 1.28287204e-05 1.13590223e-05 1.20565062e-05 1.18323149e-05 1.23056075e-05 1.38251259e-05 1.48962617e-05 1.49460820e-05 1.51453631e-05 1.62663193e-05 1.67396119e-05 1.82591302e-05 1.80598491e-05 1.65403308e-05 1.69887132e-05 1.61666787e-05 1.68641625e-05 1.68392524e-05 1.73872754e-05 1.98533789e-05 1.76612869e-05 1.81843998e-05 1.58926672e-05 1.45475198e-05 1.52450036e-05 1.69638031e-05 1.64157801e-05 1.90562546e-05 1.87324228e-05
4.33436378e-06 4.58346515e-06 4.90729693e-06 4.63328542e-06 4.03544214e-06 4.48382460e-06 4.20981310e-06 4.08526242e-06 5.43040980e-06 4.60837529e-06 5.10657802e-06 4.93220706e-06 5.75424157e-06 5.70442130e-06 5.65460103e-06 5.40549966e-06 6.10298349e-06 5.80406185e-06 5.87879226e-06 5.97843280e-06 5.33076925e-06 5.70442130e-06 5.53005034e-06 5.62969089e-06 5.50514021e-06 5.62969089e-06 5.35567939e-06 4.85747665e-06 5.65460103e-06 5.43040980e-06 4.98202734e-06 5.00693747e-06 4.63328542e-06 4.45891447e-06 4.23472324e-06 4.15999283e-06
0.00000000e+00 0.00000000e+00 0.00000000e+00 0.00000000e+00 0.00000000e+00 0.00000000e+00 0.00000000e+00 0.00000000e+00 0.00000000e+00 0.00000000e+00 0.00000000e+00 0.00000000e+00 0.00000000e+00 0.00000000e+00 0.00000000e+00 0.00000000e+00 0.00000000e+00 0.00000000e+00 0.00000000e+00 0.00000000e+00 0.00000000e+00 0.00000000e+00 0.00000000e+00 0.00000000e+00 0.00000000e+00 0.00000000e+00 0.00000000e+00 0.00000000e+00 0.00000000e+00 0.00000000e+00 0.00000000e+00 0.00000000e+00 0.00000000e+00 0.00000000e+00 0.00000000e+00 0.00000000e+00
0.00000000e+00 0.00000000e+00 0.00000000e+00 0.00000000e+00 0.00000000e+00 0.00000000e+00 0.00000000e+00 0.00000000e+00 0.00000000e+00 0.00000000e+00 0.00000000e+00 0.00000000e+00 0.00000000e+00 0.00000000e+00 0.00000000e+00 0.00000000e+00 0.00000000e+00 0.00000000e+00 0.00000000e+00 0.00000000e+00 0.00000000e+00 0.00000000e+00 0.00000000e+00 0.00000000e+00 0.00000000e+00 0.00000000e+00 0.00000000e+00 0.00000000e+00 0.00000000e+00 0.00000000e+00 0.00000000e+00 0.00000000e+00 0.00000000e+00 0.00000000e+00 0.00000000e+00 0.00000000e+00
0.00000000e+00 0.00000000e+00 0.00000000e+00 0.00000000e+00 0.00000000e+00 0.00000000e+00 0.00000000e+00 0.00000000e+00 0.00000000e+00 0.00000000e+00 0.00000000e+00 0.00000000e+00 0.00000000e+00 0.00000000e+00 0.00000000e+00 0.00000000e+00 0.00000000e+00 0.00000000e+00 0.00000000e+00 0.00000000e+00 0.00000000e+00 0.00000000e+00 0.00000000e+00 0.00000000e+00 0.00000000e+00 0.00000000e+00 0.00000000e+00 0.00000000e+00 0.00000000e+00 0.00000000e+00 0.00000000e+00 0.00000000e+00 0.00000000e+00 0.00000000e+00 0.00000000e+00 0.00000000e+00
0.00000000e+00 0.00000000e+00 0.00000000e+00 0.00000000e+00 0.00000000e+00 0.00000000e+00 0.00000000e+00 0.00000000e+00 0.00000000e+00 0.00000000e+00 0.00000000e+00 0.00000000e+00 0.00000000e+00 0.00000000e+00 0.00000000e+00 0.00000000e+00 0.00000000e+00 0.00000000e+00 0.00000000e+00 0.00000000e+00 0.00000000e+00 0.00000000e+00 0.00000000e+00 0.00000000e+00 0.00000000e+00 0.00000000e+00 0.00000000e+00 0.00000000e+00 0.00000000e+00 0.00000000e+00 0.00000000e+00 0.00000000e+00 0.00000000e+00 0.00000000e+00 0.00000000e+00 0.00000000e+00
0.00000000e+00 0.00000000e+00 0.00000000e+00 0.00000000e+00 0.00000000e+00 0.00000000e+00 0.00000000e+00 0.00000000e+00 0.00000000e+00 0.00000000e+00 0.00000000e+00 0.00000000e+00 0.00000000e+00 0.00000000e+00 0.00000000e+00 0.00000000e+00 0.00000000e+00 0.00000000e+00 0.00000000e+00 0.00000000e+00 0.00000000e+00 0.00000000e+00 0.00000000e+00 0.00000000e+00 0.00000000e+00 0.00000000e+00 0.00000000e+00 0.00000000e+00 0.00000000e+00 0.00000000e+00 0.00000000e+00 0.00000000e+00 0.00000000e+00 0.00000000e+00 0.00000000e+00 0.00000000e+00
0.00000000e+00 0.00000000e+00 0.00000000e+00 0.00000000e+00 0.00000000e+00 0.00000000e+00 0.00000000e+00 0.00000000e+00 0.00000000e+00 0.00000000e+00 0.00000000e+00 0.00000000e+00 0.00000000e+00 0.00000000e+00 0.00000000e+00 0.00000000e+00 0.00000000e+00 0.00000000e+00 0.00000000e+00 0.00000000e+00 0.00000000e+00 0.00000000e+00 0.00000000e+00 0.00000000e+00 0.00000000e+00 0.00000000e+00 0.00000000e+00 0.00000000e+00 0.00000000e+00 0.00000000e+00 0.00000000e+00 0.00000000e+00 0.00000000e+00 0.00000000e+00 0.00000000e+00 0.00000000e+00
0.00000000e+00 0.00000000e+00 0.00000000e+00 0.00000000e+00 0.00000000e+00 0.00000000e+00 0.00000000e+00 0.00000000e+00 0.00000000e+00 0.00000000e+00 0.00000000e+00 0.00000000e+00 0.00000000e+00 0.00000000e+00 0.00000000e+00 0.00000000e+00 0.00000000e+00 0.00000000e+00 0.00000000e+00 0.00000000e+00 0.00000000e+00 0.00000000e+00 0.00000000e+00 0.00000000e+00 0.00000000e+00 0.00000000e+00 0.00000000e+00 0.00000000e+00 0.00000000e+00 0.00000000e+00 0.00000000e+00 0.00000000e+00 0.00000000e+00 0.00000000e+00 0.00000000e+00 0.00000000e+00
0.00000000e+00 0.00000000e+00 0.00000000e+00 0.00000000e+00 0.00000000e+00 0.00000000e+00 0.00000000e+00 0.00000000e+00 0.00000000e+00 0.00000000e+00 0.00000000e+00 0.00000000e+00 0.00000000e+00 0.00000000e+00 0.00000000e+00 0.00000000e+00 0.00000000e+00 0.00000000e+00 0.00000000e+00 0.00000000e+00 0.00000000e+00 0.00000000e+00 0.00000000e+00 0.00000000e+00 0.00000000e+00 0.00000000e+00 0.00000000e+00 0.00000000e+00 0.00000000e+00 0.00000000e+00 0.00000000e+00 0.00000000e+00 0.00000000e+00 0.00000000e+00 0.00000000e+00 0.00000000e+00
0.00000000e+00 0.00000000e+00 0.00000000e+00 0.00000000e+00 0.00000000e+00 0.00000000e+00 0.00000000e+00 0.00000000e+00 0.00000000e+00 0.00000000e+00 0.00000000e+00 0.00000000e+00 0.00000000e+00 0.00000000e+00 0.00000000e+00 0.00000000e+00 0.00000000e+00 0.00000000e+00 0.00000000e+00 0.00000000e+00 0.00000000e+00 0.00000000e+00 0.00000000e+00 0.00000000e+00 0.00000000e+00 0.00000000e+00 0.00000000e+00 0.00000000e+00 0.00000000e+00 0.00000000e+00 0.00000000e+00 0.00000000e+00 0.00000000e+00 0.00000000e+00 0.00000000e+00 0.00000000e+00
