# Supplementary material for: Molecular mechanism of parental H3/H4 recycling at a replication fork
Source: Nat Commun. 2024 Nov 2;15:9485. doi: 10.1038/s41467-024-53187-4 (PMC11531469; doi:10.1038/s41467-024-53187-4)
Supplement: Supplementary file 9 — Source Data [file 41467_2024_53187_MOESM9_ESM.zip › SourceData/Source Data Supplementary Figure2/FigureS2D.txt]

# Cdc45 Lagging
      0       0
      0       0
      0       0
      0       0
      0       0
      0       0
      0       0
      0       0
      0       0
      0       0
      0       0
      0       0
      0       0
      0       0
      0       0
      0       0
      0       0
      0       0
      0       0
      0       0
      0       0
      0       0
      0       0
      0       0
      0       0
      0       0
      0       0
      0       0
      0       0
      0       0
      0       0
      0       0
      0       0
      0       0
      0       0
      0       0
      0       0
      0       0
      0       0
      0       0
      0       0
      0       0
      0       0
      0       0
      0       0
      0       0
      0       0
      0       0
      0       0
      0       0
      0       0
      0       0
      0       0
      0       0
      0       0
      0       0
      0       0
      0       0
      0       0
      0       0
      0       0
      0       0
      0       0
      0       0
      0       0
      0       0
      0       0
      0       0
      0       0
      0       0
      0       0
      0       0
      0       0
      0       0
      0       0
      0       0
      0       0
      0       0
      0       0
      0       0
      0       0
      0       0
      0       0
      0       0
      0       0
      0       0
      0       0
      0       0
      0       0
      0       0
      0       0
      0       0
      0       0
      0       0
      0       0
      0       0
      0       0
      0       0
      0       0
      0       0
      0       0
      0       0
      0       0
      0       0
      0       0
      0       0
      0       0
      0       0
      0       0
      0       0
      0       0
      0       0
      0       0
      0       0
      0       0
      0       0
      0       0
      0       0
      0       0
      0       0
      0       0
      0       0
      0       0
      0       0
      0       0
      0       0
      0       0
      0       0
      0       0
      0       0
      0       0
      0       0
      0       0
      0       0
      0       0
      0       0
      0       0
      0       0
      0       0
      0       0
      0       0
      0       0
      0       0
      0       0
      0       0
      0       0
      0       0
      0       0
      0       0
      0       0
      0       0
      0       0
      0       0
      0       0
      0       0
      0       0
      0       0
      0       0
      0       0
      0       0
      0       0
      0       0
      0       0
      0       0
      0       0
      0       0
      0       0
      0       0
      0       0
      0       0
      0       0
      0       0
      0       0
      0       0
      0       0
      0       0
      0       0
      0       0
      0       0
      0       0
      0       0
      0       0
      0       0
      0       0
      0       0
      0       0
      0       0
      0       0
      0       0
      0       0
      0       0
      0       0
      0       0
      0       0
      0       0
      0       0
      0       0
      0       0
      0       0
      0       0
      0       0
      0       0
      0       0
      0       0
      0       0
      0       0
      0       0
      0       0
      0       0
      0       0
      0       0
      0       0
      0       0
      0       0
      0       0
      0       0
      0       0
      0       0
      0       0
      0       0
      0       0
      0       0
      0       0
      0       0
      0       0
      0       0
      0       0
      0       0
      0       0
      0       0
      0       0
      0       0
      0       0
      0       0
      0       0
      0       0
      0       0
      0       0
      0       0
      0       0
      0       0
      0       0
      0       0
      0       0
      0       0
      0       0
      0       0
      0       0
      0       0
      0       0
      0       0
      0       0
      0       0
      0       0
      0       0
      0       0
      0       0
      0       0
      0       0
      0       0
      0       0
      0       0
      0       0
      0       0
      0       0
      0       0
      0       0
      0       0
      0       0
      0       0
      0       0
      0       0
      0       0
      0       0
      0       0
      0       0
      0       0
      0       0
      0       0
      0       0
      0       0
      0       0
      0       0
      0       0
      0       0
      0       0
      0       0
      0       0
      0       0
      0       0
      0       0
      0       0
      0       0
      0       0
      0       0
      0       0
      0       0
      0       0
      0       0
      0       0
      0       0
      0       0
      0       0
      0       0
      0       0
      0       0
      0       0
      0       0
      0       0
      0       0
      0       0
      0       0
      1       0
      0       0
      2       0
      1       0
      0       0
      0       0
      0       0
      0       0
      0       0
      0       0
      0       0
      0       0
      0       0
      0       0
      4       0
      0       0
      0       0
      0       0
      0       0
      0       0
      0       0
      0       0
      0       0
      0       0
      0       0
      0       0
      0       0
      0       0
      0       0
      0       0
      0       0
      0       0
      0       0
      0       0
      0       0
      0       0
      0       0
      0       0
      0       0
      0       0
      0       0
      0       0
      0       0
      0       0
      9       0
      8       0
      6       0
      0       0
      4       0
      0       0
      0       0
      5       0
      0       0
      2       0
      4       0
      0       0
      4       0
      0       0
      0       0
      2       0
      5       0
      0       0
      4       0
      0       0
      0       0
      6       0
      0       0
      8       0
      0       0
      0       0
      0       0
      0       0
      3       0
      0       0
      0       0
      0       0
      0       0
      0       0
      6       0
      7       0
      5       0
      0       0
      0       0
      0       0
      0       0
      0       0
      0       0
      0       0
      0       0
      0       0
      0       0
      0       0
      0       0
      0       0
      0       0
      9       0
      0       0
      1       0
      0       0
      0       0
      0       0
      0       0
      0       0
      0       0
      0       0
      0       0
      0       0
      0       0
      0       0
      0       0
      0       0
      0       0
      0       0
      0       0
      0       0
      4       0
      0       0
      0       0
     10       0
      2       0
      0       0
      0       0
      0       0
      0       0
      0       0
      0       0
      0       0
      0       0
      0       0
      0       0
      0       0
      0       0
      0       0
      0       0
      0       0
      0       0
      0       0
      0       0
      0       0
      0       0
      0       0
      0       0
      0       0
      0       0
      0       0
      0       0
      0       0
      0       0
      0       0
      0       0
      0       0
      0       0
      0       0
      0       0
      0       0
      0       0
      0       0
      0       0
      0       0
      0       0
      0       0
      0       0
      0       0
      0       0
      0       0
      0       0
      0       0
      0       0
      0       0
      0       0
      0       0
      0       0
      0       0
      0       0
      0       0
      0       0
      0       0
      0       0
      0       0
      0       0
      0       0
      0       0
      0       0
      0       0
      0       0
      0       0
      0       0
      0       0
      0       0
      0       0
      0       0
      0       0
      0       0
      0       0
      0       0
      0       0
      0       0
      0       0
      0       0
      0       0
      0       0
      0       0
      0       0
      0       0
      0       0
      0       0
      0       0
      0       0
      0       0
      0       0
      0       0
      0       0
      0       0
      0       0
      0       0
      0       0
      0       0
      0       0
      0       0
      0       0
      0       0
      0       0
      0       0
      0       0
      0       0
      0       0
      0       0
      0       0
      0       0
      0       0
      0       0
      0       0
      0       0
      0       0
      0       0
      0       0
      0       0
      0       0
      0       0
      0       0
      0       0
      0       0
      0       0
      0       0
      0       0
      0       0
      0       0
      0       0
      0       0
      0       0
      0       0
      0       0
      0       0
      0       0
      0       0
      0       0
      0       0
      0       0
      0       0
      0       0
      0       0
      0       0
      0       0
      0       0
      0       0
      0       0
      0       0
      0       0
      0       0
      0       0
      0       0
      0       0
      0       0
      3       0
      0       0
      0       0
      0       0
      0       0
      0       0
      0       0
      0       0
      0       0
      0       0
      0       0
      0       0
      0       0
      0       0
      0       0
      0       0
      0       0
      0       0
      0       0
      0       0
      0       0
      0       0
      0       0
      0       0
      0       0
      0       0
      0       0
      0       0
      0       0
      0       0
      0       0
      0       0
      0       0
      0       0
      0       0
      0       0
      0       0
      0       0
      0       0
      0       0
      0       0
      0       0
      0       0
      0       0
      0       0
      0       0
      0       0
      0       0
      0       0
      0       0
      0       0
      0       0
      0       0
      0       0
      0       0
      0       0
      0       0
      0       0
      0       0
      0       0
      0       0
      0       0
      0       0
      0       0
      0       0
      0       0
      0       0
      0       0
      0       0
      0       0
      0       0
      0       0
      0       0
      0       0
      0       0
      0       0
      0       0
      0       0
      0       0
      0       0
      0       0
      0       0
      0       0
      0       0
      0       0
      0       0
      0       0
      0       0
      0       0
      0       0
      0       0
      0       0
      0       0
      0       0
      0       0
      0       0
      0       0
      0       0
      0       0
      0       0
      0       0
      0       0
      0       0
      0       0
      0       0
      0       0
      0       0
      0       0
      0       0
      0       0
      0       0
      0       0
      0       0
      0       0
      0       0
      0       0
      0       0
      0       0
      0       0
      0       0
      0       0
      0       0
      0       0
      0       0
      0       0
      0       0
      0       0
      0       0
      0       0
      0       0
      0       0
      0       0
      0       0
      0       0
      0       0
      0       0
      0       0
      0       0
      0       0
      0       0
      0       0
      0       0
      0       0
      0       0
      0       0
      0       0
      0       0
      0       0
      0       0
      0       0
      0       0
      0       0
      0       0
      0       0
      0       0
      0       0
      0       0
      0       0
      0       0
      0       0
      0       0
      0       0
      0       0
      0       0
      0       0
      0       0
      0       0
      0       0
      0       0
      0       0
      0       0
      0       0
      0       0
      0       0
      0       0
      0       0
      0       0
      0       0
      0       0
      0       0
      0       0
      0       0
      0       0
      0       0
      0       0
      0       0
      0       0
      0       0
      0       0
      0       0
      0       0
      0       0
      0       0
      0       0
      0       0
      0       0
      0       0
      0       0
      0       0
      0       0
      0       0
      0       0
      0       0
      0       0
      0       0
      0       0
      0       0
      0       0
      0       0
      0       0
      0       0
      0       0
      0       0
      0       0
      0       0
      0       0
      0       0
      0       0
      0       0
      0       0
      0       0
      0       0
      0       0
      0       0
      0       0
      0       0
      0       0
      0       0
      0       0
      0       0
      0       0
      0       0
      0       0
      0       0
      0       0
      0       0
      0       0
      0       0
      0       0
      0       0
      0       0
      0       0
      0       0
      0       0
      0       0
      0       0
      0       0
      0       0
      0       0
      0       0
      0       0
      0       0
      0       0
      0       0
      0       0
      0       0
      0       0
      0       0
      0       0
      0       0
      0       0
      0       0
      0       0
      0       0
      0       0
      0       0
      0       0
      0       0
      0       0
      0       0
      0       0
      0       0
      0       0
      0       0
      0       0
      0       0
      0       0
      0       0
      0       0
      0       0
      0       0
      0       0
      0       0
      0       0
      0       0
      0       0
      0       0
      0       0
      0       0
      0       0
      0       0
      0       0
      0       0
      0       0
      0       0
      0       0
      0       0
      0       0
      0       0
      0       0
      0       0
      0       0
      0       0
      0       0
      0       0
      0       0
      0       0
      0       0
      0       0
      0       0
      0       0
      0       0
      0       0
      0       0
      0       0
      0       0
      0       0
      0       0
      0       0
      0       0
      0       0
      0       0
      0       0
      0       0
      0       0
      0       0
      0       0
      0       0
      0       0
      0       0
      0       0
      0       0
      0       0
      0       0
      0       0
      0       0
      0       0
      0       0
      0       0
      0       0
      0       0
      0       0
      0       0
      0       0
      0       0
      0       0
      0       0
      0       0
      0       0
      0       0
      0       0
      0       0
      0       0
      0       0
      0       0
      0       0
      0       0
      0       0
      0       0
      0       0
      0       0
      0       0
      0       0
      0       0
      0       0
      0       0
      0       0
      0       0
      0       0
      0       0
      0       0
      0       0
      0       0
      0       0
      0       0
      0       0
      0       0
      0       0
      0       0
      0       0
      0       0
      0       0
      0       0
      0       0
      0       0
      0       0
      0       0
      0       0
      0       0
      0       0
      0       0
      0       0
      0       0
      0       0
      0       0
      0       0
      0       0
      0       0
      0       0
      0       0
      0       0
      0       0
      0       0
      0       0
      0       0
      0       0
      0       0
      0       0
      0       0
      0       0
      0       0
      0       0
      0       0
      0       0
      0       0
      0       0
      0       0
      0       0
      0       0
      0       0
      0       0
      0       0
      0       0
      0       0
      0       0
      0       0
      0       0
      0       0
      0       0
      0       0
      0       0
      0       0
      0       0
      0       0
      0       0
      0       0
      0       0
      0       0
      0       0
      0       0
      0       0
      0       0
      0       0
      0       0
      0       0
      0       0
      0       0
      0       0
      0       0
      0       0
      0       0
      0       0
      0       0
      0       0
      0       0
      0       0
      0       0
      0       0
      0       0
      0       0
      0       0
      0       0
      0       0
      0       0
      0       0
      0       0
      0       0
      0       0
      0       0
      0       0
      0       0
      0       0
      0       0
      0       0
      0       0
      0       0
      0       0
      0       0
      0       0
      0       0
      0       0
      0       0
      0       0
      0       0
      0       0
      0       0
      0       0
      0       0
      0       0
      0       0
      0       0
      0       0
      0       0
      0       0
      0       0
      0       0
      0       0
      0       0
      0       0
      0       0
      0       0
      0       0
      0       0
      0       0
      0       0
      0       0
      0       0
      0       0
      0       0
      0       0
      0       0
      0       0
      0       0
      0       0
      0       0
      0       0
      0       0
      0       0
      0       0
      0       0
      0       0
      0       0
      0       0
      0       0
      0       0
      0       0
      0       0
      0       0
      0       0
      0       0
      0       0
      0       0
      0       0
      0       0
      0       0
      0       0
      0       0
      0       0
      0       0
      0       0
      0       0
      0       0
      0       0
      0       0
      0       0
      0       0
      0       0
      0       0
      0       0
      0       0
      0       0
      0       0
      0       0
      0       0
      0       0
      0       0
      0       0
      0       0
      0       0
      0       0
      0       0
      0       0
      0       0
      0       0
      0       0
      0       0
      0       0
      0       0
      0       0
      0       0
      0       0
      0       0
      0       0
      0       0
      0       0
      0       0
      0       0
      0       0
      0       0
      0       0
      0       0
      0       0
      0       0
      0       0
      0       0
      0       0
      0       0
      0       0
      0       0
      0       0
      0       0
      0       0
      0       0
      0       0
      0       0
      0       0
      0       0
      0       0
      0       0
      0       0
      0       0
      0       0
      0       0
      0       0
      0       0
      0       0
      0       0
      0       0
      0       0
      0       0
      0       0
      0       0
      0       0
      0       0
      0       0
      0       0
      0       0
      0       0
      0       0
      0       0
      0       0
      0       0
      0       0
      0       0
      0       0
      0       0
      0       0
      0       0
      0       0
      0       0
      0       0
      0       0
      0       0
      0       0
      0       0
      0       0
      0       0
      0       0
      0       0
      0       0
      0       0
      0       0
      0       0
      0       0
      0       0
      0       0
      0       0
      0       0
      0       0
      0       0
      0       0
      0       0
      0       0
      0       0
      0       0
      0       0
      0       0
      0       0
      0       0
      0       0
      0       0
      0       0
      0       0
      0       0
      0       0
      0       0
      0       0
      0       0
      0       0
      0       0
      0       0
      0       0
      0       0
      0       0
      0       0
      0       0
      0       0
      0       0
      0       0
      0       0
      0       0
      0       0
      0       0
      0       0
      0       0
      0       0
      0       0
      0       0
      0       0
      0       0
      0       0
      0       0
      0       0
      0       0
      0       0
      0       0
      0       0
      0       0
      0       0
      0       0
      0       0
      0       0
      0       0
      0       0
      0       0
      0       0
      0       0
      0       0
      0       0
      0       0
      0       0
      0       0
      0       0
      0       0
      0       0
      0       0
      0       0
      0       0
      0       0
      0       0
      0       0
      0       0
      0       0
      0       0
      0       0
      0       0
      0       0
      0       0
      0       0
      0       0
      0       0
      0       0
      0       0
      0       0
      0       0
      0       0
      0       0
      0       0
      0       0
      0       0
      0       0
      0       0
      0       0
      0       0
      0       0
      0       0
      0       0
      0       0
      0       0
      0       0
      0       0
      0       0
      0       0
      0       0
      0       0
      0       0
      0       0
      0       0
      0       0
      0       0
      0       0
      0       0
      0       0
      0       0
      0       0
      0       0
      0       0
      0       0
      0       0
      0       0
      0       0
      0       0
      0       0
      0       0
      0       0
      0       0
      0       0
      0       0
      0       0
      0       0
      0       0
      0       0
      0       0
      0       0
      0       0
      0       0
      0       0
      0       0
      0       0
      0       0
      0       0
      0       0
      0       0
      0       0
      0       0
      0       0
      0       0
      0       0
      0       0
      0       0
      0       0
      0       0
      0       0
      0       0
      0       0
      0       0
      0       0
      0       0
      0       0
      3       0
      0       0
      0       0
      0       0
      0       0
      0       0
      0       0
      0       0
      0       0
      0       0
      0       0
      0       0
      0       0
      0       0
      0       0
      0       0
      0       0
      0       0
      0       0
      0       0
      0       0
      0       0
      0       0
      0       0
      0       0
      0       0
      0       0
      0       0
      0       0
      0       0
      0       0
      0       0
      0       0
      1       0
      0       0
      0       0
      0       0
      0       0
      0       0
      0       0
      0       0
      0       0
      0       0
      0       0
      0       0
      1       0
      0       0
      0       0
      0       0
      0       0
      0       0
      0       0
      0       0
      0       0
      0       0
      0       0
      0       0
      0       0
      0       0
      0       0
      0       0
      0       0
      0       0
      0       0
      0       0
      0       0
      0       0
      0       0
      0       0
      0       0
      0       0
      0       0
      0       0
      0       0
      0       0
      0       0
      0       0
      0       0
      0       0
      0       0
      0       0
      0       0
      0       0
      0       0
      0       0
      0       0
      0       0
      0       0
      0       0
      0       0
      0       0
      0       0
      0       0
      0       0
      0       0
      0       0
      0       0
      0       0
      0       0
      0       0
      6       0
      0       0
      0       0
      0       0
      0       0
      0       0
      0       0
      0       0
      0       0
     12       0
      0       0
      0       0
      0       0
      0       0
      0       0
      0       0
      0       0
      0       0
      0       0
      0       0
      0       0
      0       0
      0       0
      0       0
      0       0
      0       0
      0       0
      0       0
      0       0
      0       0
      0       0
      0       0
      0       0
      0       0
      0       0
      0       0
      0       0
      0       0
      0       0
      0       0
      0       0
      0       0
      0       0
      0       0
      0       0
      0       0
      0       0
      0       0
      0       0
      0       0
      0       0
      0       0
      0       0
      0       0
     10       0
      0       0
      0       0
      0       0
      0       0
      0       0
      0       0
      0       0
      0       0
      0       0
      0       0
      0       0
      2       0
      0       0
      0       0
      0       0
      0       0
      0       0
      0       0
      0       0
      0       0
      0       0
      0       0
      0       0
      0       0
      0       0
      0       0
      0       0
      0       0
      0       0
      0       0
      0       0
      0       0
      0       0
      0       0
      0       0
      0       0
      0       0
      0       0
      0       0
      0       0
      0       0
      0       0
      0       0
      0       0
      0       0
      0       0
      0       0
      0       0
      0       0
      0       0
      0       0
      0       0
      0       0
      0       0
      0       0
      0       0
      0       0
      0       0
      0       0
      0       0
      0       0
      0       0
      0       0
      0       0
      0       0
      0       0
      0       0
      0       0
      0       0
      0       0
      0       0
      0       0
      0       0
      0       0
      0       0
      0       0
      0       0
      0       0
      0       0
      0       0
      0       0
      0       0
      0       0
      0       0
      0       0
      0       0
      0       0
      0       0
      0       0
      0       0
      0       0
      0       0
      0       0
      0       0
      0       0
      0       0
      0       0
      0       0
      0       0
      0       0
      0       0
      0       0
      0       0
      0       0
      0       0
      0       0
      0       0
      0       0
      0       0
      0       0
      0       0
      0       0
      0       0
      0       0
      0       0
      0       0
      0       0
      0       0
      0       0
      0       0
      0       0
      0       0
      0       0
      0       0
      0       0
      0       0
      0       0
      0       0
      0       0
      0       0
      0       0
      0       0
      0       0
      0       0
      0       0
      0       0
      0       0
      0       0
      0       0
      0       0
      0       0
      0       0
      0       0
      0       0
      0       0
      0       0
      0       0
      0       0
      0       0
      0       0
      0       0
      0       0
      0       0
      0       0
      0       0
      0       0
      0       0
      0       0
      0       0
      0       0
      0       0
      0       0
      0       0
      0       0
      0       0
      0       0
      0       0
      0       0
      0       0
      0       0
      0       0
      0       0
      0       0
      0       0
      0       0
      0       0
      0       0
      0       0
      0       0
      0       0
      0       0
      0       0
      0       0
      0       0
      0       0
      0       0
      0       0
      0       0
      0       0
      0       0
      0       0
      0       0
      0       0
      0       0
      0       0
      0       0
      0       0
      0       0
      0       0
      0       0
      0       0
      0       0
      0       0
      0       0
      0       0
      0       0
      0       0
      0       0
      0       0
      0       0
      0       0
      0       0
      0       0
      0       0
      0       0
      0       0
      0       0
      0       0
      0       0
      0       0
      0       0
      0       0
      0       0
      0       0
      0       0
      0       0
      0       0
      0       0
      0       0
      0       0
      0       0
      0       0
      0       0
      0       0
      0       0
      0       0
      0       0
      0       0
      0       0
      0       0
      0       0
      0       0
      0       0
      0       0
      0       0
      0       0
      0       0
      0       0
      0       0
      0       0
      0       0
      0       0
      0       0
      0       0
      0       0
      0       0
      0       0
      0       0
      0       0
      0       0
      0       0
      0       0
      0       0
      0       0
      0       0
      0       0
      0       0
      0       0
      0       0
      0       0
      0       0
      0       0
      0       0
      0       0
      0       0
      0       0
      0       0
      0       0
      0       0
      0       0
      0       0
      0       0
      0       0
      0       0
      0       0
      0       0
      0       0
      0       0
      0       0
      0       0
      0       0
      0       0
      0       0
      0       0
      0       0
      0       0
      0       0
      0       0
      0       0
      0       0
      0       0
      0       0
      0       0
      0       0
      0       0
      0       0
      0       0
      0       0
      0       0
      0       0
      0       0
      0       0
      0       0
      0       0
      0       0
      0       0
      0       0
      0       0
      0       0
      0       0
      0       0
      0       0
      0       0
      0       0
      0       0
      0       0
      0       0
      0       0
      0       0
      0       0
      0       0
      0       0
      0       0
      0       0
      0       0
      0       0
      0       0
      0       0
      0       0
      0       0
      0       0
      0       0
      0       0
      0       0
      0       0
      0       0
      0       0
      0       0
      0       0
      0       0
      0       0
      0       0
      0       0
      0       0
      0       0
      0       0
      0       0
      0       0
      0       0
      0       0
      0       0
      0       0
      0       0
      0       0
      0       0
      0       0
      0       0
      0       0
      0       0
      0       0
      0       0
      0       0
      0       0
      0       0
      0       0
      0       0
      0       0
      0       0
      0       0
      0       0
      0       0
      0       0
      0       0
      0       0
      0       0
      0       0
      0       0
      0       0
      0       0
      0       0
      0       0
      0       0
      0       0
      0       0
      0       0
      0       0
      0       0
      0       0
      0       0
      0       0
      0       0
      0       0
      0       0
      0       0
      0       0
      0       0
      0       0
      0       0
      0       0
      0       0
      0       0
      0       0
      0       0
      0       0
      0       0
      0       0
      0       0
      0       0
      0       0
      0       0
      0       0
      0       0
      0       0
      0       0
      0       0
      0       0
      0       0
      0       0
      0       0
      0       0
      0       0
      0       0
      0       0
      0       0
      0       0
      0       0
      0       0
      0       0
      0       0
      0       0
      0       0
      0       0
      0       0
      0       0
      0       0
      0       0
      0       0
      0       0
      0       0
      0       0
      0       0
      0       0
      0       0
      0       0
      0       0
      0       0
      0       0
      0       0
      0       0
      0       0
      0       0
      0       0
      0       0
      0       0
      0       0
      0       0
      0       0
      0       0
      0       0
      0       0
      0       0
      0       0
      0       0
      0       0
      0       0
      0       0
      0       0
      0       0
      0       0
      0       0
      0       0
      0       0
      0       0
      0       0
      0       0
      0       0
      0       0
      0       0
      0       0
      0       0
      0       0
      0       0
      0       0
      0       0
      0       0
      0       0
      0       0
      0       0
      0       0
      0       0
      0       0
      0       0
      0       0
      0       0
      0       0
      0       0
      0       0
      0       0
      0       0
      0       0
      0       0
      0       0
      0       0
      0       0
      0       0
      0       0
      0       0
      0       0
      0       0
      0       0
      0       0
      0       0
      0       0
      0       0
      0       0
      0       0
      0       0
      0       0
      0       0
      0       0
      0       0
      0       0
      0       0
      0       0
      0       0
      0       0
      0       0
      0       0
      0       0
      0       0
      0       0
      0       0
      0       0
      0       0
      0       0
      0       0
      0       0
      0       0
      0       0
      0       0
      0       0
      0       0
      0       0
      0       0
      0       0
      0       0
      0       0
      0       0
      0       0
      0       0
      0       0
      0       0
      0       0
      0       0
      0       0
      0       0
      0       0
      0       0
      0       0
      0       0
      0       0
      0       0
      0       0
      0       0
      0       0
      0       0
      0       0
      0       0
      0       0
      0       0
      0       0
      0       0
      0       0
      0       0
      0       0
      0       0
      0       0
      0       0
      0       0
      0       0
      0       0
      0       0
      0       0
      0       0
      0       0
      0       0
      0       0
      0       0
      0       0
      0       0
      0       0
      0       0
      0       0
      0       0
      0       0
      0       0
      0       0
      0       0
      0       0
      0       0
      0       0
      0       0
      0       0
      0       0
      0       0
      0       0
      0       0
      0       0
      0       0
      0       0
      0       0
      0       0
      0       0
      0       0
      0       0
      0       0
      0       0
      0       0
      0       0
      0       0
      0       0
      0       0
      0       0
      0       0
      0       0
      0       0
      0       0
      0       0
      0       0
      0       0
      0       0
      0       0
      0       0
      0       0
      0       0
      0       0
      0       0
      0       0
      0       0
      0       0
      0       0
      0       0
      0       0
      0       0
      0       0
      0       0
      0       0
      0       0
      0       0
      0       0
      0       0
      0       0
      0       0
      0       0
      0       0
      0       0
      0       0
      0       0
      0       0
      0       0
      0       0
      0       0
      0       0
      0       0
      0       0
      0       0
      0       0
      0       0
      0       0
      0       0
      0       0
      0       0
      0       0
      0       0
      0       0
      0       0
      0       0
      0       0
      0       0
      0       0
      0       0
      0       0
      0       0
      0       0
      0       0
      0       0
      0       0
      0       0
      0       0
      0       0
      0       0
      0       0
      0       0
      0       0
      0       0
      0       0
      0       0
      0       0
      0       0
      0       0
      0       0
      0       0
      0       0
      0       0
      0       0
      0       0
      0       0
      0       0
      0       0
      0       0
      0       0
      0       0
      0       0
      0       0
      0       0
      0       0
      0       0
      0       0
      0       0
      5       0
      0       0
      0       0
      0       0
      0       0
      0       0
      0       0
      0       0
      0       0
      0       0
      0       0
      0       0
      0       0
      0       0
      0       0
      0       0
      0       0
      0       0
      0       0
      0       0
      0       0
      0       0
      0       0
      0       0
      0       0
      0       0
      0       0
      0       0
      0       0
      0       0
      0       0
      0       0
      0       0
      0       0
      0       0
      0       0
      0       0
      0       0
      0       0
      0       0
      0       0
      0       0
      0       0
      0       0
      0       0
      0       0
      0       0
      0       0
      0       0
      0       0
      0       0
      0       0
      0       0
      0       0
      0       0
      0       0
      0       0
      0       0
      0       0
      0       0
      0       0
      0       0
      0       0
      0       0
      0       0
      0       0
      0       0
      0       0
      0       0
      0       0
      0       0
      0       0
      0       0
      0       0
      0       0
      0       0
      0       0
      0       0
      0       0
      0       0
      0       0
      0       0
      0       0
      0       0
      0       0
      0       0
      0       0
      0       0
      0       0
      0       0
      0       0
      0       0
      0       0
      0       0
      0       0
      0       0
      0       0
      0       0
      0       0
      0       0
      0       0
      0       0
      0       0
      0       0
      0       0
      0       0
      0       0
      0       0
      0       0
      0       0
      0       0
      0       0
      0       0
      0       0
      0       0
      0       0
      0       0
      0       0
      0       0
      0       0
      0       0
      0       0
      0       0
      0       0
      0       0
      0       0
      0       0
      0       0
      0       0
      0       0
      0       0
      0       0
      0       0
      0       0
      0       0
      0       0
      0       0
      0       0
      0       0
      0       0
      0       0
      0       0
      0       0
      0       0
      0       0
      0       0
      0       0
      0       0
      0       0
      0       0
      0       0
      0       0
      0       0
      0       0
      0       0
      0       0
      0       0
      0       0
      0       0
      0       0
      0       0
      0       0
      0       0
      0       0
      0       0
      0       0
      0       0
      0       0
      0       0
      0       0
      0       0
      0       0
      0       0
      0       0
      0       0
      0       0
      0       0
      0       0
      0       0
      0       0
      0       0
      0       0
      0       0
      0       0
      0       0
      0       0
      0       0
      0       0
      0       0
      0       0
      0       0
      0       0
      0       0
      0       0
      0       0
      0       0
      0       0
      0       0
      0       0
      0       0
      0       0
      0       0
      0       0
      0       0
      0       0
      0       0
      0       0
      0       0
      0       0
      0       0
      0       0
      0       0
      0       0
      0       0
      0       0
      0       0
      0       0
      0       0
      0       0
      0       0
      0       0
      0       0
      0       0
      0       0
      0       0
      0       0
      0       0
      0       0
      0       0
      0       0
      0       0
      0       0
      0       0
      0       0
      0       0
      0       0
      0       0
      0       0
      0       0
      0       0
      0       0
      0       0
      0       0
      0       0
      0       0
      0       0
      0       0
      0       0
      1       0
      0       0
      2       0
      0       0
      0       0
      0       0
      0       0
      0       0
      0       0
      0       0
      0       0
      0       0
      0       0
      0       0
      0       0
      0       0
      0       0
      0       0
      0       0
      0       0
      0       0
      0       0
      0       0
      0       0
      0       0
      0       0
      0       0
      0       0
      0       0
      0       0
      0       0
      0       0
      0       0
      0       0
      0       0
      0       0
      0       0
      0       0
      0       0
      0       0
      0       0
      0       0
      0       0
      0       0
      0       0
      0       0
      0       0
      0       0
      0       0
      0       0
      0       0
      0       0
      0       0
      0       0
      0       0
      0       0
      0       0
      0       0
      0       0
      0       0
      0       0
      0       0
      0       0
      0       0
      0       0
      0       0
      0       0
      0       0
      0       0
      0       0
      0       0
      0       0
      0       0
      0       0
      0       0
      0       0
      0       0
      0       0
      0       0
      0       0
      0       0
      0       0
      0       0
      0       0
      0       0
      0       0
      0       0
      0       0
      0       0
      0       0
      0       0
      0       0
      0       0
      0       0
      0       0
      0       0
      0       0
      0       0
      0       0
      0       0
      0       0
      0       0
      0       0
      0       0
      0       0
      0       0
      0       0
      0       0
      0       0
      0       0
      0       0
      0       0
      0       0
      0       0
      0       0
      0       0
      0       0
      0       0
      0       0
      0       0
      0       0
      0       0
      0       0
      0       0
      0       0
      0       0
      0       0
      0       0
      0       0
      0       0
      0       0
      0       0
      0       0
      0       0
      0       0
      0       0
      0       0
      0       0
      0       0
      0       0
      0       0
      0       0
      0       0
      0       0
      0       0
      0       0
      0       0
      0       0
      0       0
      0       0
      0       0
      0       0
      0       0
      0       0
      0       0
      0       0
      0       0
      0       0
      0       0
      0       0
      0       0
      0       0
      0       0
      0       0
      0       0
      0       0
      0       0
      0       0
      0       0
      0       0
      0       0
      0       0
      0       0
      0       0
      0       0
      0       0
      0       0
      0       0
      0       0
      0       0
      0       0
      0       0
      0       0
      0       0
      0       0
      0       0
      0       0
      0       0
      0       0
      0       0
      0       0
      0       0
      0       0
      0       0
      0       0
      0       0
      0       0
      0       0
      0       0
      0       0
      0       0
      0       0
      0       0
      0       0
      0       0
      0       0
      0       0
      0       0
      0       0
      0       0
      0       0
      0       0
      0       0
      0       0
      0       0
      0       0
      0       0
      0       0
      0       0
      0       0
      0       0
      0       0
      0       0
      0       0
      0       0
      0       0
      0       0
      0       0
      0       0
      0       0
      0       0
      0       0
      0       0
      0       0
      0       0
      0       0
      0       0
      0       0
      0       0
      0       0
      0       0
      0       0
      0       0
      0       0
      0       0
      0       0
      0       0
      0       0
      0       0
      0       0
      0       0
      0       0
      0       0
      0       0
      0       0
      0       0
      0       0
      0       0
      0       0
      0       0
      0       0
      0       0
      0       0
      0       0
      0       0
      0       0
      0       0
      0       0
      0       0
      0       0
      0       0
      0       0
      0       0
      0       0
      0       0
      0       0
      0       0
      0       0
      0       0
      0       0
      0       0
      0       0
      0       0
      0       0
      0       0
      0       0
      0       0
      0       0
      0       0
      0       0
      0       0
      0       0
      0       0
      0       0
      0       0
      0       0
      0       0
      0       0
      0       0
      0       0
      0       0
      0       0
      0       0
      0       0
      0       0
      0       0
      0       0
      0       0
      0       0
      0       0
      0       0
      0       0
      0       0
      0       0
      0       0
      0       0
      0       0
      0       0
      0       0
      0       0
      0       0
      0       0
      0       0
      0       0
      0       0
      0       0
      0       0
      0       0
      0       0
      0       0
      0       0
      0       0
      0       0
      0       0
      0       0
      0       0
      0       0
      0       0
      0       0
      0       0
      0       0
      0       0
      0       0
      0       0
      0       0
      0       0
      0       0
      0       0
      0       0
      0       0
      0       0
      0       0
      0       0
      0       0
      0       0
      0       0
      0       0
      0       0
      0       0
      0       0
      0       0
      0       0
      0       0
      0       0
      0       0
      0       0
      0       0
      0       0
      0       0
      0       0
      0       0
      0       0
      0       0
      0       0
      0       0
      0       0
      0       0
      0       0
      0       0
      0       0
      0       0
      0       0
      0       0
      0       0
      0       0
      0       0
      0       0
      0       0
      0       0
      0       0
      0       0
      0       0
      0       0
      0       0
      0       0
      0       0
      0       0
      0       0
      0       0
      0       0
      0       0
      0       0
      0       0
      0       0
      0       0
      0       0
      0       0
      0       0
      0       0
      0       0
      0       0
      0       0
      0       0
      0       0
      0       0
      0       0
      0       0
      0       0
      0       0
      0       0
      0       0
      0       0
      0       0
      0       0
      0       0
      0       0
      0       0
      0       0
      0       0
      0       0
      0       0
      0       0
      0       0
      0       0
      0       0
      0       0
      0       0
      0       0
      0       0
      0       0
      0       0
      0       0
      0       0
      0       0
      0       0
      0       0
      0       0
      0       0
      0       0
      0       0
      0       0
      0       0
      0       0
      0       0
      0       0
      0       0
      0       0
      0       0
      0       0
      0       0
      0       0
      0       0
      0       0
      0       0
      0       0
      0       0
      0       0
      0       0
      0       0
      0       0
      0       0
      0       0
      0       0
      0       0
      0       0
      0       0
      0       0
      0       0
      0       0
      0       0
      0       0
      0       0
      0       0
      0       0
      0       0
      0       0
      0       0
      0       0
      0       0
      0       0
      0       0
      0       0
      0       0
      0       0
      0       0
      0       0
      0       0
      0       0
      0       0
      0       0
      0       0
      0       0
      0       0
      0       0
      0       0
      0       0
      0       0
      0       0
      0       0
      0       0
      0       0
      0       0
      0       0
      0       0
      0       0
      0       0
      0       0
      0       0
      0       0
      0       0
      0       0
      0       0
      0       0
      0       0
      0       0
      0       0
      0       0
      0       0
      0       0
      0       0
      0       0
      0       0
      0       0
      0       0
      0       0
      0       0
      0       0
      0       0
      0       0
      0       0
      0       0
      0       0
      0       0
      0       0
      0       0
      0       0
      0       0
      0       0
      0       0
      0       0
      0       0
      0       0
      0       0
      0       0
      0       0
      0       0
      0       0
      0       0
      0       0
      0       0
      0       0
      0       0
      0       0
      0       0
      0       0
      0       0
      0       0
      0       0
      0       0
      0       0
      0       0
      0       0
      0       0
      0       0
      0       0
      0       0
      0       0
      0       0
      0       0
      0       0
      0       0
      0       0
      0       0
      0       0
      0       0
      0       0
      0       0
      0       0
      0       0
      0       0
      0       0
      0       0
      0       0
      0       0
      0       0
      0       0
      0       0
      0       0
      0       0
      0       0
      0       0
      0       0
      0       0
      0       0
      0       0
      0       0
      0       0
      0       0
      0       0
      0       0
      0       0
      0       0
      0       0
      0       0
      0       0
      0       0
      0       0
      0       0
      0       0
      0       0
      0       0
      0       0
      0       0
      0       0
      0       0
      0       0
      0       0
      0       0
      0       0
      0       0
      0       0
      0       0
      0       0
      0       0
      4       0
      0       0
      0       0
      2       0
      0       0
      0       0
      0       0
      0       0
      0       0
      0       0
      0       0
      0       0
      0       0
      0       0
      0       0
      0       0
      0       0
      0       0
      0       0
      0       0
      0       0
      0       0
      0       0
      0       0
      0       0
      0       0
      0       0
      5       0
      1       0
      0       0
      0       0
      0       0
      0       0
      0       0
      0       0
      0       0
      0       0
      0       0
      0       0
      0       0
      0       0
      0       0
      0       0
      0       0
      0       0
      0       0
      0       0
      0       0
      0       0
      0       0
      0       0
      0       0
      0       0
      0       0
      0       0
      0       0
      0       0
      0       0
      0       0
      0       0
      0       0
      0       0
      0       0
      0       0
      0       0
      0       0
      0       0
      0       0
      0       0
      0       0
      0       0
      0       0
      0       0
      0       0
      0       0
      0       0
      0       0
      0       0
      0       0
      0       0
      0       0
      0       0
      0       0
      0       0
      0       0
      0       0
      0       0
      0       0
      0       0
      0       0
      0       0
      0       0
      0       0
      0       0
      0       0
      0       0
      0       0
      0       0
      3       0
      0       0
      0       0
      6       0
      4       0
      0       0
      0       0
      0       0
      0       0
      0       0
      0       0
      0       0
      0       0
      0       0
      0       0
      0       0
      0       0
      0       0
      0       0
      0       0
      0       0
      0       0
      0       0
      0       0
      0       0
      0       0
      0       0
      0       0
      0       0
      2       0
      0       0
      0       0
      0       0
      0       0
      0       0
      0       0
      0       0
      0       0
      0       0
      0       0
      0       0
      0       0
      0       0
      0       0
      0       0
      0       0
      0       0
      0       0
      0       0
      0       0
      0       0
      0       0
      0       0
      0       0
      0       0
      0       0
      0       0
      0       0
      0       0
      0       0
      0       0
      0       0
      0       0
      0       0
      0       0
      0       0
      0       0
      0       0
      0       0
      0       0
      0       0
      0       0
      0       0
      0       0
      0       0
      0       0
      0       0
      0       0
      0       0
      0       0
      0       0
      0       0
      0       0
      0       0
      0       0
      0       0
      0       0
      0       0
      0       0
      0       0
      0       0
      0       0
      0       0
      0       0
      0       0
      0       0
      0       0
      0       0
      0       0
      0       0
      0       0
      0       0
      0       0
      0       0
      0       0
      1       0
      0       0
      0       0
      0       0
      0       0
      0       0
      0       0
      6       0
      0       0
      0       0
      0       0
      0       0
      0       0
      0       0
      0       0
      0       0
      0       0
      0       0
      0       0
      0       0
      0       0
      0       0
      0       0
      0       0
      0       0
      0       0
      0       0
      0       0
      0       0
      0       0
      0       0
      0       0
      0       0
      3       0
      0       0
      0       0
      0       0
      0       0
     12       0
     12       0
      4       0
      0       0
      4       0
      0       0
      0       0
     11       0
      5       0
      7       0
      1       0
      2       0
      0       0
      1       0
      9       0
     12       0
      7       0
      2       0
      5       0
      5       0
      4       0
      5       0
      9       0
      3       0
      4       0
      7       0
      0       0
      2       0
      1       0
      5       0
      0       0
      0       0
      0       0
      0       0
      0       0
      0       0
      0       0
      0       0
      0       0
      0       0
      0       0
      0       0
      0       0
      0       0
      2       0
      0       0
      0       0
      2       0
      0       0
      0       0
      0       0
      0       0
      0       0
      0       0
      0       0
      0       0
      0       0
      0       0
      4       0
      0       0
      0       0
      0       0
      1       0
      0       0
      0       0
      0       0
      0       0
      0       0
      0       0
      0       0
      0       0
      0       0
      0       0
      3       0
      0       0
      4       0
      4       0
      0       0
      0       0
      3       0
      5       0
      0       0
      0       0
      0       0
      0       0
      0       0
      2       0
      0       0
      0       0
      0       0
      0       0
      3       0
      1       0
      0       0
      0       0
      0       0
      0       0
      0       0
      0       0
      0       0
      0       0
      0       0
      0       0
      0       0
      0       0
      0       0
      0       0
      0       0
      0       0
      0       0
      0       0
      0       0
      0       0
      0       0
      0       0
      0       0
      0       0
      0       0
      0       0
      0       0
      0       0
      0       0
      0       0
      0       0
      0       0
      0       0
      0       0
      0       0
      0       0
      0       0
      0       0
      0       0
      0       0
      0       0
      0       0
      0       0
      0       0
      0       0
      0       0
      0       0
      0       0
      0       0
      0       0
      0       0
      0       0
      0       0
      0       0
      0       0
      0       0
      0       0
      0       0
      0       0
      0       0
      0       0
      0       0
      0       0
      0       0
      0       0
      0       0
      0       0
      0       0
      0       0
      0       0
      0       0
      0       0
      0       0
      0       0
      0       0
      0       0
      0       0
      0       0
      0       0
      0       0
      0       0
      0       0
      0       0
      0       0
      0       0
      0       0
      0       0
      0       0
      0       0
      0       0
      0       0
      0       0
      0       0
      0       0
      0       0
      0       0
      0       0
      0       0
      0       0
      0       0
      0       0
      0       0
      0       0
      0       0
      0       0
      0       0
      0       0
      0       0
      0       0
      0       0
      0       0
      0       0
      0       0
      0       0
      0       0
      0       0
      0       0
      0       0
      0       0
      0       0
      0       0
      0       0
      0       0
      0       0
      0       0
      0       0
      0       0
      0       0
      0       0
      0       0
      0       0
      0       0
      0       0
      0       0
      0       0
      0       0
      0       0
      0       0
      0       0
      0       0
      0       0
      0       0
      0       0
      0       0
      0       0
      0       0
      0       0
      0       0
      0       0
      0       0
      0       0
      0       0
      0       0
      0       0
      0       0
      0       0
      0       0
      0       0
      0       0
      0       0
      0       0
      0       0
      0       0
      0       0
      0       0
      0       0
      0       0
      0       0
      0       0
      0       0
      0       0
      0       0
      0       0
      0       0
      0       0
      0       0
      0       0
      0       0
      0       0
      0       0
      0       0
      0       0
      0       0
      0       0
      0       0
      0       0
      0       0
      0       0
      0       0
      0       0
      0       0
      0       0
      0       0
      0       0
      0       0
      0       0
      0       0
      0       0
      0       0
      0       0
      0       0
      0       0
      0       0
      0       0
      0       0
      0       0
      0       0
      0       0
      0       0
      0       0
      0       0
      0       0
      0       0
      0       0
      0       0
      0       0
      0       0
      0       0
      0       0
      0       0
      0       0
      0       0
      0       0
      0       0
      0       0
      0       0
      0       0
      0       0
      0       0
      0       0
      0       0
      0       0
      0       0
      0       0
      0       0
      0       0
      0       0
      0       0
      0       0
      0       0
      0       0
      0       0
      0       0
      0       0
      0       0
      0       0
      0       0
      0       0
      0       0
      0       0
      0       0
      0       0
      0       0
      0       0
      0       0
      0       0
      0       0
      0       0
      0       0
      0       0
      0       0
      0       0
      0       0
      0       0
      0       0
      0       0
      0       0
      0       0
      0       0
      0       0
      0       0
      0       0
      0       0
      0       0
      0       0
      0       0
      0       0
      0       0
      0       0
      0       0
      0       0
      0       0
      0       0
      0       0
      0       0
      0       0
      0       0
      0       0
      0       0
      0       0
      0       0
      0       0
      0       0
      0       0
      0       0
      0       0
      0       0
      0       0
      0       0
      0       0
      0       0
      0       0
      0       0
      0       0
      0       0
      0       2
      0       0
      0       0
      0       0
      0       0
      0       0
      0       0
      0       0
      0       0
      0       0
      0       0
      0       0
      0       0
      0       0
      0       0
      0       0
      0       0
      0       0
      0       0
      0       0
      0       0
      0       0
      0       0
      0       0
      0       0
      0       0
      0       0
      0       0
      0       0
      0       0
      0       0
      0       0
      0       0
      0       0
      0       0
      0       0
      0       0
      0       0
      0       0
      0       8
      0       0
      0       0
      0       0
      0       0
      0       0
      0       0
      0       0
      0       0
      0       7
      0       0
      0       3
      0       6
      0       9
      0      16
      0      13
      0      15
      0      47
      0      19
      0      42
      0      34
      0      45
      0      53
      0      52
      0      62
      0      59
      0      75
      0      62
      0      80
      0      63
      0      75
      0      52
      0      66
      0      57
      0      62
      0      41
      0      54
      0      68
      0      48
      0      49
      0      53
      0      75
      0      71
      0      53
      0      56
      0      57
      0      51
      0      43
      0      34
      0      58
      0      46
      0      62
      0      69
      0      59
      0      63
      0      48
      0      32
      0      27
      0      54
      0      47
      0      57
      0      40
      0      64
      0      67
      0      74
      0      44
      0      62
      0      50
      0      77
      0      85
      0      66
      0      43
      0      65
      0      57
      0      69
      0      59
      0      71
      0      69
      0      60
      0      63
      0      52
      0      65
      0      86
      0      70
      0      65
      0      67
      0      75
      0      54
      0      44
      0      42
      0      51
      0      51
      0      58
      0      63
      0      47
      0      54
      0      45
      0      61
      0      69
      0      60
      0      24
      0      35
      0      28
      0      20
      0      19
      0      33
      0      58
      0      69
      0      39
      0      65
      0      51
      0      43
      0      46
      0      39
      0      66
      0      92
      0      69
      0      47
      0      46
      0      42
      0      57
      0      45
      0      48
      0      48
      0      56
      0      51
      0      62
      0      48
      0      42
      0      69
      0      55
      0      83
      0      61
      0      61
      0      74
      0      50
      0      60
      0      81
      0      71
      0      64
      0      60
      0      63
      0      58
      0      41
      0      65
      0      55
      0      59
      0      46
      0      54
      0      54
      0      66
      0      57
      0      59
      0      60
      0      61
      0      72
      0      72
      0      84
      0      57
      0      54
      0      56
      0      48
      0      58
      0      59
      0      48
      0      77
      0      79
      0      54
      0      63
      0      81
      0      80
      0      98
      0      83
      0      60
      0     104
      0      84
      0      84
      0      70
      0      70
      0      69
      0      83
      0      63
      0      57
      0      65
      0      60
      0      50
      0      62
      0      48
      0      53
      0      53
      0      61
      0      52
      0      57
      0      43
      0      61
      0      77
      0      78
      0      35
      0      49
      0      40
      0      38
      0      41
      0      47
      0      55
      0      40
      0      45
      0      47
      0      47
      0      51
      0      38
      0      57
      0      53
      0      48
      0      52
      0      56
      0      51
      0      37
      0      65
      0      50
      0      45
      0      50
      0      60
      0      68
      0      42
      0      40
      0      47
      0      55
      0      48
      0      48
      0      52
      0      61
      0      57
      0      54
      0      81
      0      62
      0      58
      0      51
      0      48
      0      60
      0      60
      0      49
      0      39
      0      47
      0      38
      0      48
      0      71
      0      64
      0      71
      0      70
      0      79
      0      61
      0      52
      0      60
      0      59
      0      76
      0      66
      0      60
      0      53
      0      53
      0      60
      0      71
      0      47
      0      51
      0      60
      0      67
      0      62
      0      83
      0      63
      0      67
      0      70
      0      52
      0      53
      0      60
      0      65
      0      62
      0      70
      0      63
      0      74
      0      71
      0      53
      0      47
      0      59
      0      46
      0      60
      0      64
      0      84
      0      74
      0      94
      0      94
      0      67
      0      65
      0      75
      0      91
      0      70
      0      75
      0      74
      0     101
      0      71
      0      65
      0      67
      0      72
      0      67
      0      53
      0      72
      0      75
      0      52
      0      62
      0      58
      0      74
      0      92
      0      83
      0      54
      0      67
      0      74
      0      80
      0      60
      0      62
      0      73
      0      72
      0      71
      0      83
      0      82
      0      90
      0      71
      0      74
      0      61
      0      69
      0     105
      0      82
      0      84
      0      76
      0      80
      0      88
      0      98
      0      91
      0      52
      0      55
      0      75
      0      80
      0      56
      0      51
      0      56
      0      58
      0      67
      0      62
      0      68
      0      67
      0      64
      0      72
      0      58
      0      60
      0      62
      0      69
      0      86
      0      83
      0      68
      0      92
      0      60
      0     101
      0      72
      0      67
      0     106
      0      99
      0      84
      0      61
      0     103
      0      94
      0     110
      0      87
      0     106
      0     112
      0      97
      0     113
      0      92
      0      84
      0      95
      0      86
      0      99
      0      78
      0      87
      0      94
      0      89
      0     102
      0      76
      0      66
      0      69
      0      63
      0      88
      0      59
      0      57
      0      65
      0      64
      0      72
      0      77
      0      73
      0      79
      0      83
      0      81
      0      69
      0      74
      0      77
      0      67
      0      78
      0      61
      0      83
      0      98
      0      98
      0     106
      0      87
      0      80
      0      76
      0      91
      0      70
      0     108
      0      90
      0      88
      0     108
      0      94
      0      65
      0      75
      0      98
      0      78
      0      67
      0      83
      0      79
      0      58
      0      56
      0      99
      0      71
      0      87
      0     106
      0      79
      0      80
      0      88
      0      76
      0      88
      0      59
      0      58
      0      61
      0      92
      0     119
      0      96
      0      92
      0     102
      0     116
      0      90
      0      87
      0      67
      0      71
      0      93
      0     109
      0     121
      0      96
      0      75
      0      95
      0     124
      0     105
      0     110
      0     117
      0      90
      0     103
      0      96
      0     102
      0     109
      0     107
      0     108
      0      98
      0      96
      0      88
      0      95
      0     112
      0     133
      0      87
      0     108
      0     115
      0     116
      0     122
      0     114
      0     158
      0     127
      0     135
      0     134
      0     131
      0     118
      0     144
      0     126
      0     125
      0     112
      0      99
      0     125
      0     126
      0     113
      0     121
      0     130
      0     128
      0     125
      0     124
      0     138
      0     132
      0     138
      0     147
      0     127
      0     147
      0     159
      0     142
      0     139
      0     134
      0     161
      0     149
      0     151
      0     141
      0     144
      0     131
      0     128
      0     134
      0     126
      0     118
      0     110
      0     120
      0     132
      0     129
      0     118
      0     130
      0     125
      0     124
      0     149
      0     138
      0     137
      0     139
      0     151
      0     128
      0     130
      0     153
      0     144
      0     152
      0     130
      0     140
      0     123
      0     150
      0     126
      0     147
      0     137
      0     134
      0     138
      0     142
      0     143
      0     139
      0     160
      0     129
      0     148
      0     137
      0     157
      0     163
      0     148
      0     140
      0     138
      0     134
      0     140
      0     156
      0     140
      0     120
      0     133
      0     164
      0     146
      0     137
      0     131
      0     135
      0     129
      0     129
      0     136
      0     130
      0     121
      0     134
      0     131
      0     148
      0     149
      0     162
      0     123
      0     122
      0     118
      0     112
      0     129
      0     124
      0     144
      0     141
      0     122
      0     149
      0     139
      0     131
      0     106
      0     152
      0     139
      0     138
      0     123
      0     144
      0     135
      0     130
      0     113
      0     156
      0     142
      0     138
      0     136
      0     137
      0     138
      0     144
      0     133
      0     137
      0     142
      0     132
      0     118
      0     132
      0     148
      0     150
      0     162
      0     169
      0     161
      0     182
      0     166
      0     137
      0     149
      0     150
      0     142
      0     137
      0     164
      0     161
      0     127
      0     122
      0     163
      0     143
      0     147
      0     153
      0     163
      0     170
      0     139
      0     133
      0     143
      0     152
      0     136
      0     132
      0     125
      0     138
      0     146
      0     153
      0     145
      0     177
      0     163
      0     169
      0     139
      0     135
      0     147
      0     132
      0     145
      0     143
      0     131
      0     153
      0     156
      0     139
      0     128
      0     150
      0     152
      0     152
      0     155
      0     155
      0     149
      0     124
      0     141
      0     133
      0     122
      0     140
      0     123
      0     128
      0     132
      0     123
      0     144
      0     138
      0     131
      0     134
      0     122
      0     148
      0     142
      0     164
      0     130
      0     115
      0     128
      0     136
      0     128
      0     122
      0     132
      0     130
      0     154
      0     146
      0     144
      0     135
      0     145
      0     131
      0     135
      0     130
      0     142
      0     134
      0     126
      0     135
      0     133
      0     137
      0     134
      0     148
      0     169
      0     162
      0     141
      0     142
      0     123
      0     143
      0     158
      0     155
      0     123
      0     140
      0     140
      0     146
      0     156
      0     144
      0     160
      0     146
      0     136
      0     133
      0     152
      0     148
      0     133
      0     132
      0     123
      0     125
      0     128
      0     140
      0     154
      0     164
      0     142
      0     147
      0     124
      0     126
      0     124
      0     120
      0     124
      0     116
      0     133
      0     145
      0     138
      0     139
      0     135
      0     124
      0     149
      0     147
      0     161
      0     140
      0     143
      0     152
      0     139
      0     175
      0     169
      0     123
      0     151
      0     131
      0     119
      0     139
      0     136
      0     136
      0     122
      0     141
      0     139
      0     134
      0     127
      0     133
      0     162
      0     135
      0     139
      0     116
      0     141
      0     139
      0     128
      0     147
      0     139
      0     178
      0     155
      0     154
      0     177
      0     144
      0     167
      0     124
      0     146
      0     143
      0     161
      0     165
      0     145
      0     123
      0     127
      0     136
      0     135
      0     119
      0     142
      0     127
      0     151
      0     128
      0     137
      0     154
      0     142
      0     169
      0     142
      0     171
      0     152
      0     153
      0     182
      0     156
      0     148
      0     158
      0     175
      0     158
      0     174
      0     153
      0     171
      0     168
      0     136
      0     167
      0     149
      0     149
      0     173
      0     150
      0     161
      0     169
      0     119
      0     111
      0     138
      0     162
      0     151
      0     140
      0     119
      0     110
      0     129
      0     118
      0     127
      0     139
      0     136
      0     147
      0     138
      0     143
      0     152
      0     131
      0     149
      0     126
      0     142
      0     125
      0     115
      0     143
      0     126
      0     137
      0     124
      0     116
      0     138
      0     148
      0     160
      0     155
      0     151
      0     147
      0     146
      0     153
      0     158
      0     127
      0     141
      0     158
      0     161
      0     154
      0     143
      0     129
      0     130
      0     138
      0     157
      0     150
      0     113
      0     155
      0     118
      0     126
      0     137
      0     145
      0     117
      0     106
      0     128
      0     140
      0     139
      0     150
      0     140
      0     158
      0     156
      0     174
      0     183
      0     184
      0     182
      0     153
      0     141
      0     139
      0     108
      0     137
      0     142
      0     137
      0     125
      0     149
      0     129
      0     115
      0     138
      0     123
      0     116
      0     113
      0     125
      0     143
      0     136
      0     123
      0     114
      0     152
      0     150
      0     143
      0     143
      0     140
      0     130
      0     141
      0     134
      0     118
      0     146
      0     132
      0     143
      0     157
      0     162
      0     136
      0     131
      0     148
      0     156
      0     133
      0     141
      0     128
      0     154
      0     150
      0     139
      0     129
      0     129
      0     147
      0     158
      0     138
      0     144
      0     156
      0     123
      0     131
      0     167
      0     137
      0     128
      0     148
      0     136
      0     151
      0     151
      0     126
      0     132
      0     137
      0     162
      0     136
      0     142
      0     144
      0     149
      0     121
      0     138
      0     121
      0     130
      0     147
      0     125
      0     130
      0     142
      0     130
      0     146
      0     141
      0     141
      0     123
      0     123
      0     145
      0     110
      0     118
      0     131
      0     126
      0     119
      0     119
      0     131
      0     146
      0     128
      0     138
      0     131
      0     140
      0     150
      0     138
      0     133
      0     126
      0     138
      0     138
      0     133
      0     147
      0     133
      0     127
      0     160
      0     169
      0     169
      0     160
      0     167
      0     164
      0     155
      0     122
      0     135
      0     167
      0     165
      0     126
      0     125
      0     130
      0     145
      0     154
      0     150
      0     127
      0     116
      0     123
      0     138
      0     144
      0     147
      0     128
      0     132
      0     157
      0     126
      0     135
      0     129
      0     137
      0     123
      0     151
      0     139
      0     163
      0     127
      0     144
      0     169
      0     155
      0     149
      0     153
      0     121
      0     128
      0     132
      0     118
      0     133
      0     151
      0     146
      0     161
      0     148
      0     151
      0     147
      0     155
      0     148
      0     151
      0     126
      0     129
      0     149
      0     141
      0     116
      0     126
      0     116
      0     134
      0     126
      0     142
      0     118
      0     150
      0     139
      0     154
      0     153
      0     139
      0     122
      0     152
      0     133
      0     130
      0     114
      0     118
      0     114
      0     146
      0     139
      0     136
      0     140
      0     139
      0     124
      0     116
      0     157
      0     146
      0     147
      0     125
      0     166
      0     165
      0     157
      0     157
      0     119
      0     141
      0     137
      0     132
      0     132
      0     150
      0     149
      0     139
      0     142
      0     145
      0     148
      0     133
      0     136
      0     136
      0     118
      0     126
      0     142
      0     147
      0     149
      0     143
      0     119
      0     153
      0     152
      0     174
      0     180
      0     153
      0     148
      0     158
      0     150
      0     142
      0     127
      0     157
      0     149
      0     160
      0     150
      0     157
      0     147
      0     133
      0     128
      0     139
      0     151
      0     133
      0     155
      0     146
      0     128
      0     127
      0     136
      0     155
      0     154
      0     144
      0     150
      0     171
      0     148
      0     131
      0     141
      0     159
      0     153
      0     154
      0     175
      0     148
      0     156
      0     177
      0     174
      0     174
      0     157
      0     143
      0     154
      0     158
      0     162
      0     166
      0     145
      0     151
      0     130
      0     132
      0     149
      0     161
      0     167
      0     150
      0     150
      0     145
      0     133
      0     146
      0     133
      0     150
      0     155
      0     152
      0     150
      0     125
      0     139
      0     169
      0     151
      0     129
      0     155
      0     139
      0     158
      0     145
      0     142
      0     145
      0     153
      0     154
      0     173
      0     146
      0     132
      0     140
      0     147
      0     175
      0     142
      0     138
      0     137
      0     162
      0     144
      0     147
      0     138
      0     136
      0     172
      0     141
      0     139
      0     142
      0     133
      0     139
      0     125
      0     167
      0     131
      0     142
      0     127
      0     139
      0     117
      0     137
      0     119
      0     129
      0     153
      0     165
      0     176
      0     161
      0     169
      0     166
      0     144
      0     154
      0     158
      0     156
      0     164
      0     146
      0     176
      0     158
      0     161
      0     173
      0     162
      0     165
      0     163
      0     148
      0     151
      0     148
      0     140
      0     144
      0     152
      0     173
      0     157
      0     164
      0     144
      0     153
      0     135
      0     158
      0     120
      0     124
      0     124
      0     169
      0     165
      0     175
      0     187
      0     159
      0     152
      0     145
      0     163
      0     171
      0     157
      0     163
      0     143
      0     146
      0     171
      0     172
      0     152
      0     154
      0     159
      0     151
      0     130
      0     134
      0     127
      0     149
      0     134
      0     159
      0     154
      0     147
      0     150
      0     154
      0     157
      0     155
      0     145
      0     138
      0     158
      0     121
      0     132
      0     131
      0     134
      0     136
      0     136
      0     177
      0     170
      0     163
      0     136
      0     132
      0     154
      0     146
      0     131
      0     138
      0     141
      0     132
      0     135
      0     138
      0     128
      0     154
      0     159
      0     154
      0     136
      0     143
      0     131
      0     158
      0     133
      0     148
      0     135
      0     134
      0     133
      0     159
      0     159
      0     150
      0     149
      0     160
      0     159
      0     154
      0     155
      0     131
      0     140
      0     173
      0     142
      0     158
      0     124
      0     108
      0     113
      0     119
      0     136
      0     127
      0     147
      0     151
      0     147
      0     125
      0     131
      0     136
      0     124
      0     126
      0     126
      0     126
      0     120
      0     126
      0     140
      0     137
      0     149
      0     156
      0     138
      0     133
      0     119
      0     154
      0     129
      0     140
      0     109
      0     170
      0     160
      0     150
      0     136
      0     139
      0     146
      0     145
      0     159
      0     155
      0     155
      0     161
      0     147
      0     156
      0     149
      0     156
      0     142
      0     155
      0     168
      0     134
      0     156
      0     150
      0     153
      0     129
      0     142
      0     151
      0     158
      0     156
      0     150
      0     147
      0     161
      0     133
      0     149
      0     151
      0     134
      0     128
      0     138
      0     140
      0     142
      0     149
      0     161
      0     139
      0     152
      0     159
      0     132
      0     159
      0     169
      0     174
      0     164
      0     154
      0     146
      0     165
      0     164
      0     125
      0     156
      0     180
      0     155
      0     150
      0     157
      0     164
      0     162
      0     126
      0     155
      0     138
      0     133
      0     149
      0     152
      0     141
      0     158
      0     165
      0     153
      0     157
      0     136
      0     146
      0     149
      0     146
      0     142
      0     145
      0     165
      0     155
      0     153
      0     153
      0     151
      0     146
      0     151
      0     138
      0     149
      0     141
      0     144
      0     155
      0     146
      0     171
      0     149
      0     174
      0     172
      0     172
      0     165
      0     142
      0     154
      0     148
      0     127
      0     150
      0     145
      0     152
      0     148
      0     150
      0     148
      0     133
      0     157
      0     132
      0     132
      0     132
      0     133
      0     166
      0     150
      0     179
      0     155
      0     147
      0     157
      0     167
      0     122
      0     122
      0     122
      0     149
      0     135
      0     148
      0     148
      0     149
      0     168
      0     149
      0     174
      0     152
      0     145
      0     149
      0     150
      0     143
      0     167
      0     149
      0     139
      0     156
      0     152
      0     151
      0     145
      0     151
      0     153
      0     141
      0     136
      0     135
      0     126
      0     161
      0     150
      0     141
      0     152
      0     175
      0     150
      0     150
      0     129
      0     154
      0     173
      0     172
      0     159
      0     152
      0     155
      0     149
      0     133
      0     153
      0     144
      0     160
      0     138
      0     181
      0     150
      0     156
      0     175
      0     154
      0     145
      0     155
      0     170
      0     169
      0     141
      0     147
      0     173
      0     161
      0     193
      0     152
      0     177
      0     166
      0     179
      0     155
      0     168
      0     180
      0     159
      0     180
      0     171
      0     130
      0     131
      0     149
      0     177
      0     176
      0     160
      0     169
      0     166
      0     140
      0     137
      0     140
      0     135
      0     148
      0     139
      0     154
      0     143
      0     135
      0     149
      0     168
      0     156
      0     160
      0     139
      0     168
      0     166
      0     153
      0     169
      0     149
      0     149
      0     149
      0     122
      0     133
      0     137
      0     166
      0     154
      0     131
      0     148
      0     145
      0     124
      0     157
      0     153
      0     171
      0     146
      0     147
      0     145
      0     169
      0     174
      0     147
      0     141
      0     134
      0     151
      0     156
      0     149
      0     155
      0     147
      0     161
      0     163
      0     174
      0     150
      0     147
      0     175
      0     172
      0     173
      0     162
      0     178
      0     164
      0     154
      0     159
      0     170
      0     181
      0     160
      0     180
      0     179
      0     141
      0     142
      0     158
      0     162
      0     164
      0     172
      0     171
      0     177
      0     159
      0     155
      0     175
      0     170
      0     162
      0     131
      0     122
      0     139
      0     137
      0     151
      0     160
      0     160
      0     146
      0     158
      0     156
      0     161
      0     143
      0     152
      0     195
      0     172
      0     163
      0     150
      0     195
      0     168
      0     154
      0     179
      0     158
      0     160
      0     167
      0     190
      0     179
      0     152
      0     187
      0     164
      0     172
      0     157
      0     148
      0     188
      0     149
      0     166
      0     138
      0     160
      0     144
      0     155
      0     127
      0     153
      0     153
      0     133
      0     146
      0     131
      0     140
      0     124
      0     155
      0     147
      0     173
      0     142
      0     159
      0     140
      0     144
      0     150
      0     143
      0     148
      0     164
      0     142
      0     161
      0     169
      0     178
      0     159
      0     154
      0     151
      0     163
      0     146
      0     164
      0     152
      0     169
      0     153
      0     170
      0     144
      0     154
      0     170
      0     144
      0     151
      0     143
      0     152
      0     152
      0     132
      0     159
      0     132
      0     144
      0     141
      0     150
      0     124
      0     141
      0     151
      0     149
      0     150
      0     160
      0     169
      0     151
      0     146
      0     154
      0     154
      0     132
      0     137
      0     140
      0     139
      0     145
      0     172
      0     161
      0     155
      0     158
      0     149
      0     173
      0     162
      0     149
      0     157
      0     171
      0     148
      0     168
      0     165
      0     155
      0     177
      0     144
      0     151
      0     164
      0     155
      0     158
      0     149
      0     167
      0     156
      0     159
      0     175
      0     161
      0     188
      0     166
      0     143
      0     171
      0     142
      0     149
      0     153
      0     136
      0     126
      0     154
      0     140
      0     172
      0     181
      0     152
      0     168
      0     173
      0     137
      0     131
      0     147
      0     153
      0     175
      0     175
      0     150
      0     128
      0     165
      0     161
      0     162
      0     172
      0     159
      0     152
      0     157
      0     155
      0     159
      0     161
      0     133
      0     150
      0     153
      0     152
      0     162
      0     134
      0     138
      0     150
      0     153
      0     163
      0     158
      0     155
      0     152
      0     144
      0     153
      0     147
      0     148
      0     180
      0     161
      0     172
      0     154
      0     175
      0     156
      0     161
      0     131
      0     154
      0     142
      0     150
      0     136
      0     122
      0     141
      0     134
      0     144
      0     148
      0     143
      0     158
      0     124
      0     160
      0     150
      0     136
      0     130
      0     151
      0     145
      0     135
      0     175
      0     169
      0     177
      0     179
      0     153
      0     167
      0     150
      0     156
      0     181
      0     169
      0     163
      0     184
      0     141
      0     176
      0     146
      0     156
      0     185
      0     157
      0     169
      0     146
      0     175
      0     160
      0     172
      0     172
      0     170
      0     149
      0     155
      0     144
      0     166
      0     160
      0     148
      0     144
      0     161
      0     143
      0     136
      0     176
      0     168
      0     162
      0     156
      0     177
      0     171
      0     167
      0     174
      0     161
      0     153
      0     174
      0     144
      0     171
      0     169
      0     174
      0     160
      0     144
      0     133
      0     169
      0     160
      0     141
      0     176
      0     143
      0     134
      0     148
      0     135
      0     148
      0     136
      0     132
      0     127
      0     149
      0     134
      0     147
      0     123
      0     127
      0     137
      0     154
      0     138
      0     165
      0     135
      0     159
      0     160
      0     152
      0     140
      0     148
      0     149
      0     145
      0     151
      0     170
      0     182
      0     160
      0     156
      0     157
      0     183
      0     148
      0     175
      0     149
      0     150
      0     156
      0     143
      0     158
      0     168
      0     139
      0     159
      0     150
      0     142
      0     160
      0     157
      0     144
      0     147
      0     153
      0     144
      0     158
      0     155
      0     145
      0     166
      0     161
      0     181
      0     186
      0     163
      0     162
      0     153
      0     175
      0     166
      0     170
      0     139
      0     145
      0     144
      0     141
      0     164
      0     168
      0     149
      0     149
      0     148
      0     147
      0     148
      0     139
      0     151
      0     156
      0     155
      0     153
      0     130
      0     161
      0     156
      0     163
      0     154
      0     124
      0     151
      0     146
      0     155
      0     165
      0     143
      0     149
      0     125
      0     132
      0     135
      0     159
      0     152
      0     150
      0     135
      0     158
      0     154
      0     141
      0     161
      0     156
      0     148
      0     167
      0     154
      0     133
      0     138
      0     151
      0     172
      0     150
      0     138
      0     181
      0     159
      0     166
      0     177
      0     168
      0     179
      0     152
      0     140
      0     179
      0     141
      0     134
      0     148
      0     142
      0     121
      0     149
      0     139
      0     132
      0     154
      0     141
      0     127
      0     117
      0     157
      0     155
      0     134
      0     149
      0     157
      0     137
      0     145
      0     144
      0     142
      0     132
      0     144
      0     161
      0     163
      0     151
      0     147
      0     142
      0     133
      0     141
      0     146
      0     144
      0     134
      0     126
      0     147
      0     153
      0     147
      0     118
      0     146
      0     126
      0     142
      0     145
      0     137
      0     149
      0     143
      0     141
      0     125
      0     146
      0     150
      0     143
      0     155
      0     145
      0     119
      0     114
      0     143
      0     138
      0     149
      0     117
      0     134
      0     139
      0     150
      0     140
      0     151
      0     113
      0     136
      0     141
      0     151
      0     179
      0     161
      0     153
      0     132
      0     143
      0     149
      0     132
      0     141
      0     155
      0     149
      0     136
      0     160
      0     130
      0     161
      0     158
      0     161
      0     151
      0     167
      0     160
      0     165
      0     174
      0     165
      0     135
      0     165
      0     154
      0     163
      0     182
      0     161
      0     157
      0     187
      0     182
      0     171
      0     152
      0     141
      0     160
      0     160
      0     180
      0     161
      0     163
      0     141
      0     151
      0     174
      0     145
      0     158
      0     136
      0     149
      0     148
      0     174
      0     149
      0     147
      0     159
      0     153
      0     159
      0     153
      0     171
      0     167
      0     158
      0     193
      0     186
      0     152
      0     149
      0     159
      0     149
      0     164
      0     169
      0     160
      0     154
      0     146
      0     154
      0     157
      0     163
      0     158
      0     172
      0     136
      0     148
      0     152
      0     138
      0     152
      0     140
      0     146
      0     138
      0     156
      0     148
      0     154
      0     138
      0     148
      0     158
      0     165
      0     165
      0     166
      0     198
      0     177
      0     173
      0     161
      0     173
      0     140
      0     141
      0     129
      0     149
      0     135
      0     142
      0     154
      0     146
      0     139
      0     147
      0     140
      0     147
      0     158
      0     141
      0     162
      0     159
      0     150
      0     141
      0     137
      0     141
      0     140
      0     150
      0     157
      0     165
      0     162
      0     167
      0     181
      0     162
      0     154
      0     145
      0     159
      0     165
      0     173
      0     175
      0     162
      0     153
      0     139
      0     121
      0     153
      0     181
      0     140
      0     155
      0     152
      0     134
      0     130
      0     141
      0     154
      0     142
      0     142
      0     144
      0     160
      0     183
      0     140
      0     154
      0     155
      0     158
      0     161
      0     143
      0     135
      0     140
      0     157
      0     138
      0     171
      0     128
      0     128
      0     142
      0     123
      0     125
      0     131
      0     130
      0     132
      0     142
      0     149
      0     129
      0     144
      0     139
      0     141
      0     144
      0     139
      0     136
      0     153
      0     130
      0     147
      0     131
      0     126
      0     130
      0     139
      0     187
      0     179
      0     160
      0     189
      0     162
      0     157
      0     156
      0     167
      0     160
      0     149
      0     135
      0     148
      0     147
      0     152
      0     142
      0     144
      0     152
      0     147
      0     158
      0     148
      0     163
      0     169
      0     155
      0     156
      0     168
      0     179
      0     149
      0     159
      0     155
      0     162
      0     153
      0     150
      0     159
      0     165
      0     153
      0     147
      0     147
      0     149
      0     157
      0     155
      0     183
      0     146
      0     134
      0     169
      0     145
      0     148
      0     121
      0     118
      0     129
      0     144
      0     142
      0     147
      0     123
      0     124
      0     152
      0     138
      0     151
      0     141
      0     150
      0     155
      0     154
      0     158
      0     130
      0     128
      0     129
      0     132
      0     138
      0     114
      0     152
      0     156
      0     126
      0     129
      0     149
      0     156
      0     157
      0     151
      0     143
      0     140
      0     159
      0     174
      0     162
      0     180
      0     175
      0     188
      0     161
      0     177
      0     176
      0     170
      0     154
      0     147
      0     165
      0     142
      0     160
      0     159
      0     151
      0     193
      0     163
      0     165
      0     147
      0     148
      0     162
      0     167
      0     163
      0     178
      0     166
      0     132
      0     136
      0     162
      0     164
      0     180
      0     174
      0     162
      0     179
      0     194
      0     162
      0     162
      0     155
      0     165
      0     150
      0     143
      0     159
      0     141
      0     165
      0     164
      0     157
      0     172
      0     155
      0     147
      0     149
      0     129
      0     153
      0     155
      0     145
      0     144
      0     141
      0     139
      0     154
      0     153
      0     159
      0     158
      0     166
      0     186
      0     159
      0     151
      0     146
      0     145
      0     156
      0     164
      0     150
      0     149
      0     158
      0     147
      0     157
      0     149
      0     182
      0     159
      0     160
      0     159
      0     135
      0     146
      0     163
      0     164
      0     170
      0     172
      0     154
      0     167
      0     177
      0     173
      0     188
      0     164
      0     149
      0     180
      0     149
      0     171
      0     155
      0     161
      0     137
      0     174
      0     162
      0     156
      0     143
      0     157
      0     150
      0     168
      0     159
      0     161
      0     152
      0     149
      0     142
      0     138
      0     138
      0     140
      0     155
      0     158
      0     140
      0     131
      0     174
      0     149
      0     153
      0     161
      0     173
      0     142
      0     152
      0     181
      0     159
      0     163
      0     180
      0     187
      0     169
      0     145
      0     161
      0     160
      0     157
      0     150
      0     145
      0     141
      0     144
      0     129
      0     130
      0     144
      0     143
      0     129
      0     167
      0     135
      0     152
      0     142
      0     144
      0     144
      0     172
      0     177
      0     166
      0     153
      0     167
      0     148
      0     146
      0     164
      0     150
      0     187
      0     163
      0     170
      0     191
      0     146
      0     156
      0     155
      0     163
      0     148
      0     168
      0     155
      0     159
      0     148
      0     174
      0     168
      0     145
      0     166
      0     180
      0     164
      0     161
      0     130
      0     128
      0     140
      0     133
      0     146
      0     157
      0     172
      0     141
      0     143
      0     149
      0     185
      0     145
      0     162
      0     159
      0     166
      0     149
      0     130
      0     138
      0     129
      0     164
      0     139
      0     161
      0     124
      0     144
      0     168
      0     160
      0     145
      0     151
      0     172
      0     147
      0     142
      0     130
      0     143
      0     158
      0     145
      0     129
      0     144
      0     127
      0     145
      0     154
      0     159
      0     169
      0     164
      0     176
      0     166
      0     161
      0     162
      0     187
      0     146
      0     159
      0     139
      0     180
      0     138
      0     168
      0     152
      0     132
      0     165
      0     159
      0     160
      0     144
      0     189
      0     167
      0     137
      0     164
      0     171
      0     176
      0     184
      0     165
      0     163
      0     160
      0     162
      0     163
      0     159
      0     164
      0     191
      0     155
      0     137
      0     179
      0     177
      0     184
      0     160
      0     160
      0     149
      0     173
      0     144
      0     173
      0     163
      0     144
      0     143
      0     138
      0     160
      0     163
      0     168
      0     151
      0     151
      0     156
      0     169
      0     170
      0     154
      0     175
      0     145
      0     161
      0     144
      0     159
      0     165
      0     165
      0     122
      0     128
      0     147
      0     144
      0     148
      0     143
      0     172
      0     160
      0     143
      0     168
      0     155
      0     173
      0     163
      0     164
      0     148
      0     168
      0     144
      0     157
      0     132
      0     141
      0     143
      0     145
      0     158
      0     126
      0     130
      0     184
      0     161
      0     154
      0     147
      0     168
      0     150
      0     157
      0     160
      0     145
      0     127
      0     133
      0     139
      0     177
      0     162
      0     161
      0     162
      0     155
      0     162
      0     149
      0     177
      0     146
      0     153
      0     154
      0     139
      0     130
      0     160
      0     146
      0     136
      0     157
      0     134
      0     129
      0     108
      0     132
      0     123
      0     150
      0     164
      0     157
      0     135
      0     148
      0     127
      0     145
      0     160
      0     160
      0     133
      0     113
      0     118
      0     135
      0     107
      0     141
      0     146
      0     141
      0     128
      0     180
      0     150
      0     146
      0     132
      0     174
      0     167
      0     147
      0     133
      0     127
      0     132
      0     119
      0     135
      0     141
      0     160
      0     172
      0     164
      0     150
      0     142
      0     173
      0     139
      0     128
      0     163
      0     152
      0     139
      0     152
      0     157
      0     147
      0     144
      0     149
      0     144
      0     139
      0     140
      0     126
      0     124
      0     125
      0     128
      0     140
      0     152
      0     162
      0     128
      0     149
      0     144
      0     136
      0     137
      0     148
      0     161
      0     139
      0     143
      0     137
      0     153
      0     138
      0     159
      0     136
      0     123
      0     150
      0     146
      0     138
      0     146
      0     160
      0     140
      0     169
      0     138
      0     154
      0     145
      0     174
      0     146
      0     133
      0     138
      0     138
      0     159
      0     165
      0     150
      0     167
      0     155
      0     163
      0     145
      0     161
      0     161
      0     167
      0     182
      0     162
      0     150
      0     154
      0     148
      0     153
      0     142
      0     155
      0     136
      0     127
      0     117
      0     136
      0     146
      0     135
      0     128
      0     136
      0     127
      0     136
      0     145
      0     160
      0     140
      0     131
      0     127
      0     159
      0     157
      0     163
      0     149
      0     119
      0     146
      0     151
      0     136
      0     134
      0     143
      0     134
      0     147
      0     156
      0     122
      0     138
      0     148
      0     138
      0     132
      0     150
      0     147
      0     148
      0     163
      0     152
      0     154
      0     150
      0     168
      0     143
      0     173
      0     156
      0     155
      0     140
      0     148
      0     137
      0     157
      0     150
      0     132
      0     133
      0     139
      0     127
      0     141
      0     132
      0     132
      0     146
      0     121
      0     155
      0     130
      0     136
      0     125
      0     131
      0     148
      0     174
      0     157
      0     160
      0     162
      0     157
      0     157
      0     170
      0     154
      0     146
      0     137
      0     152
      0     152
      0     150
      0     142
      0     187
      0     182
      0     173
      0     175
      0     168
      0     168
      0     147
      0     134
      0     127
      0     133
      0     147
      0     149
      0     144
      0     144
      0     144
      0     138
      0     150
      0     117
      0     153
      0     145
      0     140
      0     144
      0     131
      0     124
      0     127
      0     150
      0     148
      0     133
      0     165
      0     140
      0     142
      0     142
      0     144
      0     148
      0     132
      0     139
      0     135
      0     122
      0     139
      0     126
      0     134
      0     117
      0     132
      0     118
      0     137
      0     122
      0     140
      0     151
      0     147
      0     121
      0     151
      0     155
      0     135
      0     142
      0     148
      0     144
      0     134
      0     143
      0     159
      0     151
      0     146
      0     144
      0     159
      0     160
      0     163
      0     148
      0     143
      0     143
      0     167
      0     124
      0     155
      0     161
      0     157
      0     154
      0     140
      0     139
      0     147
      0     133
      0     130
      0     137
      0     151
      0     145
      0     137
      0     165
      0     142
      0     141
      0     153
      0     148
      0     151
      0     143
      0     165
      0     131
      0     147
      0     135
      0     166
      0     144
      0     135
      0     146
      0     150
      0     153
      0     141
      0     165
      0     192
      0     152
      0     145
      0     156
      0     169
      0     162
      0     171
      0     170
      0     145
      0     136
      0     146
      0     167
      0     177
      0     204
      0     191
      0     157
      0     168
      0     154
      0     155
      0     167
      0     185
      0     152
      0     177
      0     149
      0     159
      0     137
      0     145
      0     158
      0     152
      0     176
      0     156
      0     140
      0     151
      0     156
      0     129
      0     147
      0     160
      0     141
      0     182
      0     181
      0     146
      0     148
      0     147
      0     163
      0     165
      0     134
      0     130
      0     135
      0     146
      0     147
      0     155
      0     140
      0     151
      0     154
      0     132
      0     154
      0     145
      0     134
      0     147
      0     136
      0     154
      0     163
      0     137
      0     130
      0     115
      0     127
      0     134
      0     151
      0     151
      0     162
      0     158
      0     167
      0     156
      0     167
      0     123
      0     138
      0     135
      0     151
      0     157
      0     140
      0     153
      0     134
      0     131
      0     126
      0     141
      0     142
      0     130
      0     136
      0     109
      0     139
      0     157
      0     146
      0     143
      0     151
      0     138
      0     154
      0     172
      0     156
      0     148
      0     160
      0     155
      0     140
      0     145
      0     148
      0     165
      0     142
      0     176
      0     157
      0     142
      0     141
      0     146
      0     153
      0     157
      0     145
      0     139
      0     162
      0     177
      0     168
      0     175
      0     137
      0     152
      0     156
      0     153
      0     152
      0     146
      0     128
      0     136
      0     133
      0     111
      0     128
      0     127
      0     148
      0     153
      0     154
      0     170
      0     137
      0     158
      0     131
      0     129
      0     161
      0     147
      0     142
      0     171
      0     154
      0     151
      0     149
      0     159
      0     159
      0     159
      0     152
      0     186
      0     167
      0     157
      0     132
      0     147
      0     142
      0     141
      0     168
      0     142
      0     138
      0     150
      0     145
      0     179
      0     168
      0     172
      0     177
      0     181
      0     160
      0     187
      0     164
      0     171
      0     166
      0     176
      0     159
      0     137
      0     156
      0     172
      0     158
      0     181
      0     163
      0     156
      0     179
      0     169
      0     141
      0     175
      0     172
      0     144
      0     164
      0     174
      0     173
      0     147
      0     184
      0     160
      0     186
      0     168
      0     180
      0     155
      0     160
      0     136
      0     169
      0     138
      0     158
      0     158
      0     161
      0     185
      0     147
      0     163
      0     157
      0     157
      0     144
      0     141
      0     134
      0     143
      0     144
      0     144
      0     171
      0     156
      0     149
      0     150
      0     155
      0     166
      0     180
      0     164
      0     177
      0     170
      0     149
      0     175
      0     153
      0     170
      0     178
      0     165
      0     156
      0     168
      0     143
      0     146
      0     158
      0     157
      0     153
      0     151
      0     168
      0     155
      0     144
      0     165
      0     177
      0     146
      0     160
      0     151
      0     142
      0     146
      0     165
      0     145
      0     160
      0     131
      0     144
      0     180
      0     161
      0     143
      0     134
      0     126
      0     145
      0     152
      0     155
      0     165
      0     137
      0     141
      0     121
      0     155
      0     150
      0     165
      0     153
      0     159
      0     164
      0     152
      0     137
      0     143
      0     162
      0     168
      0     167
      0     140
      0     160
      0     157
      0     160
      0     155
      0     141
      0     167
      0     156
      0     155
      0     129
      0     156
      0     165
      0     153
      0     149
      0     160
      0     145
      0     152
      0     157
      0     150
      0     142
      0     136
      0     157
      0     143
      0     144
      0     139
      0     140
      0     159
      0     158
      0     145
      0     149
      0     152
      0     157
      0     179
      0     175
      0     183
      0     173
      0     158
      0     161
      0     160
      0     152
      0     183
      0     187
      0     143
      0     161
      0     157
      0     165
      0     141
      0     166
      0     174
      0     163
      0     142
      0     153
      0     169
      0     157
      0     150
      0     159
      0     168
      0     167
      0     164
      0     142
      0     138
      0     160
      0     157
      0     166
      0     130
      0     130
      0     124
      0     147
      0     148
      0     179
      0     152
      0     178
      0     181
      0     129
      0     142
      0     144
      0     144
      0     158
      0     160
      0     165
      0     163
      0     148
      0     165
      0     155
      0     153
      0     164
      0     127
      0     142
      0     141
      0     150
      0     130
      0     147
      0     166
      0     144
      0     140
      0     131
      0     136
      0     158
      0     145
      0     137
      0     163
      0     146
      0     159
      0     167
      0     160
      0     124
      0     120
      0     174
      0     163
      0     133
      0     169
      0     138
      0     157
      0     148
      0     139
      0     140
      0     166
      0     121
      0     170
      0     149
      0     156
      0     135
      0     144
      0     148
      0     158
      0     175
      0     155
      0     161
      0     151
      0     178
      0     160
      0     140
      0     136
      0     138
      0     143
      0     140
      0     146
      0     155
      0     130
      0     167
      0     171
      0     162
      0     153
      0     146
      0     140
      0     145
      0     153
      0     150
      0     154
      0     177
      0     159
      0     150
      0     133
      0     140
      0     143
      0     125
      0     146
      0     165
      0     140
      0     165
      0     180
      0     187
      0     167
      0     140
      0     149
      0     129
      0     145
      0     155
      0     148
      0     156
      0     153
      0     129
      0     148
      0     153
      0     128
      0     146
      0     128
      0     138
      0     138
      0     161
      0     154
      0     160
      0     151
      0     160
      0     122
      0     128
      0     167
      0     135
      0     161
      0     150
      0     149
      0     146
      0     155
      0     151
      0     135
      0     126
      0     128
      0     140
      0     164
      0     153
      0     163
      0     154
      0     166
      0     155
      0     154
      0     164
      0     149
      0     155
      0     159
      0     187
      0     167
      0     164
      0     173
      0     172
      0     150
      0     172
      0     147
      0     145
      0     143
      0     134
      0     140
      0     142
      0     156
      0     160
      0     139
      0     149
      0     145
      0     123
      0     150
      0     137
      0     134
      0     158
      0     156
      0     159
      0     168
      0     156
      0     155
      0     142
      0     140
      0     148
      0     163
      0     159
      0     171
      0     157
      0     153
      0     145
      0     142
      0     133
      0     140
      0     137
      0     177
      0     140
      0     145
      0     149
      0     160
      0     157
      0     152
      0     170
      0     163
      0     162
      0     150
      0     157
      0     147
      0     148
      0     155
      0     152
      0     141
      0     181
      0     156
      0     163
      0     169
      0     189
      0     153
      0     148
      0     162
      0     150
      0     153
      0     154
      0     169
      0     159
      0     148
      0     175
      0     149
      0     150
      0     189
      0     149
      0     174
      0     146
      0     141
      0     149
      0     144
      0     146
      0     157
      0     147
      0     151
      0     150
      0     153
      0     152
      0     174
      0     169
      0     160
      0     201
      0     186
      0     152
      0     171
      0     148
      0     155
      0     138
      0     148
      0     154
      0     149
      0     151
      0     135
      0     175
      0     148
      0     158
      0     174
      0     148
      0     159
      0     148
      0     138
      0     152
      0     136
      0     152
      0     140
      0     153
      0     125
      0     163
      0     151
      0     152
      0     146
      0     125
      0     131
      0     147
      0     140
      0     137
      0     147
      0     156
      0     135
      0     152
      0     172
      0     185
      0     155
      0     157
      0     145
      0     147
      0     151
      0     138
      0     145
      0     148
      0     147
      0     144
      0     167
      0     164
      0     164
      0     181
      0     154
      0     169
      0     153
      0     173
      0     132
      0     139
      0     135
      0     136
      0     165
      0     139
      0     146
      0     174
      0     175
      0     157
      0     164
      0     152
      0     158
      0     161
      0     158
      0     171
      0     137
      0     140
      0     148
      0     161
      0     169
      0     179
      0     175
      0     155
      0     144
      0     130
      0     161
      0     168
      0     164
      0     150
      0     151
      0     164
      0     173
      0     171
      0     171
      0     150
      0     171
      0     168
      0     179
      0     157
      0     169
      0     164
      0     160
      0     160
      0     170
      0     168
      0     172
      0     153
      0     134
      0     151
      0     153
      0     135
      0     152
      0     169
      0     159
      0     149
      0     174
      0     153
      0     159
      0     143
      0     157
      0     164
      0     146
      0     152
      0     155
      0     153
      0     141
      0     153
      0     159
      0     178
      0     168
      0     170
      0     151
      0     149
      0     146
      0     147
      0     137
      0     137
      0     164
      0     171
      0     160
      0     168
      0     164
      0     154
      0     155
      0     167
      0     157
      0     145
      0     142
      0     150
      0     152
      0     171
      0     169
      0     163
      0     169
      0     183
      0     178
      0     153
      0     170
      0     155
      0     140
      0     162
      0     155
      0     164
      0     150
      0     155
      0     133
      0     149
      0     151
      0     167
      0     139
      0     135
      0     144
      0     160
      0     156
      0     152
      0     159
      0     180
      0     158
      0     181
      0     158
      0     191
      0     148
      0     159
      0     150
      0     151
      0     140
      0     142
      0     135
      0     135
      0     144
      0     151
      0     139
      0     143
      0     129
      0     133
      0     133
      0     126
      0     150
      0     146
      0     144
      0     163
      0     158
      0     148
      0     155
      0     148
      0     175
      0     148
      0     168
      0     129
      0     141
      0     128
      0     141
      0     152
      0     148
      0     162
      0     179
      0     176
      0     149
      0     166
      0     166
      0     169
      0     172
      0     151
      0     151
      0     179
      0     156
      0     171
      0     163
      0     145
      0     184
      0     151
      0     153
      0     165
      0     171
      0     157
      0     150
      0     134
      0     156
      0     155
      0     156
      0     156
      0     170
      0     167
      0     162
      0     182
      0     160
      0     159
      0     161
      0     135
      0     139
      0     143
      0     134
      0     145
      0     163
      0     161
      0     182
      0     136
      0     183
      0     174
      0     178
      0     147
      0     162
      0     153
      0     136
      0     156
      0     170
      0     166
      0     140
      0     164
      0     134
      0     129
      0     142
      0     136
      0     143
      0     147
      0     128
      0     145
      0     159
      0     141
      0     120
      0     154
      0     156
      0     161
      0     153
      0     163
      0     148
      0     156
      0     144
      0     137
      0     147
      0     136
      0     137
      0     131
      0     157
      0     154
      0     133
      0     162
      0     150
      0     122
      0     151
      0     148
      0     152
      0     143
      0     158
      0     143
      0     149
      0     149
      0     146
      0     162
      0     145
      0     157
      0     154
      0     123
      0     150
      0     154
      0     156
      0     153
      0     134
      0     140
      0     141
      0     180
      0     163
      0     160
      0     151
      0     149
      0     128
      0     130
      0     135
      0     170
      0     145
      0     161
      0     177
      0     132
      0     157
      0     133
      0     158
      0     137
      0     150
      0     165
      0     124
      0     138
      0     163
      0     142
      0     122
      0     137
      0     136
      0     155
      0     159
      0     159
      0     172
      0     150
      0     167
      0     159
      0     165
      0     146
      0     156
      0     166
      0     144
      0     147
      0     156
      0     152
      0     158
      0     172
      0     169
      0     159
      0     160
      0     156
      0     153
      0     151
      0     119
      0     152
      0     160
      0     173
      0     146
      0     148
      0     168
      0     143
      0     139
      0     133
      0     130
      0     150
      0     145
      0     149
      0     152
      0     127
      0     154
      0     145
      0     120
      0     118
      0     128
      0     149
      0     150
      0     158
      0     128
      0     130
      0     146
      0     129
      0     114
      0     130
      0     148
      0     143
      0     147
      0     129
      0     144
      0     150
      0     144
      0     167
      0     143
      0     142
      0     132
      0     131
      0     128
      0     121
      0     138
      0     142
      0     135
      0     142
      0     121
      0     144
      0     139
      0     119
      0     131
      0     151
      0     138
      0     147
      0     155
      0     158
      0     181
      0     133
      0     159
      0     146
      0     151
      0     155
      0     146
      0     150
      0     153
      0     164
      0     161
      0     151
      0     131
      0     152
      0     153
      0     147
      0     157
      0     154
      0     184
      0     152
      0     134
      0     175
      0     146
      0     175
      0     171
      0     167
      0     151
      0     141
      0     140
      0     146
      0     148
      0     156
      0     152
      0     144
      0     145
      0     138
      0     147
      0     144
      0     135
      0     152
      0     135
      0     148
      0     140
      0     143
      0     133
      0     158
      0     144
      0     143
      0     168
      0     153
      0     142
      0     165
      0     150
      0     144
      0     151
      0     151
      0     157
      0     154
      0     180
      0     164
      0     158
      0     174
      0     158
      0     163
      0     181
      0     144
      0     158
      0     129
      0     147
      0     129
      0     175
      0     155
      0     166
      0     140
      0     144
      0     162
      0     142
      0     141
      0     154
      0     161
      0     148
      0     134
      0     167
      0     161
      0     151
      0     142
      0     144
      0     148
      0     146
      0     140
      0     166
      0     174
      0     159
      0     174
      0     176
      0     130
      0     172
      0     137
      0     143
      0     145
      0     149
      0     133
      0     147
      0     146
      0     150
      0     139
      0     119
      0     133
      0     146
      0     155
      0     139
      0     135
      0     168
      0     158
      0     149
      0     176
      0     145
      0     166
      0     164
      0     131
      0     188
      0     155
      0     134
      0     147
      0     123
      0     146
      0     145
      0     144
      0     150
      0     148
      0     156
      0     169
      0     138
      0     139
      0     172
      0     138
      0     132
      0     143
      0     134
      0      97
      0     116
      0     147
      0     150
      0     160
      0     160
      0     155
      0     159
      0     127
      0     141
      0     151
      0     121
      0     165
      0     141
      0     138
      0     151
      0     162
      0     145
      0     163
      0     142
      0     151
      0     145
      0     140
      0     157
      0     151
      0     152
      0     164
      0     162
      0     168
      0     144
      0     132
      0     123
      0     140
      0     157
      0     151
      0     140
      0     143
      0     159
      0     163
      0     157
      0     153
      0     149
      0     142
      0     183
      0     151
      0     174
      0     150
      0     146
      0     154
      0     149
      0     158
      0     140
      0     166
      0     153
      0     165
      0     143
      0     132
      0     147
      0     139
      0     131
      0     156
      0     149
      0     136
      0     141
      0     132
      0     136
      0     136
      0     141
      0     144
      0     158
      0     139
      0     143
      0     130
      0     146
      0     124
      0     137
      0     129
      0     108
      0     116
      0     157
      0     120
      0     141
      0     141
      0     151
      0     141
      0     154
      0     171
      0     150
      0     152
      0     157
      0     140
      0     164
      0     175
      0     147
      0     167
      0     148
      0     133
      0     118
      0     152
      0     120
      0     117
      0     101
      0     159
      0     138
      0     147
      0     137
      0     164
      0     165
      0     146
      0     156
      0     122
      0     140
      0     136
      0     147
      0     153
      0     157
      0     130
      0     148
      0     150
      0     140
      0     153
      0     131
      0     141
      0     127
      0     126
      0     153
      0     126
      0     127
      0     125
      0     140
      0     137
      0     139
      0     132
      0     130
      0     138
      0     118
      0     147
      0     121
      0     121
      0     138
      0     149
      0     144
      0     119
      0     127
      0     135
      0     136
      0     140
      0     127
      0     146
      0     155
      0     156
      0     135
      0     120
      0     115
      0     121
      0     125
      0     138
      0     130
      0     135
      0     126
      0     119
      0     108
      0     129
      0      98
      0     111
      0     123
      0     120
      0     130
      0     113
      0     133
      0     168
      0     142
      0     131
      0     145
      0     137
      0     130
      0     130
      0     130
      0     133
      0     151
      0     155
      0     155
      0     144
      0     123
      0     127
      0     137
      0     158
      0     142
      0     133
      0     121
      0     143
      0     145
      0     138
      0     117
      0     139
      0     148
      0     135
      0     140
      0     137
      0     136
      0     136
      0     151
      0     139
      0     129
      0     164
      0     135
      0     154
      0     177
      0     158
      0     156
      0     140
      0     157
      0     137
      0     133
      0     142
      0     142
      0     139
      0     142
      0     172
      0     125
      0     147
      0     145
      0     130
      0     160
      0     145
      0     149
      0     147
      0     154
      0     161
      0     158
      0     136
      0     154
      0     144
      0     176
      0     174
      0     153
      0     175
      0     166
      0     152
      0     170
      0     181
      0     153
      0     164
      0     162
      0     149
      0     140
      0     130
      0     141
      0     156
      0     155
      0     164
      0     160
      0     185
      0     168
      0     179
      0     162
      0     147
      0     151
      0     162
      0     144
      0     141
      0     141
      0     165
      0     165
      0     154
      0     179
      0     176
      0     172
      0     145
      0     179
      0     177
      0     153
      0     163
      0     141
      0     174
      0     153
      0     139
      0     137
      0     150
      0     148
      0     141
      0     153
      0     161
      0     129
      0     137
      0     138
      0     136
      0     132
      0     120
      0     140
      0     154
      0     121
      0     147
      0     140
      0     156
      0     145
      0     140
      0     155
      0     138
      0     146
      0     165
      0     156
      0     156
      0     197
      0     180
      0     151
      0     169
      0     165
      0     160
      0     176
      0     153
      0     204
      0     170
      0     151
      0     171
      0     188
      0     157
      0     149
      0     137
      0     153
      0     154
      0     151
      0     138
      0     158
      0     138
      0     144
      0     150
      0     156
      0     155
      0     175
      0     163
      0     165
      0     162
      0     141
      0     149
      0     152
      0     173
      0     162
      0     147
      0     140
      0     155
      0     186
      0     177
      0     155
      0     167
      0     159
      0     162
      0     151
      0     146
      0     169
      0     158
      0     153
      0     161
      0     150
      0     147
      0     184
      0     162
      0     166
      0     136
      0     154
      0     136
      0     145
      0     154
      0     140
      0     159
      0     170
      0     156
      0     181
      0     177
      0     175
      0     151
      0     159
      0     150
      0     160
      0     180
      0     164
      0     157
      0     157
      0     143
      0     159
      0     149
      0     142
      0     165
      0     154
      0     150
      0     139
      0     159
      0     168
      0     162
      0     170
      0     164
      0     157
      0     157
      0     160
      0     158
      0     164
      0     175
      0     158
      0     154
      0     157
      0     165
      0     158
      0     143
      0     147
      0     143
      0     166
      0     161
      0     139
      0     161
      0     164
      0     145
      0     147
      0     141
      0     152
      0     168
      0     139
      0     147
      0     139
      0     163
      0     159
      0     151
      0     156
      0     191
      0     191
      0     160
      0     152
      0     169
      0     152
      0     157
      0     188
      0     144
      0     145
      0     156
      0     141
      0     171
      0     176
      0     158
      0     167
      0     185
      0     167
      0     142
      0     155
      0     150
      0     158
      0     149
      0     138
      0     145
      0     151
      0     160
      0     152
      0     154
      0     143
      0     150
      0     132
      0     148
      0     170
      0     159
      0     165
      0     164
      0     170
      0     179
      0     172
      0     159
      0     171
      0     155
      0     161
      0     178
      0     151
      0     150
      0     161
      0     156
      0     147
      0     143
      0     142
      0     169
      0     159
      0     142
      0     162
      0     148
      0     171
      0     161
      0     169
      0     152
      0     157
      0     165
      0     159
      0     144
      0     150
      0     152
      0     141
      0     148
      0     150
      0     161
      0     153
      0     149
      0     147
      0     168
      0     139
      0     150
      0     145
      0     133
      0     143
      0     190
      0     131
      0     149
      0     186
      0     143
      0     153
      0     177
      0     162
      0     164
      0     157
      0     178
      0     154
      0     160
      0     157
      0     168
      0     178
      0     164
      0     178
      0     164
      0     161
      0     187
      0     162
      0     146
      0     169
      0     154
      0     145
      0     137
      0     167
      0     173
      0     147
      0     148
      0     145
      0     168
      0     137
      0     136
      0     136
      0     135
      0     143
      0     141
      0     155
      0     139
      0     135
      0     146
      0     153
      0     147
      0     144
      0     154
      0     156
      0     149
      0     145
      0     168
      0     169
      0     169
      0     158
      0     150
      0     147
      0     150
      0     173
      0     162
      0     155
      0     165
      0     160
      0     167
      0     169
      0     144
      0     159
      0     150
      0     145
      0     129
      0     158
      0     168
      0     159
      0     158
      0     145
      0     150
      0     125
      0     140
      0     126
      0     143
      0     155
      0     133
      0     145
      0     146
      0     163
      0     142
      0     163
      0     172
      0     161
      0     155
      0     152
      0     177
      0     174
      0     144
      0     154
      0     155
      0     162
      0     160
      0     143
      0     140
      0     140
      0     166
      0     164
      0     181
      0     161
      0     138
      0     153
      0     149
      0     152
      0     169
      0     171
      0     148
      0     153
      0     153
      0     168
      0     168
      0     182
      0     183
      0     170
      0     179
      0     173
      0     156
      0     159
      0     139
      0     149
      0     149
      0     151
      0     148
      0     171
      0     165
      0     147
      0     147
      0     157
      0     159
      0     173
      0     164
      0     176
      0     156
      0     176
      0     146
      0     165
      0     141
      0     173
      0     154
      0     157
      0     180
      0     177
      0     145
      0     168
      0     205
      0     188
      0     170
      0     150
      0     160
      0     172
      0     176
      0     161
      0     179
      0     200
      0     163
      0     154
      0     153
      0     172
      0     161
      0     182
      0     164
      0     187
      0     171
      0     161
      0     183
      0     176
      0     160
      0     156
      0     154
      0     136
      0     172
      0     135
      0     139
      0     142
      0     162
      0     162
      0     172
      0     138
      0     164
      0     136
      0     130
      0     140
      0     148
      0     154
      0     145
      0     148
      0     149
      0     159
      0     120
      0     163
      0     149
      0     138
      0     148
      0     130
      0     132
      0     142
      0     123
      0     143
      0     160
      0     143
      0     141
      0     130
      0     134
      0     150
      0     156
      0     152
      0     141
      0     154
      0     168
      0     163
      0     146
      0     141
      0     146
      0     136
      0     133
      0     128
      0     119
      0     128
      0     112
      0     131
      0     131
      0     145
      0     129
      0     121
      0     118
      0     140
      0     130
      0     130
      0     156
      0     120
      0     134
      0     153
      0     139
      0     140
      0     138
      0     132
      0     139
      0     146
      0     148
      0     145
      0     145
      0     127
      0     155
      0     150
      0     145
      0     136
      0     132
      0     142
      0     137
      0     143
      0     132
      0     120
      0     137
      0     146
      0     133
      0     144
      0     146
      0     140
      0     148
      0     152
      0     116
      0     153
      0     158
      0     182
      0     164
      0     162
      0     176
      0     187
      0     186
      0     187
      0     169
      0     173
      0     167
      0     146
      0     139
      0     142
      0     150
      0     168
      0     161
      0     151
      0     158
      0     170
      0     150
      0     186
      0     173
      0     163
      0     173
      0     164
      0     169
      0     185
      0     173
      0     179
      0     175
      0     160
      0     153
      0     163
      0     174
      0     176
      0     164
      0     160
      0     163
      0     158
      0     159
      0     167
      0     155
      0     153
      0     163
      0     163
      0     137
      0     161
      0     164
      0     164
      0     149
      0     154
      0     159
      0     174
      0     164
      0     157
      0     139
      0     159
      0     156
      0     159
      0     166
      0     150
      0     161
      0     177
      0     171
      0     154
      0     160
      0     157
      0     168
      0     131
      0     130
      0     134
      0     147
      0     138
      0     142
      0     146
      0     171
      0     159
      0     179
      0     175
      0     144
      0     146
      0     150
      0     153
      0     143
      0     161
      0     141
      0     126
      0     123
      0     163
      0     182
      0     177
      0     157
      0     146
      0     138
      0     158
      0     140
      0     152
      0     139
      0     172
      0     155
      0     162
      0     179
      0     131
      0     148
      0     157
      0     125
      0     124
      0     132
      0     164
      0     159
      0     130
      0     156
      0     140
      0     142
      0     158
      0     159
      0     144
      0     159
      0     140
      0     151
      0     118
      0     137
      0     153
      0     153
      0     132
      0     125
      0     157
      0     132
      0     181
      0     172
      0     165
      0     179
      0     178
      0     184
      0     160
      0     151
      0     136
      0     153
      0     148
      0     153
      0     143
      0     154
      0     139
      0     151
      0     153
      0     130
      0     150
      0     151
      0     149
      0     156
      0     171
      0     157
      0     148
      0     153
      0     144
      0     162
      0     142
      0     139
      0     149
      0     144
      0     149
      0     142
      0     144
      0     151
      0     142
      0     165
      0     167
      0     147
      0     160
      0     148
      0     167
      0     176
      0     169
      0     133
      0     151
      0     162
      0     153
      0     147
      0     159
      0     156
      0     145
      0     181
      0     154
      0     166
      0     151
      0     151
      0     165
      0     171
      0     179
      0     170
      0     157
      0     147
      0     158
      0     145
      0     126
      0     164
      0     156
      0     128
      0     130
      0     152
      0     164
      0     140
      0     139
      0     135
      0     147
      0     172
      0     144
      0     133
      0     177
      0     166
      0     136
      0     145
      0     158
      0     147
      0     144
      0     131
      0     127
      0     108
      0     143
      0     135
      0     115
      0     132
      0     133
      0     127
      0     143
      0     155
      0     182
      0     145
      0     183
      0     169
      0     161
      0     171
      0     177
      0     197
      0     165
      0     189
      0     162
      0     172
      0     156
      0     147
      0     153
      0     137
      0     169
      0     182
      0     161
      0     151
      0     150
      0     146
      0     163
      0     152
      0     159
      0     167
      0     167
      0     137
      0     149
      0     137
      0     153
      0     132
      0     140
      0     141
      0     138
      0     131
      0     145
      0     118
      0     146
      0     138
      0     139
      0     133
      0     129
      0     145
      0     141
      0     161
      0     163
      0     154
      0     161
      0     173
      0     178
      0     168
      0     164
      0     166
      0     174
      0     152
      0     153
      0     160
      0     177
      0     169
      0     183
      0     175
      0     159
      0     158
      0     177
      0     174
      0     151
      0     136
      0     161
      0     177
      0     168
      0     185
      0     181
      0     152
      0     172
      0     133
      0     139
      0     163
      0     144
      0     141
      0     139
      0     122
      0     145
      0     152
      0     121
      0     135
      0     151
      0     147
      0     148
      0     172
      0     141
      0     149
      0     161
      0     145
      0     143
      0     136
      0     160
      0     150
      0     151
      0     154
      0     146
      0     138
      0     149
      0     131
      0     136
      0     135
      0     146
      0     134
      0     140
      0     161
      0     145
      0     178
      0     148
      0     161
      0     148
      0     135
      0     134
      0     140
      0     148
      0     147
      0     165
      0     135
      0     150
      0     157
      0     142
      0     158
      0     177
      0     149
      0     163
      0     184
      0     177
      0     162
      0     164
      0     148
      0     159
      0     159
      0     151
      0     144
      0     155
      0     160
      0     184
      0     165
      0     168
      0     124
      0     148
      0     165
      0     140
      0     136
      0     152
      0     150
      0     146
      0     156
      0     174
      0     165
      0     146
      0     155
      0     158
      0     137
      0     159
      0     164
      0     168
      0     184
      0     146
      0     140
      0     133
      0     162
      0     161
      0     166
      0     153
      0     138
      0     153
      0     136
      0     168
      0     156
      0     157
      0     125
      0     123
      0     132
      0     148
      0     164
      0     159
      0     150
      0     158
      0     141
      0     145
      0     138
      0     155
      0     138
      0     123
      0     139
      0     140
      0     148
      0     136
      0     132
      0     140
      0     136
      0     146
      0     128
      0     133
      0     152
      0     151
      0     144
      0     156
      0     124
      0     130
      0     162
      0     135
      0     151
      0     178
      0     164
      0     156
      0     148
      0     167
      0     179
      0     164
      0     163
      0     169
      0     160
      0     144
      0     155
      0     161
      0     160
      0     146
      0     165
      0     147
      0     159
      0     145
      0     155
      0     126
      0     142
      0     123
      0     155
      0     136
      0     130
      0     130
      0     140
      0     141
      0     141
      0     143
      0     136
      0     139
      0     160
      0     154
      0     137
      0     140
      0     145
      0     148
      0     147
      0     142
      0     130
      0     175
      0     150
      0     168
      0     153
      0     191
      0     155
      0     166
      0     168
      0     156
      0     147
      0     136
      0     125
      0     130
      0     136
      0     159
      0     149
      0     155
      0     189
      0     144
      0     158
      0     170
      0     166
      0     147
      0     153
      0     126
      0     145
      0     141
      0     138
      0     164
      0     144
      0     147
      0     159
      0     159
      0     149
      0     171
      0     151
      0     151
      0     159
      0     162
      0     141
      0     176
      0     170
      0     131
      0     161
      0     167
      0     138
      0     140
      0     152
      0     138
      0     156
      0     139
      0     145
      0     169
      0     153
      0     147
      0     120
      0     160
      0     155
      0     137
      0     139
      0     129
      0     130
      0     146
      0     146
      0     157
      0     139
      0     150
      0     155
      0     148
      0     156
      0     138
      0     157
      0     151
      0     128
      0     141
      0     139
      0     156
      0     124
      0     132
      0     151
      0     152
      0     156
      0     158
      0     141
      0     132
      0     157
      0     172
      0     143
      0     145
      0     132
      0     153
      0     160
      0     144
      0     143
      0     173
      0     178
      0     136
      0     132
      0     142
      0     154
      0     136
      0     142
      0     160
      0     151
      0     141
      0     148
      0     132
      0     156
      0     139
      0     122
      0     157
      0     159
      0     157
      0     139
      0     120
      0     123
      0     126
      0     131
      0     143
      0     126
      0     142
      0     127
      0     151
      0     152
      0     143
      0     144
      0     134
      0     135
      0     111
      0     131
      0     140
      0     141
      0     149
      0     136
      0     134
      0     142
      0     139
      0     131
      0     150
      0     144
      0     150
      0     149
      0     134
      0     137
      0     119
      0     141
      0     157
      0     161
      0     170
      0     162
      0     200
      0     173
      0     151
      0     149
      0     146
      0     151
      0     161
      0     144
      0     135
      0     141
      0     140
      0     143
      0     138
      0     134
      0     134
      0     139
      0     132
      0     141
      0     141
      0     134
      0     135
      0     142
      0     153
      0     155
      0     139
      0     132
      0     117
      0     125
      0     137
      0     129
      0     145
      0     140
      0     164
      0     129
      0     151
      0     135
      0     127
      0     157
      0     146
      0     166
      0     145
      0     166
      0     149
      0     154
      0     154
      0     154
      0     156
      0     150
      0     153
      0     144
      0     140
      0     181
      0     163
      0     134
      0     142
      0     132
      0     159
      0     131
      0     140
      0     157
      0     140
      0     162
      0     154
      0     140
      0     130
      0     141
      0     160
      0     148
      0     143
      0     134
      0     162
      0     155
      0     151
      0     128
      0     138
      0     157
      0     160
      0     154
      0     136
      0     121
      0     130
      0     157
      0     156
      0     147
      0     141
      0     144
      0     142
      0     146
      0     138
      0     130
      0     149
      0     141
      0     154
      0     140
      0     121
      0     130
      0     146
      0     137
      0     151
      0     138
      0     140
      0     122
      0     151
      0     137
      0     139
      0     141
      0     138
      0     142
      0     123
      0     147
      0     148
      0     118
      0     140
      0     161
      0     140
      0     118
      0     147
      0     142
      0     136
      0     131
      0     115
      0     145
      0     142
      0     144
      0     151
      0     143
      0     121
      0     134
      0     118
      0     150
      0     150
      0     143
      0     166
      0     149
      0     154
      0     154
      0     151
      0     139
      0     161
      0     145
      0     151
      0     168
      0     127
      0     198
      0     166
      0     139
      0     156
      0     134
      0     154
      0     139
      0     169
      0     175
      0     170
      0     183
      0     188
      0     159
      0     186
      0     174
      0     170
      0     180
      0     172
      0     180
      0     163
      0     162
      0     172
      0     149
      0     138
      0     143
      0     148
      0     156
      0     154
      0     142
      0     172
      0     162
      0     147
      0     155
      0     139
      0     141
      0     158
      0     171
      0     181
      0     148
      0     171
      0     163
      0     166
      0     147
      0     163
      0     194
      0     174
      0     167
      0     141
      0     173
      0     125
      0     147
      0     166
      0     166
      0     170
      0     180
      0     165
      0     164
      0     156
      0     159
      0     180
      0     156
      0     183
      0     160
      0     166
      0     157
      0     173
      0     149
      0     177
      0     167
      0     153
      0     166
      0     164
      0     160
      0     162
      0     176
      0     146
      0     158
      0     150
      0     143
      0     161
      0     116
      0     146
      0     150
      0     141
      0     131
      0     150
      0     149
      0     144
      0     161
      0     153
      0     164
      0     170
      0     181
      0     175
      0     144
      0     126
      0     136
      0     173
      0     158
      0     177
      0     143
      0     170
      0     161
      0     174
      0     159
      0     138
      0     147
      0     174
      0     143
      0     166
      0     152
      0     156
      0     139
      0     147
      0     141
      0     178
      0     164
      0     164
      0     164
      0     146
      0     168
      0     161
      0     151
      0     169
      0     165
      0     158
      0     180
      0     169
      0     150
      0     164
      0     177
      0     177
      0     147
      0     160
      0     163
      0     191
      0     189
      0     179
      0     167
      0     181
      0     171
      0     171
      0     162
      0     169
      0     152
      0     186
      0     160
      0     152
      0     187
      0     163
      0     160
      0     134
      0     148
      0     131
      0     139
      0     134
      0     145
      0     130
      0     162
      0     142
      0     170
      0     146
      0     143
      0     149
      0     168
      0     135
      0     150
      0     159
      0     140
      0     140
      0     150
      0     145
      0     146
      0     138
      0     140
      0     129
      0     137
      0     137
      0     156
      0     164
      0     159
      0     139
      0     135
      0     133
      0     159
      0     158
      0     164
      0     183
      0     163
      0     159
      0     151
      0     190
      0     156
      0     165
      0     173
      0     141
      0     140
      0     162
      0     181
      0     168
      0     162
      0     168
      0     182
      0     161
      0     196
      0     165
      0     145
      0     168
      0     141
      0     157
      0     128
      0     156
      0     173
      0     156
      0     171
      0     160
      0     169
      0     170
      0     156
      0     158
      0     163
      0     154
      0     175
      0     161
      0     157
      0     182
      0     183
      0     153
      0     152
      0     155
      0     169
      0     170
      0     146
      0     182
      0     165
      0     146
      0     158
      0     144
      0     159
      0     177
      0     152
      0     173
      0     171
      0     186
      0     186
      0     158
      0     152
      0     160
      0     162
      0     176
      0     170
      0     178
      0     167
      0     162
      0     168
      0     144
      0     144
      0     162
      0     153
      0     167
      0     163
      0     169
      0     165
      0     165
      0     186
      0     160
      0     144
      0     136
      0     152
      0     138
      0     148
      0     141
      0     137
      0     125
      0     127
      0     147
      0     144
      0     173
      0     140
      0     149
      0     145
      0     158
      0     128
      0     134
      0     126
      0     146
      0     139
      0     154
      0     144
      0     166
      0     144
      0     132
      0     152
      0     145
      0     145
      0     143
      0     150
      0     161
      0     132
      0     136
      0     141
      0     145
      0     160
      0     145
      0     156
      0     140
      0     122
      0     153
      0     150
      0     154
      0     156
      0     163
      0     144
      0     140
      0     140
      0     145
      0     160
      0     171
      0     167
      0     164
      0     179
      0     174
      0     165
      0     135
      0     158
      0     159
      0     154
      0     125
      0     152
      0     157
      0     170
      0     169
      0     155
      0     177
      0     178
      0     168
      0     179
      0     167
      0     153
      0     165
      0     173
      0     172
      0     166
      0     152
      0     151
      0     162
      0     145
      0     165
      0     189
      0     181
      0     162
      0     184
      0     165
      0     172
      0     164
      0     166
      0     173
      0     172
      0     175
      0     148
      0     156
      0     146
      0     164
      0     164
      0     168
      0     184
      0     165
      0     177
      0     164
      0     171
      0     160
      0     175
      0     159
      0     178
      0     206
      0     153
      0     168
      0     146
      0     166
      0     150
      0     136
      0     161
      0     161
      0     152
      0     147
      0     146
      0     172
      0     174
      0     150
      0     196
      0     169
      0     151
      0     156
      0     131
      0     167
      0     176
      0     146
      0     155
      0     149
      0     141
      0     144
      0     158
      0     142
      0     147
      0     143
      0     156
      0     148
      0     151
      0     152
      0     142
      0     164
      0     142
      0     146
      0     148
      0     142
      0     122
      0     170
      0     154
      0     148
      0     141
      0     130
      0     163
      0     153
      0     160
      0     147
      0     131
      0     127
      0     120
      0     135
      0     136
      0     137
      0     147
      0     157
      0     164
      0     157
      0     141
      0     139
      0     149
      0     122
      0     111
      0     120
      0     120
      0     120
      0     132
      0     132
      0     134
      0     132
      0     140
      0     123
      0     153
      0     159
      0     175
      0     151
      0     157
      0     167
      0     156
      0     144
      0     156
      0     144
      0     145
      0     153
      0     151
      0     158
      0     134
      0     163
      0     152
      0     160
      0     161
      0     152
      0     158
      0     152
      0     153
      0     179
      0     162
      0     169
      0     148
      0     155
      0     175
      0     154
      0     147
      0     135
      0     159
      0     140
      0     146
      0     125
      0     137
      0     156
      0     173
      0     153
      0     154
      0     165
      0     148
      0     155
      0     143
      0     138
      0     136
      0     153
      0     160
      0     173
      0     160
