# Supplementary material for: Molecular mechanism of parental H3/H4 recycling at a replication fork
Source: Nat Commun. 2024 Nov 2;15:9485. doi: 10.1038/s41467-024-53187-4 (PMC11531469; doi:10.1038/s41467-024-53187-4)
Supplement: Supplementary file 9 — Source Data [file 41467_2024_53187_MOESM9_ESM.zip › SourceData/Source Data Supplementary Figure2/FigureS2E.txt]

# Cdc45 Leading
     31       0
     38       0
     27       0
     22       0
     37       0
     37       0
     21       0
      6       0
     16       0
     28       0
     29       0
     32       0
     37       0
     59       0
     62       0
     44       0
     33       0
     38       0
     23       0
     25       0
     12       0
     50       0
     26       0
     48       0
     43       0
     41       0
     28       0
     37       0
     52       0
     51       0
     55       0
     60       0
     59       0
     40       0
     57       0
     66       0
     61       0
     70       0
     74       0
     51       0
     55       0
     62       0
     62       0
     53       0
     44       0
     43       0
     46       0
     45       0
     51       0
     44       0
     45       0
     26       0
     36       0
     32       0
     53       0
     20       0
     21       0
     35       0
     40       0
     57       0
     31       0
     45       0
     38       0
     36       0
     46       0
     31       0
     38       0
     26       0
     56       0
     47       0
     41       0
     41       0
     48       0
     58       0
     43       0
     53       0
     44       0
     44       0
     57       0
     52       0
     54       0
     44       0
     31       0
     36       0
     46       0
     33       0
     46       0
     47       0
     27       0
     41       0
     31       0
     54       0
     20       0
     26       0
     42       0
     32       0
     52       0
     31       0
     35       0
     25       0
     38       0
     27       0
     34       0
     63       0
     25       0
     46       0
     24       0
     28       0
     29       0
     24       0
     19       0
     29       0
     38       0
     36       0
     46       0
     62       0
     38       0
     47       0
     69       0
     48       0
     49       0
     41       0
     48       0
     39       0
     43       0
     25       0
     30       0
     26       0
     28       0
     18       0
     33       0
     31       0
     40       0
     29       0
     24       0
     25       0
     30       0
     30       0
     37       0
     22       0
     32       0
     34       0
     24       0
     41       0
     38       0
     43       0
     36       0
     42       0
     39       0
     29       0
     43       0
     30       0
     37       0
     33       0
     43       0
     27       0
     28       0
     54       0
     50       0
     51       0
     32       0
     26       0
     36       0
     18       0
     28       0
     24       0
     44       0
     67       0
     49       0
     46       0
     53       0
     63       0
     26       0
     51       0
     53       0
     37       0
     41       0
     33       0
     51       0
     44       0
     41       0
     42       0
     60       0
      9       0
     43       0
     38       0
     35       0
     36       0
     25       0
     38       0
     48       0
     43       0
     37       0
     50       0
     40       0
     43       0
     53       0
     39       0
     33       0
     43       0
     42       0
     51       0
     46       0
     25       0
     34       0
     18       0
     26       0
     22       0
     35       0
     36       0
     27       0
     20       0
     39       0
     25       0
     16       0
     32       0
     35       0
     36       0
     44       0
     38       0
     54       0
     57       0
     43       0
     32       0
     32       0
     21       0
     26       0
     30       0
     35       0
     48       0
     43       0
     16       0
     36       0
     15       0
     27       0
     38       0
     30       0
     31       0
     50       0
     13       0
     21       0
     39       0
     41       0
     50       0
     44       0
     30       0
     41       0
     38       0
     44       0
     26       0
     38       0
     47       0
     38       0
     24       0
     34       0
     20       0
     21       0
     58       0
     52       0
     50       0
     41       0
     53       0
     46       0
     58       0
     54       0
     54       0
     26       0
     53       0
     49       0
     45       0
     53       0
     28       0
     34       0
     64       0
     38       0
     46       0
     43       0
     31       0
     50       0
     24       0
     48       0
     47       0
     56       0
     44       0
     39       0
     49       0
     43       0
     53       0
     61       0
     73       0
     56       0
     40       0
     39       0
     57       0
     52       0
     42       0
     50       0
     41       0
     68       0
     39       0
     24       0
     49       0
     52       0
     46       0
     47       0
     67       0
     50       0
     61       0
     50       0
     54       0
     64       0
     57       0
     31       0
     57       0
     53       0
     55       0
     52       0
     56       0
     50       0
     61       0
     45       0
     51       0
     46       0
     33       0
     39       0
     38       0
     48       0
     54       0
     58       0
     58       0
     63       0
     68       0
     71       0
     54       0
     62       0
     56       0
     71       0
     62       0
     54       0
     52       0
     72       0
     45       0
     48       0
     43       0
     64       0
     57       0
     58       0
     68       0
     64       0
     43       0
     59       0
     48       0
     48       0
     69       0
     65       0
     55       0
     55       0
     47       0
     57       0
     52       0
     54       0
     61       0
     70       0
     57       0
     59       0
     54       0
     70       0
     54       0
     63       0
     68       0
     46       0
     48       0
     67       0
     26       0
     49       0
     59       0
     78       0
     66       0
     64       0
     47       0
     59       0
     57       0
     57       0
     55       0
     51       0
     32       0
     42       0
     34       0
     47       0
     60       0
     30       0
     46       0
     64       0
     68       0
     42       0
     48       0
     38       0
     55       0
     49       0
     85       0
     80       0
     72       0
     63       0
     39       0
     64       0
     56       0
     44       0
     57       0
     53       0
     48       0
     70       0
     37       0
     48       0
     31       0
     44       0
     40       0
     39       0
     37       0
     37       0
     41       0
     40       0
     42       0
     29       0
     35       0
     37       0
     44       0
     39       0
     40       0
     51       0
     42       0
     47       0
     42       0
     31       0
     57       0
     58       0
     65       0
     76       0
     57       0
     64       0
     48       0
     52       0
     68       0
     79       0
     48       0
     70       0
     76       0
     82       0
     56       0
     22       0
     57       0
     39       0
     63       0
     84       0
     64       0
     54       0
     56       0
     50       0
     73       0
     38       0
     62       0
     69       0
     52       0
     58       0
     47       0
     55       0
     56       0
     52       0
     61       0
     64       0
     60       0
     63       0
     46       0
     67       0
     52       0
     44       0
     63       0
     78       0
     75       0
     83       0
     79       0
     53       0
     71       0
     73       0
     62       0
     46       0
     51       0
     51       0
     45       0
     65       0
     38       0
     67       0
     62       0
     59       0
     61       0
     67       0
     41       0
     73       0
     55       0
     49       0
     79       0
     60       0
     71       0
     74       0
     62       0
     70       0
     75       0
     77       0
     67       0
     61       0
     66       0
     81       0
     92       0
     81       0
     73       0
     56       0
     56       0
     80       0
     77       0
     71       0
     69       0
     70       0
     88       0
     88       0
     60       0
     69       0
     72       0
     32       0
     43       0
     51       0
     43       0
     54       0
     60       0
     60       0
     36       0
     21       0
     10       0
     13       0
      9       0
     23       0
     22       0
     17       0
     12       0
     26       0
     32       0
     18       0
      5       0
     25       0
     24       0
     19       0
     28       0
     23       0
     27       0
     24       0
     19       0
     35       0
     27       0
     27       0
     24       0
     40       0
     25       0
      5       0
     45       0
     29       0
     36       0
     17       0
     25       0
     23       0
     27       0
     21       0
     16       0
     34       0
     33       0
     49       0
     44       0
     52       0
     27       0
     27       0
     43       0
     34       0
     42       0
     49       0
     59       0
     57       0
     40       0
     40       0
     40       0
     45       0
     17       0
     43       0
     40       0
     33       0
     28       0
     36       0
     30       0
     55       0
     36       0
     35       0
     17       0
     24       0
     32       0
     40       0
     23       0
     28       0
     38       0
     11       0
     39       0
     47       0
     54       0
     46       0
     46       0
     32       0
     32       0
     24       0
     34       0
     32       0
     29       0
     27       0
     28       0
     38       0
     20       0
     39       0
     34       0
     42       0
     37       0
     59       0
     56       0
     27       0
     38       0
     40       0
     33       0
     28       0
     51       0
     56       0
     45       0
     39       0
     52       0
     38       0
     60       0
     51       0
     39       0
     40       0
     46       0
     56       0
     56       0
     38       0
     43       0
     46       0
     43       0
     55       0
     49       0
     44       0
     51       0
     61       0
     58       0
     52       0
     52       0
     26       0
     62       0
     18       0
     38       0
     40       0
     31       0
     44       0
     45       0
     56       0
     43       0
     48       0
     67       0
     51       0
     48       0
     29       0
     30       0
     30       0
     38       0
     42       0
     30       0
     22       0
     51       0
     30       0
     35       0
     27       0
     31       0
     35       0
     30       0
     46       0
     45       0
     40       0
     34       0
     35       0
     35       0
     24       0
     40       0
     21       0
     30       0
     34       0
     43       0
     35       0
     31       0
     50       0
     36       0
     38       0
     42       0
     51       0
     32       0
     44       0
     53       0
     32       0
     44       0
     30       0
     25       0
     38       0
     53       0
     33       0
     51       0
     42       0
     63       0
     36       0
     51       0
     27       0
     31       0
     42       0
     29       0
     25       0
     32       0
     26       0
     33       0
     25       0
     27       0
     40       0
     34       0
     28       0
     31       0
     36       0
     49       0
     35       0
     48       0
     38       0
     17       0
     32       0
     34       0
     27       0
     40       0
     28       0
     39       0
     24       0
     31       0
     36       0
     31       0
     48       0
     28       0
     57       0
     55       0
     41       0
     43       0
     57       0
     50       0
     53       0
     45       0
     36       0
     23       0
     37       0
     37       0
     23       0
     29       0
     27       0
     43       0
     17       0
     33       0
     29       0
     39       0
     62       0
     36       0
     36       0
     23       0
     30       0
     27       0
     19       0
     24       0
     33       0
     41       0
     10       0
     36       0
     36       0
     44       0
     53       0
     38       0
     63       0
     49       0
     48       0
     49       0
     32       0
     21       0
     31       0
     46       0
     35       0
     50       0
     41       0
     35       0
     28       0
     36       0
     37       0
     40       0
     27       0
     20       0
     21       0
     39       0
     35       0
     41       0
     30       0
     49       0
     15       0
     21       0
     25       0
     29       0
     35       0
     29       0
     36       0
     26       0
     32       0
     25       0
     29       0
     29       0
     35       0
     24       0
      7       0
     30       0
     24       0
     22       0
     33       0
     46       0
     30       0
     41       0
     29       0
     40       0
     45       0
     33       0
     37       0
     25       0
     24       0
     27       0
     41       0
     37       0
     24       0
     46       0
     32       0
     28       0
     36       0
     42       0
     41       0
     23       0
     43       0
     49       0
     36       0
     26       0
     24       0
     25       0
     30       0
     35       0
     27       0
     49       0
     36       0
     27       0
     41       0
     31       0
     48       0
     15       0
     26       0
     24       0
     34       0
     28       0
     27       0
     48       0
     22       0
     29       0
     16       0
     38       0
     26       0
     19       0
     32       0
     37       0
     33       0
     64       0
     63       0
     44       0
     29       0
     36       0
     36       0
     46       0
     44       0
     48       0
     24       0
     33       0
     26       0
     15       0
     34       0
     49       0
     40       0
     22       0
     34       0
     44       0
     43       0
     31       0
     30       0
     27       0
     41       0
     35       0
     20       0
     29       0
     40       0
     22       0
     37       0
     33       0
     27       0
     40       0
     29       0
     43       0
     37       0
     57       0
     46       0
     49       0
     50       0
     37       0
     22       0
     23       0
     25       0
      8       0
     18       0
     17       0
      6       0
     14       0
     16       0
     24       0
     18       0
      9       0
     20       0
     19       0
      8       0
      7       0
     20       0
      4       0
     18       0
      9       0
     14       0
     25       0
     24       0
     14       0
     16       0
     21       0
     16       0
     20       0
     19       0
     12       0
      0       0
      0       0
      0       0
      0       0
      0       0
      0       0
      0       0
      0       0
      0       0
      0       0
      0       0
      0       0
      0       0
      0       0
      0       0
      0       0
      0       0
      0       0
      0       0
      0       0
      0       0
      0       0
      0       0
      0       0
      0       0
      0       0
      0       0
      0       0
      0       0
      0       0
      0       0
      0       0
      0       0
      0       0
      0       0
      0       0
      0       0
      0       0
      0       0
      0       0
      0       0
      2       0
      7       0
      0       0
      0       0
      0       0
      0       0
      0       0
      0       0
      0       0
      0       0
      0       0
      0       0
      0       0
      0       0
      0       0
      0       0
      0       0
      0       0
      0       0
      0       0
      0       0
      0       0
      0       0
      0       0
      0       0
      0       0
      0       0
      0       0
      0       0
      0       0
      0       0
      0       0
      0       0
      0       0
      0       0
      0       0
      0       0
      0       0
      0       0
      0       0
      0       0
      0       0
      0       0
      0       0
      0       0
      0       0
      0       0
      0       0
      0       0
      0       0
      0       0
      0       0
      0       0
      0       0
      0       0
      0       0
      0       0
      6       0
      0       0
      0       0
      0       0
      0       0
      0       0
      0       0
      0       0
      1       0
      0       0
      0       0
      0       0
      0       0
      0       0
      0       0
      0       0
      0       0
      0       0
      0       0
      0       0
      0       0
      6       0
      0       0
      6       0
     26       0
      7       0
      3       0
      7       0
      2       0
      3       0
      5       0
     11       0
      6       0
      9       0
      6       0
     12       0
      6       0
      4       0
      0       0
      1       0
      6       0
      1       0
      0       0
      3       0
      7       0
      2       0
      0       0
      0       0
      0       0
      0       0
      0       0
      7       0
      3       0
      0       0
      0       0
      0       0
      0       0
      0       0
      0       0
      0       0
      0       0
      0       0
      7       0
      4       0
      0       0
      0       0
      3       0
      0       0
      0       0
      0       0
      0       0
      0       0
      0       0
      4       0
      7       0
      8       0
      5       0
      3       0
     11       0
     13       0
      4       0
     10       0
     12       0
     20       0
      5       0
      6       0
     10       0
     16       0
     10       0
      4       0
      0       0
      0       0
      0       0
      0       0
      0       0
      0       0
      2       0
      4       0
     14       0
     11       0
      7       0
      0       0
      0       0
      0       0
      7       0
      2       0
      0       0
      8       0
      0       0
      0       0
      1       0
      0       0
      0       0
      5       0
      3       0
      3       0
     26       0
     22       0
      8       0
     21       0
     14       0
      1       0
      0       0
      3       0
      0       0
      0       0
      0       0
      0       0
      0       0
      0       0
      0       0
      0       0
      0       0
      0       0
      0       0
      0       0
      0       0
      0       0
      0       0
      0       0
      0       0
      0       0
      0       0
      4       0
     11       0
      8       0
      5       0
      0       0
      0       0
      0       0
      1       0
      0       0
      0       0
      0       0
      6       0
      9       0
      6       0
     12       0
      8       0
      5       0
      0       0
      0       0
      0       0
      7       0
      6       0
      4       0
      1       0
      2       0
      0       0
      0       0
      3       0
     14       0
      0       0
      0       0
      3       0
      0       0
      0       0
      0       0
      0       0
      0       0
      0       0
      0       0
      0       0
      2       0
      0       0
      1       0
     12       0
      0       0
      6       0
      3       0
      2       0
      0       0
      0       0
      0       0
      0       0
      0       0
      0       0
      0       0
      0       0
      0       0
      0       0
      0       0
      0       0
      0       0
      0       0
      0       0
      0       0
      0       0
      0       0
      0       0
      0       0
      0       0
      0       0
      0       0
      0       0
      0       0
      0       0
      0       0
      0       0
      0       0
      0       0
      0       0
      0       0
      0       0
      0       0
      0       0
      0       0
      0       0
      0       0
      0       0
      0       0
      0       0
      0       0
      0       0
      0       0
      0       0
      0       0
      0       0
      3       0
      0       0
      0       0
      0       0
      0       0
      0       0
      0       0
      0       0
      0       0
      0       0
      0       0
      0       0
      0       0
      0       0
      0       0
      0       0
      0       0
      0       0
      0       0
      0       0
      0       0
      0       0
      0       0
      0       0
      0       0
      0       0
      0       0
      0       0
      0       0
      0       0
      0       0
      0       0
      0       0
      0       0
      0       0
      0       0
      0       0
      0       0
      0       0
      0       0
      0       0
      0       0
      3       0
      1       0
      8       0
      6       0
      6       0
     18       0
     21       0
     28       0
     28       0
     11       0
     26       0
     19       0
     10       0
      3       0
      3       0
      0       0
      0       0
      0       0
      0       0
      0       0
      0       0
      0       0
      7       0
      0       0
      5       0
     11       0
      1       0
      7       0
     19       0
     12       0
     26       0
     14       0
      5       0
      2       0
      0       0
      0       0
      0       0
      0       0
      0       0
      0       0
      0       0
      0       0
      0       0
      3       0
      0       0
      0       0
      0       0
      0       0
      0       0
      0       0
      0       0
      0       0
      1       0
      0       0
      0       0
      0       0
      0       0
      0       0
      0       0
      0       0
      0       0
     11       0
      0       0
      0       0
      9       0
      5       0
     11       0
     24       0
     28       0
     27       0
     15       0
     25       0
     22       0
     28       0
     17       0
     36       0
     29       0
     28       0
     32       0
     36       0
     39       0
     23       0
     44       0
     32       0
     36       0
     16       0
     28       0
     43       0
     34       0
     42       0
     46       0
     39       0
     36       0
     29       0
     26       0
     45       0
     30       0
     35       0
     41       0
     27       0
     40       0
     41       0
     34       0
     50       0
     58       0
     50       0
     68       0
     37       0
     39       0
     17       0
     40       0
      7       0
     29       0
     29       0
     47       0
     44       0
     48       0
     45       0
     46       0
     30       0
     32       0
     21       0
     43       0
     42       0
     43       0
     31       0
     35       0
     28       0
     26       0
     38       0
     38       0
     32       0
     31       0
     34       0
     33       0
     42       0
     48       0
     37       0
     38       0
     39       0
     44       0
     48       0
     46       0
     40       0
     48       0
     36       0
     48       0
     29       0
     30       0
     44       0
     38       0
     28       0
     36       0
     40       0
     35       0
     55       0
     42       0
     42       0
     42       0
     35       0
     39       0
     27       0
     32       0
     37       0
     29       0
     51       0
     55       0
     46       0
     34       0
     44       0
     39       0
     36       0
     34       0
     42       0
     30       0
     38       0
     32       0
     40       0
     31       0
     25       0
     37       0
     29       0
     38       0
     28       0
     36       0
     35       0
     49       0
     32       0
     36       0
     30       0
     46       0
     40       0
     36       0
     34       0
     39       0
     40       0
     34       0
     43       0
     39       0
     28       0
     35       0
     44       0
     51       0
     51       0
     49       0
     49       0
     35       0
     28       0
     25       0
     33       0
     39       0
     51       0
     27       0
     46       0
     47       0
     42       0
     39       0
     43       0
     60       0
     47       0
     25       0
     33       0
     39       0
     36       0
     62       0
     35       0
     61       0
     41       0
     61       0
     56       0
     37       0
     32       0
     28       0
     35       0
     18       0
     29       0
     38       0
     33       0
     36       0
     52       0
     47       0
     37       0
     46       0
     46       0
     45       0
     45       0
     68       0
     32       0
     32       0
     44       0
     36       0
     56       0
     58       0
     39       0
     38       0
     43       0
     40       0
     35       0
     35       0
     56       0
     58       0
     39       0
     40       0
     42       0
     30       0
     31       0
     29       0
     31       0
     26       0
     33       0
     34       0
     38       0
     35       0
     31       0
     41       0
     37       0
     43       0
     36       0
     42       0
     25       0
     41       0
     35       0
     37       0
     38       0
     29       0
     37       0
     39       0
     44       0
     36       0
     29       0
     47       0
     38       0
     40       0
     54       0
     58       0
     60       0
     39       0
     58       0
     51       0
     57       0
     56       0
     32       0
     28       0
     41       0
     54       0
     30       0
     47       0
     43       0
     39       0
     39       0
     33       0
     34       0
     42       0
     31       0
     31       0
     35       0
     49       0
     43       0
     46       0
     36       0
     42       0
     62       0
     39       0
     41       0
     43       0
     37       0
     30       0
     47       0
     57       0
     42       0
     41       0
     46       0
     31       0
     38       0
     42       0
     47       0
     36       0
     29       0
     35       0
     34       0
     34       0
     42       0
     47       0
     41       0
     44       0
     46       0
     32       0
     31       0
     29       0
     43       0
     45       0
     46       0
     36       0
     58       0
     57       0
     41       0
     44       0
     62       0
     45       0
     55       0
     47       0
     41       0
     50       0
     43       0
     36       0
     44       0
     47       0
     44       0
     41       0
     34       0
     31       0
     39       0
     55       0
     54       0
     37       0
     34       0
     50       0
     53       0
     42       0
     53       0
     45       0
     44       0
     40       0
     59       0
     43       0
     36       0
     38       0
     29       0
     32       0
     36       0
     46       0
     37       0
     40       0
     59       0
     53       0
     40       0
     34       0
     43       0
     58       0
     45       0
     49       0
     56       0
     48       0
     42       0
     35       0
     36       0
     43       0
     50       0
     45       0
     64       0
     49       0
     37       0
     46       0
     36       0
     44       0
     60       0
     56       0
     34       0
     40       0
     47       0
     52       0
     36       0
     66       0
     43       0
     57       0
     63       0
     42       0
     57       0
     38       0
     52       0
     48       0
     45       0
     58       0
     45       0
     53       0
     45       0
     51       0
     61       0
     35       0
     33       0
     37       0
     26       0
     46       0
     42       0
     39       0
     50       0
     65       0
     33       0
     31       0
     34       0
     42       0
     33       0
     29       0
     43       0
     42       0
     48       0
     43       0
     67       0
     63       0
     58       0
     58       0
     40       0
     45       0
     47       0
     50       0
     48       0
     67       0
     46       0
     40       0
     27       0
     59       0
     40       0
     44       0
     57       0
     48       0
     43       0
     31       0
     49       0
     50       0
     48       0
     58       0
     57       0
     67       0
     61       0
     45       0
     48       0
     39       0
     57       0
     54       0
     54       0
     71       0
     50       0
     81       0
     60       0
     62       0
     59       0
     66       0
     61       0
     64       0
     64       0
     48       0
     38       0
     44       0
     45       0
     53       0
     64       0
     55       0
     40       0
     67       0
     48       0
     60       0
     61       0
     62       0
     67       0
     57       0
     67       0
     72       0
     79       0
     78       0
     64       0
     64       0
     72       0
     70       0
     62       0
     68       0
     83       0
     65       0
     61       0
     77       0
     76       0
     92       0
     83       0
     53       0
     62       0
     39       0
     50       0
     46       0
     40       0
     53       0
     47       0
     74       0
     53       0
     48       0
     76       0
    119       0
     95       0
    121       0
     76       0
    100       0
     94       0
     80       0
     83       0
     80       0
     56       0
     43       0
     39       0
     87       0
     66       0
     76       0
     95       0
     72       0
     71       0
     82       0
    109       0
     85       0
     91       0
     88       0
     90       0
     83       0
    106       0
     94       0
     85       0
     86       0
     97       0
     92       0
    104       0
     95       0
    118       0
    108       0
     97       0
     79       0
     81       0
     91       0
    112       0
     92       0
    127       0
    120       0
    106       0
     79       0
     79       0
     89       0
    119       0
     88       0
     94       0
     70       0
    117       0
    127       0
     82       0
     65       0
     68       0
     66       0
     99       0
     65       0
     76       0
     60       0
     66       0
     70       0
     85       0
     72       0
     85       0
     72       0
     79       0
     59       0
     73       0
     79       0
     49       0
     58       0
     50       0
     50       0
     73       0
     56       0
     59       0
     45       0
     66       0
     92       0
     84       0
     73       0
     65       0
     75       0
     55       0
     60       0
     78       0
     60       0
     58       0
     60       0
     53       0
     62       0
    100       0
     95       0
     62       0
     67       0
     79       0
    105       0
    118       0
     86       0
    113       0
     99       0
     84       0
     85       0
     98       0
    102       0
    107       0
     85       0
     87       0
     75       0
     67       0
     91       0
     83       0
     83       0
     83       0
     67       0
     86       0
     87       0
     89       0
    102       0
     97       0
     95       0
     81       0
     77       0
     70       0
     72       0
     81       0
     77       0
     80       0
     63       0
     66       0
     55       0
     51       0
     49       0
     41       0
     53       0
     50       0
     60       0
     61       0
     49       0
     56       0
     59       0
     75       0
     79       0
     75       0
     59       0
     63       0
     77       0
     59       0
     58       0
     69       0
     49       0
     77       0
     58       0
     42       0
     67       0
     64       0
     24       0
     33       0
     57       0
     53       0
     52       0
     54       0
     54       0
     82       0
     54       0
     53       0
     55       0
     42       0
     58       0
     54       0
     59       0
     44       0
     64       0
     72       0
     62       0
     63       0
     67       0
     56       0
     56       0
     55       0
     54       0
     55       0
     60       0
     57       0
     43       0
     45       0
     40       0
     52       0
     49       0
     60       0
     46       0
     65       0
     61       0
     70       0
     76       0
    106       0
     87       0
     78       0
     69       0
     81       0
     92       0
     88       0
     69       0
     61       0
     74       0
     62       0
     57       0
     61       0
     67       0
     65       0
     51       0
     65       0
     61       0
     61       0
     56       0
     55       0
     42       0
     40       0
     38       0
     38       0
     36       0
     47       0
     38       0
     47       0
     51       0
     69       0
     65       0
     85       0
     71       0
     89       0
     59       0
     63       0
     65       0
     59       0
     70       0
     55       0
     82       0
     54       0
     56       0
     51       0
     41       0
     37       0
     38       0
     46       0
     56       0
     48       0
     54       0
     42       0
     44       0
     55       0
     73       0
     62       0
     57       0
     55       0
     61       0
     51       0
     51       0
     52       0
     46       0
     50       0
     62       0
     57       0
     55       0
     53       0
     51       0
     54       0
     67       0
     47       0
     53       0
     40       0
     33       0
     44       0
     47       0
     27       0
     35       0
     28       0
     28       0
     35       0
     55       0
     44       0
     35       0
     51       0
     39       0
     55       0
     26       0
     28       0
     49       0
     35       0
     44       0
     43       0
     34       0
     50       0
     52       0
     64       0
     41       0
     51       0
     47       0
     36       0
     45       0
     45       0
     45       0
     45       0
     32       0
     44       0
     32       0
     33       0
     35       0
     46       0
     44       0
     41       0
     48       0
     52       0
     36       0
     32       0
     42       0
     50       0
     45       0
     39       0
     28       0
     36       0
     52       0
     40       0
     63       0
     44       0
     54       0
     50       0
     43       0
     49       0
     66       0
     50       0
     65       0
     56       0
     68       0
     58       0
     50       0
     45       0
     49       0
     45       0
     54       0
     47       0
     62       0
     51       0
     72       0
     54       0
     59       0
     62       0
     64       0
     72       0
     76       0
     74       0
     64       0
     70       0
     54       0
     69       0
     60       0
     85       0
     62       0
     49       0
     54       0
     62       0
     54       0
     52       0
     31       0
     55       0
     46       0
     48       0
     45       0
     60       0
     56       0
     57       0
     56       0
     63       0
     62       0
     64       0
     47       0
     58       0
     50       0
     47       0
     34       0
     35       0
     33       0
     41       0
     41       0
     50       0
     62       0
     25       0
     40       0
     65       0
     61       0
     41       0
     55       0
     64       0
     55       0
     49       0
     64       0
     68       0
     51       0
     53       0
     80       0
     60       0
     61       0
     75       0
     60       0
     80       0
     66       0
     46       0
     51       0
     71       0
     49       0
     60       0
     48       0
     68       0
     73       0
     56       0
     68       0
     69       0
     46       0
     59       0
     63       0
     43       0
     60       0
     47       0
     46       0
     91       0
     69       0
     69       0
     55       0
     65       0
     69       0
     40       0
     54       0
     57       0
     86       0
     78       0
     81       0
     60       0
     65       0
     73       0
     47       0
     48       0
     41       0
     45       0
     56       0
     63       0
     52       0
     58       0
     53       0
     55       0
     31       0
     35       0
     47       0
     40       0
     49       0
     63       0
     55       0
     48       0
     39       0
     43       0
     57       0
     46       0
     31       0
     53       0
     55       0
     41       0
     51       0
     52       0
     62       0
     45       0
     37       0
     52       0
     51       0
     51       0
     61       0
     49       0
     38       0
     53       0
     58       0
     32       0
     37       0
     50       0
     57       0
     52       0
     47       0
     49       0
     53       0
     38       0
     29       0
     32       0
     50       0
     53       0
     50       0
     41       0
     52       0
     45       0
     44       0
     43       0
     46       0
     54       0
     42       0
     42       0
     25       0
     34       0
     37       0
     34       0
     55       0
     36       0
     41       0
     21       0
     45       0
     50       0
     45       0
     41       0
     46       0
     32       0
     60       0
     30       0
     44       0
     23       0
     35       0
     35       0
     39       0
     38       0
     56       0
     47       0
     26       0
     42       0
     53       0
     69       0
     58       0
     64       0
     39       0
     37       0
     37       0
     43       0
     33       0
     36       0
     49       0
     38       0
     50       0
     33       0
     40       0
     46       0
     51       0
     55       0
     58       0
     68       0
     62       0
     61       0
     48       0
     61       0
     56       0
     59       0
     52       0
     51       0
     56       0
     61       0
     53       0
     59       0
     46       0
     51       0
     43       0
     51       0
     48       0
     44       0
     47       0
     42       0
     37       0
     40       0
     35       0
     42       0
     63       0
     33       0
     38       0
     42       0
     44       0
     40       0
     42       0
     51       0
     44       0
     53       0
     62       0
     54       0
     49       0
     51       0
     43       0
     38       0
     34       0
     40       0
     49       0
     53       0
     42       0
     43       0
     36       0
     50       0
     37       0
     39       0
     52       0
     45       0
     36       0
     50       0
     35       0
     57       0
     60       0
     57       0
     43       0
     51       0
     55       0
     46       0
     45       0
     49       0
     63       0
     69       0
     72       0
     50       0
     60       0
     53       0
     69       0
     69       0
     68       0
     81       0
     82       0
     68       0
     65       0
     76       0
     71       0
     66       0
     34       0
     64       0
     66       0
     51       0
     71       0
     94       0
     59       0
     58       0
     65       0
     38       0
     58       0
     55       0
     63       0
     74       0
     67       0
     53       0
     61       0
     54       0
     49       0
     58       0
     86       0
     49       0
     57       0
     63       0
     78       0
     59       0
     43       0
     50       0
     79       0
     77       0
     73       0
     54       0
     76       0
     54       0
     55       0
     71       0
     39       0
     63       0
     37       0
     54       0
     58       0
     69       0
     48       0
     51       0
     60       0
     56       0
     57       0
     63       0
     52       0
     50       0
     49       0
     37       0
     45       0
     44       0
     22       0
     31       0
     37       0
     47       0
     46       0
     48       0
     49       0
     62       0
     57       0
     52       0
     47       0
     32       0
     55       0
     50       0
     63       0
     61       0
     47       0
     40       0
     44       0
     56       0
     35       0
     55       0
     49       0
     52       0
     40       0
     44       0
     47       0
     27       0
     50       0
     46       0
     57       0
     47       0
     47       0
     38       0
     37       0
     42       0
     55       0
     60       0
     58       0
     35       0
     59       0
     43       0
     49       0
     34       0
     57       0
     57       0
     38       0
     36       0
     40       0
     42       0
     30       0
     48       0
     43       0
     35       0
     33       0
     34       0
     35       0
     53       0
     35       0
     35       0
     29       0
     45       0
     33       0
     45       0
     58       0
     28       0
     40       0
     44       0
     33       0
     30       0
     30       0
     30       0
     26       0
     44       0
     35       0
     46       0
     33       0
     30       0
     40       0
     39       0
     34       0
     58       0
     52       0
     24       0
     29       0
     37       0
     36       0
     51       0
     39       0
     51       0
     47       0
     42       0
     60       0
     75       0
     48       0
     82       0
     61       0
     63       0
     51       0
     76       0
     63       0
     53       0
     44       0
     55       0
     54       0
     52       0
     64       0
     52       0
     51       0
     50       0
     45       0
     42       0
     43       0
     67       0
     48       0
     44       0
     44       0
     47       0
     48       0
     47       0
     52       0
     56       0
     38       0
     58       0
     64       0
     54       0
     70       0
     76       0
     76       0
     55       0
     59       0
     61       0
     46       0
     49       0
     47       0
     66       0
     51       0
     46       0
     40       0
     49       0
     48       0
     38       0
     38       0
     36       0
     59       0
     80       0
     50       0
     53       0
     49       0
     49       0
     56       0
     37       0
     40       0
     47       0
     78       0
     50       0
     41       0
     48       0
     40       0
     28       0
     44       0
     46       0
     25       0
     58       0
     50       0
     31       0
     50       0
     48       0
     52       0
     59       0
     38       0
     44       0
     40       0
     69       0
     22       0
     42       0
     46       0
     51       0
     38       0
     53       0
     50       0
     51       0
     34       0
     48       0
     42       0
     41       0
     47       0
     28       0
     51       0
     49       0
     37       0
     32       0
     53       0
     68       0
     48       0
     55       0
     48       0
     55       0
     64       0
     48       0
     53       0
     42       0
     38       0
     34       0
     44       0
     31       0
     37       0
     54       0
     64       0
     47       0
     47       0
     38       0
     36       0
     54       0
     60       0
     57       0
     41       0
     31       0
     30       0
     27       0
     35       0
     38       0
     43       0
     32       0
     48       0
     32       0
     47       0
     48       0
     68       0
     60       0
     58       0
     53       0
     43       0
     45       0
     39       0
     41       0
     26       0
     43       0
     34       0
     49       0
     43       0
     40       0
     39       0
     34       0
     51       0
     66       0
     57       0
     33       0
     73       0
     50       0
     56       0
     21       0
     61       0
     59       0
     42       0
     70       0
     34       0
     45       0
     54       0
     62       0
     37       0
     28       0
     42       0
     26       0
     32       0
     34       0
     36       0
     54       0
     42       0
     54       0
     55       0
     42       0
     55       0
     62       0
     46       0
     57       0
     58       0
     29       0
     41       0
     25       0
     35       0
     40       0
     43       0
     37       0
     18       0
     32       0
     43       0
     39       0
     57       0
     60       0
     44       0
     47       0
     51       0
     39       0
     40       0
     34       0
     40       0
     43       0
     32       0
     36       0
     33       0
     40       0
     57       0
     66       0
     54       0
     41       0
     43       0
     46       0
     57       0
     61       0
     45       0
     51       0
     45       0
     38       0
     23       0
     36       0
     38       0
     53       0
     52       0
     52       0
     74       0
     46       0
     45       0
     57       0
     40       0
     41       0
     31       0
     38       0
     41       0
     45       0
     57       0
     52       0
     37       0
     35       0
     31       0
     37       0
     34       0
     29       0
     34       0
     34       0
     31       0
     46       0
     30       0
     43       0
     39       0
     32       0
     30       0
     44       0
     50       0
     43       0
     48       0
     46       0
     30       0
     47       0
     53       0
     54       0
     73       0
     63       0
     61       0
     73       0
     62       0
     74       0
     51       0
     49       0
     51       0
     47       0
     40       0
     27       0
     39       0
     28       0
     40       0
     23       0
     32       0
     49       0
     55       0
     48       0
     62       0
     57       0
     42       0
     55       0
     53       0
     30       0
     33       0
     35       0
     46       0
     32       0
     30       0
     39       0
     31       0
     29       0
     37       0
     56       0
     54       0
     42       0
     41       0
     45       0
     30       0
     32       0
     30       0
     45       0
     32       0
     32       0
     34       0
     52       0
     61       0
     49       0
     55       0
     54       0
     30       0
     40       0
     37       0
     33       0
     31       0
     27       0
     33       0
     49       0
     43       0
     51       0
     47       0
     41       0
     37       0
     44       0
     36       0
     36       0
     38       0
     43       0
     42       0
     39       0
     36       0
     37       0
     28       0
     31       0
     38       0
     44       0
     36       0
     41       0
     30       0
     28       0
     36       0
     35       0
     36       0
     34       0
     27       0
     41       0
     44       0
     34       0
     35       0
     42       0
     43       0
     52       0
     64       0
     56       0
     66       0
     44       0
     35       0
     38       0
     37       0
     35       0
     37       0
     34       0
     35       0
     38       0
     31       0
     43       0
     40       0
     38       0
     34       0
     40       0
     40       0
     32       0
     34       0
     30       0
     38       0
     38       0
     30       0
     38       0
     52       0
     41       0
     36       0
     49       0
     45       0
     54       0
     42       0
     50       0
     57       0
     38       0
     44       0
     40       0
     31       0
     42       0
     27       0
     31       0
     42       0
     35       0
     38       0
     27       0
     34       0
     28       0
     34       0
     33       0
     42       0
     42       0
     51       0
     37       0
     33       0
     44       0
     38       0
     42       0
     28       0
     42       0
     36       0
     29       0
     46       0
     40       0
     34       0
     38       0
     39       0
     29       0
     30       0
     45       0
     38       0
     42       0
     37       0
     45       0
     55       0
     47       0
     46       0
     37       0
     44       0
     30       0
     46       0
     51       0
     27       0
     27       0
     28       0
     46       0
     51       0
     87       0
     53       0
     56       0
     60       0
     57       0
     52       0
     39       0
     50       0
     62       0
     45       0
     49       0
     46       0
     49       0
     54       0
     52       0
     42       0
     47       0
     31       0
     39       0
     50       0
     57       0
     59       0
     63       0
     57       0
     46       0
     69       0
     68       0
     63       0
     62       0
     40       0
     46       0
     36       0
     34       0
     53       0
     23       0
     35       0
     27       0
     38       0
     33       0
     37       0
     51       0
     49       0
     50       0
     38       0
     51       0
     41       0
     58       0
     37       0
     48       0
     48       0
     41       0
     33       0
     54       0
     48       0
     39       0
     59       0
     43       0
     37       0
     51       0
     63       0
     46       0
     67       0
     41       0
     41       0
     42       0
     45       0
     34       0
     37       0
     34       0
     42       0
     44       0
     47       0
     33       0
     48       0
     31       0
     30       0
     43       0
     41       0
     34       0
     44       0
     31       0
     53       0
     57       0
     47       0
     49       0
     51       0
     54       0
     36       0
     28       0
     36       0
     50       0
     31       0
     52       0
     38       0
     49       0
     42       0
     50       0
     35       0
     43       0
     41       0
     44       0
     41       0
     52       0
     40       0
     27       0
     43       0
     24       0
     44       0
     31       0
     48       0
     46       0
     52       0
     63       0
     74       0
     39       0
     44       0
     37       0
     42       0
     39       0
     44       0
     45       0
     46       0
     36       0
     58       0
     36       0
     50       0
     56       0
     48       0
     35       0
     53       0
     47       0
     42       0
     40       0
     30       0
     52       0
     50       0
     61       0
     56       0
     54       0
     52       0
     48       0
     65       0
     67       0
     60       0
     60       0
     43       0
     79       0
     62       0
     45       0
     56       0
     35       0
     47       0
     40       0
     45       0
     37       0
     38       0
     44       0
     55       0
     49       0
     38       0
     44       0
     46       0
     44       0
     40       0
     44       0
     52       0
     78       0
     48       0
     66       0
     71       0
     68       0
     57       0
     54       0
     72       0
     58       0
     70       0
     54       0
     60       0
     46       0
     61       0
     71       0
     52       0
     55       0
     46       0
     53       0
     42       0
     52       0
     48       0
     57       0
     54       0
     66       0
     47       0
     63       0
     53       0
     42       0
     54       0
     39       0
     45       0
     42       0
     49       0
     44       0
     40       0
     23       0
     43       0
     49       0
     49       0
     51       0
     49       0
     44       0
     51       0
     63       0
     53       0
     36       0
     37       0
     36       0
     50       0
     43       0
     33       0
     43       0
     46       0
     49       0
     39       0
     34       0
     60       0
     56       0
     55       0
     51       0
     48       0
     49       0
     50       0
     51       0
     47       0
     52       0
     59       0
     37       0
     30       0
     35       0
     39       0
     32       0
     35       0
     63       0
     57       0
     47       0
     37       0
     35       0
     44       0
     40       0
     49       0
     45       0
     56       0
     44       0
     44       0
     36       0
     25       0
     36       0
     42       0
     41       0
     51       0
     28       0
     40       0
     22       0
     34       0
     34       0
     36       0
     40       0
     40       0
     33       0
     41       0
     41       0
     34       0
     28       0
     21       0
     54       0
     57       0
     59       0
     45       0
     42       0
     43       0
     47       3
     29       0
     32       0
     41       0
     31       0
     30       0
     39       0
     32       0
     27       0
     39       0
     35       0
     49       0
     71       0
     55       0
     67       0
     52       0
     52       0
     41       0
     67       0
     46       0
     53       0
     56       0
     48       0
     50       0
     57       0
     41       0
     72       0
     55       0
     55       0
     58       0
     75       0
     77       0
     50       0
     66       0
     35       0
     39       0
     70       0
     46       0
     72       0
     59       0
     70       0
     70       0
     74       0
     60       0
     55       0
     58       0
     62       0
     51       0
     54       0
     66       0
     75       0
     29       0
     55       0
     56       0
     64       0
     69       0
     55       0
     44       0
     55       0
     51       0
     64       0
     58       0
     73       0
     65       0
     36       0
     61       0
     62       0
     66       0
     46       0
     53       0
     49       0
     49       0
     57       0
     55       0
     41       0
     47       0
     51       0
     52       0
     54       0
     47       0
     43       0
     43       0
     50       0
     45       0
     33       0
     41       0
     34       0
     33       0
     40       0
     56       0
     65       0
     61       0
     66       0
     67       0
     61       0
     58       0
     36       0
     47       0
     50       0
     67       0
     62       0
     61       0
     60       0
     47       0
     75       0
     59       0
     59       0
     56       0
     78       0
     44       0
     62       0
     50       0
     65       0
     59       0
     49       0
     56       0
     77       0
     63       0
     56       0
     51       0
     58       0
     71       0
     54       0
     42       0
     60       0
     43       0
     42       0
     59       0
     46       0
     53       0
     41       0
     35       0
     28       0
     37       0
     35       0
     34       0
     52       0
     46       0
     30       0
     29       0
     44       0
     40       0
     37       0
     41       0
     37       0
     49      15
     58      16
     57      20
     53       0
     61      16
     47       0
     63       1
     52       3
     58       5
     75       5
     71      10
     63      18
     68       1
     51       0
     48       0
     56       0
     51       0
     71       0
     53       0
     77       0
     65       0
     67       0
     54       0
     42       0
     41       0
     53       0
     41       0
     49       0
     38       0
     44       0
     30       0
     45       0
     67       0
     58       0
     63       0
     58       0
     58       0
     52       0
     39       0
     40       0
     47       0
     35       0
     47       0
     38       0
     34       0
     49       0
     52       0
     52       0
     43       0
     41       0
     56       0
     36       0
     49       0
     53       0
     63       0
     65       0
     68       0
     74       0
     48       0
     68       0
     50       0
     56       0
     59       0
     52       0
     52       0
     49       0
     50       0
     55       0
     55       0
     49       0
     52       0
     41       0
     58       0
     63       0
     54       0
     49       0
     71       0
     46       0
     42       0
     54       0
     70       0
     62       0
     46       0
     54       0
     72       0
     51       0
     73       0
     81       0
     44       0
     69       0
     45       0
     47       0
     61       0
     45       0
     57       0
     42       0
     40       0
     41       0
     38       0
     46       0
     61       0
     41       0
     61       0
     52       0
     61       0
     38       0
     60       0
     58       0
     78       0
     56       0
     70       0
     53       0
     29       0
     52       0
     63       0
     43       0
     41       0
     49       0
     44       0
     37       0
     44       0
     39       0
     60       0
     49       0
     42       0
     71       0
     58       0
     58       0
     61       0
     69       0
     45       0
     48       0
     37       0
     32       0
     29       0
     37       0
     45       0
     51       0
     55       0
     74       0
     57       0
     58       0
     47       0
     57       0
     48       0
     39       0
     57       0
     62       0
     48       0
     70       0
     84       0
     62       0
     62       0
     54       0
     64       0
     57       0
     62       0
     50       0
     43       0
     35       0
     70       0
     57       0
     51       0
     50       0
     51       0
     40       0
     42       4
     32       0
     44       0
     50       0
     45       0
     40       0
     40       0
     46       0
     45       0
     47       0
     62       0
     43       0
     52       0
     37       0
     53       0
     52       0
     30       0
     18       0
     43       0
     28       0
     47       0
     50       0
     38       0
     25       0
     45       0
     37       0
     30       0
     30       0
     47       0
     31       0
     38       0
     51       0
     59       0
     32       0
     33       0
     34       0
     23       0
     34       0
     41       0
     34       0
     40       0
     47       0
     47       0
     47       0
     37       0
     34       8
     32       1
     38       0
     50       0
     66       0
     79       0
     68       0
     48       0
     43       0
     39       0
     45       0
     36       0
     43       0
     43       0
     49       0
     33       0
     28       0
     29       0
     29       0
     43       0
     38       0
     32       0
     34       0
     47       0
     36       0
     39       0
     33       0
     31       0
     48       0
     50       0
     46       0
     24       0
     58       0
     37       0
     49       0
     33       0
     38       0
     53       0
     34       0
     31       0
     32       0
     42       0
     33       0
     40       0
     34       0
     49       0
     28       0
     40       0
     47       0
     58       0
     73       0
     61       0
     61       0
     44       0
     73       0
     64       0
     77       0
     80       0
     74       0
     82       0
     56       0
     59       0
     59       0
     65       0
     50       0
     60       0
     52       0
     61       0
     67       0
     44       0
     72       0
     78       0
     24       0
     45       0
     39       0
     54       0
     47       0
     54       0
     45       0
     34       0
     55       0
     44       0
     34       0
     47       0
     42       0
     54       0
     49       0
     34       0
     27       0
     39       0
     42       0
     34       0
     45       0
     38       0
     42       0
     47       0
     75       0
     53       0
     55       0
     59       0
     55       0
     47       0
     52       0
     61       0
     84       0
     42       0
     50       0
     35       0
     36       0
     43       0
     41       0
     47       0
     27       0
     42       0
     29      12
     42       0
     34       0
     40       0
     30       0
     37       0
     48       0
     37       0
     21       0
     52       0
     29       0
     41       0
     34       0
     15       0
     35       0
     43       0
     36       0
     37       0
     47       0
     38       0
     33       0
     53       0
     38       0
     42       0
     45       0
     59       0
     33       0
     34       0
     39       0
     26       0
     33       0
     36       0
     32       0
     50       0
     22       0
     56       0
     42       0
     42       0
     32       0
     37       0
     37       0
     53       0
     44       0
     30       0
     47       0
     38       0
     30       0
     36       0
     48       0
     42       0
     45       0
     44       0
     65       0
     54       0
     84       0
     81       0
     55       0
     61       0
     60       0
     56       0
     50       0
     34       0
     48       0
     75       0
     54       0
     51       0
     37       0
     43       0
     44       0
     76       0
     58       0
     44       0
     58       0
     48       0
     46       0
     52       0
     51       0
     75       0
     66       0
     57       0
     60       0
     43       0
     30       0
     67       0
     61       0
     55       0
     49       0
     55       0
     64       0
     52       0
     41       0
     68       0
     54       0
     33       0
     48       0
     57       0
     53       0
     58       0
     55       0
     51       0
     54       0
     63       0
     50       0
     64       0
     41       0
     38       0
     45       0
     57       0
     37       0
     48       0
     48       0
     43       0
     34       0
     47       0
     47       0
     41       0
     55       0
     42       0
     66       0
     47       0
     46       0
     40       0
     57       0
     61       0
     66       0
     54       0
     53       0
     63       0
     45       0
     52       0
     40       0
     67       0
     56       0
     54       0
     52       0
     37       0
     53       0
     55       0
     40       0
     25       0
     43       0
     33       0
     37       0
     34       0
     32       0
     32       0
     42       0
     43       0
     47       0
     35       0
     39       0
     44       0
     41       0
     42       0
     32       0
     23       0
     46       0
     42       0
     35       0
     40       0
     40       0
     30       0
     41       0
     47       0
     48       0
     33       0
     29       0
     59       0
     48       0
     46       0
     44       0
     53       0
     42       0
     55       0
     38       0
     25       0
     24       0
     34       0
     35       0
     47       0
     34       0
     47       0
     32       0
     31       0
     30       0
     35       0
     42       0
     44       0
     47       0
     23       0
     40       0
     51       0
     46       0
     44       0
     40       0
     39       0
     37       0
     35       0
     31       0
     33       0
     24       0
     43       0
     34       0
     32       0
     48       0
     33       0
     39       0
     45       0
     58       0
     36       0
     46       0
     21       0
     19       0
     39       0
     46       0
     39       0
     44       0
     43       0
     41       0
     26       0
     30       0
     35       0
     29       0
     37       0
     41       0
     34       0
     29       0
     43       0
     51       0
     34       0
     33       0
     38       0
     36       0
     34       0
     31       0
     24       0
     41       0
     30       0
     42       0
     36       0
     35       0
     26       0
     36       0
     39       0
     43       0
     43       0
     37       0
     34       0
     37       0
     21       0
     29       0
     33       0
     36       0
     35       0
     27       0
     27       0
     44       0
     43       0
     57       0
     59       0
     59       0
     45       0
     45       0
     29       0
     35       0
     32       0
     34       0
     42       0
     26       0
     39       0
     36       0
     37       0
     28       0
     26       0
     43       0
     34       0
     47       0
     53       0
     34       0
     28       0
     59       0
     66       0
     74       0
     50       0
     58       0
     46       0
     51       0
     38       0
     46       0
     73       0
     79       8
     67       0
     44       0
     20       0
     40       0
     49       0
     23       0
     42       0
     72       0
     43       0
     46       0
     59       0
     60       0
     40       0
     51       0
     64       0
     61       0
     36       0
     72       0
     44       0
     64       0
     40       0
     49       0
     51       0
     41       0
     38       0
     45       0
     40       0
     37       0
     55       0
     41       0
     57       0
     40       0
     44       0
     42       0
     55       0
     53       0
     42       0
     54       0
     27       0
     57       0
     29       0
     56       0
     56       0
     60       0
     53       0
     54       0
     53       0
     42       0
     42       0
     54       0
     63       0
     67       0
     37       0
     30       0
     27       0
     34       0
     40       0
     33       0
     22       0
     31       0
     47       0
     38       0
     34       0
     44       0
     28       0
     32       0
     36       0
     43       0
     34       0
     31       0
     28       0
     28       0
      2       0
     18       0
     23       0
     22       0
     40       0
     23       0
     36       0
     47       0
     25       0
     31       0
     31       0
     25       0
     29       0
     40       0
     52       0
     38       2
     60       5
     49       1
     49       0
     33      10
     48       9
     33       0
     27       4
     32      10
     32       3
     33      12
     32       7
     27       2
     46       0
     39       0
     19       0
     28       0
     53       0
     36       0
     23       0
     34       0
     23       0
     46       0
     27       0
     28       0
     31       0
     43       0
     44       0
     47       0
     38       0
     31       0
     25       0
     36       0
     35       0
     23       0
     46       0
     32       0
     31       0
     41       0
     31       0
     43       0
     33       0
     41       0
     46       0
     31       0
     30       0
     51       0
     36       0
     33       0
     29       0
     39       0
     53       0
     44       0
     51       0
     52       0
     42       0
     38       0
     34       0
     38       0
     23       0
     46       0
     25       0
     34       0
     43       0
     32       0
     35       0
     39       0
     24       0
     40       0
     46       0
     36       0
     59       0
     34       0
     45       0
     31       0
     36       0
     47       0
     47       0
     39       0
     42       0
     27       0
     44       0
     45       0
     51       0
     26       0
     28       0
     24       0
     23       0
     31       0
     43       0
     41       0
     23       0
     54       0
     39       0
     56       0
     36       0
     47       0
     38       0
     30       0
     25       0
     38       0
     32       0
     25       0
     31       0
     41       0
     36       0
     48       0
     55       0
     53       0
     46       0
     54       0
     50       0
     46       0
     50       0
     41       0
     37       0
     38       0
     18       0
     48       0
     33       0
     35       0
     32       0
     25       0
     27       0
     18       0
     27       0
     41       0
     33       0
     21       0
     25       0
     44       0
     49       0
     38       0
     50       0
     50       0
     36       0
     27       0
     49       0
     44       0
     41       0
     33       0
     57       0
     28       0
     26       0
     18       0
     38       0
     36       0
     26       0
     32       0
     28       0
      5       0
     29       0
     33       0
     30       0
     29       0
     12       0
     30       0
     51       0
     12       0
     45       0
     38       0
     63       0
     43       0
     36       0
     34       0
     35       0
     49       0
     40       0
     27       0
     36       0
     31       0
     35       0
     45       0
     28       0
     27       0
     15       0
     29       0
     30       0
     28       0
     42       0
     31       0
     32       0
     31       0
     35       0
     28       0
     60       0
     47       0
     42       0
     33       0
     31       0
     22       0
     15       0
     15       0
     18       0
     37       0
     16       0
     26       0
     18       0
     23       0
     37       0
     41       0
     29       0
     31       0
     15       0
     23       0
     17       0
     28       0
     16       0
      1       0
      9       0
     21       0
     13       0
     13       0
     30       0
     12       0
     26       0
     22       0
     18       0
     16       0
     25       0
     10       0
     10       0
     21       0
     28       0
     24       0
     29       0
     31       0
     25       0
     29       0
     33       0
     27       0
     28       0
     29       0
     33       0
     28       0
     33       0
     27       0
     31       0
     42       0
     26       0
     25       0
     33       0
     38       0
     31       0
     19       0
     29       0
     36       0
     20       0
      9       0
     35       0
     28       0
     19       0
     49       0
     22       0
     39       0
     32       0
     19       0
     36       0
     28       0
     34       0
     31       0
     18       0
     39       0
     26       0
      8       0
      9       0
      5       0
      7       0
      0       0
      0       0
      0       0
      0       0
      0       0
      0       0
      0       0
      0       0
      0       0
      0       0
      0       0
      0       0
      0       0
      2       0
      0       0
      0       0
      6       0
     15       0
     33       0
     29       0
     23       0
     25       0
     22       0
     24       0
     31       0
     28       0
     31       0
     30       0
     24       0
     23       0
     24       0
     32       0
     30       0
     25       0
     21       0
     41       0
     26       0
     26       0
     22       0
     26       0
     22       0
     21       0
     28       0
     23       0
     24       0
     23       0
     27       0
     33       0
     40       0
     40       0
     30       0
     22       0
     25       0
     22       0
     19       0
     22       0
     17       0
     18       0
     16       0
     26       0
     26       0
     22       0
     16       0
     18       0
     30       0
     34       0
     17       0
     18       0
     14       0
     14       0
     32       0
      9       0
     10       0
     17       0
     13       0
      7       0
      0       0
      0       0
      0       0
      0       0
      3       0
      0       0
      0       0
      4       0
      0       0
      0       0
      8       0
      7       0
      8       0
     10       0
      7       0
     13       0
     13       0
      8       0
     10       0
     19       0
     30       0
     33       0
     49       0
     44       0
     36       0
     15       0
      7       0
     21       0
     25       0
     16       0
     24       0
     41       0
     37       0
     24       0
     26       0
     19       0
     23       0
     29       0
     22       0
     11       0
      9       0
     24       0
     18       0
     33       0
     26       0
     23       0
     18       0
     12       0
     26       0
     13       0
     23       0
     14       0
     19       0
     18       0
      9       0
     20       0
     19       0
     31       0
     20       0
     33       0
     28       0
      4       0
     38       0
     18       0
     29       0
     20       0
     21       0
     34       0
     16       0
     36       0
     30       0
     27       0
     37       0
     35       0
     40       0
     38       0
     35       0
     35       0
     15       0
     18       0
     30       0
     25       0
     29       0
     42       0
     42       0
     41       0
     34       0
     42       0
     41       0
     36       0
     10       0
     25       0
     13       0
     56       0
     24       0
     16       0
     21       0
     36       0
     33       0
     34       0
     37       0
     33       0
     31       0
      4       0
      0       0
      0       0
      0       0
      0       0
      0       0
      0       0
      0       0
      0       0
      0       0
      1       0
      9       0
      3       0
      0       0
      0       0
     11       0
      1       0
     12       0
      3       0
      0       0
     23       0
      9       0
     17       0
      0       0
      1       0
      0       0
      0       0
      0       0
      0       0
      0       0
      0       0
      0       0
      1       0
      5       6
      5       8
      3       0
     11       0
      0       0
      0       0
      0       0
      0       0
      0       0
      0       0
      0       0
      0       0
      0       0
      0       0
      0       0
      0       0
      0       0
      0       0
      0       0
      0       0
      0       0
      0       0
      0       0
      0       0
      0       0
      0       0
      0       0
      0       0
      0       0
      0       0
      0       0
      0       0
      0       0
      0       0
      0       0
      0       0
      0       0
      0       0
      0       0
      0       0
      0       0
      0       0
      0       0
      0      10
      0       3
      0       8
      0       5
      0       9
      0       0
      0      13
      0      15
      0       0
      0       0
      0       9
      0       0
      1       0
      0       0
      1       3
      0       0
      0       0
      1       0
      0       0
      0       0
      0       0
      0       0
      0       0
      0       0
      0       0
      0       0
      0       0
      0       0
      0       0
      0       0
      0       0
      0       0
      0       0
      0       0
      0       0
      0       0
      0       0
      0       0
      0      12
      0       0
      0       0
      0       0
      0       0
      0       0
      0       0
      0       0
      0       0
      0       0
      0       0
      2       0
      0       0
      0       0
      0       0
      3       0
      0       0
      0       0
      0       0
      0       0
      0       0
      0       0
      0       0
      0       0
      0       0
      0       0
      0       0
      0       0
      0       0
      0       0
      0       0
      0       0
      0       0
      0       0
      0       0
      0       0
      0       0
      0       0
      0       0
      0       0
      0       0
      0       0
      0       0
      0       0
      0       0
      0       0
      0       0
      0       0
      0       0
      0       0
      0       0
      0       0
      0       0
      0       0
      0       0
      0       0
      0       0
      0       0
      0       0
      0       0
      0       0
      0       0
      0       0
      0       0
      0       0
      0       0
      0       0
      0       0
      0       0
      0       0
      0       0
      0       0
      0       0
      0       0
      0       0
      0       0
      0       0
      0       0
      0       0
      0       0
      0       0
      0       0
      0       0
      0       0
      0       0
      0       0
      0       0
      0       0
      0       0
      0       0
      0       0
      0       0
      0       0
      0       0
      0       0
      0       0
      0       0
      0       0
      0       0
      0       0
      0       0
      0       0
      0       0
      0       0
      0       0
      0       0
      0       0
      0       0
      0       0
      0       0
      0       0
      0       0
      0       0
      0       0
      0       0
      0       0
      0       0
      0       0
      0       0
      0       0
      0       0
      0       0
      0       0
      0       0
      0       0
      0       0
      0       0
      0       0
      0       0
      0       0
      0       0
      0       0
      0       0
      0       0
      0       0
      0       0
      0       0
      0       0
      0       0
      0       0
      0       0
      0       0
      0       0
      0       0
      0       0
      0       0
      0       0
      0       0
      0       0
      0       0
      0       0
      0       0
      0       0
      0       0
      0       0
      0       0
      0       0
      0       0
      0       0
      0       0
      0       0
      0       0
      0       0
      0       0
      0       0
      0       0
      0       0
      0       0
      0       0
      0       0
      0       0
      0       0
      0       0
      0       0
      0       0
      0       0
      0       0
      0       0
      0       0
      0       0
      0       0
      0       0
      0       0
      0       0
      0       0
      0       0
      0       0
      0       0
      0       0
      0       0
      0       0
      0       0
      0       0
      0       0
      0       0
      0       0
      0       0
      0       0
      0       0
      0       0
      0       0
      0       0
      0       0
      0       0
      0       0
      0       0
      0       0
      0       0
      0       0
      0       0
      0       0
      0       0
      0       0
      0       0
      0       0
      0       0
      0       0
      0       0
      0       0
      0       0
      0       0
      0       0
      0       0
      0       0
      0       0
      0       0
      0       0
      0       0
      0       0
      0       0
      0       0
      0       0
      0       0
      0       0
      0       0
      0       0
      0       0
      0       0
      0       0
      0       0
      0       0
      0       0
      0       0
      0       0
      0       0
      0       0
      0       0
      0       0
      0       0
      0       0
      0       0
      0       0
      0       0
      0       0
      0       0
      0       0
      0       0
      0       0
      0       0
      0       0
      0       0
      0       0
      0       0
      0       0
      0       0
      0       0
      0       0
      0       0
      0       0
      0       0
      0       0
      0       0
      0       0
      0       0
      0       0
      0       0
      0       0
      0       0
      0       0
      0       0
      0       0
      0       0
      0       0
      0       0
      0       0
      0       0
      0       0
      0       0
      0       0
      0       0
      0       0
      0       0
      0       0
      0       0
      0       0
      0       0
      0       0
      0       0
      0       0
      0       0
      0       0
      0       0
      0       0
      0       0
      0       0
      0       0
      0       0
      0       0
      0       0
      0       0
      0       0
      0       0
      0       0
      0       0
      0       0
      0       0
      0       0
      0       0
      0       0
      0       0
      0       0
      0       0
      0       0
      0       0
      0       0
      0       0
      0       0
      0       0
      0       0
      0       0
      0       0
      0       0
      0       0
      0       0
      0       0
      0       0
      0       0
      0       0
      0       0
      0       0
      0       0
      0       0
      0       0
      0       0
      0       0
      0       0
      0       0
      0       0
      0       0
      0       0
      0       0
      0       0
      0       0
      0       0
      0       0
      0       0
      0       0
      0       0
      0       0
      0       0
      0       0
      0       0
      0       0
      0       0
      0       0
      0       0
      0       0
      0       0
      0       0
      0       0
      0       0
      0       0
      0       0
      0       0
      0       0
      0       0
      0       0
      0       0
      0       0
      0       0
      0       0
      0       0
      0       0
      0       0
      0       0
      0       0
      0       0
      0       0
      0       0
      0       0
      0       0
      0       0
      0       0
      0       0
      0       0
      0       0
      0       0
      0       0
      0       0
      0       0
      0       0
      0       0
      0       0
      0       0
      0       0
      0       0
      0       0
      0       0
      0       0
      0       0
      0       0
      0       0
      0       0
      0       0
      0       0
      0       0
      0       0
      0       0
      0       0
      0       0
      0       0
      0       0
      0       0
      0       0
      0       0
      0       0
      0       0
      0       0
      0       0
      0       0
      0       0
      0       0
      0       0
      0       0
      0       0
      0       0
      0       0
      0       0
      0       0
      0       0
      0       0
      0       0
      0       0
      0       0
      0       0
      0       0
      0       0
      0       0
      0       0
      0       0
      0       0
      0       0
      0       0
      0       0
      0       0
      0       0
      0       0
      0       0
      0       0
      0       0
      0       0
      0       0
      0       0
      0       0
      0       0
      0       0
      0       0
      0       0
      0       0
      0       0
      0       0
      0       0
      0       0
      0       0
      0       0
      0       0
      0       0
      0       0
      0       0
      0       0
      0       0
      0       0
      0       0
      0       0
      0       0
      0       0
      0       0
      0       0
      0       0
      0       0
      0       0
      0       0
      0       0
      0       0
      0       0
      0       0
      0       0
      0       0
      0       0
      0       0
      0       0
      0       0
      0       0
      0       0
      0       0
      0       0
      0       0
      0       0
      0       0
      0       0
      0       0
      0       0
      0       0
      0       0
      0       0
      0       0
      0       0
      0       0
      0       0
      0       0
      0       0
      0       6
      0       4
      0       0
      0       0
      0       0
      0       0
      0       0
      0       0
      0       0
      0       0
      0       0
      0       0
      0       0
      0       0
      0       0
      0       0
      0       0
      0       0
      0       0
      0       0
      0       0
      0       0
      0       0
      0       0
      0       0
      0       0
      0       0
      0       0
      0       0
      0       0
      0       0
      0       0
      0       0
      0       0
      0       0
      0       0
      0       0
      0       0
      0      10
      0       5
      0      12
      0       7
      0      14
      0      17
      0      16
      0      16
      0       2
      0      16
      0      13
      0      20
      0       6
      0      17
      0      10
      0      18
      0      20
      0      10
      0      12
      0      32
      0      20
      0       6
      0       0
      0      16
      0      17
      0      21
      0       2
      0      12
      0       0
      0       7
      0       0
      0       0
      0       0
      0       0
      0       0
      0       0
      0       0
      0       0
      0       0
      0       0
      0       0
      0       0
      0       0
      0       0
      0       0
      0       0
      0       0
      0       0
      0       0
      0       0
      0       0
      0       0
      0       0
      0       0
      0       0
      0       0
      0       0
      0       0
      0       0
      0       0
      0       0
      0       0
      0       0
      0       0
      0       0
      0       0
      0       0
      0       0
      0       0
      0       0
      0       0
      0       0
      0       0
      0       0
      0       0
      0       0
      0       0
      0       0
      0       0
      0       0
      0       0
      0       0
      0       0
      0       0
      0       0
      0       0
      0       0
      0       0
      0       0
      0       0
      0       0
      0       0
      0       0
      0       0
      0       0
      0       0
      0       0
      0       0
      0       0
      0       0
      0       0
      0       0
      0       0
      0       0
      0       0
      0       9
      0       0
      0      19
      0      13
      0      28
      0      23
      0      25
      0      19
      0      13
      0      17
      0      22
      0      26
      0       9
      0      21
      0      16
      0       9
      0      16
      0      16
      0       4
      0       0
      0       7
      0       0
      0      16
      0      15
      0       7
      0      24
      0      21
     10      15
     11       9
      0      16
      0      27
      0      15
      0      14
      0      18
      0      16
      0       7
      0       0
      0      13
      0      12
      0       9
      0       0
      0       2
      0       2
      0      10
      0      18
      0       7
      0       0
      0       0
      0       0
      0       0
      0       0
      0       0
      0       0
      0       0
      0       0
      0       0
      0       2
      0      12
      0       0
      0       9
      0      19
      0      11
      0      10
      0      13
      0      15
      0      11
      0      28
      0      16
      0      56
      0      39
      0      54
      0      22
      0      21
      0      27
      0      32
      0      32
      0      10
      0      45
      0      27
      0      36
      0      16
      0      17
      0      11
      0      11
      0      30
      0      22
      0       7
      0      15
      0      25
      0      33
      0      34
      0      31
      0      22
      0      21
      0      15
      0      21
      0      18
      0      22
      0      14
      0      17
      0      10
      0      13
      0      22
      0      16
      0      20
      0       7
      0      34
      0      49
      0      53
      0      45
      0      54
      0      51
      0      54
      0      42
      0      30
      0      38
      0      21
      0      37
      0      39
      0      27
      0      28
      0      22
      0      25
      0      32
      0      44
      0      32
      0      39
      0      44
      0      29
      0      34
      0      34
      0      15
      0      39
      0      36
      0      33
      0      45
      0      25
      0      31
      0      11
      0      54
      0      45
      0      50
      0      49
      0      45
      0      37
      0      35
      0      26
      2      32
      2      61
      0      29
      3      32
      0      30
      0      31
      0      21
      3      32
      8      22
      1      25
      0      28
      0      53
      2      38
      0      21
      0      37
      0      15
      0      20
      0      38
      0      38
      0       8
      0      18
      7      24
      0      27
      0      40
      0      26
      0      34
      0      36
      0      25
      0      28
      0      30
      0      47
      0      32
      0      32
      2      26
      4      21
      0      47
      0      27
      0      26
      0      37
      1      15
      0      22
      0      27
      0      23
      0      30
      0      54
      0      16
      0      19
      0      26
      1      44
      0      42
      0      28
      0      33
      0      20
      0      24
      0      30
      0      38
      0      39
      0      30
      0      23
      0      25
      0       9
      0      12
      0      19
      0      18
      0      21
      0      13
      0      34
      0      12
      0      26
      0      42
      0      37
      0      40
      0      41
      0      46
      0      52
      0      39
      0      35
      0      39
      0      47
      0      52
      0      46
      0      60
      1      56
      0      61
      0      35
      3      65
      0      24
      0      37
      0      50
      0      37
      0      56
      1      71
      0      76
      0      68
      0      60
      0      73
      0      52
      0      53
      0      57
      0      65
      0      56
      0      77
      0      76
      0     114
      0      71
      0     108
      0      97
      0      93
      0     102
      0     110
      0     101
      0     103
      0      98
      0     104
      0     101
      0      82
      6     113
      0      67
      0     104
      0      66
      0      85
      0     104
      0     101
      0      77
      0     105
      0     111
      0      89
      0     104
      0      84
      0     104
      0      85
      0      66
      0      86
      0      76
      0      89
      0      77
      0      86
      0      64
      0      69
      0      78
      0      88
      0      82
      0      81
      0      93
      0      49
      0      70
      0      77
      0      88
      0      62
      0      95
      0      82
      0     105
      0      86
      0      95
      0      88
      0      84
      0      83
      0      86
      0      99
      0      59
      0      81
      0      66
      0      79
      0      88
      0     107
      0     103
      0     103
      0      99
      0     106
      0      76
      0      71
      0      79
      0      73
      0      65
      0      84
      0      73
      0      79
      0      72
      0      81
      0      86
      0      58
      0      67
      0      74
      0      62
      0      66
      0      70
      0      72
      0      79
      0      74
      0      65
      0     111
      0      95
      0     122
      0      94
      0      88
      0     102
      0     112
      0     112
      0      81
      0      98
      0      72
      0      97
      0      74
      0      99
      0      95
      0      91
      1      96
      0      93
      0      88
      0     104
      0      79
      0     102
      0      92
      0     100
      0      66
      0     112
      0      92
      0      68
      0      69
      0     111
      0      97
      0      98
      0     112
      0      87
      0      81
      0      95
      0      84
      0      99
      0      99
      0      92
      0      77
      0      97
      0     102
      0      84
      0     102
      0      83
      0      93
      7      77
      0      88
      0      93
      0     118
     10      77
      4      91
      0     117
      0      89
      0     103
      1      70
      0      74
      0     108
      4      78
      5     119
      0      96
      5     108
      8     112
      0      85
      6      92
      8     112
      0      94
      0      93
      0      80
      9      94
      5      94
      0      69
      0      83
      0      66
      0      98
      0      98
      0      79
      0      88
      0      75
      0      66
      0      75
      0      75
      0     112
      0     108
      0     108
      0     102
      0      93
      0      91
      0     100
      0      82
      0      73
      0      72
      0      62
      2      83
      0      65
      4      91
      4      86
      5      97
      0      71
      6      79
      8      72
      5      92
      2     101
      0      90
      0      84
      0      69
      0      64
      0      77
      0      71
      0      89
      0     122
      0      82
      1      76
      1      67
      0      79
      0      73
      0      86
      0      80
      0     111
      0      73
      6      96
      0     100
      1      83
      0      98
      0      83
      0     101
      0      93
      0     119
      0     115
      0     114
      0      78
      0      66
      0      78
      3     122
      5     128
      8     108
      3     102
      0     110
      5      79
      1      78
      2      67
      5      75
      1      89
      0      95
      0     111
      0      87
      0     122
      0     114
      0      85
      0      68
      0      78
      0      93
      0      96
      0      82
      0     100
      0      86
      0      81
      0      78
      0     110
      0     123
      0     124
      0     100
      0     117
      2     103
      3     114
      9     103
      7     113
      1     135
      9      74
      2      85
      0      97
      0      91
      1      97
      5      98
     14     101
      3      83
      3      99
     13     109
      7      92
     11      90
     12      90
     13      87
      3      85
      2     107
      4     115
      0     106
      0     101
      0     115
      0      93
      0      95
      0     101
      0      97
      0     109
      0      86
      0      85
      0      88
      0      94
      0     111
      0      79
      0      95
      7      87
      1      82
      0      90
      0      89
      0      75
      0     103
      0      89
      0     105
      0      91
      0      88
      0      75
      0      89
      0     100
      0     111
      0     113
      0     105
      0     105
      0      95
      0     120
      0     107
      0      80
      0      91
      0      95
      0      66
      0      89
      0     120
      0     101
      0     114
      0      96
      0     105
      0      74
      0     104
      0      68
      0      84
      0     112
      0      80
      0      92
      0      75
      0     108
      8     118
      6     119
      0     109
      0      91
      0      96
      0      98
      0     103
      0      90
      0     112
      0      86
      0     109
      0      85
      0      99
      0      91
      0      93
      0     121
      0     132
      0     118
      0      97
      0      91
      3     100
      0      91
      0     101
      0     109
      0      95
      0      88
      0      66
      1      75
      0      98
      0      76
      0      81
      0      81
      0      76
      0      93
      0     107
      0     109
      0     112
      0     119
      0     114
      0      96
      0      92
      0      86
      0      98
      0     110
      0      87
      0      82
      0      81
      0      84
      0     111
      0      98
      0      74
      0      96
      0     111
      0      66
      0     111
      0      85
      0      61
      0     102
      0      84
      0      90
      0     111
      0      92
      0      96
      0     104
      0      98
      0      85
      0      77
      0      60
      0      58
      0      81
      0      83
      0      85
      0     119
      0     115
      0      76
      0     102
      0      92
      0      80
      0      92
      0     111
      0      77
      0     100
      0      96
      0     111
      0      93
      0      82
      0      78
      0      68
      0      78
      0      88
      0      67
      0      61
      0      73
      0      91
      0      88
      0      91
      0      88
      0      71
      0      57
      0      89
      0      85
      0      85
      0      68
      0      84
      0      76
      0      86
      0     110
      0     149
      0     102
      0      81
      0      83
      0     105
      0     113
      0     107
      0      90
      0     110
      0     104
      0     112
      0      87
      0      87
      0     129
      0     123
      6     124
      5     112
      4     127
      0     107
      3     128
      0     123
      0     102
      4     115
      0     112
      0     110
      0      92
      0     114
      0     125
      0     100
      1     102
      0     103
      0      98
      0      90
      0      92
      0     110
      0     115
      0     109
      0     101
      0     105
      0     102
      0     103
      0     135
      0     118
      0     116
      0     114
      0     111
      0     110
      0     106
      0     116
      0     114
      0     126
      0      91
      0     109
      0     111
      0     118
      0     129
      0      96
      0      69
      0      82
      0      77
      0      87
      0      82
      0      62
      0      92
      0      72
      0      74
      0      88
      0      88
      0      85
      0     116
      0      80
      0      70
      0      66
      0     122
      0     109
      0     113
      0     129
      0     121
      0     116
      0      94
      0      87
      0     105
      0      90
      0     104
      0     100
      0     100
      0      90
      0      76
      0      92
      0      99
      0      63
      0      86
      0      85
      0      77
      0      94
      0      88
      0      80
      0      72
      0      86
      0      86
      0      93
      0     106
      0     104
      0     102
      0     120
      0     117
      0      90
      0      91
      0      95
      0     109
      0     120
      0      97
      0      77
      0     103
      0     104
      0     100
      0      93
      0      99
      0     107
      0      77
      0     115
      0      88
      0      88
      0      74
      0      75
      0      82
      0     117
      0      96
      0      95
      0     106
      0      86
      0     113
      0     123
      0      88
      0     121
      0     113
      0      98
      0     101
      0     110
      0     111
      0      80
      0      96
      0     103
      0     111
      0     102
      0     100
      0      78
      0      84
      0      83
      0      74
      0      85
      0      95
      0     120
      0      97
      0     127
      0      94
      0      88
      0     101
      0      86
      0     107
      0      99
      0     109
      0     108
      0      82
      0     126
      0     106
      0     118
      0     101
      0      91
      0     108
      0     109
      0     117
      0     103
      0     108
      0     104
      0     102
      0     103
      0     103
      0     104
      0     114
      0     124
      0     123
      0     123
      0     105
      0     114
      0      89
      0      95
      0     114
      0      86
      0     105
      0     130
      0     124
      0     114
      0     122
      0     102
      0     126
      0      92
      0      82
      0      92
      0      85
      0      85
      0     103
      0     103
      0      90
      0     115
      0     125
      0     145
      0     142
      0     133
      0     102
      0     123
      0     129
      0     120
      0     130
      0     122
      0      91
      0     108
      0     116
      0     138
      0     115
      0     117
      0      98
      0     101
      0      97
      0     126
      0     130
      0     128
      0     110
      0     117
      0      98
      0     130
      0     132
      0     131
      0     109
      0     107
      0     118
      0     109
      0     101
      0     107
      0     117
      0     142
      0     125
      0     110
      0     110
      0      96
      0     109
      0     113
      0      88
      0      89
      0      88
      0      88
      0      99
      0      91
      0      88
      0      92
      5      79
      0      85
      9      93
      0      90
      0     116
      3      93
      0     124
      0      90
      0     112
      0      78
      0     128
      0      99
      0     119
      0      84
      0      91
      5     112
      1      90
      0      92
      0     114
      0     105
      0      96
      0      96
      0     104
      0      81
      0     111
      0     107
      0     118
      0     121
      0      93
      0     101
      0     119
      0      95
      0     107
      0      88
      0     108
      0     115
      0     127
      0     110
      0     102
      0     126
      0     124
      0      91
      0      99
      0      98
      0     107
      0     108
      0     100
      0     107
      0      87
      0     100
      0      93
      0      89
      0     111
      0     117
      0     101
      0      81
      0      89
      0     107
      0      91
      0      93
      0     101
      0      95
      0      97
      0      94
      0      93
      0      87
      0      61
      0      95
      0      99
      0      98
      0     132
      0     108
      0     110
      0     124
      0     118
      0     115
      0     130
      0     118
      0     110
      0     109
      0     111
      0     120
      0     116
      0     107
      0     101
      0      77
      0     112
      0      90
      0     109
      0      89
      0      88
      0     110
      0     121
      0     104
      0     106
      0      95
      0      98
      0     100
      0      89
      0      84
      0     106
      0      89
      0     107
      0     126
      0      89
      0     101
      0     102
      0     100
      0      74
      0      94
      0      95
      0     106
      0      87
      0      80
      0      94
      0      77
      0      95
      0     111
      0     116
      0      92
      0     100
      0      99
      0      93
      0     112
      0     105
      0     111
      0      91
      0      89
      0     100
      0     116
      0     117
      0     109
      0      90
      0      87
      0      90
      0      93
      0     111
      0      96
      0      79
      0     100
      0      91
      0      77
      0      98
      0     116
      0     108
      0      99
      0     120
      0     129
      0      97
      0      74
      0     100
      0     104
      0     112
      0      84
      0      79
      0     100
      0     106
      0      98
      0     115
      0     108
      0     130
      0      88
      0     121
      0      86
      0      85
      0      90
      0     100
      0      87
      0      84
      0      90
      0     111
      0      98
      0     100
      0     110
      0      94
      0     102
      0      90
      0     120
      0     115
      0     112
      0      99
      0     107
      0     100
      0      95
      0      90
      0      93
      0     119
      0     115
      0      96
      0      99
      0     102
      7      84
      2      90
     10     102
      7      83
      7     113
      0      95
      0      93
     11      94
     11      97
     15      92
     15      82
     33      90
     11      96
     20      87
     20     112
     17     109
     11      81
     26      93
     16     113
     29     108
     31     107
     16     120
     18     121
     14     129
     12     112
      5     104
     11     101
     30     114
      0     112
      1     111
      0     114
      1      97
     10     111
     15      94
     16     123
      0     110
      1     109
     11     116
     12     110
     13     104
     24     103
      6     119
     13     109
      0     115
      0     143
      0      96
      0     116
      0     104
      0     125
      0     108
      0     121
      0     110
      0      85
      0      73
      0     104
      0      98
      0     102
      0     130
      0      97
      0     107
      0     105
      0     113
      0     120
      0     131
      0     114
      3      98
      4     119
      0     136
     14     104
      5      91
      2     120
      1     109
      0     114
      0     132
      0     109
      0     100
      0      94
      1     112
     14     108
     22     118
     18     104
      9      88
     20      97
     22     100
     10     114
     11     102
      2     114
      7     143
      8     126
     14      97
     15     100
     11     112
     19     115
     25     113
     26     122
     14     105
      1      98
     20     124
     10     102
     22      86
     13     107
     17     113
     12     134
     13     124
     29     132
      7     136
     10     117
      8      88
     10     109
      9     121
      7     127
     18     123
     19     116
     16      94
     17      92
     19     114
     26     115
     21     102
      5      90
     12      99
     17      73
     10     112
     16     123
     22     110
     32      95
     19     122
     18      94
     19     129
     36      91
     26     108
     19     114
     27     112
     18      93
     12      96
     34      85
     20      79
     15      88
     25     120
     29     104
      4     109
      4     138
     14     117
     10      93
      3     101
      7      91
      3     100
     15     109
     13     102
      6     123
      0     117
      7     127
     17     110
      4      89
      8      99
     29      97
     16     102
     18     100
     15     100
     26      98
     17     103
     17     104
      0     105
      0     101
      8     133
      0     115
      7     122
     28     118
      6      99
      7     101
      3      98
      0      77
     11      80
      0      92
     18      92
     11     109
      0     108
      0     111
     20     126
     24     122
     15      95
     29     127
     13     125
      5      98
     11     103
      9      92
     17     102
     19     126
      5     115
      2      97
      7     106
     11     101
     25      73
     10      80
      0      86
      0      98
      0      99
      0      93
      0      93
      0      82
      0      96
      0     106
      0     128
      5     106
      6     111
      7      99
      0     111
      3     141
      0     110
      1     114
      0     115
      0     100
      0     134
      0      83
      0      88
      0     100
      0      98
      0     105
      0     114
      0      84
      0     104
      0     101
      0      93
      0     111
      0     102
      0     109
      0      95
      0      89
      9      96
      1      83
      7      73
     16      84
      2      91
      5      69
      0      84
      0     109
      0     128
      0     109
      0     100
      0     105
      0     109
     13      91
      6      95
      9      88
      2     104
      0      89
      0      83
      6     111
      0      99
      8     115
      0     103
      5     105
      0      97
     11      96
     10      81
      7     107
      7     112
     14      96
     28      96
     13      95
     15     115
      9     108
      7     100
     17      91
      8      93
      6     102
      0     116
      8     106
      0     134
      9     128
      5     112
     13     109
     10      85
      0      92
      4     116
      0     124
      0     125
      0     117
      2      98
      0      88
     20      96
     16     122
      0     109
     20     120
     29     117
      6     107
      4     119
      0     132
      0     119
      0     123
      5     118
      0     105
      0     108
     16     108
     13     102
     10     113
     17      98
     28     101
     34     100
     14     107
     22      92
      3     119
      0     103
     16     103
      1      77
      8      96
      0     108
      0      90
      5     107
     34      87
     28      88
     17      94
     20      83
     16      95
     31      77
     12      86
     10     109
     10      98
     10     106
     14      93
     10     106
     10      99
      6      89
     27      87
      9     101
     23     114
     40      80
     21     107
      6     108
     14      82
     24      97
     23     123
     26     116
      3     125
      0      98
     10     103
     17      88
     14     127
     19      96
     19      90
     10      77
     24      76
     14     117
     14      88
     18      63
     19      91
     14      91
     17      70
     14      84
      0      63
     10      54
      2      72
      0      54
      0      65
      0      80
      0      84
      0     114
      0     124
      0      97
      0     103
      0     106
     12      88
     10      71
     15      90
     16      93
     21      94
      5      99
     10     105
      9     113
      0      98
     17      95
     11     115
      8     106
     10      92
      0     116
      8      92
      6     118
      0     109
      0     108
      6      95
      2      78
      0      82
      0      99
      0     112
      0      98
      0     112
      0      75
      0     102
      3     107
     11      97
      0     122
      0     104
      7     119
      2      81
      0     106
      0     100
      0     129
      0     117
      0     121
      0      99
      0     113
      0     120
      0      97
      0      96
      0      97
      0     113
      0     116
      0      98
      0      97
      0      81
      0     113
      0     100
      0     101
      0     135
      0     112
      0     114
      0     119
      0     111
      0      96
      0     101
      0     118
      0     150
      0     110
      0     126
      0     117
      0     109
      0     108
      0     121
      0     118
      0     108
      0     115
      0     110
      0     112
      0     102
      0      86
      0      94
      0      80
      0     111
      0     103
      0     112
      0     108
      0     114
      0     113
      0     116
      0     118
      0      99
      2     105
      0     132
      0     103
      0     101
      5     134
      0     119
      0     128
      0     131
      0     124
      0      87
      0      85
      0      95
      0     105
      0     104
      0      89
      0     114
      0     119
      0     128
      0     115
      0     117
      0     141
      0     153
      0     119
      5     117
      0     132
      0     113
      0     128
      0     139
      0     130
      0     133
      0     115
      0     131
      0     110
      0     128
      0     139
      0     126
      0     149
      0     152
      0     138
      0     160
      0     153
      0     161
      0     146
      0     145
      0     162
      0     143
      0     159
      0     154
      0     130
      0     126
      0     146
      0     115
      0     120
      0     130
      0     103
      0     139
      0     148
      0     166
      0     157
      0     137
      0     142
      0     159
      0     131
      0     150
      0     136
      0     141
      0     136
      0     125
      0     142
      0     154
      0     148
      0     155
      0     153
      0     155
      0     146
      0     135
      0     144
      0     130
      0     143
      0     131
      0     149
      0     151
      0     129
      0     157
      0     156
      0     150
      0     162
      0     153
      0     152
      0     162
      0     163
      0     160
      0     139
      0     125
      0     144
      0     152
      0     173
      0     170
      0     183
      0     161
      0     165
      0     157
      0     178
      0     145
      0     146
      0     132
      0     163
      0     163
      0     158
      0     143
      0     132
      0     165
      0     162
      0     140
      0     175
      0     148
      0     157
      0     160
      0     157
      0     180
      0     160
      0     184
      0     160
      0     186
      0     169
      0     172
      0     173
      0     173
      0     196
      0     150
      0     161
      0     158
      0     147
      0     153
      0     150
      0     164
      0     158
      0     178
      0     139
      0     149
      0     167
      0     157
      0     173
      0     181
      0     169
      0     149
      0     144
      0     165
      0     133
      0     166
      0     135
      0     150
      0     124
      0     152
      0     136
      0     140
      0     150
      0     145
      0     182
      0     147
      0     158
      0     176
      0     181
      0     172
      0     158
      0     163
      0     170
      0     142
      0     152
      0     165
      0     147
      0     157
      0     130
      0     141
      0     156
      0     149
      0     130
      0     132
      0     154
      0     114
      0     118
      0     127
      0     120
      0     106
      0     112
      0     112
      0     135
      0     132
      0     150
      0     108
      0     142
      0     148
      0     127
      0     139
      0     137
      0     133
      0     169
      0     157
      0     154
      0     164
      0     166
      0     174
      0     162
      0     144
      0     162
      0     183
      0     161
      0     142
      0     165
      0     178
      0     154
      0     170
      0     135
      0     140
      0     151
      0     165
      0     150
      0     153
      0     169
      0     168
      0     181
      0     165
      0     152
      0     158
      0     174
      0     153
      0     142
      0     145
      0     151
      0     164
      0     142
      0     139
      0     154
      0     172
      0     165
      0     159
      0     170
      0     146
      0     159
      0     130
      0     135
      0     144
      0     172
      0     136
      0     156
      0     147
      0     139
      0     155
      0     154
      0     137
      0     148
      0     119
      0     132
      0     128
      0     149
      0     150
      0     168
      0     167
      0     127
      0     150
      0     146
      0     164
      0     168
      0     148
      0     147
      0     128
      0     149
      0     168
      0     139
      0     145
      0     145
      0     139
      0     127
      0     148
      0     157
      0     144
      0     155
      0     151
      0     164
      0     164
      0     169
      0     170
      0     144
      0     164
      0     159
      0     143
      0     143
      0     149
      0     145
      0     123
      0     131
      0     152
      0     163
      0     136
      0     138
      0     121
      0     153
      0     164
      0     146
      0     175
      0     170
      0     167
      0     154
      0     156
      0     164
      0     166
      0     187
      0     130
      0     149
      0     173
      0     160
      0     122
      0     118
      0     121
      0     140
      0     124
      0     141
      0     126
      0     139
      0     167
      0     143
      0     155
      0     136
      0     135
      0     146
      0     164
      0     162
      0     150
      0     163
      0     164
      0     132
      0     143
      0     154
      0     143
      0     135
      0     128
      0     137
      0     145
      0     143
      0     155
      0     139
      0     153
      0     130
      0     166
      0     145
      0     160
      0     137
      0     149
      0     144
      0     144
      0     121
      0     119
      0     167
      0     133
      0     152
      0     146
      0     139
      0     126
      0     153
      0     146
      0     146
      0     123
      0     137
      0     143
      0     140
      0     148
      0     146
      0     151
      0     148
      0     150
      0     162
      0     153
      0     145
      0     127
      0     149
      0     152
      0     165
      0     157
      0     156
      0     191
      0     168
      0     129
      0     149
      0     129
      0     157
      0     132
      0     173
      0     155
      0     156
      0     170
      0     147
      0     147
      0     144
      0     129
      0     131
      0     129
      0     118
      0     132
      0     126
      0     159
      0     156
      0     145
      0     162
      0     127
      0     147
      0     138
      0     159
      0     132
      0     146
      0     149
      0     139
      0     131
      0     112
      0     119
      0     151
      0     144
      0     159
      0     164
      0     139
      0     146
      0     143
      0     169
      0     150
      0     141
      0     148
      0     166
      0     127
      0     141
      0     136
      0     133
      0     104
      0     140
      0     138
      0     150
      0     131
      0     134
      0     151
      0     138
      0     147
      0     130
      0     120
      0     139
      0     143
      0     144
      0     140
      0     142
      0     135
      0     132
      0     122
      0     115
      0     150
      0     163
      0     164
      0     164
      0     129
      0     143
      0     139
      0     139
      0     140
      0     142
      0     142
      0     131
      0     156
      0     137
      0     135
      0     125
      0     153
      0     143
      0     170
      0     146
      0     163
      0     151
      0     136
      0     159
      0     135
      0     149
      0     170
      0     153
      0     126
      0     142
      0     152
      0     146
      0     130
      0     128
      0     145
      0     151
      0     150
      0     157
      0     165
      0     164
      0     168
      0     126
      0     127
      0     128
      0     138
      0     121
      0     124
      0     150
      0     149
      0     156
      0     163
      0     160
      0     196
      0     160
      0     132
      0     153
      0     131
      0     139
      0     176
      0     160
      0     145
      0     156
      0     161
      0     165
      0     193
      0     146
      0     156
      0     156
      0     174
      0     152
      0     161
      0     176
      0     154
      0     174
      0     166
      0     154
      0     171
      0     152
      0     178
      0     146
      0     138
      0     153
      0     129
      0     145
      0     155
      0     139
      0     157
      0     170
      0     154
      0     152
      0     137
      0     149
      0     149
      0     141
      0     157
      0     136
      0     149
      0     158
      0     168
      0     145
      0     159
      0     146
      0     145
      0     135
      0     169
      0     142
      0     164
      0     156
      0     148
      0     156
      0     143
      0     169
      0     174
      0     150
      0     142
      0     160
      0     161
      0     158
      0     153
      0     145
      0     152
      0     146
      0     141
      0     167
      0     158
      0     168
      0     159
      0     166
      0     171
      0     150
      0     165
      0     173
      0     160
      0     155
      0     178
      0     159
      0     159
      0     160
      0     172
      1     174
      0     167
      0     178
      0     151
      0     160
      0     153
      0     150
      0     146
      0     152
      0     160
      0     177
      0     171
      0     174
      0     151
      0     155
      0     165
      0     166
      0     159
      0     142
      1     143
      0     152
      0     125
      0     132
      0     142
      0     153
      0     161
      0     150
      0     132
      0     150
      0     162
      0     168
      0     161
      0     157
      0     171
      0     175
      0     164
      0     161
      0     170
      0     155
      0     168
      0     150
      0     170
      0     175
      0     198
      0     176
      0     158
      0     169
      0     144
      0     177
      0     166
      0     164
      0     159
      2     168
      0     187
      0     161
      0     149
      2     152
      0     162
      0     163
      1     163
      0     157
      2     172
      0     154
      1     182
      0     182
      0     151
      0     175
      0     171
      0     191
      0     180
      0     175
      0     170
      0     174
      0     158
      0     152
      0     178
      0     164
      0     167
      0     177
      0     154
      0     153
      0     169
      0     164
      9     172
      1     152
      0     161
      0     149
      0     185
      0     159
      0     167
      0     162
      0     175
      0     159
      0     156
      0     163
      0     169
      0     165
      0     178
      0     162
      0     154
      0     182
      0     169
      0     165
      0     163
      0     168
      0     156
      0     163
      2     142
      0     187
      0     181
      0     150
      0     163
      0     172
      0     166
      0     163
      0     149
      0     162
      0     158
      0     157
      0     157
      0     145
      0     143
      0     141
      0     174
      0     189
      0     181
      0     168
      0     161
      0     156
      0     158
      0     161
      0     159
      0     147
      0     175
      0     153
      0     163
      0     165
      0     164
      0     155
      0     157
      0     156
      0     150
      0     161
      0     152
      0     169
      0     151
      0     136
      0     152
      0     154
      0     149
      0     168
      0     160
      0     159
      0     160
      0     168
      0     154
      0     150
      0     170
      0     150
      0     165
      0     180
      0     174
      0     153
      0     132
      0     150
      0     161
      0     154
      0     160
      0     146
      0     161
      0     149
      0     147
      0     148
      0     143
      0     157
      0     158
      0     149
      0     155
      0     145
      0     176
      0     143
      0     178
      0     169
      1     146
      1     138
      0     155
      0     137
      0     168
      0     150
      0     162
      0     154
      0     151
      0     158
      0     159
      3     159
      0     141
      0     159
      0     171
      0     150
      0     133
      0     132
      0     153
      0     159
      0     142
      0     175
      0     152
      0     174
      0     161
      0     143
      0     138
      0     152
      0     168
      0     161
      0     169
      0     159
      0     146
      0     171
      0     169
      0     160
      0     170
      4     161
      3     140
      1     154
      1     136
      6     137
      0     158
      0     145
      0     140
      0     164
      0     141
      1     137
      0     138
      0     145
      0     162
      0     157
      0     150
      0     153
      0     170
      0     178
      0     160
      0     163
      0     154
      0     159
      0     171
      0     184
      0     173
      0     169
      0     193
      0     176
      0     194
      0     157
      0     164
      0     169
      0     178
      0     163
      0     158
      0     162
      0     178
      0     171
      0     195
      0     150
      0     149
      0     144
      0     152
      0     178
      0     170
      0     155
      0     157
      0     144
      0     153
      0     163
      0     169
      0     170
      0     166
      0     147
      0     160
      0     155
      0     163
      0     172
      0     169
      0     150
      0     138
      0     148
      0     142
      0     173
      0     141
      0     155
      0     169
      0     156
      0     169
      0     136
      0     151
      0     173
      0     162
      0     154
      0     147
      0     160
      0     168
      0     140
      0     165
      0     176
      0     160
      0     162
      0     150
      0     148
      0     142
      0     158
      0     157
      0     137
      0     149
      0     161
      0     156
      0     148
      0     146
      0     154
      0     136
      0     132
      0     142
      0     149
      0     140
      0     155
      0     137
      0     136
      0     135
      0     140
      0     146
      0     150
      0     159
      0     161
      0     167
      0     154
      0     145
      0     139
      0     151
      0     149
      0     155
      0     141
      0     144
      0     166
      0     135
      0     148
      0     142
      0     119
      0     167
      0     148
      0     146
      0     138
      0     131
      0     147
      0     180
      0     164
      0     153
      0     178
      0     174
      0     143
      0     161
      0     173
      0     171
      0     174
      0     177
      0     138
      0     161
      0     181
      0     165
      0     169
      0     168
      0     164
      0     142
      0     155
      0     174
      0     146
      0     188
      0     156
      0     169
      0     151
      0     151
      0     154
      0     177
      0     157
      0     157
      0     173
      0     170
      0     152
      0     186
      0     177
      0     158
      0     157
      0     165
      0     176
      0     169
      0     177
      0     175
      0     183
      0     148
      0     132
      0     158
      0     137
      0     148
      0     169
      0     169
      0     150
      0     149
      0     158
      0     154
      0     165
      0     162
      0     184
      0     155
      0     162
      0     137
      0     162
      0     156
      0     170
      0     169
      0     167
      0     159
      0     162
      0     161
      0     161
      0     169
      0     152
      0     146
      0     168
      0     157
      0     146
      0     145
      0     138
      0     144
      0     139
      0     160
      0     152
      0     150
      0     146
      0     171
      0     166
      0     156
      0     154
      0     179
      0     169
      0     157
      0     162
      0     177
      0     163
      0     182
      0     191
      0     162
      0     153
      0     169
      0     156
      0     164
      0     164
      0     170
      0     180
      0     167
      0     157
      0     169
      0     170
      0     184
      0     157
      0     150
      0     155
      0     169
      0     144
      0     178
      0     156
      0     174
     11     173
     10     175
      1     168
      0     143
      0     168
      0     159
      3     170
      2     183
      1     151
      0     159
      0     170
      3     173
      7     167
      1     171
      0     152
      0     162
      1     176
      3     162
      0     161
      7     122
      0     141
      0     141
      1     161
      0     164
      0     159
      0     180
      0     161
      0     138
      0     152
      0     172
      5     152
      2     176
      2     172
      4     145
      4     178
      0     138
      0     148
      2     150
      0     184
      0     158
      0     165
      0     185
      0     150
      0     181
      0     163
      0     164
      0     168
      0     172
      0     172
      0     169
      0     159
      0     151
      0     174
      0     160
      0     181
      0     165
      0     144
      0     138
      0     186
      0     166
      0     164
      0     166
      0     177
      0     166
      0     161
      0     160
      0     149
      0     169
      0     144
      0     166
      0     167
      0     158
      0     147
      0     154
      0     177
      0     141
      0     160
      0     151
      0     160
      0     170
      0     180
      0     151
      0     158
      0     157
      0     156
      0     184
      0     190
      0     151
      0     169
      0     155
      0     187
      0     185
      0     167
      0     157
      0     163
      0     182
      0     212
      0     197
      0     175
      0     188
      0     167
      0     157
      0     194
      0     179
      0     182
      0     187
      0     166
      0     163
      0     176
      0     179
      0     151
      0     182
      0     187
      0     168
      0     177
      0     199
      0     179
      0     189
      0     180
      0     174
      0     188
      0     192
      0     174
      0     159
      0     132
      0     155
      0     144
      0     149
      0     143
      0     142
      0     165
      0     154
      0     141
      0     159
      0     145
      0     155
      0     163
      0     189
      0     152
      0     181
      0     183
      0     152
      0     142
      0     149
      0     174
      0     178
      0     147
      0     167
      0     182
      0     161
      0     156
      0     155
      0     137
      0     148
      0     157
      0     155
      0     147
      0     162
      0     178
      0     143
      0     151
      0     162
      0     181
      0     190
      0     163
      0     163
      0     154
      0     153
      0     169
      0     155
      0     168
      0     175
      0     177
      0     171
      0     171
      0     166
      0     183
      0     154
      0     181
      0     167
      0     179
      0     165
      0     165
      0     139
      0     152
      0     163
      0     197
      0     185
      0     187
      0     181
      0     166
      0     159
      0     162
      0     178
      0     159
      0     174
      0     169
      0     154
      0     163
      0     174
      0     161
      0     167
      0     153
      0     157
      0     149
      0     164
      0     171
      0     188
      0     169
      0     170
      0     161
      0     178
      0     172
      0     173
      0     160
      0     183
      0     170
      0     156
      0     150
      0     151
      0     148
      0     165
      0     156
      0     154
      0     153
      0     158
      0     160
      0     139
      0     153
      0     154
      0     146
      0     155
      0     162
      0     167
      0     157
      0     154
      0     166
      0     165
      0     161
      0     185
      0     169
      0     167
      0     169
      0     149
      0     164
      0     161
      0     137
      0     170
      0     180
      0     172
      0     198
      0     176
      0     146
      0     152
      0     139
      0     164
      0     155
      0     154
      0     148
      0     171
      0     180
      0     173
      0     183
      0     147
      0     162
      0     179
      0     158
      0     154
      0     159
      0     176
      0     171
      0     171
      0     180
      0     162
      0     150
      0     173
      0     166
      0     180
      0     190
      0     151
      0     175
      0     153
      0     162
      0     161
      0     176
      0     170
      0     155
      0     174
      0     170
      0     169
      0     158
      0     171
      0     171
      0     150
      0     176
      0     138
      0     174
      0     126
      0     165
      0     147
      0     145
      0     152
      0     163
      0     161
      0     166
      0     177
      0     151
      0     165
      0     135
      0     165
      0     156
      0     156
      0     146
      0     149
      0     157
      0     155
      0     154
      0     165
      0     145
      0     166
      0     155
      0     165
      0     163
      0     151
      0     168
      0     164
      0     159
      0     175
      0     160
      0     156
      0     160
      0     170
      0     162
      0     179
      0     155
      0     174
      0     158
      0     181
      0     186
      0     153
      0     157
      0     160
      0     147
      0     149
      0     153
      0     146
      0     148
      0     158
      0     162
      0     142
      0     169
      0     146
      0     142
      0     156
      0     155
      0     148
      0     160
      0     128
      0     162
      0     177
      0     159
      0     157
      0     189
      0     170
      0     188
      0     165
      0     160
      0     163
      0     161
      0     169
      0     159
      0     147
      0     144
      0     141
      0     152
      0     167
      0     149
      0     149
      0     169
      0     165
      0     164
      0     165
      0     145
      0     127
      0     159
      0     139
      0     165
      0     159
      0     135
      0     172
      0     183
      0     177
      0     155
      0     167
      0     152
      0     158
      0     153
      0     136
      0     157
      0     155
      0     148
      0     141
      0     136
      0     160
      0     163
      0     145
      0     144
      0     173
      0     154
      0     161
      0     154
      0     151
      0     172
      0     144
      0     168
      0     179
      0     177
      0     160
      0     170
      0     147
      0     159
      0     152
      0     169
      0     153
      0     162
      0     153
      0     158
      0     170
      0     152
      0     136
      0     146
      0     145
      0     154
      0     176
      0     180
      0     164
      0     159
      0     146
      0     149
      0     143
      0     150
      0     166
      0     177
      0     179
      0     151
      0     181
      0     152
      0     145
      0     148
      0     172
      0     158
      0     177
      0     157
      0     150
      0     173
      0     173
      0     148
      0     144
      0     167
      0     146
      0     158
      0     177
      0     159
      0     141
      0     160
      0     157
      0     163
      0     152
      0     169
      0     165
      0     157
      0     172
      0     157
      0     200
      0     145
      0     194
      0     176
      0     166
      0     136
      0     152
      0     181
      0     153
      0     149
      0     160
      0     154
      0     123
      0     157
      0     165
      0     159
      0     160
      0     159
      0     148
      0     153
      0     134
      0     136
      0     153
      0     176
      0     178
      0     166
      0     164
      0     149
      0     164
      0     162
      0     134
      0     150
      0     135
      0     178
      0     176
      0     160
      0     143
      0     154
      0     166
      0     148
      0     137
      0     169
      0     156
      0     160
      0     154
      0     154
      0     164
      0     167
      0     171
      0     185
      0     170
      0     157
      0     154
      0     155
      0     151
      0     155
      0     168
      0     175
      0     153
      0     173
      0     162
      0     172
      0     161
      0     178
      0     161
      0     176
      0     162
      0     178
      0     138
      0     159
      0     172
      0     152
      0     152
      0     161
      0     187
      0     165
      0     152
      0     161
      0     182
      0     182
      0     147
      0     176
      0     149
      0     161
      0     173
      0     156
      0     152
      0     163
      0     140
      0     154
      0     164
      0     185
      0     157
      0     191
      0     154
      0     152
      0     178
      0     160
      0     153
      0     165
      0     158
      0     164
      0     151
      0     172
      0     177
      0     155
      0     154
      0     129
      0     152
      0     162
      0     132
      0     137
      0     153
      0     125
      0     143
      0     144
      0     149
      0     175
      0     160
      0     162
      0     155
      0     179
      0     162
      0     155
      0     121
      0     140
      0     159
      0     165
      0     155
      0     148
      0     148
      0     143
      0     135
      0     151
      0     131
      0     157
      0     157
      0     152
      0     178
      0     173
      0     155
      0     128
      0     179
      0     165
      0     160
      0     153
      0     157
      0     143
      0     163
      0     167
      0     126
      0     139
      0     156
      0     158
      0     138
      0     136
      0     149
      0     152
      0     146
      0     175
      0     142
      0     166
      0     151
      0     138
      0     159
      0     154
      0     164
      0     170
      0     174
      0     162
      0     144
      0     156
      0     157
      0     167
      0     158
      0     149
      0     169
      0     155
      0     163
      0     154
      0     158
      0     154
      0     148
      0     147
      0     152
      0     150
      0     132
      0     168
      0     169
      0     149
      0     150
      0     146
      0     150
      0     145
      0     163
      0     170
      0     152
      0     154
      0     170
      0     160
      0     162
      0     193
      0     178
      0     156
      0     178
      0     165
      0     178
      0     141
      0     129
      0     157
      0     164
      0     158
      0     173
      0     143
      0     144
      0     139
      0     165
      0     158
      0     166
      0     169
      0     187
      0     176
      0     173
      0     200
      0     174
      0     159
      0     191
      0     177
      0     170
      0     159
      0     153
      0     153
      0     160
      0     167
      0     172
      0     163
      0     155
      0     152
      0     162
      0     148
      0     146
      0     159
      0     174
      0     163
      0     138
      0     156
      0     158
      0     154
      0     169
      0     163
      0     155
      0     161
      0     146
      0     158
      0     161
      0     172
      0     158
      0     146
      0     158
      0     169
      0     159
      0     149
      0     169
      0     165
      0     145
      0     151
      0     151
      0     158
      0     152
      0     180
      0     194
      0     159
      0     155
      0     154
      0     175
      0     168
      0     169
      0     163
      0     154
      0     147
      0     148
      0     153
      0     188
      0     175
      0     172
      0     178
      0     161
      0     172
      0     188
      0     171
      0     169
      0     207
      0     193
      0     185
      0     186
      0     188
      0     176
      0     172
      0     152
      0     131
      0     153
      0     144
      0     143
      0     145
      0     149
      0     131
      0     148
      0     163
      0     141
      0     155
      0     154
      0     147
      0     163
      0     130
      0     131
      0     129
      0     148
      0     149
      0     174
      0     165
      0     150
      0     156
      0     139
      0     141
      0     157
      0     182
      0     176
      0     159
      0     163
      0     161
      0     160
      0     154
      0     196
      0     162
      0     127
      0     172
      0     179
      0     137
      0     167
      0     151
      0     161
      0     152
      0     157
      0     148
      0     157
      0     162
      0     183
      0     182
      0     162
      0     155
      0     138
      0     158
      0     182
      0     177
      0     131
      0     164
      0     147
      0     133
      0     150
      0     150
      0     164
      0     162
      0     163
      0     158
      0     164
      0     138
      0     153
      0     152
      0     134
      0     152
      0     141
      0     156
      0     163
      0     170
      0     170
      0     125
      0     143
      0     177
      0     170
      0     143
      0     170
      0     153
      0     177
      0     150
      0     148
      0     133
      0     168
      0     164
      0     156
      0     142
      0     170
      0     174
      0     150
      0     168
      0     168
      0     171
      0     145
      0     176
      0     154
      0     155
      0     128
      0     164
      0     162
      0     156
      0     176
      0     201
      0     176
      0     177
      0     167
      0     180
      0     187
      0     169
      0     174
      0     176
      0     158
      0     150
      0     204
      0     173
      0     170
      0     173
      0     162
      0     170
      0     182
      0     173
      0     152
      0     156
      0     168
      0     179
      0     180
      0     170
      0     157
      0     157
      0     177
      0     159
      0     178
      0     156
      0     157
      0     139
      0     125
      0     130
      0     127
      0     153
      0     157
      0     148
      0     164
      0     165
      0     134
      0     154
      0     158
      0     147
      0     161
      0     169
      0     141
      0     132
      0     156
      0     138
      0     132
      0     170
      0     166
      0     159
      0     132
      0     154
      0     143
      0     173
      0     182
      0     150
      0     166
      0     152
      0     160
      0     167
      0     136
      0     144
      0     155
      0     162
      0     156
      0     143
      0     160
      0     183
      0     172
      0     177
      0     154
      0     128
      0     156
      0     136
      0     147
      0     165
      0     139
      0     154
      0     154
      0     155
      0     170
      0     179
      0     164
      0     141
      0     142
      0     141
      0     170
      0     146
      0     143
      0     154
      0     159
      0     166
      0     144
      0     153
      0     149
      0     166
      0     164
      0     184
      0     162
      0     179
      0     168
      0     190
      0     180
      0     186
      0     159
      0     151
      0     145
      0     162
      0     164
      0     153
      0     157
      0     142
      0     143
      0     157
      0     158
      0     146
      0     143
      0     140
      0     148
      0     151
      0     155
      0     165
      0     142
      0     160
      0     150
      0     153
      0     170
      0     150
      0     161
      0     169
      0     182
      0     144
      0     166
      0     168
      0     149
      0     156
      0     156
      0     167
      0     160
      0     169
      0     150
      0     126
      0     135
      0     151
      0     143
      0     150
      0     169
      0     133
      0     176
      0     191
      0     165
      0     173
      0     163
      0     145
      0     152
      0     147
      0     157
      0     158
      0     158
      0     141
      0     170
      0     159
      0     159
      0     174
      0     146
      0     124
      0     125
      0     125
      0     162
      0     141
      0     137
      0     141
      0     157
      0     149
      0     156
      0     145
      0     192
      0     151
      0     159
      0     137
      0     177
      0     160
      0     154
      0     169
      0     159
      0     170
      0     161
      0     159
      0     153
      0     179
      0     152
      0     148
      0     148
      0     122
      0     141
      0     149
      0     149
      0     176
      0     149
      0     167
      0     160
      0     170
      0     154
      0     145
      0     168
      0     160
      0     164
      0     165
      0     146
      0     134
      0     150
      0     167
      0     157
      0     154
      0     166
      0     173
      0     168
      0     135
      0     167
      0     158
      0     179
      0     157
      0     164
      0     173
      0     155
      0     174
      0     153
      0     183
      0     184
      0     178
      0     166
      0     165
      0     190
      0     168
      0     159
      0     175
      0     150
      0     178
      0     181
      0     169
      0     171
      0     195
      0     175
      0     154
      0     159
      0     157
      0     172
      0     170
      0     177
      0     183
      0     172
      0     184
      0     154
      0     133
      0     148
      0     147
      0     146
      0     167
      0     185
      0     196
      0     164
      0     180
      0     180
      0     151
      0     191
      0     175
      0     181
      0     193
      0     164
      0     164
      0     149
      0     161
      0     163
      0     164
      0     165
      0     173
      0     168
      0     176
      0     163
      0     193
      0     146
      0     164
      0     170
      0     155
      0     175
      0     175
      0     158
      0     145
      0     142
      0     159
      0     154
      0     139
      0     145
      0     163
      0     138
      0     119
      0     122
      0     159
      0     171
      0     146
      0     156
      0     162
      0     162
      0     158
      0     170
      0     186
      0     177
      0     180
      0     143
      0     164
      0     164
      0     154
      0     169
      0     167
      0     169
      0     157
      0     174
      0     177
      0     201
      0     174
      0     156
      0     159
      0     174
      0     171
      0     166
      0     143
      0     154
      0     155
      0     144
      0     146
      0     141
      0     165
      0     163
      0     170
      0     155
      0     159
      0     151
      0     137
      0     137
      0     169
      0     175
      0     160
      0     172
      0     160
      0     150
      0     155
      0     177
      0     165
      0     147
      0     142
      0     155
      0     161
      0     174
      0     171
      0     171
      0     154
      0     163
      0     168
      0     148
      0     176
      0     176
      0     145
      0     153
      0     134
      0     162
      0     155
      0     150
      0     147
      0     134
      0     148
      0     159
      0     149
      0     156
      0     155
      0     180
      0     163
      0     183
      0     171
      0     178
      0     170
      0     166
      0     174
      0     188
      0     159
      0     195
      0     179
      0     150
      0     178
      0     168
      0     159
      0     141
      0     179
      0     186
      0     172
      0     190
      0     186
      0     162
      0     169
      0     165
      0     165
      0     183
      0     170
      0     176
      0     169
      0     183
      0     148
      0     188
      0     226
      0     155
      0     158
      0     176
      0     179
      0     161
      0     156
      0     160
      0     170
      0     158
      0     166
      0     159
      0     170
      0     141
      0     157
      0     137
      0     173
      0     151
      0     156
      0     171
      0     185
      0     179
      0     170
      0     167
      0     171
      0     153
      0     136
      0     174
      0     168
      0     170
      0     158
      0     175
      0     164
      0     167
      0     148
      0     151
      0     172
      0     150
      0     153
      0     176
      0     142
      0     179
      0     156
      0     181
      0     165
      0     170
      0     185
      0     155
      0     177
      0     172
      0     176
      0     164
      0     156
      0     146
      0     165
      0     138
      0     144
      0     149
      0     180
      0     162
      0     164
      0     185
      0     175
      0     152
      0     169
      0     175
      0     184
      0     161
      0     163
      0     153
      0     164
      0     135
      0     138
      0     164
      0     151
      0     144
      0     159
      0     172
      0     159
      0     167
      0     134
      0     153
      0     169
      0     153
      0     152
      0     127
      0     154
      0     153
      0     131
      0     124
      0     142
      0     170
      0     135
      0     143
      0     146
      0     144
      0     154
      0     140
      0     141
      0     134
      0     147
      0     163
      0     169
      0     165
      0     141
      0     165
      0     185
      0     176
      0     174
      0     168
      0     180
      0     163
      0     156
      0     160
      0     182
      0     158
      0     154
      0     191
      0     156
      0     139
      0     145
      0     161
      0     168
      0     143
      0     161
      0     176
      0     166
      0     165
      0     185
      0     163
      0     169
      0     155
      0     149
      0     148
      0     161
      0     161
      0     148
      0     177
      0     147
      0     179
      0     153
      0     171
      0     156
      0     157
      0     135
      0     199
      0     166
      0     179
      0     174
      0     166
      0     162
      0     148
      0     163
      0     160
      0     166
      0     158
      0     162
      0     172
      0     160
      0     152
      0     185
      0     183
      0     158
      0     148
      0     125
      0     160
      0     153
      0     149
      0     156
      0     131
      0     135
      0     142
      0     151
      0     155
      0     158
      0     170
      0     177
      0     174
      0     171
      0     157
      0     182
      0     159
      0     162
      0     166
      0     180
      0     154
      0     132
      0     159
      0     157
      0     158
      0     154
      0     137
      0     145
      0     158
      0     138
      0     134
      0     142
      0     146
      0     157
      0     159
      0     158
      0     158
      0     172
      0     154
      0     150
      0     142
      0     150
      0     149
      0     140
      0     162
      0     164
      0     169
      0     160
      0     143
      0     164
      0     146
      0     164
      0     160
      0     159
      0     182
      0     161
      0     152
      0     153
      0     159
      0     157
      0     163
      0     182
      0     207
      0     197
      0     157
      0     158
      0     163
      0     166
      0     160
      0     166
      0     147
      0     158
      0     166
      0     166
      0     179
      0     167
      0     161
      0     148
      0     162
      0     143
      0     167
      0     191
      0     155
      0     142
      0     158
      0     180
      0     152
      0     157
      0     169
      0     147
      0     164
      0     162
      0     182
      0     164
      0     152
      0     165
      0     142
      0     160
      0     158
      0     147
      0     132
      0     133
      0     147
      0     138
      0     119
      0     126
      0     154
      0     129
      0     141
      0     146
      0     156
      0     159
      0     155
      0     146
      0     136
      0     156
      0     161
      0     165
      0     204
      0     194
      0     175
      0     166
      0     163
      0     166
      0     177
      0     174
      0     169
      0     145
      0     185
      0     143
      0     148
      0     164
      0     147
      0     157
      0     145
      0     162
      0     163
      0     162
      0     148
      0     155
      0     154
      0     156
      0     131
      0     140
      0     139
      0     170
      0     157
      0     143
      0     136
      0     158
      0     153
      0     189
      0     164
      0     154
      0     157
      0     165
      0     161
      0     140
      0     142
      0     165
      0     149
      0     157
      0     162
      0     164
      0     148
      0     141
      0     157
      0     165
      0     171
      0     159
      0     154
      0     162
      0     166
      0     146
      0     170
      0     186
      0     129
      0     153
      0     148
      0     152
      0     140
      0     134
      0     164
      0     167
      0     148
      0     164
      0     154
      0     148
      0     171
      0     141
      0     151
      0     180
      0     156
      0     159
      0     142
      0     167
      0     152
      0     158
      0     167
      0     151
      0     160
      0     178
      0     165
      0     157
      0     162
      0     164
      0     162
      0     161
      0     165
      0     170
      0     171
      0     187
      0     166
      0     173
      0     150
      0     146
      0     168
      0     169
      0     167
      0     147
      0     136
      0     162
      0     162
      0     176
      0     187
      0     154
      0     126
      0     144
      0     170
      0     150
      0     148
      0     161
      0     161
      0     153
      0     169
      0     157
      0     146
      0     142
      0     164
      0     166
      0     158
      0     195
      0     175
      0     161
      0     150
      0     157
      0     160
      0     168
      0     143
      0     177
      0     174
      0     151
      0     155
      0     157
      0     170
      0     140
      0     174
      0     187
      0     160
      0     181
      0     147
      0     137
      0     163
      0     164
      0     145
      0     153
      0     161
      0     152
      0     174
      0     149
      0     162
      0     140
      0     161
      0     149
      0     154
      0     159
      0     155
      0     163
      0     177
      0     157
      0     165
      0     173
      0     145
      0     155
      0     180
      0     163
      0     182
      0     167
      0     152
      0     166
      0     157
      0     179
      0     154
      0     161
      0     166
      0     148
      0     157
      0     140
      0     161
      0     157
      0     156
      0     154
      0     156
      0     163
      0     161
      0     160
      0     169
      0     137
      0     138
      0     126
      0     150
      0     157
      0     169
      0     142
      0     163
      0     162
      0     181
      0     168
      0     171
      0     179
      0     162
      0     157
      0     184
      0     180
      0     160
      0     168
      0     175
      0     154
      0     145
      0     154
      0     206
      0     212
      0     176
      0     160
      0     153
      0     191
      0     180
      0     171
      0     189
      0     164
      0     171
      0     150
      0     157
      0     159
      0     171
      0     198
      0     158
      0     175
      0     165
      0     157
      0     146
      0     168
      0     167
      0     160
      0     184
      0     181
      0     186
      0     180
      0     158
      0     164
      0     154
      0     174
      0     139
      0     158
      0     167
      0     167
      0     190
      0     160
      0     168
      0     166
      0     183
      0     162
      0     182
      0     163
      0     176
      0     163
      0     172
      0     141
      0     145
      0     172
      0     167
      0     158
      0     164
      0     159
      0     168
      0     159
      0     165
      0     162
      0     170
      0     159
      0     145
      0     152
      0     175
      0     147
      0     185
      0     170
      0     164
      0     169
      0     164
      0     129
      0     171
      0     144
      0     171
      0     135
      0     167
      0     178
      0     176
      0     177
      0     145
      0     161
      0     158
      0     170
      0     163
      0     161
      0     156
      0     158
      0     172
      0     153
      0     186
      0     182
      0     170
      0     182
      0     184
      0     146
      0     150
      0     173
      0     173
      0     155
      0     199
      0     176
      0     173
      0     164
      0     167
      0     163
      0     167
      0     155
      0     169
      0     175
      0     159
      0     150
      0     157
      0     160
      0     190
      0     164
      0     168
      0     168
      0     170
      0     164
      0     165
      0     163
      0     156
      0     157
      0     166
      0     193
      0     167
      0     144
      0     147
      0     150
      0     153
      0     147
      0     139
      0     161
      0     148
      0     181
      0     165
      0     183
      0     178
      0     170
      0     143
      0     152
      0     181
      0     121
