# Supplementary material for: Molecular mechanism of parental H3/H4 recycling at a replication fork
Source: Nat Commun. 2024 Nov 2;15:9485. doi: 10.1038/s41467-024-53187-4 (PMC11531469; doi:10.1038/s41467-024-53187-4)
Supplement: Supplementary file 9 — Source Data [file 41467_2024_53187_MOESM9_ESM.zip › SourceData/Source Data Supplementary Figure2/FigureS2C.txt]

# Cdc45 Parental
      0        0
     10        0
      0        0
      1        0
      9        0
      7        0
      0        0
      0        0
      0        0
      1        0
      0        0
      0        0
      0        0
      0        0
      0        0
      0        0
      0        0
      0        0
      2        0
      5        0
      0        0
      2        0
     14        0
      4        0
     18        0
      0        0
      0        0
      0        0
      0        0
      0        0
     10        0
      0        0
      0        0
      0        0
      2        0
     10        0
     19        0
     27        0
     41        0
     43        0
     28        0
     28        0
     27        0
     29        0
     32        0
     37        0
     25        0
     38        0
     41        0
     48        0
     34        0
     42        0
     35        0
     35        0
     33        0
     42        0
     29        0
     45        0
     53        0
     58        0
     66        0
     33        0
     33        0
     24        0
     21        0
     39        0
     51        0
     39        0
     19        0
     42        0
     32        0
     45        0
     35        0
     29        0
     40        0
     40        0
     24        0
     44        0
     29        0
     28        0
     35        0
     44        0
     30        0
     39        0
     58        0
     38        0
     48        0
     39        0
     33        0
     36        0
     29        0
     35        0
     37        0
     45        0
     53        0
     49        0
     55        0
     36        0
     44        0
     52        0
     42        0
     48        0
     50        0
     60        0
     33        0
     39        0
     39        0
     30        0
     18        0
     41        0
     44        0
     60        0
     35        0
     26        0
     13        0
      4        0
     12        0
      8        0
     24        0
     36        0
     14        0
     28        0
      7        0
     28        0
     35        0
     28        0
     40        0
     22        0
     27        0
     27        0
     31        0
     39        0
     49        0
     33        0
     33        0
     40        0
     48        0
     33        0
     19        0
     40        0
     52        0
     50        0
     44        0
     45        0
     53        0
     49        0
     50        0
     41        0
     37        0
     48        0
     38        0
     46        0
     57        0
     54        0
     68        0
     50        0
     42        0
     37        0
     36        0
     44        0
     69        0
     41        0
     20        0
     54        0
     42        0
     67        0
     39        0
     53        0
     42        0
     33        0
     42        0
     38        0
     53        0
     46        0
     47        0
     52        0
     30        0
     31        0
     30        0
     23        0
     26        0
     37        0
     25        0
     32        0
     27        0
     40        0
     35        0
     37        0
     30        0
     25        0
     24        0
     30        0
     15        0
     28        0
     56        0
     43        0
     60        0
     47        0
     39        0
     26        0
     43        0
     37        0
     46        0
     28        0
     35        0
     43        0
     37        0
     49        0
     45        0
     28        0
     28        0
     38        0
     31        0
     33        0
     29        0
     20        0
     46        0
     52        0
     29        0
     31        0
     37        0
     35        0
     54        0
     42        0
     37        0
     34        0
     37        0
     65        0
     36        0
     46        0
     34        0
     45        0
     45        0
     41        0
     42        0
     43        0
     20        0
     46        0
     30        0
     53        0
     36        0
     43        0
     13        0
     50        0
     25        0
     46        0
     43        0
     42        0
     25        0
     21        0
     33        0
     14        0
     59        0
     54        0
     26        0
     52        0
     44        0
     46        0
     55        0
     67        0
     50        0
     52        0
     47        0
     43        0
     47        0
     46        0
     35        0
     52        0
     48        0
     35        0
     47        0
     38        0
     32        0
     37        0
     35        0
     37        0
     39        0
     43        0
     51        0
     47        0
     46        0
     50        0
     49        0
     57        0
     52        0
     48        0
     44        0
     33        0
     45        0
     53        0
     47        0
     46        0
     61        0
     60        0
     82        0
     53        0
     56        0
     37        0
     56        0
     30        0
     54        0
     35        0
     54        0
     45        0
     55        0
     59        0
     33        0
     49        0
     64        0
     41        0
     40        0
     44        0
     45        0
     37        0
     46        0
     51        0
     44        0
     65        0
     51        0
     48        0
     57        0
     41        0
     63        0
     41        0
     53        0
     56        0
     43        0
     47        0
     59        0
     50        0
     66        0
     40        0
     56        0
     45        0
     54        0
     55        0
     42        0
     48        0
     57        0
     61        0
     37        0
     39        0
     46        0
     57        0
     53        0
     42        0
     47        0
     37        0
     33        0
     47        0
     58        0
     49        0
     54        0
     53        0
     61        0
     48        0
     33        0
     44        0
     32        0
     34        0
     41        0
     50        0
     45        0
     37        0
     38        0
     35        0
     30        0
     29        0
     29        0
     34        0
     44        0
     25        0
     23        0
     18        0
     41        0
     31        0
     25        0
     28        0
     21        0
     32        0
     27        0
     28        0
     34        0
     58        0
     42        0
     23        0
     38        0
     22        0
     49        0
     39        0
     61        0
     41        0
     41        0
     30        0
     43        0
     56        0
     40        0
     58        0
     40        0
     58        0
     74        0
     54        0
     44        0
     54        0
     41        0
     68        0
     55        0
     74        0
     66        0
     54        0
     68        0
     38        0
     47        0
     62        0
     49        0
     37        0
     55        0
     68        0
     61        0
     64        0
     67        0
     65        0
     62        0
     60        0
     56        0
     61        0
     51        0
     51        0
     63        0
     57        0
     60        0
     65        0
     67        0
     53        0
     49        0
     48        0
     38        0
     28        0
     38        0
     43        0
     50        0
     38        0
     23        0
     37        0
     52        0
     34        0
     45        0
     38        0
     55        0
     44        0
     46        0
     49        0
     47        0
     52        0
     50        0
     60        0
     74        0
     53        0
     55        0
     42        0
     58        0
     66        0
     54        0
     57        0
     73        0
     41        0
     53        0
     54        0
     67        0
     75        0
     64        0
     54        0
     51        0
     68        0
     42        0
     58        0
     50        0
     45        0
     37        0
     52        0
     46        0
     54        0
     57        0
     63        0
     56        0
     61        0
     47        0
     62        0
     55        0
     37        0
     59        0
     45        0
     47        0
     43        0
     55        0
     45        0
     57        0
     58        0
     40        0
     44        0
     29        0
     61        0
     59        0
     42        0
     49        0
     62        0
     49        0
     42        0
     62        0
     60        0
     58        0
     65        0
     48        0
     36        0
     51        0
     44        0
     54        0
     52        0
     48        0
     61        0
     40        0
     38        0
     39        0
     39        0
     46        0
     56        0
     31        0
     42        0
     37        0
     33        0
     44        0
     48        0
     48        0
     54        0
     40        0
     53        0
     68        0
     31        0
     39        0
     59        0
     70        0
     61        0
     81        0
     53        0
     58        0
     52        0
     54        0
     29        0
     48        0
     68        0
     70        0
     69        0
     65        0
     60        0
     64        0
     49        0
     46        0
     46        0
     21        0
     40        0
     42        0
     60        0
     57        0
     55        0
     58        0
     64        0
     45        0
     52        0
     43        0
     53        0
     68        0
     58        0
     60        0
     45        0
     47        0
     65        0
     61        0
     46        0
     52        0
     51        0
     56        0
     52        0
     60        0
     58        0
     73        0
     50        0
     71        0
     68        0
     77        0
     46        0
     57        0
     62        0
     60        0
     49        0
     63        0
     66        0
     67        0
     56        0
     53        0
     35        0
     29        0
     30        0
     66        0
     56        0
     76        0
     59        0
     55        0
     47        0
     36        0
     61        0
     61        0
     46        0
     35        0
     50        0
     51        0
     54        0
     42        0
     62        0
     53        0
     51        0
     38        0
     45        0
     52        0
     67        0
     49        0
     38        0
     55        0
     47        0
     42        0
     35        0
     41        0
     39        0
     49        0
     33        0
     44        0
     52        0
     50        0
     54        0
     40        0
     68        0
     67        0
     19        0
     40        0
     44        0
     26        0
     33        0
     36        0
     20        0
     19        0
     19        0
     41        0
     36        0
     46        0
     43        0
     49        0
     42        0
     32        0
     45        0
     39        0
     41        0
     44        0
     42        0
     54        0
     61        0
     40        0
     36        0
     60        0
     46        0
     56        0
     55        0
     51        0
     66        0
     57        0
     34        0
     57        0
     56        0
     64        0
     57        0
     61        0
     57        0
     65        0
     59        0
     53        0
     52        0
     68        0
     62        0
     67        0
     59        0
     65        0
     54        0
     50        0
     58        0
     59        0
     42        0
     68        0
     60        0
     60        0
     60        0
     52        0
     52        0
     66        0
     60        0
     63        0
     60        0
     63        0
     36        0
     48        0
     51        0
     68        0
     57        0
     49        0
     36        0
     56        0
     60        0
     58        0
     64        0
     57        0
     55        0
     44        0
     51        0
     48        0
     58        0
     55        0
     77        0
     53        0
     58        0
     73        0
     48        0
     67        0
     42        0
     61        0
     56        0
     63        0
     48        0
     47        0
     43        0
     56        0
     49        0
     46        0
     65        0
     66        0
     43        0
     69        0
     61        0
     62        0
     62        0
     68        0
     69        0
     36        0
     65        0
     43        0
     65        0
     77        0
     79        0
     79        0
     94        0
     84        0
     83        0
     65        0
     77        0
     76        0
     57        0
     60        0
     93        0
     65        0
     78        0
     59        0
     59        0
     57        0
     59        0
     70        0
     50        0
     66        0
     84        0
     58        0
     64        0
     58        0
     62        0
     46        0
     59        0
     66        0
     73        0
     59        0
     90        0
     54        0
     77        0
     89        0
     90        0
     75        0
     51        0
     54        0
     55        0
     77        0
     79        0
     83        0
     92        0
     61        0
     71        0
     49        0
     75        0
     89        0
     73        0
     82        0
     75        0
     72        0
     72        0
     61        0
     63        0
     79        0
     69        0
     53        0
     78        0
     79        0
     82        0
     67        0
     59        0
     70        0
     60        0
     73        0
     62        0
     74        0
     80        0
     87        0
     74        0
     92        0
     70        0
     80        0
     52        0
     79        0
     74        0
     87        0
     69        0
     55        0
     52        0
     63        0
     66        0
     59        0
     63        0
     65        0
     58        0
     52        0
     73        0
     53        0
     55        0
     58        0
     78        0
     74        0
     81        0
     77        0
     70        0
     69        0
     65        0
     67        0
     67        0
     77        0
     61        0
     71        0
     79        0
     83        0
     65        0
     68        0
     72        0
     62        0
     54        0
     61        0
     66        0
     37        0
     55        0
     55        0
     80        0
     65        0
     51        0
     43        0
     64        0
     56        0
     75        0
     96        0
     90        0
     96        0
     68        0
     68        0
     62        0
     85        0
     89        0
     87        0
    110        0
     74        0
     82        0
     80        0
    100        0
     77        0
     80        0
     71        0
     68        0
     72        0
     78        0
     87        0
     94        0
     87        0
     91        0
     72        0
     71        0
     64        0
     81        0
     64        0
     70        0
     62        0
     76        0
     85        0
     63        0
     68        0
     79        0
     90        0
     72        0
     77        0
     75        0
     79        0
     71        0
     70        0
     65        0
     81        0
     75        0
     66        0
     85        0
     91        0
     76        0
     66        0
     74        0
     67        0
     63        0
     65        0
     58        0
     60        0
     67        0
     74        0
     69        0
     72        0
     70        0
     77        0
     58        0
     63        0
     75        0
     61        0
     68        0
     88        0
     74        0
     75        0
     64        0
     59        0
     70        0
     52        0
     65        0
     67        0
     68        0
     63        0
     62        0
     60        0
     60        0
     56        0
     82        0
     49        0
     73        0
     48        0
     74        0
     60        0
     70        0
     76        0
     86        0
     70        0
     76        0
     55        0
     51        0
     50        0
     70        0
     67        0
     35        0
     52        0
     42        0
     49        0
     48        0
     51        0
     44        0
     48        0
     46        0
     48        0
     70        0
     53        0
     76        0
     64        0
     46        0
     59        0
     61        0
     67        0
     68        0
     82        0
     78        0
     61        0
     66        0
     87        0
     72        0
     66        0
     71        0
     69        0
     70        0
     70        0
     88        0
     85        0
     82        0
     72        0
     70        0
     55        0
     62        0
     70        0
     69        0
     71        0
     57        0
     68        0
     61        0
     78        0
     65        0
     71        0
     69        0
     62        0
     86        0
     88        0
     78        0
     95        0
     78        0
     84        0
     70        0
     74        0
     64        0
     92        0
     88        0
     78        0
     76        0
     55        0
     77        0
     62        0
     63        0
     57        0
     68        0
     48        0
     63        0
     73        0
     53        0
     69        0
     75        0
     68        0
     67        0
     66        0
     81        0
     87        0
     75        0
     87        0
     74        0
     77        0
     68        0
     69        0
     69        0
     79        0
     78        0
     70        0
     75        0
     73        0
     80        0
     93        0
     94        0
     87        0
     83        0
     77        0
     87        0
     82        0
     74        0
     93        0
     73        0
     73        0
     48        0
     51        0
     52        0
     60        0
     67        0
     29        0
     66        0
     64        0
     75        0
     75        0
     56        0
     69        0
     38        0
     70        0
     80        0
     48        0
     55        0
     42        0
     54        0
     71        0
     66        0
     89        0
     69        0
     67        0
     75        0
     64        0
     72        0
     82        0
     76        0
     84        0
     76        0
     65        0
     67        0
     79        0
     46        0
     57        0
     54        0
     61        0
     51        0
     50        0
     53        0
     50        0
     54        0
     46        0
     41        0
     59        0
     55        0
     58        0
     63        0
     63        0
     83        0
     80        0
     57        0
     60        0
     75        0
     70        0
     77        0
     64        0
     58        0
     38        0
     73        0
     54        0
     75        0
     73        0
     64        0
     76        0
     76        0
     64        0
     72        0
     90        0
     77        0
     74        0
     63        0
     65        0
     70        0
     83        0
     73        0
     60        0
     50        0
     56        0
     50        0
     54        0
     57        0
     47        0
     76        0
     78        0
     77        0
     89        0
     91        0
     53        0
     55        0
     61        0
     45        0
     60        0
     46        0
     67        0
     41        0
     65        0
     74        0
     69        0
     67        0
     41        0
     60        0
     66        0
     70        0
     35        0
     59        0
     38        0
     44        0
     48        0
     59        0
     43        0
     52        0
     44        0
     40        0
     57        0
     62        0
     59        0
     54        0
     43        0
     41        0
     48        0
     53        0
     59        0
     63        0
     40        0
     33        0
     51        0
     73        0
     56        0
     50        0
     52        0
     62        0
     58        0
     45        0
     64        0
     30        0
     40        0
     35        0
     39        0
     47        0
     48        0
     59        0
     60        0
     35        0
     41        0
     51        0
     44        0
     55        0
     58        0
     43        0
     46        0
     59        0
     51        0
     43        0
     46        0
     44        0
     49        0
     66        0
     39        0
     55        0
     38        0
     35        0
     44        0
     41        0
     46        0
     46        0
     43        0
     38        0
     48        0
     57        0
     57        0
     53        0
     54        0
     49        0
     40        0
     42        0
     66        0
     59        0
     62        0
     56        0
     33        0
     49        0
     50        0
     49        0
     25        0
     32        0
     32        0
     44        0
     45        0
     61        0
     38        0
     56        0
     56        0
     42        0
     62        0
     72        0
     42        0
     64        0
     60        0
     72        0
     75        0
     63        0
     71        0
     51        0
     74        0
     67        0
     49        0
     59        0
     50        0
     66        0
     60        0
     40        0
     56        0
     54        0
     21        0
     44        0
     43        0
     22        0
     52        0
     41        0
     44        0
     54        0
     50        0
     55        0
     52        0
     56        0
     51        0
     55        0
     54        0
     52        0
     38        0
     28        0
     52        0
     31        0
     45        0
     53        0
     40        0
     55        0
     62        0
     54        0
     78        0
     57        0
     66        0
     64        0
     47        0
     55        0
     57        0
     73        0
     55        0
     25        0
     38        0
     58        0
     39        0
     45        0
     56        0
     52        0
     61        0
     45        0
     42        0
     53        0
     44        0
     47        0
     49        0
     52        0
     58        0
     46        0
     44        0
     61        0
     51        0
     63        0
     77        0
     55        0
     47        0
     54        0
     79        0
     59        0
     38        0
     52        0
     52        0
     60        0
     40        0
     25        0
     39        0
     47        0
     50        0
     33        0
     30        0
     44        0
     34        0
     45        0
     49        0
     44        0
     51        0
     30        0
     42        0
     53        0
     34        0
     35        0
     22        0
     36        0
     73        0
     65        0
     61        0
     53        0
     52        0
     61        0
     62        0
     35        0
     33        0
     48        0
     57        0
     49        0
     48        0
     48        0
     73        0
     69        0
     49        0
     44        0
     58        0
     45        0
     33        0
     51        0
     63        0
     60        0
     48        0
     67        0
     66        0
     51        0
     50        0
     40        0
     48        0
     54        0
     48        0
     38        0
     57        0
     69        0
     35        0
     55        0
     63        0
     43        0
     70        0
     62        0
     42        0
     51        0
     41        0
     41        0
     50        0
     56        0
     61        0
     49        0
     51        0
     49        0
     47        0
     57        0
     56        0
     46        0
     35        0
     66        0
     64        0
     35        0
     75        0
     80        0
     63        0
     55        0
     29        0
     59        0
     28        0
     46        0
     43        0
     55        0
     54        0
     53        0
     69        0
     59        0
     44        0
     52        0
     54        0
     58        0
     46        0
     62        0
     37        0
     44        0
     59        0
     33        0
     28        0
     40        0
     49        0
     54        0
     61        0
     45        0
     59        0
     61        0
     81        0
     83        0
     74        0
     48        0
     77        0
     73        0
     47        0
     59        0
     39        0
     61        0
     85        0
     58        0
     80        0
     70        0
     59        0
     65        0
     61        0
     78        0
     79        0
     50        0
     70        0
     68        0
     57        0
     66        0
     56        0
     65        0
     65        0
     35        0
     43        0
     43        0
     40        0
     68        0
     50        0
     51        0
     57        0
     72        0
     80        0
     78        0
     70        0
     59        0
     63        0
     54        0
     64        0
     68        0
     78        0
     76        0
     61        0
     69        0
     62        0
     64        0
     62        0
     72        0
     52        0
     66        0
     46        0
     76        0
     65        0
     57        0
     61        0
     67        0
     91        0
     68        0
     49        0
     49        0
     66        0
     69        0
     61        0
     62        0
     69        0
     78        0
     72        0
     76        0
     66        0
     72        0
     57        0
     57        0
     55        0
     42        0
     43        0
     47        0
     71        0
     48        0
     59        0
     66        0
     67        0
     48        0
     67        0
     71        0
     65        0
     47        0
     70        0
     84        0
     80        0
     50        0
     68        0
     66        0
     49        0
     48        0
     53        0
     83        0
     49        0
     44        0
     65        0
     42        0
     41        0
     47        0
     40        0
     55        0
     69        0
     55        0
     66        0
     41        0
     30        0
     46        0
     60        0
     68        0
     56        0
     63        0
     64        0
     80        0
     65        0
     41        0
     54        0
     47        0
     48        0
     58        0
     59        0
     71        0
     61        0
     45        0
     50        0
     65        0
     55        0
     67        0
     55        0
     57        0
     77        0
     48        0
     54        0
     83        0
     65        0
     75        0
     59        0
     78        0
     75        0
     81        0
     77        0
     72        0
     50        0
     43        0
     48        0
     50        0
     46        0
     49        0
     53        0
     48        0
     58        0
     49        0
     43        0
     43        0
     45        0
     45        0
     46        0
     63        0
     54        0
     60        0
     51        0
     40        0
     57        0
     58        0
     56        0
     64        0
     38        0
     57        0
     60        0
     79        0
     65        0
     55        0
     43        0
     49        0
     70        0
     58        0
     67        0
     63        0
     72        0
     55        0
     54        0
     52        0
     45        0
     62        0
     44        0
     25        0
     25        0
     34        0
     30        0
     43        0
     39        0
     22        0
     47        0
     33        0
     33        0
     30        0
     31        0
     32        0
     24        0
     31        0
     31        0
     21        0
     34        0
     24        0
     21        0
     17        0
     46        0
     44        0
     37        0
     43        0
     64        0
     80        0
     42        0
     28        0
     42        0
     45        0
     53        0
     23        0
     20        0
     34        0
     44        0
     40        0
     59        0
     33        0
     37        0
     65        0
     62        0
     53        0
     53        0
     50        0
     22        0
     39        0
     39        0
     54        0
     37        0
     23        0
     13        0
     31        0
     18        0
     28        0
     28        0
     28        0
     25        0
     30        0
     37        0
     30        0
     46        0
     37        0
     34        0
     26        0
     32        0
     59        0
     29        0
     42        0
     32        0
     30        0
     22        0
     32        0
     29        0
     26        0
     44        0
     39        0
     54        0
     69        0
     45        0
     60        0
     44        0
     43        0
     50        0
     60        0
     55        0
     51        0
     59        0
     37        0
     36        0
     40        0
     21        0
     27        0
     46        0
     43        0
     36        0
     36        0
     25        0
     44        0
     39        0
     50        0
     62        0
     34        0
     53        0
     59        0
     50        0
     46        0
     42        0
     35        0
     36        0
     48        0
     56        0
     41        0
     56        0
     50        0
     39        0
     28        0
     54        0
     58        0
     32        0
     30        0
     46        0
     38        0
     52        0
     39        0
     18        0
     30        0
     39        0
     52        0
     38        0
     41        0
     32        0
     49        0
     41        0
     39        0
     43        0
     38        0
     34        0
     32        0
     44        0
     46        0
     33        0
     28        0
     39        0
     50        0
     48        0
     35        0
     36        0
     42        0
     35        0
     38        0
     39        0
     43        0
     45        0
     49        0
     56        0
     50        0
     24        0
     46        0
     45        0
     48        0
     50        0
     49        0
     78        0
     48        0
     57        0
     56        0
     75        0
     86        0
     48        0
     31        0
     46        0
     56        0
     81        0
     72        0
     85        0
     68        0
     40        0
     62        0
     71        0
     58        0
     65        0
     53        0
     36        0
     55        0
     61        0
     53        0
     69        0
     59        0
     71        0
     64        0
     59        0
     65        0
     61        0
     55        0
     58        0
     86        0
     66        0
     55        0
     72        0
     58        0
     52        0
     54        0
     75        0
     60        0
     60        0
     61        0
     89        0
     79        0
     87        0
     89        0
     66        0
     65        0
     50        0
     40        0
     54        0
     54        0
     63        0
     62        0
     71        0
     78        0
     63        0
     63        0
     43        0
     63        0
     70        0
     49        0
     50        0
     61        0
     64        0
     74        0
     69        0
     57        0
     68        0
     43        0
     55        0
     54        0
     46        0
     51        0
     68        0
     48        0
     64        0
     56        0
     74        0
     67        0
     65        0
     59        0
     60        0
     36        0
     51        0
     47        0
     59        0
     39        0
     52        0
     60        0
     60        0
     66        0
     56        0
     66        0
     70        0
     66        0
     69        0
     56        0
     47        0
     63        0
     61        0
     51        0
     61        0
     73        0
     53        0
     75        0
     67        0
     74        0
     69        0
     75        0
     74        0
     91        0
     60        0
     63        0
     61        0
     56        0
     62        0
     56        0
     46        0
     37        0
     60        0
     76        0
     56        0
     64        0
     55        0
     56        0
     48        0
     43        0
     54        0
     56        0
     61        0
     88        0
     53        0
     78        0
     53        0
     70        0
     81        0
     71        0
     66        0
     75        0
     67        0
     79        0
     74        0
     76        0
     67        0
     60        0
     73        0
     76        0
     58        0
     58        0
     57        0
    101        0
     80        0
     89        0
     60        0
     64        0
     79        0
     62        0
     58        0
     61        0
     53        0
     62        0
     79        0
     56        0
     55        0
     35        0
     55        0
     68        0
     80        0
     62        0
     53        0
     67        0
     53        0
     80        0
     72        0
     54        0
     58        0
     58        0
     37        0
     54        0
     64        0
     64        0
     64        0
     26        0
     50        0
     59        0
     48        0
     37        0
     55        0
     43        0
     71        0
     60        0
     67        0
     39        0
     52        0
     50        0
     44        0
     45        0
     33        0
     60        0
     74        0
     54        0
     59        0
     58        0
     63        0
     69        0
     49        0
     47        0
     42        0
     62        0
     50        0
     61        0
     37        0
     36        0
     57        0
     45        0
     40        0
     52        0
     44        0
     48        0
     29        0
     54        0
     45        0
     49        0
     53        0
     55        0
     42        0
     64        0
     57        0
     57        0
     77        0
     68        0
     65        0
     66        0
     68        0
     64        0
     46        0
     53        0
     73        0
     71        0
     65        0
     68        0
     62        0
     54        0
     53        0
     67        0
     64        0
     61        0
     69        0
     64        0
     55        0
     57        0
     67        0
     40        0
     41        0
     59        0
     58        0
     72        0
     50        0
     63        0
     70        0
     63        0
     53        0
     52        0
     59        0
     57        0
     53        0
     59        0
     66        0
     56        0
     48        0
     41        0
     57        0
     54        0
     62        0
     63        0
     50        0
     65        0
     57        0
     55        0
     77        0
     58        0
     55        0
     52        0
     39        0
     75        0
     82        0
     66        0
     40        0
     53        0
     35        0
     58        0
     59        0
     62        0
     71        0
     66        0
     56        0
     62        0
     76        0
     56        0
     65        0
     56        0
     64        0
     53        0
     51        0
     51        0
     55        0
     60        0
     57        0
     44        0
     49        0
     43        0
     51        0
     47        0
     54        0
     59        0
     54        0
     56        0
     57        0
     59        0
     36        0
     63        0
     31        0
     39        0
     46        0
     57        0
     40        0
     50        0
     52        0
     30        0
     45        0
     42        0
     34        0
     39        0
     27        0
     37        0
     34        0
     29        0
     30        0
     36        0
     40        0
     29        0
     36        0
     32        0
     34        0
     32        0
     52        0
     37        0
     41        0
     34        0
     48        0
     43        0
     33        0
     30        0
     44        0
     43        0
     46        0
     40        0
     29        0
     44        0
     43        0
     40        0
     39        0
     39        0
     41        0
     47        0
     45        0
     35        0
     41        0
     28        0
     35        0
     35        0
     30        0
     36        0
     34        0
     27        0
     23        0
     33        0
     25        0
     26        0
     37        0
     23        0
     11        0
     47        0
     27        0
     26        0
     28        0
     27        0
     31        0
     35        0
     18        0
     20        0
     42        0
     41        0
     45        0
     23        0
     45        0
     29        0
     49        0
     22        0
     23        0
      6        0
     12        0
      3        0
      8        0
     10        0
     23        0
     36        0
     31        0
     45        0
     28        0
     37        0
     46        0
     46        0
     53        0
     51        0
     46        0
     49        0
     52        0
     51        0
     46        0
     56        0
     70        0
     61        0
     36        0
     52        0
     69        0
     50        0
     31        0
     29        0
     40        0
     44        0
     47        0
     38        0
     46        0
     40        0
     33        0
     30        0
     31        0
     39        0
     24        0
     34        0
     21        0
     40        0
     27        0
     46        0
     43        0
     32        0
     31        0
     34        0
     41        0
     38        0
     24        0
     37        0
     50        0
     47        0
     37        0
     46        0
     42        0
     43        0
     35        0
     42        0
     31        0
     37        0
     44        0
     58        0
     37        0
     57        0
     44        0
     53        0
     49        0
     31        0
     50        0
     50        0
     46        0
     31        0
     47        0
     32        0
     36        0
     17        0
     44        0
     37        0
     32        0
     21        0
     21        0
     42        0
     43        0
     28        0
     35        0
     37        0
     39        0
     35        0
     27        0
     18        0
     47        0
     18        0
     22        0
     23        0
     22        0
     27        0
     29        0
     26        0
     15        0
     14        0
     11        0
     33        0
     29        0
     34        0
     27        0
     35        0
     30        0
     49        0
     41        0
     36        0
     39        0
     35        0
     32        0
     53        0
     41        0
     52        0
     39        0
     33        0
     36        0
     39        0
     46        0
     30        0
     27        0
     55        0
     54        0
     44        0
     51        0
     40        0
     49        0
     49        0
     16        0
     20        0
     28        0
     44        0
     46        0
     44        0
     54        0
     17        0
     31        0
     30        0
     35        0
     30        0
     29        0
     24        0
     45        0
     37        0
     32        0
     32        0
     36        0
     33        0
     33        0
     50        0
     18        0
     44        0
     41        0
     27        0
     36        0
     36        0
     48        0
     48        0
     26        0
     35        0
     23        0
     30        0
     27        0
     23        0
     28        0
     16        0
     46        0
     35        0
     28        0
     42        0
     61        0
     41        0
     19        0
     29        0
     32        0
     24        0
     24        0
     22        0
     45        0
     25        0
     47        0
     44        0
     41        0
     29        0
     34        0
     29        0
     22        0
     30        0
     51        0
     36        0
     21        0
     35        0
     37        0
     30        0
     43        0
     39        0
     50        0
     39        0
     67        0
     48        0
     54        0
     53        0
     38        0
     48        0
     48        0
     48        0
     40        0
     51        0
     43        0
     28        0
     25        0
     41        0
     35        0
     27        0
     27        0
     15        0
     25        0
     34        0
     19        0
     43        0
     45        0
     43        0
     43        0
     39        0
     32        0
     32        0
     53        0
     47        0
     42        0
     57        0
     68        0
     59        0
     66        0
     78        0
     57        0
     54        0
     32        0
     47        0
     44        0
     45        0
     40        0
     38        0
     18        0
     37        0
     50        0
     51        0
     41        0
     31        0
     30        0
     43        0
     42        0
     29        0
     39        0
     37        0
     47        0
     55        0
     35        0
     17        0
     31        0
     40        0
     54        0
     30        0
     25        0
     36        0
     40        0
     43        0
     44        0
     45        0
     79        0
     45        0
     64        0
     61        0
     61        0
     70        0
     43        0
     50        0
     72        0
     53        0
     52        0
     30        0
     57        0
     65        0
     58        0
     59        0
     52        0
     54        0
     81        0
     52        0
     86        0
     67        0
     55        0
     74        0
     64        0
     49        0
     46        0
     59        0
     54        0
     50        0
     32        0
     45        0
     40        0
     42        0
     58        0
     52        0
     38        0
     57        0
     68        0
     56        0
     28        0
     75        0
     77        0
     41        0
     64        0
     69        0
     82        0
     60        0
     75        0
     65        0
     67        0
     61        0
     54        0
     55        0
     62        0
     61        0
     43        0
     33        0
     41        0
     32        0
     44        0
     52        0
     53        0
     60        0
     56        0
     52        0
     62        0
     58        0
     50        0
     45        0
     42        0
     58        0
     47        0
     49        0
     61        0
     59        0
     41        0
     60        0
     67        0
     56        0
     58        0
     52        0
     64        0
     58        0
     56        0
     72        0
     61        0
     53        0
     50        0
     48        0
     37        0
     46        0
     65        0
     63        0
     68        0
     76        0
     58        0
     55        0
     51        0
     61        0
     51        0
     50        0
     59        0
     73        0
     48        0
     49        0
     60        0
     47        0
     63        0
     55        0
     77        0
     83        0
     43        0
     52        0
     67        0
     52        0
     59        0
     69        0
     37        0
     28        0
     57        0
     42        0
     44        0
     38        0
     49        0
     50        0
     54        0
     52        0
     65        0
     63        0
     71        0
     60        0
     57        0
     72        0
     77        0
     47        0
     44        0
     51        0
     43        0
     36        0
     75        0
     53        0
     49        0
     34        0
     32        0
     34        0
     53        0
     45        0
     55        0
     28        0
     25        0
     52        0
     60        0
     43        0
     57        0
     43        0
     55        0
     47        0
     28        0
     34        0
     44        0
     27        0
     34        0
     47        0
     40        0
     36        0
     44        0
     46        0
     32        0
     37        0
     23        0
     41        0
     50        0
     34        0
     36        0
     59        0
     42        0
     51        0
     42        0
     60        0
     44        0
     33        0
     25        0
     32        0
     45        0
     54        0
     38        0
     49        0
     41        0
     43        0
     37        0
     40        0
     38        0
     36        0
     53        0
     61        0
     39        0
     50        0
     35        0
     65        0
     64        0
     63        0
     66        0
     31        0
     64        0
     56        0
     80        0
     57        0
     56        0
     55        0
     55        0
     38        0
     57        0
     56        0
     52        0
     59        0
     57        0
     43        0
     28        0
     42        0
     24        0
     38        0
     36        0
     26        0
     37        0
     44        0
     51        0
     44        0
     27        0
     45        0
     48        0
     50        0
     44        0
     31        0
     27        0
     38        0
     51        0
     35        0
     34        0
     53        0
     58        0
     32        0
     28        0
     38        0
     49        0
     32        0
     28        0
     10        0
     48        0
     20        0
     34        0
     62        0
     70        0
     47        0
     68        0
     58        0
     60        0
     41        0
     45        0
     17        0
     29        0
     33        0
     21        0
     42        0
     33        0
     32        0
     40        0
     21        0
     38        0
     40        0
     30        0
     20        0
     50        0
     52        0
     33        0
     33        0
     25        0
     36        0
     39        0
     25        0
     32        0
     37        0
     42        0
     23        0
     39        0
     24        0
     18        0
     41        0
     42        0
     26        0
     36        0
     44        0
     31        0
     25        0
     25        0
     24        0
     33        0
     26        0
     37        0
     36        0
     35        0
     30        0
     14        0
     37        0
     45        0
     36        0
     31        0
     44        0
     36        0
     33        0
     36        0
     16        0
     19        0
     33        0
     28        0
     35        0
     33        0
     41        0
     23        0
     37        0
     41        0
     50        0
     65        0
     49        0
     50        0
     35        0
     38        0
     57        0
     64        0
     61        0
     38        0
     48        0
     42        0
     39        0
     36        0
     23        0
     34        0
     34        0
     35        0
     27        0
     49        0
     48        0
     36        0
     51        0
     38        0
     45        0
     55        0
     47        0
     58        0
     66        0
     50        0
     38        0
     36        0
     23        0
     27        0
     27        0
     25        0
     25        0
     40        0
     38        0
     46        0
     46        0
     32        0
     50        0
     45        0
     44        0
     38        0
     59        0
     55        0
     26        0
     46        0
     26        0
     47        0
     38        0
     46        0
     34        0
     53        0
     47        0
     60        0
     63        0
     70        0
     83        0
     67        0
     49        0
     36        0
     58        0
     65        0
     49        0
     57        0
     53        0
     43        0
     41        0
     29        0
     40        0
     43        0
     23        0
      9        0
     22        0
     30        0
     25        0
     26        0
     53        0
     72        0
     59        0
     60        0
     46        0
     62        0
     41        0
     47        0
     43        0
     46        0
     47        0
     56        0
     46        0
     39        0
     31        0
     56        0
     60        0
     47        0
     23        0
     20        0
     21        0
     38        0
     47        0
     26        0
     24        0
     16        0
     16        0
     13        0
     17        0
     44        0
     23        0
     30        0
     17        0
     32        0
     38        0
     26        0
     20        0
     25        0
     49        0
     46        0
     37        0
     38        0
     38        0
     30        0
     23        0
     38        0
     24        0
     26        0
     37        0
     29        0
     33        0
     38        0
     29        0
     26        0
     22        0
     34        0
     26        0
     31        0
     27        0
     33        0
     28        0
     16        0
     19        0
     27        0
     30        0
     32        0
     42        0
     26        0
     37        0
     18        0
     23        0
     21        0
     37        0
     44        0
     23        0
     28        0
     17        0
     37        0
     46        0
     35        0
     31        0
     30        0
     28        0
     24        0
     32        0
     28        0
     22        0
     23        0
     19        0
     36        0
     32        0
     33        0
     31        0
     36        0
     39        0
     44        0
     47        0
     47        0
     48        0
     42        0
     40        0
     36        0
     46        0
     47        0
     38        0
     44        0
     50        0
     47        0
     39        0
     32        0
     38        0
     44        0
     45        0
     45        0
     30        0
     30        0
     28        0
     48        0
     31        0
     35        0
     35        0
     30        0
     36        0
     28        0
     34        0
     43        0
     42        0
     52        0
     36        0
     48        0
     58        0
     54        0
     50        0
     43        0
     40        0
     44        0
     30        0
     34        0
     34        0
     39        0
     46        0
     24        0
     43        0
     39        0
     62        0
     44        0
     40        0
     41        0
     43        0
     34        0
     31        0
     54        0
     24        0
     39        0
     41        0
     46        0
     23        0
     30        0
     26        0
     35        0
     29        0
     29        0
     34        0
     45        0
     50        0
     46        0
     33        0
     35        0
     34        0
     26        0
     38        0
     30        0
     40        0
     41        0
     33        0
     50        0
     46        0
     56        0
     38        0
     30        0
     43        0
     78        0
     86        0
     65        0
     71        0
     59        0
     60        0
     69        0
     60        0
     32        0
     76        0
     61        0
     65        0
     62        0
     44        0
     18        0
     43        0
     33        0
     35        0
     37        0
     47        0
     27        0
     42        0
     27        0
     42        0
     25        0
     31        0
     14        0
     15        0
     16        0
     20        0
     22        0
      6        0
      4        0
     23        0
     36        0
     22        0
     42        0
     66        0
     36        0
     50        0
     36        0
     33        0
     30        0
     27        0
     33        0
     32        0
     24        0
     49        0
     40        0
     23        0
     24        0
     33        0
     29        0
     44        0
     50        0
     30        0
     29        0
     28        0
     22        0
     35        0
     29        0
     31        0
     33        0
     15        0
     43        0
     41        0
     40        0
     29        0
     42        0
     54        0
     48        0
     32        0
     37        0
     43        0
     32        0
     49        0
     28        0
     27        0
     43        0
     49        0
     49        0
     29        0
     41        0
     48        0
     29        0
     27        0
     49        0
     42        0
     21        0
     28        0
     47        0
     21        0
     46        0
     60        0
     27        0
     44        0
     64        0
     52        0
     42        0
     43        0
     66        0
     42        0
     53        0
     53        0
     53        0
     23        0
     40        0
     60        0
     67        0
     59        0
     58        0
     74        0
     67        0
     57        0
     48        0
     47        0
     55        0
     46        0
     43        0
     20        0
     25        0
     26        0
     51        0
     46        0
     21        0
     39        0
     40        0
     28        0
     23        0
     24        0
     38        0
     40        0
     32        0
     45        0
     57        0
     55        0
     37        0
     43        0
     42        0
     40        0
     15        0
     39        0
     55        0
     46        0
     26        0
     42        0
     34        0
     45        0
     50        0
     31        0
     39        0
     38        0
     59        0
     44        0
     62        0
     25        0
     34        0
     35        0
     36        0
     32        0
     40        0
     21        0
     25        0
     24        0
     29        0
     34        0
     32        0
     16        0
     28        0
     16        0
     39        0
     20        0
     14        0
     22        0
     31        0
     27        0
     34        0
     51        0
     45        0
     50        0
     49        0
     47        0
     37        0
     27        0
     42        0
     39        0
     39        0
     35        0
     40        0
     39        0
     36        0
     38        0
     47        0
     42        0
     25        0
     39        0
     62        0
     48        0
     40        0
     52        0
     31        0
     34        0
     17        0
     41        0
     39        0
     47        0
     43        0
     58        0
     58        0
     40        0
     40        0
     40        0
     15        0
     23        0
     25        0
     32        0
     27        0
     14        0
     27        0
     48        0
     34        0
     23        0
     40        0
     35        0
     29        0
     38        0
     27        0
     46        0
     25        0
     42        0
     44        0
     30        0
     36        0
     26        0
     17        0
     24        0
     24        0
     32        0
     22        0
     30        0
     31        0
     41        0
     30        0
     30        0
     47        0
     46        0
     33        0
     34        0
     25        0
     24        0
     40        0
     23        0
     43        0
     31        0
     25        0
     59        0
     20        0
     16        0
     65        0
     37        0
     45        0
     58        0
     47        0
     54        0
     42        0
     34        0
     43        0
     47        0
     41        0
     39        0
     37        0
     55        0
     50        0
     48        0
     49        0
     54        0
     50        0
     38        0
     50        0
     41        0
     43        0
     46        0
     45        0
     56        0
     54        0
     53        0
     40        0
     43        0
     50        0
     52        0
     35        0
     41        0
     31        0
     25        0
     18        0
     26        0
     19        0
     33        0
     39        0
     50        0
     42        0
     33        0
     52        0
     12        0
     31        0
     34        0
     36        0
     45        0
     25        0
     37        0
     28        0
     26        0
     35        0
     31        0
     55        0
     39        0
     45        0
     35        0
     47        0
     42        0
     27        0
     32        0
     31        0
     27        0
     25        0
     33        0
     23        0
     46        0
     43        0
     47        0
     37        0
     45        0
     56        0
     41        0
     44        0
     41        0
     39        0
     19        0
     36        0
     42        0
     57        0
     49        0
     41        0
     26        0
     30        0
     31        0
     29        0
     36        0
     32        0
     37        0
     32        0
     38        0
     23        0
     26        0
     32        0
     37        0
     35        0
     41        0
     37        0
     34        0
     62        0
     57        0
     23        0
     45        0
     36        0
     50        0
     51        0
     57        0
     34        0
     32        0
     23        0
     31        0
     41        0
     30        0
     10        0
     14        0
     22        0
     29        0
     11        0
     23        0
     39        0
     35        0
     26        0
     37        0
     51        0
     45        0
     38        0
     40        0
     54        0
     55        0
     34        0
     58        0
     39        0
     45        0
     51        0
     27        0
     35        0
     52        0
     43        0
     50        0
     62        0
     58        0
     47        0
     48        0
     30        0
     35        0
     42        0
     20        0
     56        0
     27        0
     28        0
     23        0
     37        0
     44        0
     29        0
     27        0
     45        0
     32        0
     25        0
     42        0
     33        0
     36        0
     42        0
     24        0
     26        0
     15        0
     19        0
     26        0
      6        0
     26        0
     25        0
     33        0
     36        0
     33        0
     40        0
     47        0
     27        0
     27        0
     28        0
     38        0
     62        0
     55        0
     30        0
     30        0
     31        0
     68        0
     53        0
     38        0
     38        0
     29        0
     44        0
     34        0
     36        0
     37        0
     52        0
     33        0
     42        0
     45        0
     20        0
     27        0
     33        0
     18        0
     32        0
     52        0
     26        0
     45        0
     37        0
     39        0
     45        0
     50        0
     39        0
     55        0
     55        0
     42        0
     48        0
     46        0
     41        0
     35        0
     47        0
     35        0
     27        0
     33        0
     36        0
     10        0
     12        0
     22        0
     31        0
     30        0
     24        0
     25        0
     34        0
     46        0
     43        0
     37        0
     20        0
     32        0
     22        0
     35        0
     25        0
     58        0
     37        0
     20        0
     35        0
     30        0
     45        0
     43        0
     22        0
     16        0
     26        0
     41        0
     73        0
     66        0
     53        0
     36        0
     48        0
     35        0
     41        0
     37        0
     14        0
     40        0
     43        0
     53        0
     30        0
     30        0
     32        0
     42        0
     33        0
     34        0
     38        0
     51        0
     38        0
     28        0
     28        0
     20        0
     48        0
     37        0
     24        0
     42        0
     47        0
     29        0
     41        0
     33        0
     61        0
     37        0
     40        0
     37        0
     42        0
     40        0
     49        0
     37        0
     42        0
     40        0
     40        0
     36        0
     39        0
     46        0
     31        0
     31        0
     28        0
     37        0
     50        0
     22        0
     41        0
     43        0
     31        0
     26        0
     30        0
     40        0
     40        0
     55        0
     58        0
     52        0
     41        0
     40        0
     57        0
     46        0
     50        0
     27        0
     54        0
     31        0
     43        0
     53        0
     37        0
     41        0
     48        0
     55        0
     33        0
     31        0
     35        0
     51        0
     45        0
     30        0
     38        0
     43        0
     43        0
     40        0
     44        0
     53        0
     47        0
     29        0
     22        0
     46        0
     47        0
     51        0
     44        0
     63        0
     46        0
     51        0
     58        0
     64        0
     65        0
     55        0
     48        0
     51        0
     53        0
     42        0
     41        0
     41        0
     42        0
     53        0
     36        0
     32        0
     57        0
     46        0
     50        0
     39        0
     42        0
     45        0
     38        0
     47        0
     32        0
     28        0
     34        0
     44        0
     36        0
     34        0
     32        0
     29        0
     28        0
     32        0
     30        0
     29        0
     42        0
     49        0
     34        0
     31        0
     31        0
     33        0
     43        0
     44        0
     42        0
     31        0
     45        0
     39        0
     36        0
     38        0
     41        0
     32        0
     35        0
     35        0
     49        0
     45        0
     16        0
     24        0
     52        0
     23        0
     25        0
     18        0
     29        0
     26        0
     32        0
     35        0
     53        0
     28        0
     22        0
     32        0
     38        0
     29        0
     43        0
     32        0
     30        0
     29        0
     47        0
     54        0
     43        0
     32        0
     52        0
     42        0
     45        0
     28        0
     25        0
     53        0
     19        0
     22        0
     34        0
     28        0
     32        0
     38        0
     33        0
     24        0
     49        0
     36        0
     43        0
     44        0
     18        0
     46        0
     59        0
     23        0
     51        0
     22        0
     24        0
     36        0
     36        0
     29        0
     27        0
     47        0
     46        0
     47        0
     48        0
     29        0
     32        0
     34        0
     37        0
     30        0
     48        0
     50        0
     34        0
     35        0
     32        0
     57        0
     59        0
     50        0
     38        0
     50        0
     55        0
     57        0
     47        0
     59        0
     62        0
     83        0
     36        0
     31        0
     51        0
     38        0
     31        0
     44        0
     48        0
     55        0
     66        0
     75        0
     75        0
     66        0
     71        0
     48        0
     41        0
     39        0
     49        0
     51        0
     51        0
     64        0
     33        0
     43        0
     36        0
     51        0
     40        0
     26        0
     42        0
     45        0
     38        0
     16        0
     25        0
     34        0
     30        0
     29        0
     26        0
     24        0
     35        0
     19        0
     40        0
     51        0
     44        0
     33        0
     25        0
     40        0
     59        0
     50        0
     41        0
     22        0
     29        0
     35        0
     44        0
     42        0
     42        0
     45        0
     34        0
     36        0
     39        0
     30        0
     34        0
     47        0
     41        0
     51        0
     30        0
     26        0
     38        0
     23        0
     44        0
     38        0
     26        0
     41        0
     44        0
     37        0
     53        0
     33        0
     36        0
     29        0
     33        0
     44        0
     28        0
     30        0
     38        0
     29        0
     37        0
     60        0
     42        0
     49        0
     48        0
     41        0
     38        0
     55        0
     54        0
     57        0
     38        0
     39        0
     51        0
     31        0
     52        0
     41        0
     27        0
     74        0
     60        0
     48        0
     64        0
     42        0
     45        0
     51        0
     50        0
     35        0
     58        0
     50        0
     55        0
     46        0
     37        0
     63        0
     50        0
     59        0
     45        0
     49        0
     41        0
     58        0
     66        0
     62        0
     68        0
     49        0
     62        0
     74        0
     65        0
     65        0
     66        0
     58        0
     57        0
     45        0
     60        0
     63        0
     51        0
     59        0
     57        0
     56        0
     72        0
     77        0
     55        0
     75        0
     61        0
     68        0
     74        0
     69        0
     76        0
     56        0
     79        0
     60        0
     64        0
     65        0
     59        0
     64        0
     72        0
     70        0
     54        0
     48        0
     33        0
     72        0
     72        0
     78        0
     73        0
     74        0
     68        0
     73        0
     69        0
     69        0
     63        0
     68        0
     92        0
     65        0
     75        0
     54        0
     56        0
     54        0
     71        0
     77        0
     41        0
     90        0
     76        0
     62        0
     89        0
     62        0
     58        0
     47        0
     55        0
     38        0
     30        0
     38        0
     30        0
     36        0
     43        0
     39        0
     52        0
     48        0
     45        0
     21        0
     36        0
     46        0
     54        0
     45        0
     56        0
     43        0
     46        0
     49        0
     53        0
     57        0
     48        0
     32        0
     26        0
     42        0
     37        0
     50        0
     42        0
     30        0
     29        0
     27        0
     33        0
     38        0
     65        0
     60        0
     29        0
     57        0
     54        0
     57        0
     44        0
     39        0
     66        0
     54        0
     63        0
     48        0
     46        0
     62        0
     30        0
     46        0
     47        0
     47        0
     44        0
     55        0
     59        0
     77        0
     79        0
     59        0
     49        0
     38        0
     54        0
     43        0
     56        0
     51        0
     47        0
     52        0
     52        0
     62        0
     49        0
     41        0
     46        0
     42        0
     35        0
     38        0
     53        0
     49        0
     36        0
     27        0
     58        0
      8        0
     16        0
     27        0
     44        0
     51        0
     45        0
     38        0
     40        0
     46        0
     34        0
     49        0
     40        0
     54        0
     36        0
     23        0
     36        0
     47        0
     35        0
     36        0
     15        0
     26        0
     22        0
     35        0
     37        0
     32        0
     42        0
     29        0
     24        0
     23        0
     41        0
     32        0
     33        0
     51        0
     56        0
     52        0
     51        0
     45        0
     58        0
     52        0
     43        0
     47        0
     57        0
     45        0
     50        0
     33        0
     42        0
     36        0
     31        0
     41        0
     37        0
     46        0
     30        0
     40        0
     28        0
     41        0
     40        0
     20        0
     29        0
     49        0
     42        0
     33        0
     40        0
     48        0
     39        0
     38        0
     41        0
     51        0
     77        0
     62        0
     48        0
     56        0
     47        0
     33        0
     24        0
     54        0
     37        0
     44        0
     51        0
     37        0
     44        0
     37        0
     60        0
     50        0
     36        0
     41        0
     36        0
     39        0
     24        0
     42        0
     23        0
     37        0
     57        0
     58        0
     45        0
     36        0
     23        0
     58        0
     55        0
     56        0
     35        0
     67        0
     41        0
     53        0
     54        0
     65        0
     52        0
     59        0
     45        0
     41        0
     64        0
     28        0
     28        0
     34        0
     24        0
     33        0
     30        0
     18        0
     13        0
     27        0
     30        0
     30        0
     40        0
     23        0
     17        0
     31        0
     34        0
     12        0
     11        0
     10        0
     17        0
     43        0
     35        0
     28        0
     29        0
     32        0
     42        0
     31        0
     31        0
     34        0
     48        0
     40        0
     32        0
     29        0
     27        0
     63        0
     49        0
     32        0
     34        0
     39        0
     36        0
     48        0
     39        0
     51        0
     45        0
     42        0
     34        0
     39        0
     18        0
     15        0
     35        0
     30        0
     46        0
     56        0
     54        0
     35        0
     40        0
     31        0
     20        0
     32        0
     29        0
     29        0
     14        0
      9        0
     31        0
     27        0
     33        0
     20        0
     24        0
     39        0
     38        0
     25        0
     30        0
     28        0
     31        0
     27        0
     56        0
     45        0
     49        0
      9        0
     34        0
     30        0
     38        0
     37        0
     38        0
     34        0
     37        0
     22        0
     28        0
     46        0
     27        0
     42        0
     41        0
     29        0
     40        0
     34        0
     45        0
     19        0
     34        0
     33        0
     18        0
     22        0
     29        0
     19        0
     21        0
     26        0
     29        0
     17        0
     26        0
     38        0
     23        0
     16        0
     37        0
     21        0
     25        0
     22        0
     56        0
     43        0
     26        0
     34        0
     31        0
     26        0
     32        0
     35        0
     32        0
     22        0
     28        0
     29        0
     29        0
     30        0
     21        0
     35        0
     37        0
     35        0
     33        0
     16        0
     34        0
     40        0
     49        0
     47        0
     36        0
     33        0
     24        0
     35        0
     31        0
     22        0
     31        0
     40        0
     29        0
     41        0
     51        0
     34        0
     16        0
     35        0
     26        0
     24        0
     31        0
     27        0
     17        0
     31        0
     26        0
     39        0
     36        0
     37        0
     38        0
     35        0
     25        0
     39        0
     43        0
     49        0
     53        0
     22        0
     37        0
     48        0
     35        0
     35        0
     54        0
     43        0
     37        0
     37        0
     30        0
     27        0
     29        0
     32        0
     44        0
     23        0
     49        0
     48        0
     39        0
     47        0
     27        0
     34        0
     55        0
     54        0
     40        0
     35        0
     51        0
     42        0
     52        0
     49        0
     48        0
     51        0
     40        0
     57        0
     42        0
     47        0
     62        0
     58        0
     43        0
     40        0
     56        0
     59        0
     73        0
     60        0
     74        0
     46        0
     56        0
     73        0
     72        0
     60        0
     46        0
     61        0
     84        0
     88        0
     72        0
     60        0
     83        0
     47        0
     40        0
     47        0
     43        0
     59        0
     53        0
     57        0
     55        0
     48        0
     53        0
     79        0
     52        0
     45        0
     58        0
     67        0
     45        0
     56        0
     66        0
     56        0
     61        0
     72        0
     60        0
     58        0
     51        0
     66        0
     55        0
     64        0
     76        0
     54        0
     64        0
     61        0
     76        0
     70        0
     61        0
     70        0
     66        0
     68        0
     74        0
     59        0
     72        0
     75        0
     69        0
     59        0
     65        0
     66        0
     91        0
     61        0
     65        0
     62        0
     68        0
     62        0
     50        0
     77        0
     63        0
     58        0
     73        0
     57        0
     57        0
     66        0
     82        0
     62        0
     52        0
     55        0
     63        0
     58        0
     49        0
     35        0
     43        0
     30        0
     52        0
     42        0
     50        0
     31        0
     44        0
     23        0
     54        0
     69        0
     53        0
     43        0
     42        0
     41        0
     35        0
     53        0
     44        0
     55        0
     40        0
     48        0
     36        0
     30        0
     57        0
     58        0
     58        0
     53        0
     60        0
     48        0
     53        0
     52        0
     27        0
     49        0
     67        0
     54        0
     62        0
     54        0
     75        0
     45        0
     52        0
     41        0
     52        0
     45        0
     45        0
     52        0
     35        0
     48        0
     42        0
     54        0
     65        0
     52        0
     43        0
     43        0
     54        0
     64        0
     49        0
     63        0
     60        0
     47        0
     48        0
     54        0
     58        0
     58        0
     61        0
     38        0
     58        0
     49        0
     62        0
     33        0
     44        0
     40        0
     42        0
     20        0
     21        0
     46        0
     42        0
     39        0
     33        0
     41        0
     56        0
     46        0
     36        0
     47        0
     40        0
     31        0
     26        0
     50        0
     36        0
     42        0
     51        0
     53        0
     30        0
     36        0
     38        0
     38        0
     47        0
     47        0
     35        0
     19        0
     54        0
     35        0
     24        0
     27        0
     33        0
     39        0
     35        0
     41        0
     29        0
     44        0
     48        0
     41        0
     36        0
     45        0
     31        0
     43        0
     41        0
     49        0
     42        0
     36        0
     70        0
     40        0
     35        0
     41        0
     35        0
     29        0
     35        0
     39        0
     43        0
     40        0
     54        0
     55        0
     47        0
     27        0
     35        0
     39        0
     40        0
     40        0
     37        0
     40        0
     26        0
     33        0
     35        0
     66        0
     42        0
     35        0
     30        0
     40        0
     50        0
     30        0
     16        0
     26        0
     29        0
     10        0
     32        0
     45        0
     28        0
     39        0
     43        0
     53        0
     55        0
     25        0
     38        0
     29        0
     55        0
     73        0
     33        0
     50        0
     41        0
     42        0
     37        0
     19        0
     40        0
     30        0
     68        0
     54        0
     47        0
     31        0
     63        0
     29        0
     47        0
     43        0
     42        0
     45        0
     49        0
     64        0
     27        0
     22        0
     26        0
     27        0
     25        0
     17        0
     64        0
     44        0
     56        0
     55        0
     41        0
     49        0
     52        0
     46        0
     73        0
     64        0
     53        0
     56        0
     53        0
     61        0
     47        0
     42        0
     51        0
     62        0
     26        0
     41        0
     52        0
     24        0
     55        0
     65        0
     15        0
     41        0
     30        0
     28        0
     24        0
     23        0
     30        0
     19        0
     30        0
     23        0
     51        0
     35        0
     36        0
     38        0
     39        0
     59        0
     45        0
     49        0
     48        0
     46        0
     57        0
     41        0
     49        0
     36        0
     40        0
     22        0
     50        0
     42        0
     41        0
     59        0
     28        0
     21        0
     23        0
     11        0
     27        0
     25        0
     30        0
     36        0
     45        0
     26        0
     42        0
     50        0
     33        0
     38        0
     40        0
     27        0
     38        0
     34        0
     19        0
     23        0
     38        0
     34        0
     40        0
     42        0
     77        0
     54        0
     50        0
     69        0
     61        0
     42        0
     43        0
     52        0
     47        0
     51        0
     32        0
     27        0
     21        0
     27        0
     33        0
     41        0
     28        0
      8        0
     25        0
     31        0
     31        0
     28        0
     28        0
     14        0
     43        0
     20        0
     31        0
     10        0
     41        0
     29        0
     52        0
     24        0
     23        0
     24        0
     27        0
     42        0
     42        0
     39        0
     36        0
     45        0
     39        0
     43        0
     35        0
     39        0
     42        0
     39        0
     41        0
     29        0
     38        0
     25        0
     38        0
     35        0
     51        0
     42        0
     35        0
     17        0
     40        0
     34        0
     43        0
     30        0
     43        0
     41        0
     49        0
     35        0
     31        0
     45        0
     22        0
     42        0
     36        0
     47        0
     78        0
     35        0
     41        0
     43        0
     63        0
     52        0
     46        0
     49        0
     42        0
     37        0
     31        0
     35        0
     53        0
     31        0
     41        0
     32        0
     42        0
     50        0
     56        0
     62        0
     44        0
     54        0
     47        0
     33        0
     39        0
     36        0
     36        0
     45        0
     37        0
     37        0
     40        0
     36        0
     45        0
     32        0
     53        0
     34        0
     38        0
     63        0
     40        0
     26        0
     37        0
     48        0
     37        0
     39        0
     24        0
     55        0
     25        0
     15        0
     16        0
     23        0
     37        0
     25        0
     39        0
     40        0
     20        0
     11        0
     45        0
     64        0
     39        0
     36        0
     36        0
     31        0
     43        0
     48        0
     44        0
     32        0
     72        0
     45        0
     51        0
     57        0
     61        0
     48        0
     63        0
     42        0
     50        0
     49        0
     68        0
     47        0
     44        0
     42        0
     53        0
     41        0
     27        0
     41        0
     41        0
     47        0
     38        0
     50        0
     28        0
     49        0
     56        0
     40        0
     41        0
     32        0
     42        0
     48        0
     30        0
     50        0
     46        0
     36        0
     24        0
     46        0
     53        0
     32        0
     44        0
     34        0
     26        0
     39        0
     26        0
     44        0
     44        0
     54        0
     55        0
     55        0
     55        0
     35        0
     45        0
     50        0
     44        0
     36        0
     25        0
     53        0
     44        0
     51        0
     53        0
     51        0
     67        0
     41        0
     60        0
     50        0
     37        0
     49        0
     33        0
     41        0
     30        0
     36        0
     23        0
     37        0
     39        0
     51        0
     58        0
     42        0
     49        0
     37        0
     31        0
     35        0
     57        0
     37        0
     45        0
     29        0
     30        0
     30        0
     26        0
     31        0
     39        0
     40        0
     39        0
     48        0
     27        0
     40        0
     30        0
     29        0
     13        0
     41        0
     38        0
     28        0
      0        0
     15        0
      0        0
      0        0
      0        0
      0        0
      0        0
      4        0
      1        0
      0        0
      0        0
      0        0
      0        0
      0        0
      0        0
      0        0
      1        0
      6        0
      0        0
      0        0
      0        0
      0        0
      0        0
      1        0
      0        0
      0        0
      0        0
      3        0
      1        0
      0        0
      0        0
      0        0
      5        0
      9        0
     14        0
      0        0
      0        0
      0        0
      0        0
      0        0
      0        0
      0        0
      0        0
      0        0
      0        0
      0        0
      0        0
      0        0
      0        0
      0        0
      0        0
      0        0
      0        0
      0        0
      0        0
      0        0
      0        0
      0        0
      0        0
      0        2
      0        0
      0        0
      0        0
      0        0
      0        0
      0        0
      0        0
      0        0
      0        0
      0        0
      0        0
      0        0
      0        0
      0        0
      0        0
      0        0
      0        0
      0        0
      0        0
      0        0
      0        0
      0        0
      0        0
      0        0
      0        0
      0        0
      0        0
      0        0
      0        0
      0        0
      3        0
      0        0
      0        0
      0        0
      0        0
      0        0
      0        0
      0        0
      0        0
      0        0
      0        0
      0        0
      0        0
      0        0
      0        0
      0        0
      0        0
      0        0
      0        0
      0        0
      0        0
      0        0
      0        0
      0        0
      0        0
      0        0
      0        0
      0        0
      0        0
      0        0
      0        0
      0        0
      0        0
      0        0
      0        0
      0        0
      0        0
      0        0
      0        0
      0        0
      0        0
      0        0
      0        0
      0        0
      0        0
      0        0
      0        0
      0        0
      0        0
      0        0
      0        0
      0        0
      0        0
      0        0
      0        0
      0        0
      0        0
      0        0
      0        0
      0        0
      0        0
      0        0
      0        0
      0        0
      0        0
      0        0
      0        0
      0        0
      0        0
      0        0
      0        0
      0        0
      0        0
      0        0
      0        0
      0        0
      0        0
      0        0
      0        0
      0        0
      0        0
      0        0
      0        0
      0        0
      0        0
      0        0
      0        0
      0        0
      0        0
      0        0
      0        0
      0        0
      0        0
      0        0
      0        0
      0        0
      0        0
      0        0
      0        0
      0        0
      0        0
      0        0
      0        0
      0        0
      0        0
      0        0
      0        0
      0        0
      0        0
      0        0
      0        0
      0        0
      0        0
      0        0
      0        0
      0        0
      0        0
      0        0
      0        0
      0        0
      0        0
      0        0
      0        0
      0        0
      0        0
      0        0
      0        0
      0        0
      0        0
      0        0
      0        0
      0        0
      0        0
      0        0
      0        0
      0        0
      0        0
      0        0
      0        0
      0        0
      0        0
      0        0
      0        0
      0        0
      0        0
      0        0
      0        0
      0        0
      0        0
      0        0
      0        0
      0        0
      0        0
      0        0
      0        0
      0        0
      0        0
      0        0
      0        0
      0        0
      0        0
      0        0
      0        0
      0        0
      0        0
      0        0
      0        0
      0        0
      4        0
      0        0
      0        0
      0        0
      0        0
      0        0
      0        0
      0        0
      0        0
      0        0
      0        0
      0        0
      0        0
      0        0
      0        0
      0        0
      0        0
      0        0
      0        0
      0        0
      0        0
      0        0
      0        0
      0        0
      0        0
      0        0
      0        0
      0        0
      4        0
      0        0
      0        0
      0        0
      0        0
      0        0
      0        0
      0        0
      0        0
      0        0
      0        0
      0        0
      0        0
      0        0
      0        0
      0        0
      0        0
      0        0
      0        0
      0        0
      0        0
      0        0
      0        0
      0        0
      0        0
      0        0
      0        0
      0        0
      0        0
      0        0
      0        0
      0        0
      0        0
      0        0
      0        0
      0        0
      0        0
      0        0
      0        0
      0        0
      0        0
      0        0
      0        0
      0        0
      0        0
      0        0
      0        0
      0        0
      0        0
      0        0
      0        0
      0        0
      0        0
      0        0
      0        0
      0        0
      0        0
      0        0
      0        0
      0        0
      0        0
      0        0
      0        0
      0        0
      0        0
      0        0
      0        0
      0        0
      0        0
      0        0
      0        0
      0        0
      0        0
      0        0
      0        0
      0        0
      0        0
      0        0
      0        0
      0        0
      0        0
      0        0
      0        0
      0        0
      0        0
      0        0
      0        0
      0        0
      0        0
      0        0
      0        0
      0        0
      0        0
      0        0
      0        0
      0        0
      0        0
      0        0
      0        0
      0        0
      0        0
      0        0
      0        0
      0        0
      0        0
      0        0
      0        0
      0        0
      0        0
      0        0
      0        0
      0        0
      0        0
      0        0
      0        0
      0        0
      0        0
      0        0
      0        0
      0        0
      0        0
      0        0
      0        0
      0        0
      0        0
      0        0
      0        0
      0        0
      0        0
      0        0
      0        0
      0        0
      0        0
      0        0
      0        0
      0        0
      0        0
      0        0
      0        0
      0        0
      0        0
      0        0
      0        0
      0        0
      0        0
      0        0
      0        0
      0        0
      0        0
      0        0
      0        0
      0        0
      0        0
      0        0
      0        0
      0        0
      0        0
      0        0
      0        0
      0        0
      0        0
      0        0
      0        0
      0        0
      0        0
      0        0
      0        0
      0        0
      0        0
      0        0
      0        0
      0        0
      0        0
      0        0
      0        0
      0        0
      0        0
      0        0
      0        0
      0        0
      0        0
      0        0
      0        0
      0        0
      0        0
      0        0
      0        0
      0        0
      0        0
      0        0
      0        0
      0        0
      0        0
      0        0
      0        0
      0        0
      0        0
      0        0
      0        0
      0        0
      0        0
      0        0
      0        0
      0        0
      0        0
      0        0
      0        0
      0        0
      0        0
      0        0
      0        0
      0        0
      0        0
      0        0
      0        0
      0        0
      0        0
      0        0
      0        0
      0        0
      0        0
      0        0
      0        0
      0        0
      0        0
      0        0
      0        0
      0        0
      0        0
      0        0
      0        0
      0        0
      0        0
      0        0
      0        0
      0        0
      0        0
      0        0
      0        0
      0        0
      0        0
      0        0
      0        0
      0        0
      0        0
      0        0
      0        0
      0        0
      0        0
      0        0
      0        0
      0        0
      0        0
      0        0
      0        0
      0        0
      0        0
      0        0
      0        0
      0        0
      0        0
      0        0
      0        0
      0        0
      0        0
      0        0
      0        0
      0        0
      0        0
      0        0
      0        0
      0        0
      0        0
      0        0
      0        0
      0        0
      0        0
      0        0
      0        0
      0        0
      0        0
      0        0
      0        0
      0        0
      0        0
      0        0
      0        0
      0        0
      0        0
      0        0
      0        0
      0        0
      0        0
      0        0
      0        0
      0        0
      0        0
      0        0
      0        0
      0        0
      0        0
      0        0
      0        0
      0        0
      0        0
      0        0
      0        0
      0        0
      0        0
      0        0
      0        0
      0        0
      0        0
      0        0
      0        0
      0        0
      0        0
      0        0
      0        0
      0        0
      0        0
      0        0
      0        0
      0        0
      0        0
      0        0
      0        0
      0        0
      0        0
      0        0
      0        0
      0        0
      0        0
      0        0
      0        0
      0        0
      0        0
      0        0
      0        0
      0        0
      0        0
      0        0
      0        0
      0        0
      0        0
      0        0
      0        0
      0        0
      0        0
      0        0
      0        0
      0        0
      0        0
      0        0
      0        0
      0        0
      0        0
      0        0
      0        0
      0        0
      0        0
      0        0
      0        0
      0        0
      0        0
      0        0
      0        0
      0        0
      0        0
      0        0
      0        0
      0        0
      0        0
      0        0
      0        0
      0        0
      0        0
      0        0
      0        0
      0        0
      0        0
      0        0
      0        0
      0        0
      0        0
      0        0
      0        0
      0        0
      0        0
      0        0
      0        0
      0        0
      0        0
      0        0
      0        0
      0        0
      0        0
      0        0
      0        0
      0        0
      0        0
      0        0
      0        0
      0        0
      0        0
      0        0
      0        0
      0        0
      0        0
      0        0
      0        0
      0        0
      0        0
      0        0
      0        0
      0        0
      0        0
      0        0
      0        0
      0        0
      0        0
      0        0
      0        0
      0        0
      0        0
      0        0
      0        0
      0        0
      0        0
      0        0
      0        0
      0        0
      0        0
      0        0
      0        0
      0        0
      0        0
      0        0
      0        0
      0        0
      0        0
      0        0
      0        0
      0        0
      0        0
      0        0
      0        0
      0        0
      0        0
      0        0
      0        0
      0        0
      0        0
      0        0
      0        0
      0        0
      0        0
      0        0
      0        0
      0        0
      0        0
      0        0
      0        0
      0        0
      0        0
      0        0
      0        0
      0        0
      0        0
      0        0
      0        0
      0        0
      0        0
      0        0
      0        0
      0        0
      0        0
      0        0
      0        0
      0        0
      0        0
      0        0
      0        0
      0        0
      0        0
      0        0
      0        0
      0        0
      0        0
      0        0
      0        0
      0        0
      0        0
      0        0
      0        0
      0        0
      0        0
      0        0
      0        0
      0        0
      0        0
      0        0
      0        0
      0        0
      0        0
      0        0
      0        0
      0        0
      0        0
      0        0
      0        0
      0        0
      0        0
      0        0
      1        0
      2        0
      0        0
      0        0
      1        0
      2        0
      0        0
      0        0
      0        0
      0        0
      0        0
      0        0
      0        0
      0        0
      0        0
      0        0
      0        0
      0        0
      0        0
      0        0
      0        4
      0        0
      0        9
      0        2
      0        0
      0       11
      0       19
      0       26
      0       18
      0       31
      0       23
      0       31
      0       48
      0       30
      0       35
      0       43
      5       48
      4       60
      0       38
      0       36
      0       33
      0       50
      0       49
      6       50
      0       31
      2       37
      0       45
      0       43
      0       56
      0       36
      0       57
      0       32
      0       44
      3       41
      5       50
      0       29
      0       38
      0       46
      0       52
      0       45
      0       51
      2       54
      0       65
      0       47
      0       48
      0       43
      0       35
      0       42
      0       38
      0       50
      0       46
      0       56
      0       47
      0       58
      0       42
      0       36
      0       55
      0       35
      0       43
      0       39
      0       53
      0       60
      0       40
      0       39
      0       37
      0       47
      0       33
      0       29
      0       33
      0       49
      0       25
      0       45
      0       35
      0       48
      0       48
      0       35
      0       32
      2       45
      0       49
      0       41
      0       51
      0       70
      0       59
      0       48
      0       44
      3       42
      0       35
      0       47
      0       52
      0       45
      0       48
      0       43
      0       38
      0       35
      0       48
      0       45
      0       67
      0       38
      0       45
      0       49
      0       49
      0       41
      0       59
      0       58
      0       46
      0       45
      0       48
      0       41
      0       46
      0       47
      0       58
      0       53
      0       66
      0       53
      0       56
      0       70
      0       63
      0       54
      0       55
      0       62
      0       61
      0       50
      0       53
      0       54
      0       54
      0       74
      0       65
      0       69
      0       56
      0       61
      0       75
      0       82
      0       51
      0       71
      0       63
      0       50
      0       46
      0       45
      0       49
      0       40
      0       52
      0       72
      0       54
      0       50
      0       62
      0       64
      0       79
      0       65
      0       71
      0       51
      0       58
      0       56
      0       64
      0       63
      0       65
      0       50
      0       53
      0       53
      0       59
      0       61
      0       66
      0       60
      0       53
      0       53
      0       39
      0       45
      0       40
      0       54
      0       44
      0       51
      0       36
      0       42
      0       61
      0       58
      0       49
      0       58
      0       55
      0       57
      0       49
      0       49
      0       44
      0       53
      0       55
      0       62
      0       39
      0       52
      0       48
      0       60
      0       41
      0       52
      0       48
      0       35
      0       53
      0       51
      0       58
      0       49
      0       39
      0       51
      0       48
      0       60
      0       56
      0       54
      0       67
      0       53
      0       63
      0       89
      0       68
      0       60
      0       61
      0       78
      0       67
      0       64
      0       61
      0       62
      0       55
      0       64
      0       70
      0       44
      0       51
      0       50
      0       41
      0       55
      0       52
      0       52
      0       42
      0       59
      0       63
      0       81
      0       73
      0       55
      0       67
      0       66
      0       72
      0       59
      0       54
      0       60
      0       46
      0       41
      0       83
      0       56
      0       72
      0       62
      0       43
      0       66
      0       70
      0       68
      0       66
      0       49
      0       43
      0       41
      0       54
      0       46
      0       63
      0       53
      0       56
      0       54
      0       47
      0       36
      0       45
      0       44
      0       55
      0       52
      0       50
      0       47
      0       46
      0       46
      0       43
      0       43
      0       39
      0       53
      0       50
      0       63
      0       67
      0       56
      0       58
      0       42
      0       65
      0       60
      0       63
      0       53
      0       56
      0       70
      0       67
      0       59
      0       68
      0       62
      0       68
      0       55
      0       63
      0       57
      0       50
      0       50
      0       55
      0       49
      0       63
      0       59
      0       56
      0       59
      0       61
      0       61
      0       45
      0       58
      0       42
      0       66
      0       47
      0       52
      0       55
      0       64
      0       54
      0       45
      0       46
      0       38
      0       49
      0       51
      0       57
      0       57
      0       59
      0       62
      0       51
      0       55
      0       58
      0       61
      0       58
      0       47
      0       57
      0       62
      0       45
      0       54
      0       41
      0       41
      0       48
      0       60
      0       66
      0       61
      0       78
      0       60
      0       53
      0       48
      0       65
      0       72
      0       69
      0       65
      0       70
      0       71
      0       62
      0       62
      0       59
      0       53
      0       49
      0       48
      0       56
      0       47
      0       57
      0       63
      0       55
      0       53
      0       60
      0       60
      0       57
      0       68
      0       57
      0       66
      0       66
      0       45
      0       48
      0       50
      0       57
      0       66
      0       57
      0       55
      0       54
      0       51
      0       48
      0       55
      0       51
      0       59
      0       73
      0       71
      0       55
      0       62
      0       61
      0       61
      0       55
      0       67
      0       66
      0       55
      0       49
      0       37
      0       39
      0       59
      0       45
      0       44
      0       49
      0       51
      0       61
      0       52
      0       53
      0       52
      0       41
      0       57
      0       55
      0       47
      0       58
      0       64
      0       52
      0       63
      0       54
      0       40
      0       51
      0       51
      0       47
      0       49
      0       44
      0       40
      0       44
      0       44
      0       44
      0       61
      0       48
      0       54
      0       54
      0       50
      0       58
      0       57
      0       58
      0       60
      0       42
      0       61
      0       45
      0       44
      0       60
      0       50
      0       49
      0       47
      0       52
      0       49
      0       44
      0       37
      0       45
      0       48
      0       53
      0       64
      0       50
      0       44
      0       36
      0       38
      0       53
      0       56
      0       51
      0       54
      0       48
      0       53
      0       39
      0       68
      0       57
      0       58
      0       57
      0       60
      0       55
      0       54
      0       64
      0       62
      0       58
      0       46
      0       69
      0       68
      0       56
      0       56
      0       45
      0       39
      0       55
      0       42
      0       63
      0       55
      0       49
      0       71
      0       64
      0       64
      0       54
      0       60
      0       69
      0       53
      0       50
      0       75
      0       68
      0       64
      0       72
      0       63
      0       56
      0       70
      0       69
      0       67
      0       77
      0       65
      0       54
      0       57
      0       50
      0       60
      0       47
      0       45
      0       52
      0       41
      0       68
      0       78
      0       80
      0       68
      0       67
      0       84
      0       63
      0       60
      0       45
      0       66
      0       56
      0       64
      0       58
      0       76
      0       52
      0       82
      0       64
      0       47
      0       54
      0       52
      0       54
      0       47
      0       67
      0       60
      0       48
      0       59
      0       43
      0       55
      0       51
      0       48
      0       38
      0       53
      0       69
      0       61
      0       63
      0       43
      0       46
      0       56
      0       50
      0       41
      0       49
      0       38
      0       41
      0       54
      0       52
      0       57
      0       42
      0       55
      0       57
      0       43
      0       48
      0       48
      0       52
      0       51
      0       67
      0       44
      0       54
      0       48
      0       60
      0       49
      0       50
      0       58
      0       37
      0       44
      0       51
      0       57
      0       65
      0       46
      0       64
      0       70
      0       58
      0       50
      0       63
      0       62
      0       50
      0       71
      0       59
      0       49
      0       43
      0       46
      0       42
      0       65
      0       49
      0       65
      0       77
      0       66
      0       67
      0       72
      0       63
      0       77
      0       63
      0       70
      1       56
      0       64
      1       55
      0       59
      0       39
      0       29
      0       51
      0       54
      0       45
      0       56
      0       59
      0       51
      0       50
      0       61
      0       62
      0       71
      0       61
      0       54
      0       65
      0       65
      0       66
      0       60
      0       77
      0       80
      0       77
      0       69
      0       73
      0       78
      0       64
      0       76
      0       56
      0       57
      0       73
      0       75
      0       55
      0       56
      0       74
      0       65
      0       53
      0       51
      0       44
      0       36
      0       43
      0       44
      0       40
      0       47
      0       47
      0       55
      0       43
      0       50
      0       38
      0       35
      0       51
      0       51
      0       41
      0       51
      0       45
      0       52
      0       52
      0       47
      0       59
      0       53
      0       48
      0       44
      0       48
      0       47
      0       39
      0       39
      0       35
      0       49
      0       50
      0       54
      0       61
      0       58
      0       57
      0       58
      0       57
      0       50
      0       73
      0       56
      0       48
      0       46
      0       43
      0       51
      0       49
      0       46
      0       58
      0       65
      0       40
      0       38
      0       61
      0       50
      0       49
      0       73
      0       41
      0       50
      0       46
      0       52
      0       57
      0       51
      0       45
      0       65
      0       66
      0       63
      0       53
      0       49
      0       52
      0       52
      0       48
      0       34
      0       53
      0       44
      0       40
      0       49
      0       45
      0       42
      0       39
      0       43
      0       61
      0       53
      0       59
      0       69
      0       78
      0       61
      0       53
      0       47
      0       52
      0       57
      0       48
      0       45
      0       55
      0       42
      0       49
      0       53
      0       57
      0       63
      0       46
      0       64
      0       54
      0       57
      0       47
      0       60
      0       74
      0       58
      0       38
      0       50
      0       50
      0       40
      0       40
      0       35
      0       40
      0       48
      0       56
      0       47
      0       43
      0       45
      0       45
      0       54
      0       53
      0       66
      0       58
      0       61
      0       63
      0       56
      0       54
      0       51
      0       54
      0       51
      0       54
      0       61
      0       46
      0       66
      0       60
      0       52
      0       47
      0       61
      0       65
      0       43
      0       45
      0       64
      0       49
      0       49
      0       55
      0       75
      0       82
      0       57
      0       53
      0       52
      0       61
      0       55
      0       63
      0       58
      0       57
      0       55
      0       60
      0       54
      0       42
      0       46
      0       67
      0       63
      0       43
      0       53
      0       58
      0       50
      0       52
      0       59
      0       56
      0       62
      0       55
      0       61
      0       48
      0       42
      0       46
      0       53
      0       59
      0       54
      0       64
      0       44
      0       57
      0       68
      0       62
      0       61
      0       59
      0       53
      0       47
      0       47
      0       62
      0       53
      0       62
      0       54
      0       56
      0       50
      0       56
      0       52
      0       53
      0       53
      0       39
      0       39
      0       44
      0       52
      0       52
      0       49
      0       53
      0       40
      0       43
      0       38
      0       46
      0       34
      0       59
      0       42
      0       56
      0       47
      0       47
      0       59
      0       34
      0       43
      0       54
      0       48
      0       53
      0       65
      0       63
      0       62
      0       53
      0       55
      0       45
      0       44
      0       55
      0       58
      0       50
      0       63
      0       47
      0       46
      0       50
      0       55
      0       70
      0       57
      0       62
      0       54
      0       58
      0       51
      0       54
      0       63
      0       79
      0       61
      0       65
      0       62
      0       50
      0       48
      0       48
      0       73
      0       61
      0       53
      0       47
      0       49
      0       52
      0       46
      0       43
      0       59
      0       60
      0       59
      0       48
      0       50
      0       48
      0       41
      0       57
      0       52
      0       70
      0       50
      0       44
      0       51
      0       60
      0       57
      0       66
      0       61
      0       75
      0       53
      0       61
      0       54
      0       44
      0       48
      0       50
      0       65
      0       65
      0       54
      0       58
      0       53
      0       61
      0       69
      0       67
      0       75
      0       51
      0       67
      0       59
      0       54
      0       52
      0       56
      0       46
      0       50
      0       52
      0       53
      0       68
      0       67
      0       50
      0       51
      0       47
      0       53
      0       56
      0       38
      0       46
      0       46
      0       40
      0       67
      0       46
      0       46
      0       50
      0       44
      0       39
      0       50
      0       43
      0       39
      0       61
      0       41
      0       51
      0       39
      0       54
      0       56
      0       80
      0       61
      0       51
      0       49
      0       32
      0       57
      0       34
      0       68
      0       56
      0       52
      0       49
      0       58
      0       69
      0       57
      0       44
      0       44
      0       53
      0       57
      0       57
      0       80
      0       65
      0       54
      0       55
      0       55
      0       60
      0       43
      0       44
      0       50
      0       66
      0       54
      0       61
      0       67
      0       42
      0       40
      0       47
      0       46
      0       38
      0       46
      0       55
      0       43
      0       50
      0       54
      0       41
      0       49
      0       51
      0       56
      0       55
      0       57
      0       67
      0       55
      0       60
      0       55
      0       64
      0       52
      0       52
      0       55
      0       54
      0       56
      0       62
      0       51
      0       56
      0       57
      0       59
      0       51
      0       57
      0       70
      0       60
      0       50
      0       54
      0       42
      0       48
      0       37
      0       44
      0       57
      0       43
      0       49
      0       44
      0       55
      0       60
      0       57
      0       50
      0       45
      0       60
      0       50
      0       44
      0       47
      0       51
      0       41
      0       47
      0       51
      0       54
      0       57
      0       64
      0       50
      0       39
      0       40
      0       50
      0       56
      0       49
      0       51
      0       52
      0       46
      0       49
      0       49
      0       50
      0       57
      0       53
      0       50
      0       56
      0       59
      0       58
      0       54
      0       41
      0       45
      0       44
      0       49
      0       47
      0       53
      0       60
      0       33
      0       55
      0       40
      0       45
      0       68
      0       55
      0       56
      0       73
      0       67
      0       65
      0       61
      0       59
      0       58
      0       64
      0       49
      0       60
      0       55
      0       43
      0       54
      0       48
      0       41
      0       46
      0       62
      0       59
      0       50
      0       58
      0       67
      0       52
      0       76
      0       58
      0       61
      0       51
      0       45
      0       45
      0       57
      0       57
      0       59
      0       66
      0       68
      0       59
      0       45
      0       54
      0       55
      0       59
      0       54
      0       61
      0       62
      0       57
      0       68
      0       61
      0       57
      0       49
      0       67
      0       60
      0       56
      0       65
      0       54
      0       55
      0       54
      0       42
      0       57
      0       56
      0       55
      0       59
      0       54
      0       52
      0       46
      0       54
      0       50
      0       54
      0       34
      0       43
      0       41
      0       37
      0       46
      0       50
      0       53
      0       69
      0       78
      0       62
      0       49
      0       46
      0       51
      0       58
      0       47
      0       50
      0       54
      0       40
      0       58
      0       77
      0       65
      0       45
      0       51
      0       40
      0       64
      0       61
      0       66
      0       67
      0       67
      0       60
      0       55
      0       65
      0       65
      0       58
      0       57
      0       38
      0       46
      0       63
      0       72
      0       68
      0       40
      0       47
      0       63
      0       61
      0       63
      0       67
      0       67
      0       57
      0       52
      0       60
      0       61
      0       67
      0       58
      0       45
      0       41
      0       43
      0       38
      0       45
      0       48
      0       51
      0       57
      0       69
      0       55
      0       46
      0       44
      0       57
      0       51
      0       55
      0       55
      0       60
      0       54
      0       59
      0       50
      0       58
      0       52
      0       57
      0       54
      0       60
      0       53
      0       54
      0       54
      0       54
      0       52
      0       58
      0       46
      0       42
      0       55
      0       61
      0       42
      0       57
      0       62
      0       75
      0       48
      0       62
      0       57
      0       38
      0       35
      0       37
      0       58
      0       43
      0       46
      0       53
      0       69
      0       54
      0       61
      0       41
      0       57
      0       63
      0       54
      0       56
      0       84
      0       73
      0       60
      0       68
      0       40
      0       55
      0       53
      0       70
      0       72
      0       48
      0       43
      0       56
      0       39
      0       56
      0       56
      0       53
      0       51
      0       48
      0       48
      0       43
      0       60
      0       44
      0       59
      0       45
      0       63
      0       54
      0       55
      0       54
      0       61
      0       77
      0       65
      0       73
      0       62
      0       62
      0       60
      0       45
      0       55
      0       64
      0       72
      0       81
      0       80
      0       61
      0       72
      0       63
      0       75
      0       69
      0       61
      0       55
      0       65
      0       73
      0       58
      0       61
      0       75
      0       65
      0       61
      0       70
      0       70
      0       62
      0       58
      0       53
      0       51
      0       43
      0       52
      0       46
      0       43
      0       49
      0       56
      0       50
      0       68
      0       72
      0       59
      0       48
      0       42
      0       57
      0       56
      0       50
      0       55
      0       61
      0       56
      0       62
      0       73
      0       66
      0       53
      0       58
      0       68
      0       61
      0       61
      0       53
      0       37
      0       41
      0       49
      0       59
      0       45
      0       42
      2       46
      0       55
      0       48
      0       45
      0       48
      0       62
      0       47
      0       94
      0       69
      0       57
      0       44
      0       54
      0       59
      0       59
      0       56
      0       69
      0       44
      0       66
      0       64
      0       79
      0       53
      0       37
      0       46
      0       51
      0       67
      0       82
      0       63
      0       88
      0       60
      0       74
      0       60
      0       49
      0       60
      0       68
      0       57
      0       52
      0       42
      0       61
      0       59
      0       36
      0       50
      0       51
      0       66
      0       66
      0       73
      0       59
      0       55
      0       56
      0       59
      0       49
      0       58
      0       64
      0       58
      0       53
      0       64
      0       62
      0       45
      0       48
      0       49
      0       49
      0       53
      0       46
      0       63
      0       58
      0       82
      0       69
      0       61
      0       56
      0       64
      0       70
      0       72
      0       74
      0       63
      0       63
      0       52
      0       50
      0       57
      0       62
      0       54
      0       49
      0       50
      0       46
      0       72
      0       66
      0       73
      0       52
      0       59
      0       73
      0       69
      0       67
      0       81
      0       68
      0       51
      0       52
      0       45
      0       51
      0       41
      0       50
      0       60
      0       55
      0       64
      0       56
      0       61
      0       67
      0       62
      0       41
      0       68
      0       70
      0       73
      0       68
      0       55
      0       61
      0       60
      0       44
      0       46
      0       60
      0       58
      0       47
      0       61
      0       54
      0       57
      0       57
      0       79
      0       68
      0       52
      0       76
      0       64
      0       62
      0       62
      0       74
      0       74
      0       63
      0       61
      0       57
      0       59
      0       71
      0       60
      0       73
      0       48
      0       61
      0       57
      0       77
      0       72
      0       54
      0       64
      0       68
      0       50
      0       52
      0       68
      0       56
      0       64
      0       62
      0       63
      0       53
      0       58
      0       46
      0       60
      0       64
      0       87
      0       50
      0       54
      0       50
      0       61
      0       44
      0       41
      0       54
      0       50
      0       49
      0       42
      0       60
      0       65
      0       57
      0       58
      0       54
      0       46
      0       59
      0       57
      0       50
      0       50
      0       52
      0       56
      0       61
      0       57
      0       69
      0       63
      0       48
      0       59
      0       57
      0       55
      0       61
      0       52
      0       51
      0       55
      0       68
      0       51
      0       47
      3       49
      0       52
      0       72
      0       61
      0       47
      0       43
      0       39
      0       49
      0       43
      0       43
      0       57
      0       51
      0       49
      0       52
      0       39
      0       53
      0       71
      0       60
      0       40
      0       54
      0       61
      0       48
      0       65
      0       52
      0       54
      0       54
      0       49
      0       60
      0       45
      0       45
      0       52
      0       51
      0       58
      0       56
      0       60
      0       60
      0       50
      0       56
      0       56
      0       59
      0       66
      0       77
      0       61
      0       61
      0       63
      0       69
      0       66
      0       68
      0       61
      0       50
      0       51
      0       48
      0       53
      0       49
      0       65
      0       61
      0       71
      0       72
      0       78
      0       63
      0       52
      0       57
      0       64
      0       69
      0       45
      0       57
      0       55
      0       56
      0       52
      0       45
      0       66
      0       68
      0       64
      0       77
      0       63
      0       54
      0       58
      0       50
      0       63
      0       64
      0       66
      0       79
      0       68
      0       66
      0       62
      0       57
      0       47
      0       45
      0       54
      0       53
      0       59
      0       53
      0       56
      0       70
      0       76
      0       70
      0       67
      0       63
      0       54
      0       60
      0       55
      0       45
      0       50
      0       58
      0       65
      0       67
      0       46
      0       57
      0       57
      0       57
      0       60
      0       57
      0       58
      0       56
      0       50
      0       61
      0       62
      0       67
      0       49
      0       60
      0       47
      0       72
      0       39
      0       67
      0       61
      0       70
      0       41
      0       52
      0       64
      0       48
      0       57
      0       72
      0       69
      0       52
      0       58
      0       54
      0       57
      0       62
      0       66
      0       52
      0       60
      0       67
      0       50
      0       75
      0       63
      0       62
      0       63
      0       49
      0       52
      0       75
      0       68
      0       52
      0       49
      0       66
      0       49
      0       59
      0       59
      0       67
      0       59
      0       69
      0       58
      0       60
      0       67
      0       58
      0       65
      0       66
      0       50
      0       44
      0       51
      0       53
      0       55
      0       66
      0       43
      0       56
      0       47
      0       65
      0       52
      0       63
      0       62
      0       81
      0       70
      0       56
      0       57
      0       65
      0       57
      0       57
      0       51
      0       52
      0       66
      0       78
      0       59
      0       66
      0       63
      0       62
      0       61
      0       70
      0       77
      0       58
      0       61
      0       63
      0       65
      0       62
      0       58
      0       57
      0       71
      0       77
      0       64
      0       60
      0       51
      0       49
      0       40
      0       43
      0       52
      0       40
      0       43
      0       60
      0       40
      0       40
      0       39
      0       50
      0       61
      0       59
      0       39
      0       46
      0       56
      0       53
      0       40
      0       58
      0       64
      0       66
      0       63
      0       60
      0       62
      0       73
      0       55
      0       63
      0       69
      0       73
      0       65
      0       73
      0       79
      0       51
      0       66
      0       57
      0       53
      0       55
      0       67
      0       59
      0       61
      0       57
      0       56
      0       60
      0       70
      0       43
      0       70
      0       53
      0       53
      0       57
      0       53
      0       42
      0       53
      0       44
      0       38
      0       46
      0       39
      0       49
      0       64
      0       62
      0       59
      0       58
      0       46
      0       48
      0       73
      0       55
      0       63
      0       56
      0       59
      0       51
      0       53
      0       57
      0       78
      0       70
      0       53
      0       56
      0       65
      0       70
      0       72
      0       52
      0       78
      0       53
      0       75
      0       47
      0       77
      0       74
      0       56
      0       60
      0       64
      0       71
      0       58
      0       41
      0       54
      0       49
      0       47
      0       57
      0       51
      0       44
      0       60
      0       53
      0       42
      0       64
      0       52
      0       69
      0       45
      0       52
      0       54
      0       62
      0       57
      0       46
      0       53
      0       74
      0       62
      0       64
      0       67
      0       61
      0       55
      0       56
      0       56
      0       44
      0       57
      0       54
      0       55
      0       63
      0       48
      0       47
      0       51
      0       69
      0       59
      0       44
      0       49
      0       64
      0       46
      0       48
      0       51
      0       47
      0       45
      0       56
      0       59
      0       55
      0       58
      0       84
      0       57
      0       61
      0       48
      0       58
      0       56
      0       68
      0       60
      0       63
      0       56
      0       57
      0       51
      0       53
      0       60
      0       49
      0       60
      0       46
      0       49
      0       49
      0       47
      0       58
      0       66
      0       52
      0       63
      0       45
      0       47
      0       46
      0       27
      0       48
      0       57
      0       47
      0       47
      0       43
      0       58
      0       49
      0       46
      0       52
      0       56
      0       53
      0       48
      0       57
      0       68
      0       58
      0       86
      0       74
      0       89
      0       69
      0       55
      0       65
      0       64
      0       74
      0       62
      0       79
      0       62
      0       52
      0       45
      0       56
      0       49
      0       60
      0       52
      0       73
      0       61
      0       43
      0       58
      0       59
      0       49
      0       64
      0       50
      0       66
      0       63
      0       53
      0       63
      0       52
      0       55
      0       52
      0       60
      0       56
      0       62
      0       47
      0       64
      0       57
      0       59
      0       71
      0       67
      0       50
      0       60
      0       53
      0       75
      0       54
      0       44
      0       40
      0       50
      0       46
      0       54
      0       68
      0       43
      0       58
      0       66
      0       49
      0       75
      0       88
      0       49
      0       60
      0       45
      0       50
      0       49
      0       47
      0       45
      0       48
      0       49
      0       38
      0       44
      0       53
      0       52
      0       54
      0       45
      0       63
      0       43
      0       61
      0       58
      0       57
      0       58
      0       63
      0       50
      0       69
      0       55
      0       47
      0       52
      0       53
      0       49
      0       56
      0       62
      0       60
      0       36
      0       55
      0       50
      0       61
      0       58
      0       59
      0       46
      0       39
      0       51
      0       58
      0       50
      0       63
      0       69
      0       74
      0       53
      0       45
      0       56
      0       55
      0       53
      0       58
      0       55
      0       51
      0       64
      0       45
      0       46
      0       52
      0       51
      0       54
      0       61
      0       49
      0       78
      0       52
      0       55
      0       48
      0       78
      0       51
      0       39
      0       49
      0       37
      0       61
      0       56
      0       56
      0       67
      0       45
      0       39
      0       45
      0       53
      0       47
      0       71
      0       56
      0       67
      0       51
      0       60
      0       54
      0       52
      0       54
      0       63
      0       65
      0       64
      0       59
      0       60
      0       63
      0       50
      0       51
      0       57
      0       68
      0       63
      0       49
      0       66
      0       73
      0       67
      0       68
      0       45
      0       52
      0       49
      0       46
      0       52
      0       59
      0       45
      0       47
      0       45
      0       39
      0       63
      0       59
      0       43
      0       42
      0       61
      0       41
      0       48
      0       50
      0       55
      0       56
      0       61
      0       62
      0       38
      0       44
      0       48
      0       50
      0       66
      0       75
      0       53
      0       65
      0       59
      0       51
      0       43
      0       53
      0       58
      0       45
      0       63
      0       35
      0       40
      0       65
      0       46
      0       46
      0       39
      0       43
      0       41
      0       43
      0       36
      0       25
      0       39
      0       39
      0       65
      0       56
      0       60
      0       57
      0       55
      0       63
      0       64
      0       54
      0       59
      0       67
      0       67
      0       61
      0       55
      0       46
      0       64
      0       48
      0       38
      0       47
      0       40
      0       57
      0       52
      0       46
      0       63
      0       49
      0       61
      0       64
      0       57
      0       49
      0       45
      0       55
      0       58
      0       65
      0       70
      0       55
      0       72
      0       62
      0       60
      0       61
      0       56
      0       49
      0       55
      0       58
      0       48
      0       37
      0       44
      0       52
      0       50
      0       53
      0       50
      0       59
      0       58
      0       51
      0       60
      0       52
      0       56
      0       49
      0       51
      0       60
      0       53
      0       48
      0       44
      0       53
      0       63
      0       58
      0       57
      0       55
      0       37
      0       71
      0       67
      0       36
      0       53
      0       54
      0       49
      0       53
      0       56
      0       68
      0       63
      0       68
      0       76
      0       62
      0       42
      0       48
      0       52
      0       50
      0       71
      0       61
      0       45
      0       77
      0       62
      0       48
      0       46
      0       42
      0       58
      0       57
      0       48
      0       55
      0       76
      0       56
      0       69
      0       72
      0       74
      0       66
      0       70
      0       70
      0       60
      0       45
      0       60
      0       60
      0       43
      0       53
      0       65
      0       61
      0       57
      0       67
      0       63
      0       54
      0       59
      0       50
      0       48
      0       54
      0       61
      0       66
      0       65
      0       54
      0       42
      0       48
      0       47
      0       59
      0       47
      0       45
      0       56
      0       55
      0       49
      0       69
      0       61
      0       63
      0       49
      0       50
      0       45
      0       51
      0       63
      0       47
      0       62
      0       50
      0       65
      0       46
      0       45
      0       58
      0       63
      0       77
      0       61
      0       60
      0       47
      0       55
      0       54
      0       50
      0       62
      0       48
      0       45
      0       43
      0       52
      0       50
      0       53
      0       60
      0       60
      0       52
      0       57
      0       54
      0       56
      0       59
      0       61
      0       52
      0       65
      0       58
      0       69
      0       57
      0       56
      0       59
      0       54
      0       38
      0       60
      0       57
      0       53
      0       61
      0       58
      0       62
      0       49
      0       52
      0       61
      0       47
      0       45
      0       44
      0       44
      0       54
      0       57
      0       47
      0       53
      0       48
      0       54
      0       45
      0       61
      0       67
      0       50
      0       70
      0       67
      0       57
      0       65
      0       60
      0       63
      0       72
      0       63
      0       81
      0       64
      0       51
      0       59
      0       51
      0       64
      0       62
      0       71
      0       57
      0       56
      0       54
      0       53
      0       55
      0       65
      0       68
      0       64
      0       61
      0       69
      0       55
      0       59
      0       42
      0       52
      0       64
      0       56
      0       54
      0       53
      0       52
      0       65
      0       73
      0       56
      0       52
      0       57
      0       58
      0       72
      0       57
      0       69
      0       59
      0       56
      0       71
      0       60
      0       71
      0       45
      0       62
      0       52
      0       46
      0       47
      0       56
      0       54
      0       54
      0       75
      0       64
      0       56
      0       54
      0       52
      0       58
      0       67
      0       53
      0       69
      0       46
      0       52
      0       49
      0       56
      0       62
      0       57
      0       61
      0       59
      0       50
      0       65
      0       72
      0       65
      0       47
      0       57
      0       62
      0       53
      0       61
      0       79
      0       72
      0       63
      0       80
      0       65
      0       62
      0       71
      0       68
      0       56
      0       75
      0       68
      0       65
      0       70
      0       88
      0       54
      0       69
      0       60
      0       63
      0       79
      0       57
      0       71
      0       46
      0       41
      0       47
      0       65
      0       56
      0       46
      0       45
      0       55
      0       46
      0       47
      0       59
      0       63
      0       41
      0       51
      0       59
      0       49
      0       51
      0       46
      0       55
      0       61
      0       58
      0       49
      0       39
      0       38
      0       57
      0       60
      0       47
      0       60
      0       56
      0       60
      0       60
      0       55
      0       61
      0       59
      0       52
      0       49
      0       52
      0       71
      0       65
      0       72
      0       62
      0       64
      0       58
      0       47
      0       66
      0       75
      0       53
      0       63
      0       53
      0       47
      0       54
      0       49
      0       62
      0       44
      0       54
      0       58
      0       51
      0       63
      0       56
      0       54
      0       49
      0       61
      0       60
      0       62
      0       61
      0       61
      0       51
      0       57
      0       60
      0       60
      0       54
      0       44
      0       46
      0       50
      0       47
      0       43
      0       42
      0       54
      0       59
      0       44
      0       58
      0       49
      0       46
      0       41
      0       51
      0       37
      0       70
      0       58
      0       62
      0       68
      0       65
      0       53
      0       69
      0       51
      0       56
      0       57
      0       64
      0       63
      0       49
      0       36
      0       38
      0       51
      0       69
      0       56
      0       41
      0       62
      0       81
      0       76
      0       70
      0       64
      0       67
      0       66
      0       61
      0       57
      0       54
      0       59
      0       64
      0       55
      0       61
      0       59
      0       62
      0       58
      0       68
      0       60
      0       55
      0       53
      0       57
      0       63
      0       56
      0       56
      0       69
      0       53
      0       58
      0       66
      0       63
      0       51
      0       54
      0       61
      0       57
      0       52
      0       57
      0       55
      0       51
      0       42
      0       38
      0       38
      0       38
      0       47
      0       42
      0       52
      0       50
      0       60
      0       44
      0       40
      0       87
      0       57
      0       54
      0       61
      0       57
      0       66
      0       51
      0       47
      0       63
      0       65
      0       72
      0       52
      0       56
      0       57
      0       42
      0       50
      0       38
      0       46
      0       81
      0       65
      0       52
      0       51
      0       41
      0       58
      0       61
      0       51
      0       62
      0       55
      0       61
      0       58
      0       37
      0       52
      0       60
      0       46
      0       53
      0       50
      0       46
      0       48
      0       75
      0       74
      0       83
      0       47
      0       53
      0       47
      0       61
      0       72
      0       51
      0       63
      0       78
      0       60
      0       58
      0       64
      0       57
      0       72
      0       66
      0       53
      0       65
      0       69
      0       60
      0       60
      0       56
      0       67
      0       63
      0       63
      0       48
      0       66
      0       50
      0       47
      0       64
      0       64
      0       73
      0       63
      0       53
      0       54
      0       69
      0       69
      0       75
      0       68
      0       82
      0       70
      0       74
      0       56
      0       50
      0       56
      0       67
      0       41
      0       54
      0       62
      0       58
      0       45
      0       55
      0       68
      0       55
      0       56
      0       42
      0       54
      0       56
      0       45
      0       49
      0       36
      0       46
      0       50
      0       49
      0       52
      0       52
      0       53
      0       65
      0       72
      0       63
      0       44
      0       82
      0       64
      0       68
      0       85
      0       64
      0       58
      0       50
      0       40
      0       44
      0       49
      0       55
      0       46
      0       54
      0       61
      0       74
      0       55
      0       54
      0       60
      0       68
      0       60
      0       69
      0       49
      0       81
      0       79
      0       64
      0       69
      0       49
      0       52
      0       64
      0       57
      0       58
      0       43
      0       45
      0       51
      0       67
      0       48
      0       50
      0       58
      0       74
      0       62
      0       69
      0       66
      0       48
      0       53
      0       46
      0       61
      0       61
      0       48
      0       49
      0       76
      0       63
      0       49
      0       48
      0       63
      0       64
      0       64
      0       46
      0       48
      0       64
      0       43
      0       56
      0       74
      0       67
      0       48
      0       61
      0       64
      0       56
      0       58
      0       59
      0       61
      0       61
      0       75
      0       62
      0       55
      0       57
      0       78
      0       53
      0       46
      0       47
      0       40
      0       54
      0       54
      0       45
      0       54
      0       57
      0       52
      0       58
      0       70
      0       58
      0       62
      0       67
      0       60
      0       51
      0       62
      0       56
      0       54
      0       55
      0       59
      0       65
      0       54
      0       64
      0       63
      0       46
      0       59
      0       60
      0       51
      0       61
      0       69
      0       66
      0       70
      0       64
      0       60
      0       71
      0       70
      0       69
      0       68
      0       60
      0       69
      0       65
      0       55
      0       63
      0       61
      0       54
      0       56
      0       54
      0       39
      0       41
      0       49
      0       46
      0       53
      0       62
      0       46
      0       60
      0       70
      0       77
      0       58
      0       68
      0       68
      0       77
      0       85
      0       57
      0       64
      0       82
      0       66
      0       56
      0       44
      0       65
      0       75
      0       54
      0       65
      0       68
      0       51
      0       54
      0       55
      0       65
      0       56
      0       67
      0       74
      0       69
      0       58
      0       56
      0       57
      0       64
      0       67
      0       61
      0       63
      0       64
      0       72
      0       58
      0       65
      0       57
      0       66
      0       61
      0       60
      0       59
      0       72
      0       45
      0       42
      0       55
      0       47
      0       57
      0       58
      0       73
      0       50
      0       42
      0       52
      0       50
      0       49
      0       42
      0       54
      0       58
      0       52
      0       44
      0       47
      0       47
      0       44
      0       51
      0       51
      0       62
      0       58
      0       68
      0       66
      0       59
      0       64
      0       72
      0       55
      0       56
      0       54
      0       56
      0       58
      0       68
      0       61
      0       53
      0       51
      0       58
      0       61
      0       56
      0       57
      0       53
      0       70
      0       50
      0       70
      0       60
      0       62
      0       61
      0       61
      0       52
      0       71
      0       54
      0       48
      0       51
      0       59
      0       49
      0       60
      0       52
      0       51
      0       49
      0       46
      0       59
      0       51
      0       45
      0       52
      0       43
      0       49
      0       47
      0       49
      0       55
      0       78
      0       78
      0       63
      0       63
      0       45
      0       53
      0       45
      0       62
      0       78
      0       62
      0       61
      0       69
      0       54
      0       61
      0       54
      0       57
      0       64
      0       64
      0       73
      0       56
      0       42
      0       66
      0       56
      0       57
      0       66
      0       56
      0       52
      0       47
      0       39
      0       62
      0       60
      0       54
      0       57
      0       76
      0       65
      0       67
      0       65
      0       67
      0       66
      0       69
      0       56
      0       58
      0       62
      0       66
      0       59
      0       61
      0       45
      0       50
      0       45
      0       49
      0       44
      0       35
      0       55
      0       61
      0       75
      0       39
      0       58
      0       62
      0       53
      0       47
      0       51
      0       41
      0       51
      0       64
      0       66
      0       48
      0       52
      0       72
      0       44
      0       65
      0       55
      0       63
      0       53
      0       59
      0       47
      0       68
      0       59
      0       53
      0       49
      0       49
      0       58
      0       48
      0       58
      0       60
      0       55
      0       62
      0       77
      0       57
      0       60
      0       61
      0       62
      0       76
      0       68
      0       54
      0       61
      0       56
      0       71
      0       70
      0       60
      0       78
      0       75
      0       71
      0       70
      0       76
      0       64
      0       52
      0       63
      0       39
      0       56
      0       68
      0       59
      0       59
      0       49
      0       56
      0       53
      0       50
      0       48
      0       61
      0       60
      0       65
      0       62
      0       61
      0       71
      0       69
      0       75
      0       52
      0       77
      0       67
      0       65
      0       59
      0       70
      0       56
      0       65
      0       56
      0       48
      0       49
      0       60
      0       64
      0       63
      0       65
      0       49
      0       63
      0       54
      0       55
      0       45
      0       57
      0       54
      0       61
      0       51
      0       38
      0       42
      0       41
      0       51
      0       47
      0       45
      0       43
      0       52
      0       64
      0       44
      0       54
      0       56
      0       46
      0       68
      0       50
      0       58
      0       42
      0       60
      0       53
      0       53
      0       66
      0       59
      0       60
      0       62
      0       66
      0       67
      0       54
      0       65
      0       70
      0       69
      0       56
      0       66
      0       71
      0       50
      0       67
      0       56
      0       74
      0       64
      0       54
      0       73
      0       70
      0       53
      0       39
      0       42
      0       41
      0       41
      0       59
      0       41
      0       43
      0       58
      0       61
      0       55
      0       56
      0       38
      0       57
      0       70
      0       59
      0       46
      0       56
      0       56
      0       56
      0       45
      0       55
      0       43
      0       51
      0       62
      0       62
      0       54
      0       44
      0       51
      0       75
      0       82
      0       58
      0       81
      0       50
      0       47
      0       52
      0       51
      0       49
      0       56
      0       41
      0       60
      0       60
      0       61
      0       51
      0       62
      0       57
      0       55
      0       52
      0       67
      0       65
      0       71
      0       50
      0       67
      0       54
      0       41
      0       38
      0       72
      0       52
      0       48
      0       51
      0       73
      0       59
      0       54
      0       50
      0       52
      0       56
      0       61
      0       56
      0       51
      0       61
      0       69
      0       71
      0       71
      0       72
      0       85
      0       71
      0       62
      0       52
      0       48
      0       75
      0       43
      0       43
      0       49
      0       60
      0       48
      0       65
      0       66
      0       63
      0       64
      0       63
      0       71
      0       64
      0       62
      0       37
      0       53
      0       60
      0       55
      0       64
      0       40
      0       38
      0       36
      0       52
      0       64
      0       56
      0       54
      0       57
      0       70
      0       70
      0       72
      0       52
      0       46
      0       49
      0       49
      0       55
      0       43
      0       53
      0       53
      0       51
      0       44
      0       33
      0       57
      0       51
      0       58
      0       39
      0       52
      0       50
      0       41
      0       37
      0       46
      0       46
      0       39
      0       50
      0       50
      0       55
      0       41
      0       52
      0       50
      0       65
      0       53
      0       53
      0       69
      0       59
      0       49
      0       38
      0       58
      0       44
      0       51
      0       46
      0       51
      0       60
      0       34
      0       45
      0       58
      0       51
      0       66
      0       59
      0       46
      0       52
      0       65
      0       65
      0       72
      0       70
      0       60
      0       62
      0       75
      0       56
      0       54
      0       62
      0       66
      0       60
      0       56
      0       65
      0       69
      0       66
      0       64
      0       66
      0       53
      0       55
      0       61
      0       59
      0       67
      0       65
      0       63
      0       50
      0       59
      0       60
      0       65
      0       62
      0       45
      0       54
      0       65
      0       49
      0       57
      0       78
      0       41
      0       39
      0       50
      0       48
      0       52
      0       54
      0       51
      0       39
      0       47
      0       44
      0       52
      0       52
      0       51
      0       44
      0       50
      0       48
      0       50
      0       63
      0       48
      0       37
      0       62
      0       62
      0       45
      0       49
      0       50
      0       56
      0       55
      0       64
      0       60
      0       43
      0       51
      0       63
      0       58
      0       63
      0       70
      0       57
      0       59
      0       56
      0       65
      0       71
      0       63
      0       60
      0       65
      0       50
      0       51
      0       65
      0       47
      0       65
      0       51
      0       64
      0       59
      0       66
      0       50
      0       60
      0       74
      0       56
      0       53
      0       56
      0       67
      0       65
      0       54
      0       60
      0       55
      0       50
      0       71
      0       73
      0       58
      0       58
      0       70
      0       41
      0       52
      0       53
      0       61
      0       48
      0       69
      0       54
      0       41
      0       54
      0       49
      0       72
      0       58
      0       70
      0       58
      0       57
      0       74
      0       64
      0       61
      0       52
      0       36
      0       58
      0       49
      0       74
      0       61
      0       57
      0       50
      0       42
      0       50
      0       63
      0       57
      0       54
      0       42
      0       58
      0       44
      0       54
      0       62
      0       66
      0       73
      0       67
      0       62
      0       63
      0       73
      0       54
      0       60
      0       59
      0       68
      0       59
      0       56
      0       55
      0       54
      0       70
      0       58
      0       56
      0       68
      0       65
      0       53
      0       56
      0       73
      0       56
      0       80
      0       39
      0       69
      0       68
      0       47
      0       61
      0       64
      0       47
      0       62
      0       69
      0       61
      0       62
      0       56
      0       74
      0       78
      0       60
      0       53
      0       60
      0       47
      0       48
      0       68
      0       68
      0       68
      0       63
      0       63
      0       66
      0       58
      0       58
      0       64
      0       61
      0       65
      0       57
      0       62
      0       50
      0       46
      0       42
      0       54
      0       66
      0       72
      0       50
      0       58
      0       67
      0       63
      0       47
      0       54
      0       73
      0       61
      0       62
      0       59
      0       53
      0       57
      0       42
      0       48
      0       64
      0       61
      0       58
      0       63
      0       57
      0       57
      0       69
      0       57
      0       54
      0       59
      0       59
      0       46
      0       48
      0       53
      0       53
      0       53
      0       39
      0       54
      0       47
      0       50
      0       55
      0       72
      0       53
      0       60
      0       56
      0       50
      0       52
      0       80
      0       59
      0       56
      0       55
      0       66
      0       54
      0       57
      0       55
      0       47
      0       70
      0       58
      0       58
      0       60
      0       66
      0       67
      0       64
      0       62
      0       76
      0       66
      0       51
      0       64
      0       58
      0       52
      0       73
      0       71
      0       73
      0       59
      0       52
      0       61
      0       63
      0       52
      0       63
      0       52
      0       43
      0       51
      0       58
      0       66
      0       64
      0       59
      0       67
      0       68
      0       73
      0       63
      0       50
      0       55
      0       48
      0       60
      0       72
      0       65
      0       73
      0       63
      0       61
      0       59
      0       75
      0       75
      0       56
      0       69
      0       66
      0       61
      0       54
      0       63
      0       61
      0       65
      0       55
      0       51
      0       58
      0       47
      0       73
      0       61
      0       57
      0       60
      0       62
      0       65
      0       46
      0       60
      0       50
      0       71
      0       48
      0       45
      0       47
      0       48
      0       64
      0       83
      0       72
      0       47
      0       54
      0       63
      0       75
      0       79
      0       73
      0       69
      0       74
      0       56
      0       47
      0       67
      0       81
      0       66
      0       64
      0       71
      0       69
      0       58
      0       68
      0       66
      0       68
      0       60
      0       72
      0       52
      0       63
      0       62
      0       63
      0       55
      0       74
      0       63
      0       49
      0       56
      0       68
      0       63
      0       68
      0       58
      0       71
      0       59
      0       64
      0       64
      0       67
      0       45
      0       50
      0       54
      0       51
      0       38
      0       62
      0       66
      0       64
      0       63
      0       59
      0       46
      0       56
      0       59
      0       53
      0       61
      0       62
      0       56
      0       59
      0       52
      0       54
      0       46
      0       70
      0       53
      0       48
      0       60
      0       59
      0       76
      0       53
      0       72
      0       56
      0       50
      0       54
      0       55
      0       57
      0       53
      0       51
      0       58
      0       64
      0       66
      0       81
      0       69
      0       78
      0       85
      0       62
      0       60
      0       54
      0       49
      0       47
      0       65
      0       55
      0       56
      0       52
      0       56
      0       59
      0       52
      0       52
      0       45
      0       48
      0       49
      0       39
      0       43
      0       44
      0       53
      0       47
      0       43
      0       43
      0       46
      0       54
      0       57
      0       66
      0       49
      0       43
      0       41
      0       39
      0       62
      0       67
      0       55
      0       52
      0       49
      0       66
      0       55
      0       53
      0       38
      0       40
      0       48
      0       45
      0       57
      0       60
      0       60
      0       52
      0       63
      0       68
      0       66
      0       43
      0       61
      0       59
      0       54
      0       60
      0       42
      0       61
      0       55
      0       66
      0       56
      0       43
      0       54
      0       57
      0       57
      0       57
      0       64
      0       77
      0       70
      0       48
      0       45
      0       71
      0       58
      0       52
      0       52
      0       57
      0       69
      0       48
      0       69
      0       50
      0       63
      0       58
      0       79
      0       56
      0       55
      0       79
      0       83
      0       73
      0       79
      0       62
      0       76
      0       53
      0       66
      0       66
      0       77
      0       66
      0       55
      0       44
      0       36
      0       42
      0       64
      0       55
      0       56
      0       57
      0       46
      0       60
      0       53
      0       52
      0       56
      0       66
      0       55
      0       70
      0       66
      0       52
      0       68
      0       47
      0       65
      0       60
      0       52
      0       66
      0       52
      0       61
      0       40
      0       44
      0       49
      0       49
      0       51
      0       50
      0       53
      0       51
      0       49
      0       55
      0       56
      0       48
      0       59
      0       53
      0       60
      0       60
      0       54
      0       55
      0       46
      0       35
      0       40
      0       61
      0       68
      0       53
      0       65
      0       48
      0       53
      0       55
      0       56
      0       47
      0       61
      0       58
      0       59
      0       49
      0       35
      0       38
      0       45
      0       48
      0       53
      0       56
      0       46
      0       42
      0       42
      0       43
      0       51
      0       66
      0       53
      0       58
      0       57
      0       58
      0       50
      0       66
      0       65
      0       58
      0       66
      0       54
      0       48
      0       46
      0       54
      0       62
      0       63
      0       69
      0       68
      0       52
      0       40
      0       49
      0       51
      0       54
      0       51
      0       55
      0       61
      0       46
      0       45
      0       51
      0       64
      0       68
      0       41
      0       45
      0       47
      0       44
      0       46
      0       48
      0       50
      0       57
      0       65
      0       57
      0       44
      0       49
      0       66
      0       56
      0       69
      0       43
      0       57
      0       48
      0       58
      0       65
      0       52
      0       52
      0       61
      0       55
      0       49
      0       34
      0       45
      0       49
      0       61
      0       70
      0       66
      0       62
      0       54
      0       43
      0       61
      0       58
      0       68
      0       78
      0       72
      0       55
      0       52
      0       50
      0       55
      0       55
      0       63
      0       54
      0       60
      0       52
      0       53
      0       53
      0       39
      0       46
      0       40
      0       54
      0       59
      0       55
      0       72
      0       58
      0       63
      0       70
      0       54
      0       58
      0       59
      0       76
      0       53
      0       67
      0       63
      0       53
      0       38
      0       44
      0       55
      0       46
      0       50
      0       60
      0       51
      0       45
      0       46
      0       53
      0       42
      0       50
      0       50
      0       57
      0       72
      0       58
      0       53
      0       61
      0       57
      0       45
      0       57
      0       45
      0       53
      0       60
      0       63
      0       62
      0       58
      0       75
      0       38
      0       57
      0       71
      0       66
      0       56
      0       59
      0       62
      0       59
      0       60
      0       62
      0       66
      0       55
      0       60
      0       64
      0       63
      0       75
      0       63
      0       67
      0       66
      0       62
      0       50
      0       46
      0       48
      0       63
      0       47
      0       54
      0       54
      0       65
      0       59
      0       70
      0       62
      0       62
      0       55
      0       72
      0       73
      0       71
      0       65
      0       59
      0       64
      0       69
      0       63
      0       76
      0       55
      0       52
      0       74
      0       44
      0       62
      0       56
      0       62
      0       65
      0       65
      0       56
      0       58
      0       53
      0       53
      0       42
      0       59
      0       62
      0       56
      0       50
      0       56
      0       48
      0       60
      0       66
      0       59
      0       69
      0       68
      0       53
      0       69
      0       73
      0       59
      0       50
      0       71
      0       60
      0       84
      0       59
      0       65
      0       63
      0       66
      0       40
      0       79
      0       67
      0       64
      0       70
      0       80
      0       76
      0       67
      0       48
      0       44
      0       52
      0       39
      0       38
      0       55
      0       53
      0       53
      0       41
      0       59
      0       38
      0       43
      0       51
      0       53
      0       47
      0       57
      0       45
      0       45
      0       56
      0       44
      0       57
      0       63
      0       60
      0       54
      0       56
      0       53
      0       52
      0       54
      0       53
      0       53
      0       44
      0       46
      0       55
      0       55
      0       46
      0       60
      0       45
      0       48
      0       38
      0       41
      0       53
      0       62
      0       57
      0       62
      0       59
      0       51
      0       62
      0       56
      0       60
      0       54
      0       47
      0       47
      0       46
      0       48
      0       58
      0       53
      0       61
      0       51
      0       54
      0       69
      0       68
      0       61
      0       56
      0       58
      0       55
      0       51
      0       45
      0       59
      0       55
      0       56
      0       43
      0       56
      0       57
      0       40
      0       46
      0       40
      0       44
