# Supplementary material for: Molecular mechanism of parental H3/H4 recycling at a replication fork
Source: Nat Commun. 2024 Nov 2;15:9485. doi: 10.1038/s41467-024-53187-4 (PMC11531469; doi:10.1038/s41467-024-53187-4)
Supplement: Supplementary file 9 — Source Data [file 41467_2024_53187_MOESM9_ESM.zip › SourceData/Source Data Supplementary Figure2/FigureS2B.txt]

192.000000
701.000000
1053.000000
1095.000000
1137.000000
1677.000000
1826.000000
1855.000000
1923.000000
2018.000000
2096.000000
2124.000000
2202.000000
2255.000000
2347.000000
2532.000000
2628.000000
2791.000000
2887.000000
2908.000000
2964.000000
3039.000000
3048.000000
3096.000000
3859.000000
3994.000000
4016.000000
4387.000000
5544.000000
5681.000000
5712.000000
5850.000000
5852.000000
6267.000000
6303.000000
6706.000000
7157.000000
7247.000000
7680.000000
8040.000000
8618.000000
8961.000000
9067.000000
9180.000000
9526.000000
9878.000000
