# Supplementary material for: Molecular mechanism of parental H3/H4 recycling at a replication fork
Source: Nat Commun. 2024 Nov 2;15:9485. doi: 10.1038/s41467-024-53187-4 (PMC11531469; doi:10.1038/s41467-024-53187-4)
Supplement: Supplementary file 9 — Source Data [file 41467_2024_53187_MOESM9_ESM.zip › SourceData/Source Data Figure2/Figure2C.txt]

# Cdc45(Leading) Cdc45(Lagging)        Leading        Lagging
              31              0              0              0
              43              3              0              0
              34              2              0              0
              53              0              0              0
              35              1              0              0
              36             15              0              0
              37             16              0              0
              37              2              0              0
              47              0              0              0
              35              0              0              0
              37              2              0              0
              45              0              0              0
              52              0              0              0
              31              0              0              0
              40              1              0              0
              54             12              0              0
              47              0              0              0
              36              0              0              0
              38              0              0              0
              45              0              0              0
              43              0              0              0
              59              0              0              0
              44              0              0              0
              59              0              0              0
              52              0              0              0
              54              0              0              0
              43              0              0              0
              48              0              0              0
              50              0              0              0
              62              0              0              0
              45              0              0              0
              45              0              0              0
              64              0              0              0
              79              0              0              0
              63              0              0              0
              47              0              0              0
              53              0              0              0
              46              0              0              0
              52              0              0              0
              61              0              0              0
              38              0              0              0
              59              0              0              0
              57              0              0              0
              67              0              0              0
              60              0              0              0
              48              0              0              0
              50              0              0              0
              43              0              0              0
              54              0              0              0
              49              0              0              0
              35              0              0              0
              57              0              0              0
              40              0              0              0
              56              0              0              0
              64              2              0              0
              44              4              0              0
              51              0              0              0
              53              0              0              0
              56              0              0              0
              52              0              0              0
              37              0              0              0
              55              0              0              0
              61              0              0              0
              49              0              0              0
              52              0              0              0
              68              0              0              0
              48              0              0              0
              59              0              0              0
              40              0              0              0
              53              0              0              0
              64              0              0              0
              62              0              0              0
              49              0              0              0
              44              0              0              0
              52              0              0              0
              36              0              0              0
              25              0              0              0
              31              0              0              0
              47              0              0              0
              51              0              0              0
              51              0              0              0
              54              0              0              0
              48              0              0              0
              41              0              0              0
              38              0              0              0
              36              0              0              0
              30              0              0              0
              34              0              0              0
              45              0              0              0
              46              0              0              0
              49              0              0              0
              46              0              0              0
              60              0              0              0
              44              0              0              0
              48              0              0              0
              49              0              0              0
              51              0              0              0
              57              0              0              0
              56              0              0              0
              55              0              0              0
              46              0              0              0
              30              0              0              0
              56              0              0              0
              60              0              0              0
              59              0              0              0
              44              0              0              0
              46              0              0              0
              41              0              0              0
              14              0              0              0
              42              0              0              0
              36              0              0              0
              51              0              0              0
              68              0              0              0
              46              0              0              0
              50              0              0              0
              23              0              0              0
              35              2              0              0
              37              1              0              0
              43              0              0              0
              38              0              0              0
              57              0              0              0
              50              0              0              0
              41              0              0              0
              46              0              0              0
              29              0              0              0
              56              0              0              0
              48              0              0              0
              48              0              0              0
              54              0              0              0
              52              0              0              0
              52              0              0              0
              38              0              0              0
              31              0              0              0
              54              0              0              0
              42              0              0              0
              54              0              0              0
              65              0              0              0
              52              0              0              0
              55              0              0              0
              38              0              0              0
              44              0              0              0
              44              0              0              0
              54              0              0              0
              36              0              0              0
              33              0              0              0
              40              0              0              0
              42              0              0              0
              34              0              0              0
              56              0              0              0
              45              0              0              0
              47              0              0              0
              72              0              0              0
              72              0              0              0
              76              0              0              0
              83              0              0              0
              60              0              0              0
              69              0              0              0
              62              0              0              0
              67              0              0              0
              74              0              0              0
              58              0              0              0
              47              0              0              0
              53              0              0              0
              66              0              0              0
              64              0              0              0
              48              0              0              0
              66              0              0              0
              59              0              0              0
              61              0              0              0
              76              0              0              0
              67              0              0              0
              71              0              0              0
              58              0              0              0
              59              0              0              0
              57              0              0              0
              45              0              0              0
              67              0              0              0
              55              0              0              0
              71              0              0              0
              58              0              0              0
              72              0              0              0
              51              0              0              0
              72              0              0              0
              50              0              0              0
              43              0              0              0
              64              0              0              0
              70              0              0              0
              62              0              0              0
              50              0              0              0
              51              0              0              0
              52              0              0              0
              45              0              0              0
              32              0              0              0
              21              0              0              0
              47              0              0              0
              37              0              0              0
              47              0              0              0
              34              0              0              0
              33              0              0              0
              42              0              0              0
              43              0              0              0
              43              0              0              0
              40              0              0              0
              34              0              0              0
              48              0              0              0
              32              0              0              0
              47              0              0              0
              58              0              0              0
              48              0              0              0
              52              0              0              0
              61              0              0              0
              52              0              0              0
              78              0              0              0
              67              0              0              0
              41              0              0              0
              62              0              0              0
              52              0              0              0
              62              0              0              0
              62              0              0              0
              46              0              0              0
              46              0              0              0
              43              0              0              0
              42              0              0              0
              57              0              0              0
              51              0              0              0
              32              0              0              0
              38              0              0              0
              48              0              0              0
              31              0              0              0
              55              0              0              0
              55              0              0              0
              46              0              0              0
              50              0              0              0
              73              0              0              0
              60              0              0              0
              49              0              0              0
              33              0              0              0
              33              0              0              0
              50              0              0              0
              47              0              0              0
              66              0              0              0
              55              0              0              0
              51              0              0              0
              43              0              0              0
              51              0              0              0
              45              0              0              0
              45              0              0              0
              42              0              0              0
              34              0              0              0
              24              0              0              0
              37              0              0              0
              32              0              0              0
              29              0              0              0
              36              0              0              0
              40              0              0              0
              30              0              0              0
              30              0              0              0
              43              0              0              0
              26              0              0              0
              16              0              0              0
              48              0              0              0
              42              0              0              0
              42              0              0              0
              29              0              0              0
              30              0              0              0
              38              0              0              0
              32              0              0              0
              21              0              0              0
              26              0              0              0
              34              0              0              0
              53              0              0              0
              47              0              0              0
              31              0              0              0
              52              0              0              0
              23              0              0              0
              40              0              0              0
              39              0              0              0
              34              0              0              0
              14              0              0              0
              29              0              0              0
              32              0              0              0
              33              0              0              0
              31              0              0              0
              45              0              0              0
              34              0              0              0
              37              0              0              0
              52              0              0              0
              43              0              0              0
              36              0              0              0
              46              0              0              0
              28              0              0              0
              29              0              0              0
              39              0              0              0
              25              0              0              0
              54              0              0              0
              45              0              0              0
              38              0              0              0
              35              0              0              0
              34              0              0              0
              41              0              0              0
              32              0              0              0
              45              0              0              0
              51              0              0              0
              59              0              0              0
              48              0              0              0
              33              0              0              0
              30              0              0              0
              49              0              0              0
              43              0              0              0
              73              0              0              0
              28              0              0              0
              45              0              0              0
              40              0              0              0
              54              0              0              0
              38              0              0              0
              45              0              0              0
              36              0              0              0
              63              0              0              0
              53              0              0              0
              42              0              0              0
              25              0              0              0
              20              0              0              0
              36              0              0              0
              44              0              0              0
              33              0              0              0
              43              0              0              0
              41              0              0              0
              41              0              0              0
              32              0              0              0
              41              0              0              0
              45              0              0              0
              58              0              0              0
              24              0              0              0
              53              0              0              0
              42              0              0              0
              35              0              0              0
              41              0              0              0
              57              0              0              0
              64              0              0              0
              36              0              0              0
              19              0              0              0
              40              0              0              0
              44              0              0              0
              72              0              0              0
              62              0              0              0
              37              0              0              0
              26              0              0              0
              43              0              0              0
              51              0              0              0
              42              0              0              0
              43              0              0              0
              17              0              0              0
              20              0              0              0
              46              0              0              0
              43              0              0              0
              55              0              0              0
              52              0              0              0
              37              0              0              0
              53              0              0              0
              36              0              0              0
              41              0              0              0
              42              0              0              0
              47              0              0              0
              49              0              0              0
              48              0              0              0
              40              0              0              0
              39              0              0              0
              51              0              0              0
              32              0              0              0
              43              0              0              0
              53              0              0              0
              31              0              0              0
              33              0              0              0
              25              0              0              0
              35              0              0              0
              46              0              0              0
              30              0              0              0
              44              0              0              0
              53              0              0              0
              34              0              0              0
              61              0              0              0
              39              0              0              0
              43              0              0              0
              44              0              0              0
              42              0              0              0
              31              0              0              0
              40              0              0              0
              23              0              0              0
              26              0              0              0
              43              0              0              0
              41              0              0              0
              46              0              0              0
              45              0              0              0
              58              0              0              0
              48              0              0              0
              55              0              0              0
              42              0              0              0
              31              0              0              0
              42              0              0              0
              35              0              0              0
              34              0              0              0
              33              0              0              0
              36              0              0              0
              54              0              0              0
              26              0              0              0
              23              0              0              0
              54              0              0              0
              46              0              0              0
              63              0              0              0
              49              0              0              0
              59              0              0              0
              35              0              0              0
              42              0              0              0
              35              0              0              0
              26              0              0              0
              35              0              0              0
              14              0              0              0
              22              0              0              0
              34              0              0              0
              30              0              0              0
              33              0              0              0
              23              0              0              0
              25              0              0              0
              28              0              0              0
              29              0              0              0
              30              0              0              0
              24              0              0              0
              30              0              0              0
              31              0              0              0
              26              0              0              0
              28              0              0              0
              32              0              0              0
              29              0              0              0
              28              0              0              0
              38              0              0              0
              48              0              0              0
              40              0              0              0
              39              0              0              0
              38              0              0              0
              29              0              0              0
              33              0              0              0
              35              0              0              0
              38              0              0              0
              35              0              0              0
              47              0              0              0
              30              0              0              0
              39              0              0              0
              29              0              0              0
              34              0              0              0
              40              0              0              0
              24              0              0              0
              31              0              0              0
              31              0              0              0
              43              0              0              0
              33              0              0              0
              64              0              0              0
              32              0              0              0
              25              0              0              0
              50              0              0              0
              29              0              0              0
              57              0              0              0
              45              0              0              0
              48              0              0              0
              40              0              0              0
              53              0              0              0
              33              0              0              0
              54              0              0              0
              32              0              0              0
              42              0              0              0
              24              0              0              0
              47              0              0              0
              51              0              0              0
              32              0              0              0
              44              0              0              0
              30              0              0              0
              35              0              0              0
              40              0              0              0
              40              0              0              0
              50              0              0              0
              34              0              0              0
              33              0              0              0
              32              0              0              0
              30              0              0              0
              49              0              0              0
              36              0              0              0
              37              0              0              0
              38              0              0              0
              36              0              0              0
              47              0              0              0
              20              0              0              0
              34              0              0              0
              28              0              0              0
              42              0              0              0
              39              0              0              0
              22              0              0              0
              34              0              0              0
              34              0              0              0
              52              0              0              0
              36              0              0              0
              32              0              0              0
              36              0              0              0
              43              0              0              0
              38              0              0              0
              46              0              0              0
              32              0              0              0
              34              0              0              0
              19              0              0              0
              17              0              0              0
              34              0              0              0
              36              0              0              0
              37              0              0              0
              30              0              0              0
              27              0              0              0
              29              0              0              0
              25              0              0              0
              20              0              0              0
              19              0              0              0
              36              0              0              0
              23              0              0              0
              29              0              0              0
              21              0              0              0
              33              0              0              0
              19              0              0              0
              25              0              0              0
              25              0              0              0
              32              0              0              0
              31              0              0              0
              20              0              0              0
              16              0              0              0
              14              0              0              0
              20              0              0              0
              30              0              0              0
              28              0              0              0
              23              0              0              0
              13              0              0              0
              43              0              0              0
              33              0              0              0
              27              0              0              0
              19              0              0              0
              38              0              0              0
              16              0              0              0
              28              0              0              0
              53              0              0              0
              30              0              0              0
              30              0              0              0
              32              0              0              0
              24              0              0              0
              32              0              0              0
              24              0              0              0
              25              0              0              0
              17              0              0              0
              16              0              0              0
              31              0              0              0
              30              0              0              0
              31              0              0              0
              45              0              0              0
              47              0              0              0
              43              0              0              0
              26              0              0              0
              31              0              0              0
              41              0              0              0
              19              0              0              0
              10              0              0              0
               2              0              0              0
               0              0              0              0
               0              0              0              0
               0              0              0              0
               0              0              0              0
               8              0              0              0
               0              0              0              0
               6              0              0              0
               6              0              0              0
               5              0              0              0
              10              0              0              0
              20              0              0              0
              33              0              0              0
              37              0              0              0
              38              0              0              0
              38              0              0              0
              50              0              0              0
              44              0              0              0
              49              0              0              0
              27              0              0              0
              43              0              0              0
              39              0              0              0
              49              0              0              0
              63              0              0              0
              48              0              0              0
              49              0              0              0
              58              0              0              0
              48              0              0              0
              42              0              0              0
              44              0              0              0
              60              0              0              0
              37              0              0              0
              51              0              0              0
              50              0              0              0
              56              0              0              0
              43              0              0              0
              49              0              0              0
              40              0              0              0
              53              0              0              0
              66              0              0              0
              73              0              0              0
              52              0              0              0
              42              0              0              0
              38              0              0              0
              30              0              0              0
              58              0              0              0
              30              0              0              0
              22              0              0              0
              37              0              0              0
              28              0              0              0
              51              0              0              0
              36              0              0              0
              16              0              0              0
              29              0              0              0
              42              0              0              0
              24              0              0              0
              53              0              0              0
              40              0              0              0
              34              0              0              0
              25              0              0              0
              33              0              0              0
              31              0              0              0
              44              0              0              0
              37              0              0              0
              54              0              0              0
              55              0              0              0
              55              0              0              0
              53              0              0              0
              45              0              0              0
              42              0              0              0
              51              0              0              0
              66              0              0              0
              37              0              0              0
              39              0              0              0
              36              0              0              0
              63              0              0              0
              41              0              0              0
              49              0              0              0
              39              0              0              0
              49              0              0              0
              74              0              0              0
              77              0              0              0
              64              0              0              0
              59              0              0              0
              82              0              0              0
              65              0              0              0
              97              0              0              0
              81              0              0              0
              69              0              0              0
              72              0              0              0
              67              0              0              0
              82              0              0              0
              79              0              0              0
              71              0              0              0
              70              0              0              0
              58              0              0              0
              54              0              0              0
              59              0              0              0
              57              0              0              0
             107              0              0              0
              50              0              0              0
              70              0              0              0
              54              0              0              0
              33              0              0              0
              53              0              0              0
              61              0              0              0
              67              0              0              0
              44              0              0              0
              59              0              0              0
              64              0              0              0
              67              0              0              0
              55              0              0              0
              68              0              0              0
              67              0              0              0
              44              0              0              0
              54              0              0              0
              71              0              0              0
              85              0              0              0
              69              0              0              0
              69              0              0              0
              63              0              0              0
              80              0              0              0
              76              0              0              0
              68              0              0              0
              78              0              0              0
              67              0              0              0
              52              0              0              0
              68              0              0              0
              64              0              0              0
              51              0              0              0
              32              0              0              0
              48              0              0              0
              63              0              0              0
              43              0              0              0
              62              0              0              0
              54              0              0              0
              48              0              0              0
              40              0              0              0
              36              0              0              0
              46              0              0              0
              84              0              0              0
              57              0              0              0
              67              0              0              0
              41              0              0              0
              43              0              0              0
              41              0              0              0
              48              0              0              0
              53              0              0              0
              66              0              0              0
              64              0              0              0
              61              0              0              0
              46              0              0              0
              54              0              0              0
              56              0              0              0
              63              0              0              0
              51              0              0              0
              35              0              0              0
              54              0              0              0
              46              0              0              0
              47              0              0              0
              50              0              0              0
              56              0              0              0
              56              0              0              0
              47              0              0              0
              50              0              0              0
              41              0              0              0
              58              0              0              0
              50              0              0              0
              50              0              0              0
              62              0              0              0
              53              0              0              0
              55              0              0              0
              62              0              0              0
              65              0              0              0
              49              0              0              0
              82              0              0              0
              68              0              0              0
              60              0              0              0
              42              0              0              0
              46              0              0              0
              59              0              0              0
              48              0              0              0
              47              0              0              0
              47              0              0              0
              68              0              0              0
              62              0              0              0
              55              0              0              0
              51              0              0              0
              64              0              0              0
              60              0              0              0
              42              0              0              0
              46              0              0              0
              61              0              0              0
              51              0              0              0
              60              0              0              0
              51              0              0              0
              51              0              0              0
              54              0              0              0
              48              0              0              0
              53              0              0              0
              46              0              0              0
              48              0              0              0
              46              0              0              0
              50              0              0              0
              46              0              0              0
              50              0              0              0
              42              0              0              0
              52              0              0              0
              49              0              0              0
              42              0              0              0
              47              0              0              0
              75              0              0              0
              66              0              0              0
              64              0              0              0
              75              0              0              0
              45              0              0              0
              69              0              0              0
              74              0              0              0
              69              0              0              0
              73              0              0              0
              65              0              0              0
              48              0              0              0
              62              0              0              0
              73              0              0              0
              53              0              0              0
              56              0              0              0
              54              0              0              0
              46              0              0              0
              46              0              0              0
              76              0              0              0
              79              0              0              0
              84              0              0              0
              73              0              0              0
             104              0              0              0
              44              0              0              0
              79              0              0              0
              52              0              0              0
              62              0              0              0
              44              0              0              0
              80              0              0              0
              65              0              0              0
              67              0              0              0
              67              0              0              0
              65              0              0              0
              62              0              0              0
              58              0              0              0
              65              0              0              0
              49              0              0              0
              71              0              0              0
              63              0              0              0
              46              0              0              0
              91              0              0              0
              90              0              0              0
              98              0              0              0
              74              0              0              0
              90              0              0              0
              77              0              0              0
              62              0              0              0
              65              0              0              0
              78              0              0              0
              69              0              0              0
              61              0              0              0
              96              0              0              0
              75              0              0              0
              71              0              0              0
              50              0              0              0
              72              0              0              0
              71              0              0              0
              60              0              0              0
              71              0              0              0
              81              0              0              0
              86              0              0              0
              62              0              0              0
              73              0              0              0
              60              0              0              0
              50              0              0              0
              66              0              0              0
              46              0              0              0
              67              0              0              0
              80              0              0              0
              62              0              0              0
              83              0              0              0
              61              0              0              0
              73              0              0              0
              88              0              0              0
              93              0              0              0
             110              0              0              0
              75              0              0              0
              80              0              0              0
              85              0              0              0
              75              0              0              0
              72              0              0              0
              87              0              0              0
              68              0              0              0
              65              0              0              0
              70              0              0              0
              52              0              0              0
              66              0              0              0
              59              0              0              0
              66              0              0              0
              62              0              0              0
              53              0              0              0
              62              0              0              0
              47              0              0              0
              65              0              0              0
              74              0              0              0
              72              0              0              0
              82              0              0              0
              60              0              0              0
              70              0              0              0
              48              0              0              0
              56              0              0              0
              64              0              0              0
              76              0              0              0
              72              0              0              0
              66              0              0              0
              57              0              0              0
              63              0              0              0
              42              0              0              0
              69              0              0              0
              53              0              0              0
              54              0              0              0
              58              0              0              0
              49              0              0              0
              44              0              0              0
              35              0              0              0
              69              0              0              0
              49              0              0              0
              60              0              0              0
              63              0              0              0
              52              0              0              0
              75              0              0              0
              64              0              0              0
              72              0              0              0
              65              0              0              0
              76              0              0              0
              74              0              0              0
              67              0              0              0
              47              0              0              0
              59              0              0              0
              47              0              0              0
              50              0              0              0
              56              0              0              0
              61              0              0              0
              72              0              0              0
              53              0              0              0
              64              0              0              0
              65              0              0              0
              64              0              0              0
              72              0              0              0
              75              0              0              0
              58              0              0              0
              67              0              0              0
              47              0              0              0
              52              0              0              0
              61              0              0              0
              68              0              0              0
              72              0              0              0
              43              0              0              0
              57              0              0              0
              46              0              0              0
              38              0              0              0
              56              0              0              0
              40              0              0              0
              57              0              0              0
              72              0              0              0
              65              0              0              0
              68              0              0              0
              59              0              0              0
              52              0              0              0
              48              0              0              0
              54              0              0              0
              56              0              0              0
              54              0              0              0
              47              0              0              0
              47              0              0              0
              58              0              0              0
              66              0              0              0
              76              0              0              0
              61              0              0              0
              56              0              0              0
              66              0              0              0
              58              0              0              0
              59              0              0              0
              52              0              0              0
              85              0              0              0
              75              0              0              0
              36              0              0              0
              66              0              0              0
              31              0              0              0
              68              0              0              0
              43              0              0              0
              45              0              0              0
              59              0              0              0
              66              0              0              0
              61              0              0              0
              40              6              0              0
              47              3              0              0
              63              0              0              0
              48              3              0              0
              57              0              0              0
              48              9              0              0
              33              0              0              0
              42              5              0              0
              63              4              0              0
              56              2              0              0
              70              0              0              0
              60              3              0              0
              66              0              0              0
              54              0              0              0
              59              5              0              0
              56              0              0              0
              42              0              0              0
              42              2              0              0
              44              0              0              0
              54              0              0              0
              39              0              0              0
              54              0              0              0
              30              0              0              0
              61              0              0              0
              49              0              0              0
              64              0              0              0
              75              0              0              0
              59              0              0              0
              54              0              0              0
              46              0              0              0
              55              0              0              0
              42              0              0              0
              32              0              0              0
              59              0              0              0
              58              0              0              0
              65              0              0              0
              75              0              0              0
              31              0              0              0
              37              0              0              0
              46              0              0              0
              47              0              0              0
              50              0              0              0
              53              0              0              0
              49              0              0              0
              75              0              0              0
              55              0              0              0
              81              0              0              0
              38              0              0              0
              47              0              0              0
              38              0              0              0
              60              0              0              0
              58              0              0              0
              67              0              0              0
              41              0              0              0
              64              0              0              0
              42              0              0              0
              50              0              0              0
              28              0              0              0
              43              0              0              0
              56              0              0              0
              55              0              0              0
              37              0              0              0
              59              0              0              0
              75              0              0              0
              47              0              0              0
              35              0              0              0
              26              0              0              0
              52              0              0              0
              43              0              0              0
              54              0              0              0
              42              0              0              0
              87              0              0              0
              70              0              0              0
              51              0              0              0
              86              0              0              0
              52              0              0              0
              69              0              0              0
              74              0              0              0
              90              0              0              0
              60              0              0              0
              59              0              0              0
              53              0              0              0
              41              0              0              0
              56              0              0              0
              70              0              0              0
              42              0              0              0
              61              0              0              0
              61              0              0              0
              60              0              0              0
              63              0              0              0
              50              0              0              0
              50              0              0              0
              49              0              0              0
              43              0              0              0
              69              0              0              0
              67              0              0              0
              66              0              0              0
              67              0              0              0
              58              0              0              0
              49              0              0              0
              62              0              0              0
              48              0              0              0
              66              0              0              0
              78              0              0              0
              82              0              0              0
              62              0              0              0
              66              0              0              0
              71              0              0              0
              60              0              0              0
              77              0              0              0
              64              0              0              0
              76              0              0              0
              45              0              0              0
              57              0              0              0
              76              0              0              0
              64              0              0              0
              56              0              0              0
              35              0              0              0
              36              0              0              0
              34              0              0              0
              61              0              0              0
              57              0              0              0
              56              0              0              0
              52              0              0              0
              53              0              0              0
              63              0              0              0
              66              0              0              0
              54              0              0              0
              50              0              0              0
              40              0              0              0
              45              0              0              0
              43              0              0              0
              67              0              0              0
              63              0              0              0
              63              0              0              0
              42              0              0              0
              52              0              0              0
              60              0              0              0
              54              0              0              0
              56              0              0              0
              65              0              0              0
              45              0              0              0
              39              0              0              0
              69              0              0              0
              48              0              0              0
              39              0              0              0
              65              0              0              0
              56              0              0              0
              38              0              0              0
              38              0              0              0
              58              0              0              0
              46              0              0              0
              52              0              0              0
              58              0              0              0
              38              0              0              0
              59              0              0              0
              54              0              0              0
              54              0              0              0
              65              0              0              0
              40              0              0              0
              45              0              0              0
              37              0              0              0
              49              0              0              0
              38              0              0              0
              40              0              0              0
              48              0              0              0
              53              0              0              0
              42              0              0              0
              46              0              0              0
              61              0              0              0
              67              0              0              0
              47              0              0              0
              42              0              0              0
              51              0              0              0
              59              0              0              0
              51              0              0              0
              70              0              0              0
              63              0              0              0
              41              1              0              0
              45              0              0              0
              58              0              0              0
              56              0              0              0
              68              0              0              0
              62              0              0              0
              50              0              0              0
              75              0              0              0
              39              0              0              0
              48              0              0              0
              66              0              0              0
              68              0              0              0
              64              0              0              0
              61              0              0              0
              58              0              0              0
              57              0              0              0
              60              0              0              0
              55              0              0              0
              51              0              0              0
              68              0              0              0
              57              0              0              0
              59              0              0              0
              54              0              0              0
              60              0              0              0
              52              0              0              0
              75              0              0              0
              64              0              0              0
              59              0              0              0
              26              0              0              0
              56              0              0              0
              55              0              0              0
              53              0              0              0
              42              0              0              0
              45              0              0              0
              50              0              0              0
              38              0              0              0
              56              0              0              0
              63              0              0              0
              57              0              0              0
              54              0              0              0
              45              0              0              0
              43              0              0              0
              48              0              0              0
              34              0              0              0
              42              0              0              0
              31              0              0              0
              30              0              0              0
              47              0              0              0
              50              0              0              0
              41              0              0              0
              23              0              0              0
              40              0              0              0
              40              0              0              0
              41              0              0              0
              50              0              0              0
              45              0              0              0
              42              0              0              0
              43              0              0              0
              44              0              0              0
              37              0              0              0
              31              0              0              0
              51              0              0              0
              33              0              0              0
              50              0              0              0
              34              0              0              0
              43              0              0              0
              52              0              0              0
              50              0              0              0
              36              0              0              0
              41              0              0              0
              52              0              0              0
              46              0              0              0
              50              0              0              0
              70              0              0              0
              67              0              0              0
              93              0              0              0
              53              0              0              0
              50              0              0              0
              62              0              0              0
              97              0              0              0
              56              0              0              0
              67              0              0              0
              60              0              0              0
              29              0              0              0
              46              0              0              0
              49              0              0              0
              32              0              0              0
              54              0              0              0
              48              0              0              0
              28              0              0              0
              46              0              0              0
              27              0              0              0
              50              0              0              0
              47              0              0              0
              59              0              0              0
              47              0              0              0
              55              0              0              0
              21              0              0              0
              23              0              0              0
              58              0              0              0
              48              0              0              0
              49              0              0              0
              49              0              0              0
              45              0              0              0
              57              0              0              0
              44              0              0              0
              49              0              0              0
              52              0              0              0
              52              0              0              0
              37              0              0              0
              36              0              0              0
              47              0              0              0
              53              0              0              0
              66              0              0              0
              45              0              0              0
              29              0              0              0
              40              0              0              0
              56              0              0              0
              59              0              0              0
              85              0              0              0
              47              0              0              0
              73              0              0              0
              54              0              0              0
              65              0              0              0
              59              0              0              0
              67              0              0              0
              47              0              0              0
              44              0              0              0
              72              0              0              0
              45              0              0              0
              63              0              0              0
              50              0              0              0
              55              0              0              0
              68              0              0              0
              58              0              0              0
              63              0              0              0
              56              0              0              0
              41              0              0              0
              55              0              0              0
              49              0              0              0
              47              0              0              0
              49              0              0              0
              38              0              0              0
              75              0              0              0
              41              0              0              0
              85              0              0              0
              87              0              0              0
              56              0              0              0
              66              0              0              0
              72              0              0              0
              60              0              0              0
              38              0              0              0
              58              0              0              0
              42              0              0              0
              31              0              0              0
              54              0              0              0
              61              0              0              0
              55              0              0              0
              37              0              0              0
              43              0              0              0
              42              0              0              0
              36              0              0              0
              47              0              0              0
              43              0              0              0
              27              0              0              0
              49              0              0              0
              50              0              0              0
              57              0              0              0
              52              0              0              0
              53              0              0              0
              50              0              0              0
              59              0              0              0
              41              0              0              0
              63              0              0              0
              49              0              0              0
              45              0              0              0
              69              0              0              0
              59              0              0              0
              80              0              0              0
              74              0              0              0
              61              0              0              0
              66              0              0              0
              66              0              0              0
              63              0              0              0
              64              0              0              0
              53              0              0              0
              43              0              0              0
              50              0              0              0
              53              0              0              0
              43              0              0              0
              51              0              0              0
              40              0              0              0
              55              0              0              0
              46              0              0              0
              55              0              0              0
              44              0              0              0
              66              0              0              0
              40              0              0              0
              43              0              0              0
              45              0              0              0
              51              0              0              0
              50              0              0              0
              75              0              0              0
              67              0              0              0
              63              0              0              0
              61              0              0              0
              68              0              0              0
              53              0              0              0
              39              0              0              0
              35              0              0              0
              38              0              0              0
              61              0              0              0
              33              0              0              0
              51              0              0              0
              42              0              0              0
              46              0              0              0
              46              0              0              0
              40              0              0              0
              56              0              0              0
              62              0              0              0
              63              0              0              0
              53              0              0              0
              68              0              0              0
              50              0              0              0
              57              0              0              0
              49              0              0              0
              53              0              0              0
              63              0              0              0
              56              0              0              0
              59              0              0              0
              57              0              0              0
              49              0              0              0
              52              0              0              0
              68              0              0              0
              76              0              0              0
              70              0              0              0
              64              0              0              0
              55              0              0              0
              55              0              0              0
              63              0              0              0
              50              0              0              0
              48              0              0              0
              63              0              0              0
              75              0              0              0
              28              0              0              0
              36              0              0              0
              66              0              0              0
              53              0              0              0
              71              0              0              0
              52              0              0              0
              62              0              0              0
              60              0              0              0
              36              0              0              0
              38              0              0              0
              48              0              0              0
              70              0              0              0
              65              0              0              0
              85              0              0              0
              89              0              0              0
              78              0              0              0
              81              0              0              0
              84              0              0              0
              76              0              0              0
             108              0              0              0
              80              0              0              0
              68              0              0              0
              59              0              0              0
              57              0              0              0
              66              0              0              0
              23              0              0              0
              37              0              0              0
              51              0              0              0
              58              0              0              0
              45              0              0              0
              61              0              0              0
              60              0              0              0
              64              0              0              0
              66              0              0              0
              64              0              0              0
              47              0              0              0
              70              3              0              0
              55              0              0              0
              62              0              0              0
              45              0              0              0
              53              0              0              0
              63              0              0              0
              60              0              0              0
              67              0              0              0
              69              0              0              0
              55              0              0              0
              48              0              0              0
              35              0              0              0
              39              0              0              0
              60              0              0              0
              49              0              0              0
              73              0              0              0
              61              0              0              0
              51              0              0              0
              63              0              0              0
              65              0              0              0
              76              0              0              0
              37              0              0              0
              60              0              0              0
              59              0              0              0
              70              0              0              0
              88              0              0              0
              75              0              0              0
              52              0              0              0
              73              0              0              0
              70              0              0              0
              77              0              0              0
              86              0              0              0
              84              0              0              0
              74              0              0              0
              59              0              0              0
              76              0              0              0
              51              0              0              0
              91              0              0              0
              95              0              0              0
              91              0              0              0
              83              0              0              0
              73              0              0              0
              88              0              0              0
              66              0              0              0
              62              0              0              0
              62              0              0              0
              79              0              0              0
              54              0              0              0
              64              0              0              0
              47              0              0              0
              43              0              0              0
              48              0              0              0
              34              0              0              0
              38              0              0              0
              61              0              0              0
              62              0              0              0
              54              0              0              0
              42              0              0              0
              36              0              0              0
              35              0              0              0
              55              0              0              0
              55              0              0              0
              57              0              0              0
              54              0              0              0
              50              0              0              0
              31              0              0              0
              45              0              0              0
              64              0              0              0
              44              0              0              0
              35              0              0              0
              37              0              0              0
              66              0              0              0
              71              0              0              0
              83              0              0              0
              90              0              0              0
              61              0              0              0
              83              0              0              0
              92              0              0              0
              79              0              0              0
              83              0              0              0
              60              0              0              0
              57              0              0              0
              72              0              0              0
              77              0              0              0
              69              0              0              0
              66              0              0              0
              81              0              0              0
              54              0              0              0
              48              0              0              0
              54              0              0              0
              65              0              0              0
              63              0              0              0
              57              0              0              0
              43              0              0              0
              66              0              0              0
              60              0              0              0
              49              0              0              0
              53              0              0              0
              55              0              0              0
              58              0              0              0
              36              0              0              0
              63              0              0              0
              47              0              0              0
              80              0              0              0
              61              0              0              0
              68              0              0              0
              65              0              0              0
              56              0              0              0
              54              0              0              0
              96              0              0              0
              69              0              0              0
              86              0              0              0
              59              0              0              0
              51              0              0              0
              76              0              0              0
              63              0              0              0
              52              0              0              0
              57              0              0              0
              50              0              0              0
              47              0              0              0
              51              0              0              0
              77              0              0              0
              68              0              0              0
              65              0              0              0
              98              0              0              0
              60              0              0              0
              58              0              0              0
              88              0              0              0
              63              0              0              0
              87              0              0              0
              99              0              0              0
              58              0              0              0
              71              0              0              0
              63              0              0              0
              58              0              0              0
              37              0              0              0
              53              0              0              0
              76              0              0              0
              70              0              0              0
              74              0              0              0
              68              0              0              0
              57              0              0              0
              67              0              0              0
              84              0              0              0
              61              0              0              0
              62              0              0              0
              68              0              0              0
              57              0              0              0
              43              0              0              0
              54              0              0              0
              60              0              0              0
              59              0              0              0
              34              0              0              0
              60              0              0              0
              51              0              0              0
              42              0              0              0
              60              0              0              0
              58              0              0              0
              45              0              0              0
              48              0              0              0
              44              0              0              0
              68              0              0              0
              42              0              0              0
              75              0              0              0
              60              0              0              0
              59              0              0              0
              58              0              0              0
              51              0              0              0
              63              0              0              0
              41              0              0              0
              36              0              0              0
              47              0              0              0
              52              0              0              0
              39              0              0              0
              51              0              0              0
              49              0              0              0
              25              0              0              0
              42              0              0              0
              18              0              0              0
              39              0              0              0
              43              0              0              0
              56              0              0              0
              40              0              0              0
              38              0              0              0
              40              0              0              0
              48              0              0              0
              38              0              0              0
              40              0              0              0
              28              0              0              0
              52              0              0              0
              52              0              0              0
              62              0              0              0
              73              0              0              0
              32              0              0              0
              52              0              0              0
              76              0              0              0
              56              0              0              0
              44              0              0              0
              31              0              0              0
              37              0              0              0
              39              0              0              0
              40              0              0              0
              36              0              0              0
              47              0              0              0
              58              0              0              0
              29              0              0              0
              63              0              0              0
              36              0              0              0
              50              0              0              0
              47              0              0              0
              55              0              0              0
              49              0              0              0
              63              0              0              0
              49              0              0              0
              87              0              0              0
              68              0              0              0
              62              0              0              0
              68              0              0              0
              82              0              0              0
              78              0              0              0
              69              0              0              0
              70              0              0              0
              74              0              0              0
              99              0              0              0
              68              0              0              0
              72              0              0              0
              75              0              0              0
              30              0              0              0
              75              0              0              0
              50              0              0              0
              85              0              0              0
              72              0              0              0
             104              0              0              0
             110              1              0              0
              83              0              0              0
              75              0              0              0
              97              0              0              0
              80              0              0              0
              79              0              0              0
              75              0              0              0
             101              0              0              0
              86              0              0              0
              88              0              0              0
             112              0              0              0
              78              0              0              0
              78              0              0              0
              59              0              0              0
              70              0              0              0
              80              0              0              0
              80              0              0              0
              56              0              0              0
              68              0              0              0
              42              0              0              0
              61              0              0              0
              60              0              0              0
              96              0              0              0
              77              0              0              0
              71              0              0              0
              56              0              0              0
              72              0              0              0
              99              0              0              0
              65              0              0              0
              73              0              0              0
              67              0              0              0
              47              0              0              0
              61              0              0              0
             129              0              0              0
              86              0              0              0
             100              0              0              0
              98              0              0              0
             106              0              0              0
             112              0              0              0
              63              0              0              0
              74              0              0              0
              84              0              0              0
              64              0              0              0
              52              0              0              0
              81              0              0              0
              56              0              0              0
              85              0              0              0
              64              0              0              0
              75              0              0              0
              71              0              0              0
              80              0              0              0
              64              0              0              0
              63              0              0              0
              69              0              0              0
              58              0              0              0
              69              0              0              0
              79              0              0              0
              80              0              0              0
              81              0              0              0
              59              0              0              0
              54              0              0              0
              42              0              0              0
              64              0              0              0
              63              0              0              0
              61              0              0              0
              71              0              0              0
              75              0              0              0
              82              0              0              0
              67              0              0              0
              98              0              0              0
              40              0              0              0
              51              0              0              0
              65              0              0              0
              73              0              0              0
              77              0              0              0
              84              0              0              0
              66              0              0              0
              59              0              0              0
              56              0              0              0
              42              0              0              0
              64              0              0              0
              48              0              0              0
              92              0              0              0
              78              0              0              0
              78              0              0              0
              45              0              0              0
              49              0              0              0
              50              0              0              0
              33              0              0              0
              46              0              0              0
              67              0              0              0
              42              0              0              0
              23              0              0              0
              43              0              0              0
              51              0              0              0
              16              0              0              0
              42              0              0              0
              30              0              0              0
              51              0              0              0
              67              0              0              0
              41              0              0              0
              44              0              0              0
              42              0              0              0
              70              0              0              0
              62              0              0              0
              38              0              0              0
              56              0              0              0
              72              0              0              0
              41              0              0              0
              41              0              0              0
              57              0              0              0
              49              0              0              0
              64              0              0              0
              47              0              0              0
              39              0              0              0
              75              0              0              0
              78              0              0              0
              57              0              0              0
              49              0              0              0
              82              0              0              0
              56              0              0              0
              56              0              0              0
              76              0              0              0
              79              0              0              0
              52              0              0              0
              47              0              0              0
              40              0              0              0
              63              0              0              0
              69              0              0              0
              67              0              0              0
              47              0              0              0
              68              0              0              0
              32              0              0              0
              65              0              0              0
              66              0              0              0
              57              0              0              0
              47              0              0              0
              50              0              0              0
              53              0              0              0
              72              0              0              0
              70              0              0              0
              72              0              0              0
              49              0              0              0
              46              0              0              0
              35              0              0              0
              30              0              0              0
              46              0              0              0
              40              0              0              0
              34              0              0              0
              80              0              0              0
              61              0              0              0
              66              0              0              0
              45              0              0              0
              77              0              0              0
              58              0              0              0
              75              0              0              0
              62              0              0              0
              64              0              0              0
              42              0              0              0
              75              0              0              0
              53              0              0              0
              58              0              0              0
              50              0              0              0
              61              0              0              0
              77              0              0              0
              38              0              0              0
              58              0              0              0
              59              0              0              0
              64              0              0              0
              39              0              0              0
              27              0              0              0
              39              0              0              0
              58              0              0              0
              28              0              0              0
              42              0              0              0
              22              0              0              0
              50              0              0              0
              25              0              0              0
              25              0              0              0
              25              0              0              0
              27              0              0              0
              20              0              0              0
              27              0              0              0
              13              0              0              0
              43              0              0              0
              29              0              0              0
              51              0              0              0
              32              0              0              0
              40              0              0              0
              49              0              0              0
              26              0              0              0
              45              0              0              0
              46              0              0              0
              39              0              0              0
              58              0              0              0
              45              0              0              0
              39              0              0              0
              32              0              0              0
              55              0              0              0
              47              0              0              0
              49              0              0              0
              48              0              0              0
              48              0              0              0
              67              0              0              0
              51              0              0              0
              43              0              0              0
              39              0              0              0
              31              0              0              0
              48              0              0              0
              49              0              0              0
              62              0              0              0
              35              0              0              0
              36              0              0              0
              23              0              0              0
              57              0              0              0
              52              0              0              0
              37              0              0              0
              29              0              0              0
              63              0              0              0
              26              0              0              0
              40              0              0              0
              37              0              0              0
              32              0              0              0
              43              0              0              0
              49              0              0              0
              36              0              0              0
              50              0              0              0
              63              0              0              0
              43              0              0              0
              54              0              0              0
              53              0              0              0
              42              0              0              0
              54              0              0              0
              59              0              0              0
              56              0              0              0
              34              0              0              0
              44              0              0              0
              36              3              0              0
              54              0              0              0
              41              0              0              0
              54              0              0              0
              54              0              0              0
              44              0              0              0
              59              0              0              0
              45              0              0              0
              56              0              0              0
              58              0              0              0
              39              0              0              0
              59              0              0              0
              54              0              0              0
              52              0              0              0
              64              0              0              0
              32              0              0              0
              55              0              0              0
              60              0              0              0
              44              0              0              0
              53              0              0              0
              58              0              0              0
              48              0              0              0
              46              0              0              0
              39              0              0              0
              60              0              0              0
              74              0              0              0
              69              0              0              0
              65              0              0              0
              27              0              0              0
              29              0              0              0
              44              4              0              0
              34              0              0              0
              42              0              0              0
              36              1              0              0
              42              0              0              0
              46              0              0              0
              39              0              0              0
              29              0              0              0
              20              0              0              0
              32              0              0              0
              41              0              0              0
              22              0              0              0
              34              0              0              0
              22              0              0              0
              36              0              0              0
              19              0              0              0
              38              0              0              0
              38              0              0              0
              37              0              0              0
              60              0              0              0
              47              0              0              0
              32              0              0              0
              35              0              0              0
              61              0              0              0
              55              0              0              0
              46              0              0              0
              45              0              0              0
              36              0              0              0
              31              0              0              0
              42              0              0              0
              16              0              0              0
              46              0              0              0
              42              0              0              0
              44              0              0              0
              64              0              0              0
              29              0              0              0
              35              0              0              0
              39              0              0              0
              49              0              0              0
              39              0              0              0
              41              0              0              0
              49              0              0              0
              52              0              0              0
              46              0              0              0
              27              0              0              0
              35              0              0              0
              36              0              0              0
              39              0              0              0
              25              0              0              0
              31              0              0              0
              23              0              0              0
              38              0              0              0
              37              0              0              0
              44              0              0              0
              24              0              0              0
              25              0              0              0
              36              0              0              0
              26              0              0              0
              25              0              0              0
              24              0              0              0
              32              0              0              0
              35              0              0              0
              41              0              0              0
              43              0              0              0
              27              0              0              0
              23              0              0              0
              22              0              0              0
              27              0              0              0
              31              0              0              0
              39              0              0              0
              51              0              0              0
              50              0              0              0
              53              0              0              0
              34              0              0              0
              43              0              0              0
              41              0              0              0
              53              0              0              0
              41              0              0              0
              33              0              0              0
              20              0              0              0
              27              0              0              0
              29              0              0              0
              34              0              0              0
              23              0              0              0
              18              0              0              0
              49              0              0              0
              39              0              0              0
              27              0              0              0
              25              0              0              0
              36              0              0              0
              35              0              0              0
              43              0              0              0
              34              0              0              0
              38              0              0              0
              24              0              0              0
               0              0              0              0
               0              0              0              0
               0              0              0              0
               0              0              0              0
               0              0              0              0
               9              0              0              0
              20              0              0              0
              16              0              0              0
              48              0              0              0
              22              0              0              0
              34              0              0              0
              31              0              0              0
              33              0              0              0
              47              0              0              0
              33              0              0              0
              31              0              0              0
              38              0              0              0
              49              0              0              0
              27              0              0              0
              30              0              0              0
              53              0              0              0
              60              0              0              0
              29              0              0              0
              41              0              0              0
              60              0              0              0
              62              0              0              0
              51              0              0              0
              68              0              0              0
              70              0              0              0
              35              0              0              0
              27              0              0              0
              54              0              0              0
              32              0              0              0
              42              0              0              0
              68              0              0              0
              42              0              0              0
              29              0              0              0
              29              0              0              0
              39              0              0              0
              40              0              0              0
              69              0              0              0
              51              0              0              0
              21              0              0              0
              32              0              0              0
              43              0              0              0
              61              0              0              0
              37              0              0              0
              43              0              0              0
              54              0              0              0
              48              0              0              0
              45              0              0              0
              52              0              0              0
              54              0              0              0
              45              0              0              0
              32              0              0              0
              37              0              0              0
              40              0              0              0
              43              0              0              0
              59              0              0              0
              42              0              0              0
              39              0              0              0
              32              0              0              0
              38              0              0              0
              26              0              0              0
              34              0              0              0
              37              0              0              0
              36              0              0              0
              39              0              0              0
              28              0              0              0
              40              0              0              0
              62              0              0              0
              46              0              0              0
              40              0              0              0
              44              0              0              0
              50              0              0              0
              53              0              0              0
              39              0              0              0
              58              0              0              0
              69              0              0              0
              68              0              0              0
              65              0              0              0
              56              0              0              0
              31              0              0              0
              23              0              0              0
              57              0              0              0
              50              0              0              0
              42              0              0              0
              56              0              0              0
              33              0              0              0
              60              0              0              0
              33              0              0              0
              63              0              0              0
              65              0              0              0
              66              0              0              0
              68              0              0              0
              51              0              0              0
              73              0              0              0
              68              0              0              0
              56              0              0              0
              64              0              0              0
              30              0              0              0
              44              0              0              0
              44              0              0              0
              41              0              0              0
              39              0              0              0
              37              0              0              0
              28              0              0              0
              43              0              0              0
              33              0              0              0
              41              0              0              0
              37              0              0              0
              58              0              0              0
              45              0              0              0
              39              0              0              0
              38              0              0              0
              55              0              0              0
              54              0              0              0
              53              0              0              0
              79              0              0              0
              35              0              0              0
              57              0              0              0
              62              0              0              0
              28              0              0              0
              36              0              0              0
              52              0              0              0
              28              0              0              0
              36              0              0              0
              42              0              0              0
              42              0              0              0
              48              0              0              0
              56              0              0              0
              70              0              0              0
              55              0              0              0
              42              0              0              0
              66              0              0              0
              61              0              0              0
              49              0              0              0
              78              0              0              0
              55              0              0              0
              38              0              0              0
              42              0              0              0
              50              0              0              0
              57              0              0              0
              63              0              0              0
              54              0              0              0
              29              0              0              0
              47              0              0              0
              49              0              0              0
              36              0              0              0
              38              0              0              0
              26              0              0              0
              34              0              0              0
              23              0              0              0
              34              0              0              0
              35              0              0              0
              52              0              0              0
              26              0              0              0
              34              0              0              0
              37              0              0              0
              30              0              0              0
              29              0              0              0
              38              0              0              0
              39              0              0              0
              36              0              0              0
              28              0              0              0
              23              0              0              0
              41              0              0              0
              29              0              0              0
              30              0              0              0
              39              0              0              0
              27              0              0              0
              32              0              0              0
              16              0              0              0
              25              0              0              0
              21              0              0              0
               8              0              0              0
              33              0              0              0
              28              0              0              0
              18              0              0              0
              31              0              0              0
              31              0              0              0
              40              0              0              0
              41              0              0              0
              27              0              0              0
              32              0              0              0
              29              0              0              0
              46              0              0              0
              35              0              0              0
              38              0              0              0
              23              0              0              0
              27              0              0              0
              31              0              0              0
              25              0              0              0
              29              0              0              0
              17              0              0              0
              36              0              0              0
              39              0              0              0
              42              0              0              0
              37              0              0              0
              40              0              0              0
              33              0              0              0
              32              0              0              0
              21              0              0              0
              27              0              0              0
              32              0              0              0
              37              0              0              0
              22              0              0              0
              44              0              0              0
              49              0              0              0
              35              0              0              0
              35              0              0              0
              31              0              0              0
              44              0              0              0
              36              0              0              0
              14              0              0              0
              30              0              0              0
              43              0              0              0
              50              0              0              0
              26              0              0              0
              46              0              0              0
              40              0              0              0
              27              0              0              0
              36              0              0              0
              35              0              0              0
              45              0              0              0
              40              0              0              0
              26              0              0              0
              29              0              0              0
              35              0              0              0
              41              0              0              0
              36              0              0              0
              37              0              0              0
              37              0              0              0
              20              0              0              0
              26              0              0              0
              32              0              0              0
              45              0              0              0
              47              0              0              0
              42              0              0              0
              41              0              0              0
              61              0              0              0
              49              0              0              0
              60              0              0              0
              65              0              0              0
              29              0              0              0
              39              0              0              0
              30              0              0              0
              30              0              0              0
              39              0              0              0
              50              0              0              0
              35              0              0              0
              31              0              0              0
              49              0              0              0
              37              0              0              0
              16              0              0              0
              23              0              0              0
              21              0              0              0
              25              0              0              0
              50              0              0              0
              44              0              0              0
              31              0              0              0
              25              0              0              0
              13              0              0              0
              21              0              0              0
              15             13              0              0
              15              5              0              0
              26              5              0              0
              34              2              0              0
              44              0              0              0
              12              0              0              0
              26              5              0              0
              33              8              0              0
              29              0              0              0
              46              0              0              0
              53              0              0              0
              74              5              0              0
              39              0              0              0
              53              2              0              0
              66              3              0              0
              63              5              0              0
              59              7              0              0
              57              0              0              0
              43              0              0              0
              42              0              0              0
              40              0              0              0
              42              0              0              0
              45              0              0              0
              47              0              0              0
              49              0              0              0
              46              0              0              0
              44              0              0              0
              46              0              0              0
              64              0              0              0
              54              0              0              0
              45              0              0              0
              37              0              0              0
              39              0              0              0
              42              0              0              0
              55              0              0              0
              51              0              0              0
              55              0              0              0
              71              0              0              0
              63              0              0              0
              63              0              0              0
              54              0              0              0
              51              0              0              0
              62              0              0              0
              61              0              0              0
              58              0              0              0
              64              0              0              0
              65              0              0              0
              56              0              0              0
              51              0              0              0
              54              0              0              0
              53              0              0              0
              57              0              0              0
              53              0              0              0
              53              0              0              0
              48              0              0              0
              50              0              0              0
              39              0              0              0
              40              0              0              0
              49              0              0              0
              36              0              0              0
              42              0              0              0
              46              0              0              0
              43              0              0              0
              57              0              0              0
              58              0              0              0
              53              0              0              0
              22              0              0              0
              44              0              0              0
              31              0              0              0
              27              0              0              0
              59              0              0              0
              85              0              0              0
              64              0              0              0
              37              0              0              0
              28              0              0              0
              43              0              0              0
              49              0              0              0
              57              0              0              0
              85              0              0              0
              58              0              0              0
              73              0              0              0
              54              3              0              0
              64              0              0              0
              75              0              0              0
              52              0              0              0
              88              0              0              0
              86              0              0              0
              82              0              0              0
              75              0              0              0
              85              0              0              0
              85              0              0              0
              53              0              0              0
              78              0              0              0
              90              0              0              0
              62              0              0              0
              90              0              0              0
              89              0              0              0
              76              0              0              0
              71              0              0              0
              55              0              0              0
              71              0              0              0
              52              0              0              0
              44              0              0              0
               7              0              0              0
               7              0              0              0
              20              0              0              0
              18              0              0              0
              53              0              0              0
              54              0              0              0
              30              0              0              0
              34              0              0              0
              39              0              0              0
              28              0              0              0
              36              0              0              0
              51              0              0              0
              86              0              0              0
              58              0              0              0
              58              0              0              0
              72              0              0              0
              52              0              0              0
              92              0              0              0
              78              0              0              0
              82              4              0              0
              69              0              0              0
              49              0              0              0
              57              0              0              0
              65              0              0              0
              92              0              0              0
              54              0              0              0
              55              0              0              0
              47              0              0              0
              68              0              0              0
              56              0              0              0
              47              0              0              0
              47              0              0              0
              45              0              0              0
              47              0              0              0
              66              0              0              0
              36              0              0              0
              53              0              0              0
              62              0              0              0
              70              2              0              0
              69              1              0              0
              67             17              0              0
              65             25              0              0
              78             20              0              0
              56              9              0              0
              78              9              0              0
              56             26              0              0
              74             22              0              0
              94             13              0              0
              70             22              0              0
              71             22              0              0
              61             24              0              0
              67             13              0              0
              72              6              0              0
              75              0              0              0
              55             20              0              0
              59             11              0              0
              68             11              0              0
              73             13              0              0
              93             36              0              0
              58             33              0              0
              65             23              0              0
              61             27              0              0
              68             22              0              0
              74             12              0              0
              70             16              0              0
              65             24              0              0
              84             28              0              0
             117             32              0              0
             105             18              0              0
              83             21              0              0
              61              9              0              0
              83             15              0              0
              76             16              0              0
              83             20              0              0
              79             26              0              0
              78             18              0              0
              63             17              0              0
              68             27              0              0
              68              9              0              0
              79              2              0              0
              75             21              0              0
              68             18              0              0
              94             26              0              0
              56             21              0              0
              79             26              0              0
              68             30              0              0
              76             33              0              0
              59             34              0              0
              71             38              0              0
              73             65              0              0
              97             46              0              0
              77             11              0              0
              62             12              0              0
              44             22              0              0
              50             32              0              0
              28             33              0              0
              57             26              0              0
              60             23              0              0
              78             24              0              0
              43             19              0              0
              47             20              0              0
              63             17              0              0
              46             29              0              0
              49             37              0              0
              55             30              0              0
              59              1              0              0
              77             18              0              0
              64             28              0              0
              60             22              0              0
              72             25              0              0
              68              9              0              0
              47             12              0              0
              84              0              0              0
              52             12              0              0
              57             10              0              0
              63             14              0              0
              90              9              0              0
              64              5              0              0
              53              3              0              0
              36             14              0              0
              23              8              0              0
              31             17              0              0
              39             12              0              0
              32              8              0              0
              32             12              0              0
              24             33              0              0
              45             22              0              0
              49             22              0              0
              44              9              0              0
              48              3              0              0
              21              0              0              0
              23             21              0              0
              27             26              0              0
              31             33              0              0
              20             22              0              0
              22             25              0              0
              30             18              0              0
              60             24              0              0
              29             35              0              0
              49             32              0              0
              61             32              0              0
              47             25              0              0
              67             29              0              0
              74             23              0              0
              64              5              0              0
              63             13              0              0
              52              2              0              0
              38             26              0              0
              26             30              0              0
              57             12              0              0
              54             30              0              0
              56             30              0              0
              42             23              0              0
              48             36              0              0
              42             26              0              0
              56             11              0              5
              41             19              0              0
              38             32              0              0
              46             18              0              4
              32             16              0              6
              38             15              0              0
              42             45              0              0
              43             43              0              0
              59             16              0              0
              76             21              0              0
              49             63              0              0
              42             39              0              0
              47             53              0              0
              43             44              0              0
              53             39              0              0
              28             38              0              0
              57             41              0              0
              50             33              0              0
              45             51              0              0
              45             46              0              0
              56             58              0              0
              49             27              0              0
              44             33              0              0
              39             22              0              0
              60             40              0              0
              29             35              0              0
              43             19              0              0
              35             21              0              0
              32             25              0              0
              45             24              0              0
              39             14              0              0
              43             17              0              0
              43             19              0              0
              38             11              0              0
              38             21              0              0
              65             25              0              0
              54             42              0              0
              42             44              0              0
              49             37              0              0
              64             45              0              0
              53             29              0              0
              59             17              0              0
              56             40              0              0
              48             37              0              0
              67             51              0              0
              57             44              0              0
              59             37              0              0
              65             42              0              0
              65             36              0              0
              38             17              0              0
              29             31              0              5
              49             25              0              0
              46             30              0              0
              51             29              0              0
              66             22              0              0
              50             30              0              0
              54             49              0              0
              77             39              0              0
              54             46              0              1
              45             34              0             22
              62             31              0             22
              50             38              0              4
              39             21              0             14
              48             21              0             25
              41             12              0             23
              51             20              0             30
              41             23              0             17
              58             36              0             15
              60             42              0             18
              44             37              0             23
              47             29              0              4
              73             34              0             20
              61             35              0             10
              41             38              0             10
              68             34              0             14
              68             26              0             16
              40             19              0             46
              43             14              0             17
              28             33              0             16
              51             27              0             28
              54             40              0             11
              37             24              0             23
              47             22              0             22
              23             25              0             32
              44             36              0             31
              34             35              0             12
              54             20              0             26
              44             30              0             22
              27             28              0             37
              45             51              0             13
              34             42              0              4
              19             28              0             11
              43             50              0             12
              40             34              0             10
              40             16              0             17
              38             37              0              7
              36             36              0              7
              52             43              0             16
              39             45              0             19
              47             22              0              8
              42             38              0             16
              53             49              0              8
              82             44              0              3
              69             55              0              0
              54             46              0              0
              54             72              0              0
              65             65              0              0
              65             56              0              4
              43             52              0              0
              51             85              0              0
              59             56              0              8
              70             47              0             10
              52             84              0              5
              45             95              0              5
              37             91              0              3
              41            102              0             11
              65             96              0              8
              92             40              0              0
              68             80              0              3
              84            105              0              0
              72             80              0              0
              74            100              0              0
              71             77              0              0
              81             64              0              0
              59            109              0              0
              62            107              0              0
              62             62              0              0
              86             90              0              0
              76             79              0              0
              76             69              0              0
              53             98              0              0
              68             70              0              0
              52             37              0              0
              55             62              0              0
              45             88              0              0
              47             84              0              0
              63             68              0              0
              49             68              0              0
              37             78              0              0
              37             54              0             11
              48             58              0             17
              49             63              0             33
              48             47              0             27
              54             56              0             21
              43             38              0             29
              56             42              0             14
              43             68              0              0
              63             41              0              5
              32             55              0             22
              35             43              0              0
              37             54              0              0
              37             65              0              0
              22             45              0              5
              45             36              0             20
              44             34              0              9
              39             50              0              5
              48             43              0              0
              43             49              0              0
              49             48              0              5
              37             66              0             15
              48             56              0              6
              69             64              0              1
              65             65              0              0
              41             49              0             11
              42             47              0             17
              32             35              0              8
              60             24              0              8
              33             43              0              0
              47             44              0              0
              38             50              0              0
              53             47              0              0
              28             43              0              0
              44             47              0              0
              42             22              0              0
              39             26              0              0
              32             32              0              0
              36             26              0              0
              39             23              0              0
              32             36              0              0
              43             27              0              0
              38             60              0              0
              33             40              0              0
              29             41              0              0
              33             38              0              0
              29             22              0              0
              35             38              0              0
              35             53              0              0
              35             61              0              0
              39             38              0              0
              46             41              0              0
              51             32              0              0
              38             46              0              0
              41             38              0              0
              49             41              0              0
              50             34              0              0
              57             31              0              0
              66             28              0              0
              47             28              0              0
              43             27              0              0
              60             36              0              0
              78             45              0              0
              55             42              0              0
              73             43              0              0
              64             29              0              0
              43             35              0              0
              56             33              0              0
              57             23              0              0
              43             39              0              0
              38             53              0              0
              56             61              0              0
              50             46              0              0
              55             80              0              0
              44             89              0              0
              46             79              0              0
              45             58              0              0
              58             47              0              0
              47             61              0              0
              56             58              0              0
              65             70              0              0
              50             70              0              0
              48             46              0              0
              33             35              0              0
              69             48              0              0
              40             29              0              0
              47             12              0              0
              55             46              0              0
              51             25              0              0
              49             40              0              0
              60             54              0              0
              51             21              0              0
              43             19              0              0
              45             33              0              0
              39             28              0              0
              27             22              0             20
              32             31              0             35
              35             27              0             18
              35             26              0              5
              42             23              0             16
              33             26              0             16
              38             27              0             16
              38             24              0             19
              48             14              0             20
              38             31              0             24
              43              3              0             15
              42             30              0             17
              40             23              0             26
              53             51              0              0
              42             56              0              0
              44             63              0              0
              44             54              0              0
              32             53              0              0
              34             39              0              0
              42             38              0              0
              25             34              0              0
              36             35              0              0
              43             40              0              0
              46             35              0              0
              26             35              0              0
              38             38              0              0
              38             36              0              0
              39             36              0              0
              38             34              0              0
              32             36              0              0
              32             30              0              0
              23             36              0              0
              12             37              0              0
              34             33              0              0
              25             32              0              0
              37             22              0              0
              43             25              0              0
              27             36              0              0
              41             21              0              0
              34             59              0              0
              37             24              0              0
              42             11              0              0
              21             28              0              0
              30             29              0              0
              35             40              0              0
              46             28              0              0
              47             32              0              0
              32             29              0              0
              45             42              0              0
              37             45              0              0
              47             44              0              0
              32             22              0              0
              47             29              0              0
              44             23              0              0
              41             27              0              0
              37             37              0              0
              50             35              0              0
              38             40              0              0
              56             40              0              0
              46             28              0              0
              54             23              0              0
              53             39              0              0
              90             28              0              0
              56             28              0              0
              73             28              0              0
              67             31              0              0
              50             25              0              0
              30             31              0              0
              52             26              0              0
              50             32              0              0
              47             25              0              0
              33             24              0              0
              29             33              0              0
              53             38              0              0
              45             28              0              0
              30             27              0              4
              49             27              0              1
              32             28              0             10
              40             31              0             17
              37             29              0              7
              52             33              0              6
              25             30              0              2
              54             33              0             12
              40             41              0              9
              44             23              0              0
              40             42              0              6
              49             54              0             15
              30             45              0             14
              34             29              0             15
              38             41              0             28
              28             35              0             14
              53             53              0             28
              33             41              0              7
              41             53              0             29
              59             56              0             12
              37             39              0              0
              33             57              0              2
              47             20              0             17
              47             65              0             11
              56             68              0              0
              49             37              0              0
              42             33              0              0
              38             44              0              0
              71             43              0              0
              66             30              0              0
              46             38              0              6
              43             66              0             11
              45             42              0             18
              51             53              0              2
              52             74              0              8
              44             50              0             33
              37             53              0             20
              37             50              0              9
              60             28              0             29
              49             22              0             29
              61             31              0             14
              56             24              0             16
              58             20              0             10
              59             19              0              8
              34             24              0              2
              61             16              0              0
              51             33              0              4
              67             42              0              4
              66             49              0              0
              48             31              0              3
              89             36              0             43
              62             46              0             61
              40             41              0             63
              50             47              0             43
              40             54              0             61
              34             55              0             62
              47             51              0             68
              40             26              0             88
              28             33              0             66
              23             34              0             79
               7             29              0             71
               3             29              0             69
              19             37              0             73
              31             25              0             74
              18             37              0             72
              22             48              0             72
              17             38              0             56
              40             42              0             82
               6             48              0             78
               7             33              0             72
              18             24              0             90
               7             36              0             75
              18             61              0             54
              29             51              0             70
              44             42              0             96
              22             56              0             54
               0             63              0             98
               0             64              0             73
               0             47              0            115
               0             63              0             89
              14             56              0             87
              11             57              0             76
              21             56              0             81
              44             58              0             72
               2             47              0             48
               0             28              0             72
              14             35              0             82
               8             36              0             86
              16             43              0             99
               0             26              0            128
               0             35              0            109
               0             28              0            104
               8             33              0             92
              13             26              0             86
               6             38              0             96
              15             46              0            111
              13             40              0            121
              23             35              0             96
              18             31              0            123
              16             30              0            108
               8             25              0             80
              17             34              0             95
              11             31              0             94
              15             23              0             96
               7             32              0             88
              10             34              0             76
              10             48              0             78
               7             41              0             90
              11             19              0            102
               0             43              0             85
              19             48              0            117
               8             41              0             86
               0             57              0             84
               8             43              0             94
              18             35              0            114
              16             37              0            112
              10             37              0            125
              22             62              0             96
              33             53              0             99
              23             32              0             90
              25             33              0             95
              14             52              0             86
              13             35              0            107
              27             35              0            106
              20             36              0            110
              21             33              0            118
              27             50              0             84
              18             35              0             89
              12             44              0             77
              16             35              0             75
              14             36              0            108
              32             31              0             88
              19             16              0             58
              26             39              0             63
              19             48              0             82
              32             40              0             92
              23             30              0             96
              42             42              0            108
              58             31              0             92
              43             33              0            121
              56             28              0             99
              77             30              0             98
              23             36              0             96
              56             29              0             89
              85             28              0             80
              69             29              0             79
              69             27              0             89
              68             18              0             82
              47             28              0            101
              11             17              0             94
              49             50              0             93
              65             30              0            110
              65             39              0            106
              78             50              0             84
              48             48              0             93
              40             49              0             98
              45             41              0             90
              30             62              0             73
              37             36              0             74
              24             29              0             84
              38             30              0             59
              33             24              0             89
              28             25              0             67
              29             30              0            104
              29             30              0             94
              23             19              0             98
               7             30              0             94
               0             39              0             91
              26             30              0             91
              29             21              0            112
              20             48              0             62
              25             33              0             87
              17             27              0             81
              12             27              0             82
              31             27              0             86
              22             47              0             61
              15             30              0             82
              12             31              0             84
              15             36              0             82
              11             36              0             95
              13             32              0             90
              22             26              0             92
               9             22              0             87
               8             33              0             92
              31             24              0             76
               9             30              0             92
              12             45              0             97
               0             40              0             96
               7             22              0             86
               2             43              0             64
               0             45              0             79
              14             28              0             54
               4             20              0             88
              29             51              0             92
              24             36              0             71
              15             33              0             80
               1             30              0             82
              13             44              0            101
              14             55              0             98
               0             45              0             98
               0             47              0             87
              25             39              0             72
              26             52              0             81
              16             48              0             85
               6             66              0             98
              11             50              0             89
              10             38              0            104
              28             24              0            114
              29             35              0             85
              30             29              0             92
              29             31              0             94
              23             41              0             81
              31             42              0             84
               0             45              0             70
              20             47              0             63
              32             49              0             79
              31             47              0             76
              18             37              0             64
              29             26              0             79
              16             30              0             74
              13             25              0            101
              16             41              0             94
              32             56              0            105
              28             50              0             75
              20             62              0             88
              14             55              0            105
               6             64              0            111
              12             55              0            107
              12             48              0             91
               6             33              0             96
              19             46              0            104
              15             52              0             91
              20             48              0            104
              27             25              0             84
              20             54              0             82
              15             35              0             67
               9             43              0             79
              15             41              0             84
               8             45              0            101
               0             24              0             97
               5             39              0             89
              24             35              0             69
              12             37              0             73
               2             48              0            108
               8             49              0             96
               0             48              0            102
               0             33              0             91
               5             27              0             99
               0             46              0             88
               8             49              0            110
               0             41              0            145
               9             32              0            119
               1             32              0            111
               9             39              0             85
              10             29              0             90
              17             38              0            116
              16             47              0            108
              26             36              0            112
              16             33              0            105
              22             24              0             65
              14             40              0             76
               7             42              0            109
              13             38              0             86
               6             23              0             83
               0             36              0            105
               0             16              0             96
               6             20              0             91
              11             47              0             75
               0             32              0             76
               0             29              0             75
              13             27              0             73
               9             36              0             89
               0             55              0            106
               0             35              0             91
               0             37              0            102
               0             51              0             98
               0             32              0             87
               6             43              0            115
               6             45              0             81
               0             40              0            125
               0             42              0            133
               0             34              0             94
               0             33              0             97
               0             30              0            112
               0             21              0             87
               4             33              0             70
               3             44              0             63
               0             35              0             87
               0             24              0             92
               0             28              0            108
               0             35              0            111
              14             35              0             84
               3             26              0            117
              14             36              0            123
               0             42              0            129
               3             44              0             87
              12             53              0             98
              20             57              0             79
               8             47              0             93
              19             39              0            117
              14             40              0            101
               6             55              0            107
               4             44              0            105
               0             55              0            136
               2             46              0            101
               0             44              0             91
               0             43              0            112
               0             38              0             93
               0             39              0            116
               0             58              0            107
               0             46              0             83
               0             49              0             80
               0             47              0             69
               0             55              0             87
               0             68              0             83
               0             42              0             74
               0             54              0             83
               0             58              0             81
               4             49              0             68
               2             53              0             77
               0             40              0             92
               0             58              0             90
               0             32              0             81
               6             44              0             91
               0             39              0            101
               0             50              0            117
               0             53              0            114
               0             71              0             76
               0             63              0             86
               0             50              0            103
               0             50              0             79
               0             50              0             77
               0             67              0             88
               0             55              0             91
               0             52              0             98
               0             70              0             85
               0             64              0             79
               0             70              0             69
               0             57              0             93
               0             54              0            116
               0             64              0             92
               0             65              0            117
               0             57              0            111
               0             61              0            113
               0             36              0            102
               0             43              0            126
               0             40              0            112
               0             63              0             93
               0             66              0            136
               0             64              0            120
               0             88              0            111
               0             62              0            107
               0             67              0            112
               0             78              0            103
               0             75              0            118
               0             59              0            131
               0             62              0            110
               0             57              0            128
               0             50              0            113
               0             79              0            137
               0             47              0            119
               0             57              0            102
               0             54              0             83
               0             40              0            117
               0             46              0             89
               0             37              0             78
               0             31              0             78
               0             56              0             71
               0             54              0             90
               0             46              0             89
               0             41              0             80
               0             63              0            111
               0             80              0            110
               0             62              0            105
               0             59              0             93
               0             70              0            110
               0             75              0            118
               0             64              0             99
               0             50              0             90
               0             48              0             91
               0             39              0             89
               0             36              0             92
               0             73              0             80
               0             50              0            109
               0             59              0            119
               0             74              0            119
               0             45              0            115
               0             56              0            133
               0             37              0            114
               0             60              0             93
               0             54              0            118
               0             47              0            125
               0             63              0            113
               0             75              0            116
               0             56              0            117
               0             83              0            125
               0             72              0            133
               0             50              0            119
               0             70              0            117
               0             71              0            118
               0             76              0             96
               0             68              0            117
               0             34              0            122
               0             48              0            109
               0             67              0             99
               0             53              0             91
               0             62              0            108
               0             64              0             92
               0             63              0             86
               0             66              0             84
               0             69              0             80
               0             86              0             83
               0             71              0             93
               0             82              0            104
               0             83              0            122
               0             81              0            114
               0             78              0            120
               0             72              0             97
               0             61              0            104
               0             68              0            117
               0             87              0            100
               0             64              0            106
               0             54              0            106
               0             61              0             86
               8             43              0             88
               3             65              0             77
               0             36              0             76
               0             40              0            107
               1             26              0             98
               0             55              0             94
               0             53              0            105
               6             72              0             91
               7             58              0            117
               0             63              0             79
               5             33              0             97
               2             49              0             87
              12             71              0             95
               7             93              0            115
               0             90              0             88
               0             62              0             93
               0             50              0             89
               0             63              0            106
               0             69              0            100
               0             70              0             93
               0             72              0             83
               0             67              0            104
               0             59              0            106
               0             50              0             95
               4             57              0            128
               1             61              0             99
              11             63              0            104
              18             56              0            107
              17             52              0             85
               0             87              0            106
               0             51              0            106
               0             48              0            111
               0             82              0            104
              13             74              0             86
               0             88              0            128
               5             65              0            102
               0             61              0             94
               0             65              0            104
               0             80              0            112
               0             67              0            105
               0             66              0             94
               0             42              0             97
               0             58              0             97
               0             79              0            105
               0             53              0            107
               0             44              0            113
               0             80              0             87
               0             56              0             97
               0             47              0            113
               8             53              0            102
               7             54              0            131
              11             75              0            117
              18             65              0            115
               9             75              0            100
               8             78              0             79
              13             73              0             99
              15             57              0            122
               4             78              0             99
              19             71              0            110
               0             55              0            124
               2             87              0            117
              18             72              0             97
               0             56              0            114
               8             64              0            120
               0             53              0            129
               1             52              0            148
               2             58              0            113
               0             68              0            150
               0             45              0            146
               4             65              0            131
               4             54              0            132
              29             43              0            119
               3             64              0            142
               6             59              0            116
               1             55              0            137
               4             65              0            136
               6             67              0            134
              27             76              0            126
              50             54              0            126
              16             45              0            132
              31             47              0            142
              28             57              0            143
              22             53              0            146
              18             59              0            138
               0             79              0            139
               8             66              0            120
               2             50              0            137
              11             50              0            135
               7             55              0            171
               8             61              0            151
               9             60              0            169
               5             32              0            159
               3             45              0            155
               0             45              0            139
               6             46              0            115
               0             46              0            156
               0             59              0            127
               0             50              0            127
               0             63              0            139
               0             49              0            127
               0             59              0            145
               0             72              0            162
               0             64              0            127
               0             45              0            142
               0             43              0            155
               5             49              0            137
              10             44              0            134
              11             47              0            138
               0             58              0            132
               0             64              0            129
               0             60              0            139
               0             62              0            121
               0             53              0            142
               0             59              0            139
               0             41              0            170
               0             52              0            136
               0             33              0            141
               0             41              0            116
               1             47              0            127
               0             45              0            133
               0             31              0            129
               0             60              0            152
               0             53              0            130
               0             38              0            157
               0             41              0            140
               0             47              0            148
               0             43              0            149
               0             45              0            154
               0             60              0            173
               0             58              0            132
               0             55              0            133
               0             52              0            117
               0             44              0            112
               0             58              0            142
               0             45              0            132
               0             44              0            138
               0             63              0            124
               0             58              0            168
               0             67              0            147
               0             33              0            118
               0             47              0            132
               0             47              0            159
               0             57              0            146
               0             54              0            146
               0             60              0            141
               0             64              0            125
               0             50              0            108
               0             53              0            112
               0             39              0            102
               0             41              0            138
               0             29              0            123
               0             43              0            135
               0             51              0            127
               0             51              0            150
               0             58              0            150
               0             32              0            140
               0             49              0            131
               0             62              0            129
               0             61              0            146
               0             55              0            164
               0             51              0            152
               0             38              0            163
               0             40              0            132
               0             49              0            127
               0             44              0            139
               0             35              0            131
               0             33              0            150
               0             26              0            123
               0             48              0            127
               0             45              0            144
               0             42              0            143
               0             37              0            164
               0             33              0            167
               0             30              0            150
               0             33              0            129
               0             35              0            133
               0             20              0            130
               0             37              0            122
               0             55              0            120
               0             70              0            118
               0             46              0            131
               0             56              0            116
               0             58              0            131
               0             72              0            149
               0             62              0            119
               3             43              0            121
               0             51              0            127
               0             49              0            138
               0             54              0            124
               0             50              0            118
               0             59              0            115
               0             37              0            109
               0             43              0            137
               0             44              0            167
               0             66              0            146
               0             36              0            196
               0             57              0            142
               0             47              0            141
               0             43              0            128
               0             53              0            125
               0             65              0            144
               0             41              0            154
               0             41              0            159
               0             56              0            138
               0             42              0            137
               0             65              0            144
               0             51              0            133
               0             43              0            130
               0             60              0            143
               0             42              0            145
               0             55              0            141
               0             35              0            140
               0             50              0            134
               0             46              0            145
               0             54              0            141
               0             52              0            144
               0             60              0            163
               0             58              0            127
               0             74              0            151
               0             42              0            123
               0             38              0            135
               0             51              0            141
               0             42              0            139
               0             69              0            137
               0             51              0            169
               0             48              0            138
               4             63              0            140
               0             49              0            155
               0             40              0            144
               0             61              0            142
               1             57              0            141
               1             58              0            140
               0             53              0            152
               0             51              0            167
               0             39              0            157
               0             34              0            140
               0             31              0            138
               0             51              0            145
               0             31              0            144
               0             49              0            162
               0             29              0            139
               0             32              0            140
               0             38              0            146
               0             33              0            137
               0             26              0            167
               0             41              0            154
               0             35              0            153
               0             41              0            142
               0             63              0            147
               0             33              0            140
               0             46              0            172
               0             43              0            150
               0             55              0            146
               0             30              0            173
               0             39              0            151
               0             42              0            157
               0             42              0            133
               0             40              0            151
               0             32              0            149
               0             55              0            147
               0             55              0            124
               0             48              0            156
               0             58              0            152
               0             53              0            117
               0             74              0            111
               0             44              0            141
               0             59              0            145
               0             62              0            154
               0             68              0            153
               0             54              0            147
               0             51              0            168
               0             65              0            142
               0             41              0            145
               0             68              0            167
               0             52              0            148
               0             46              0            158
               0             50              0            159
               0             44              0            154
               0             56              0            134
               0             33              0            143
               0             57              0            155
               0             49              0            158
               0             53              0            148
               0             48              0            179
               0             56              0            150
               0             67              0            138
               0             55              0            157
               0             61              0            152
               0             39              0            141
               0             42              0            146
               0             62              0            145
               0             61              0            169
               0             63              0            143
               0             48              0            150
               0             42              0            161
               0             46              0            173
               0             53              0            169
               0             63              0            166
               0             74              0            154
               0             75              0            159
               0             69              0            161
               0             71              0            139
               0             47              0            136
               0             56              0            161
               0             63              0            166
               0             74              0            167
               0             79              0            177
               0             57              0            175
               0             59              0            170
               0             50              0            171
               0             46              0            183
               0             71              0            163
               0             61              0            166
               0             52              0            161
               0             54              0            165
               0             59              0            184
               0             64              0            151
               0             53              0            162
               0             57              0            163
               0             56              0            163
               0             58              0            149
               0             53              0            149
               0             46              0            146
               0             60              0            149
               0             46              0            164
               0             57              0            168
               0             53              0            148
               0             43              0            165
               0             45              0            179
               0             66              0            186
               0             82              0            173
               0             70              0            172
               0             69              0            189
               0             62              0            162
               0             51              0            159
               0             73              0            154
               0             60              0            164
               0             60              0            170
               0             79              0            177
               0             63              0            211
               0             76              0            153
               0             70              0            170
               0             72              0            165
               0             63              0            157
               0             69              0            178
               0             72              0            146
               0             73              0            143
               0             66              0            174
               0             66              0            168
               0             59              0            151
               0             78              0            145
               0             52              0            172
               0             62              0            179
               0             63              0            168
               0             56              0            168
               0             50              0            187
               0             85              0            178
               0             98              0            161
               0             95              0            157
               0             72              0            149
               0             64              0            172
               0             85              0            150
               0             67              0            153
               0             81              0            153
               0             67              0            158
               0             77              0            147
               0             51              0            164
               0             95              0            160
               0             59              0            166
               0             51              0            147
               0             68              0            134
               0             64              0            147
               0             78              0            143
               0             60              0            131
               0             36              0            124
               0             40              0            149
               0             56              0            145
               0             37              0            166
               0             68              0            157
               0             42              0            150
               0             45              0            138
               0             40              0            155
               0             30              0            170
               0             33              0            162
               0             24              0            166
               0             32              0            146
               0             32              0            146
               0             45              0            147
               0             35              0            148
               0             43              0            165
               0             32              0            156
               0             30              0            157
               0             26              0            145
               0             41              0            150
               0             46              0            160
               0             44              0            158
               0             39              0            154
               0             50              0            169
               0             63              0            190
               0             49              0            174
               0             49              0            157
               0             38              0            192
               0             39              0            184
               0             50              0            174
               0             40              0            177
               0             30              0            163
               0             66              0            181
               0             50              0            149
               0             35              0            170
               0             70              0            177
               0             44              0            164
               0             31              0            165
               0             38              0            160
               0             38              0            195
               0             52              0            159
               0             62              0            160
               0             75              0            157
               0             55              0            158
               0             66              0            162
               0             54              0            175
               0             53              0            144
               1             52              0            143
               0             61              0            134
               0             56              0            150
               0             46              0            153
               0             47              0            128
               0             44              0            134
               0             40              0            165
               0             41              0            125
               0             46              0            148
               0             42              0            144
               0             42              0            168
               0             33              0            137
               0             29              0            142
               0             31              0            156
               0             55              0            178
               0             58              0            164
               0             45              0            148
               0             43              0            157
               0             37              0            161
               0             62              0            133
               0             43              0            135
               0             37              0            135
               0             55              0            131
               0             53              0            168
               0             27              0            162
               0             56              0            163
               0             39              0            173
               0             62              0            173
               0             98              0            152
               0             69              0            185
               0             53              0            192
               0             47              0            152
               0             49              0            145
               0             56              0            153
               0             32              0            160
               0             71              0            145
               0             45              0            181
               0             59              0            173
               0             61              0            184
               0             77              0            171
               0             62              0            171
               0             70              0            180
               0             60              0            166
               0             83              0            158
               0             91              0            168
               0             87              0            161
               0             63              0            154
               0             80              0            136
               0             59              0            151
               0             64              0            149
               0             63              0            154
               0             55              0            136
               0             87              0            155
               0             72              0            139
               0             83              0            138
               0             75              0            144
               0             81              0            145
               0             67              0            146
               0             95              0            172
               0             99              0            162
               0             81              0            191
               0             89              0            178
               0             92              0            176
               0            100              0            183
               0             83              0            183
               0             76              0            181
               0             83              0            178
               0             76              0            161
               0             73              0            173
               0             88              0            170
               0             89              0            169
               1             87              0            156
               0             91              0            150
               0             68              0            202
               0             77              0            162
               0             75              0            180
               0             93              0            170
               0             73              0            160
               0             90              0            161
               0             74              0            196
               0             68              0            184
               0             66              0            165
               1             78              0            159
               0             91              0            163
               7             71              0            160
               0             75              0            159
               0             84              0            149
               2             73              0            170
               2             88              0            156
               0             89              0            174
               0            107              0            186
               0            102              0            178
               0             90              0            166
               0             61              0            166
               0             84              0            198
               0             85              0            172
               0             90              0            172
               0             94              0            180
               0             86              0            178
               0             76              0            156
               0             73              0            152
               0             76              0            176
               0             76              0            165
               0             61              0            177
               0             64              0            174
               0             57              0            152
               0             95              0            189
               0            109              0            164
               0             98              0            165
               0             83              0            174
               0             96              0            174
               0             95              0            138
               0             73              0            163
               0             66              0            131
               0            106              0            137
               0            117              0            141
               0            103              0            168
               0             69              0            169
               0             96              0            158
               0             70              0            153
               0             94              0            165
               0             84              0            161
               0             90              0            145
               0             83              0            173
               0             64              0            149
               0             71              0            160
               0             47              0            156
               0             53              0            164
               0             57              0            185
               0             60              0            158
               0             59              0            159
               0             70              0            176
               0             88              0            157
               0             91              0            165
               0             81              0            172
               0             39              0            144
               0             51              0            167
               0             74              0            165
               0             92              0            180
               0             70              0            142
               0             80              0            147
               0             75              0            154
               0             89              0            159
               0             70              0            175
               0             80              0            135
               0             73              0            153
               0             82              0            170
               0            105              0            168
               0             92              0            194
               0             81              0            145
               0             92              0            181
               0             79              0            175
               0             77              0            150
               0             98              0            158
               0             91              0            149
               0             71              0            159
               0             76              0            144
               0             52              0            156
               1             74              0            153
               0             86              0            145
               0             92              0            146
               5             92              0            150
               0            104              0            189
               9             80              0            142
               0             61              0            174
               0             75              0            168
               0             78              0            174
               0             54              0            162
               1             57              0            157
               1             73              0            158
               0             78              0            172
               0             66              0            151
               0             82              0            148
               4             43              0            158
               0             77              0            136
               0             85              0            163
               3             69              0            149
               0             87              0            153
               0             92              0            151
               0             56              0            136
               3             53              0            152
               2             70              0            147
               0             79              0            142
               0             84              0            136
               0            108              0            149
               4             78              0            150
               3             61              0            128
               0             89              0            139
               0             78              0            140
               4             90              0            147
              15             76              0            159
              11             77              0            168
              12             72              0            141
              18             77              0            173
               7             77              0            162
              18             47              0            157
               9             74              0            151
               9             84              0            153
               0            115              0            173
               0            102              0            151
               0            100              0            152
               0             88              0            137
               0             69              0            117
               0             87              0            138
               0             81              0            127
               0             87              0            137
               0             86              0            131
               0            102              0            155
               0             55              0            155
               0             94              0            165
               0             93              0            138
               0             78              0            116
               0             61              0            141
               0            104              0            134
               0            118              0            152
               0             97              0            174
               0             86              0            160
               0             83              0            179
               0            115              0            177
               0             87              0            175
               0             68              0            163
               0             85              0            153
               0             89              0            189
               0             86              0            175
               0            102              0            137
               0            100              0            172
               0             99              0            170
               0             94              0            182
               0             97              0            190
               0             72              0            183
               0             91              0            174
               0            105              0            169
               0            105              0            144
               0             99              0            162
               0             79              0            179
               0             61              0            138
               0            112              0            154
               0             82              0            156
               0             69              0            173
               0             72              0            168
               0             67              0            194
               0             59              0            171
               0             70              0            155
               0             73              0            163
               0             86              0            153
               0             73              0            154
               0             95              0            174
               0             85              0            161
               0             87              0            174
               0             78              0            166
               0             51              0            160
               0             57              0            184
               0             73              0            164
               0             75              0            159
               0             74              0            175
               0             72              0            168
               0             93              0            160
               0             85              0            151
               0             73              0            151
               0             62              0            146
               0             60              0            143
               0             55              0            135
               0             80              0            141
               0             51              0            150
               0             75              0            160
               0             65              0            153
               0             49              0            159
               0             58              0            159
               0             79              0            153
               0             75              0            168
               0             50              0            159
               0             47              0            160
               0             59              0            151
               0             80              0            153
               0             82              0            169
               0             51              0            167
               0             72              0            170
               0             69              0            146
               0             60              0            157
               0             93              0            177
               0             65              0            154
               0             79              0            164
               0             61              0            168
               0             77              0            147
               0             81              0            159
               0             85              0            155
               0             60              0            161
               0             67              0            144
               0             71              0            172
               0             52              0            182
               0             41              0            174
               0             54              0            148
               0             49              0            139
               0             38              0            163
               0             62              0            162
               0             60              0            183
               0             58              0            136
               0             52              0            144
               0             65              0            152
               0             68              0            172
               0             78              0            152
               0             45              0            155
               0             88              0            159
               0             90              0            168
               0             49              0            173
               0             49              0            159
               0             73              0            153
               0             60              0            160
               0             80              0            158
               0             57              0            163
               0             61              0            191
               0             59              0            163
               0             73              0            174
               0             51              0            172
               0             92              0            178
               0            109              0            151
               4             98              0            175
               0             68              0            149
               0             79              0            179
               0             84              0            152
               0             81              0            174
               0             91              0            174
               0             86              0            167
               0             85              0            169
               0             66              0            162
               0             63              0            156
               0             78              0            169
               0            102              0            152
               0             81              0            150
               0             70              0            158
               0             73              0            157
               0             66              0            163
               0             64              0            158
               0             40              0            166
               3             79              0            164
               0             70              0            153
               7             75              0            172
               2             69              0            147
               1             97              0            183
               0             50              0            187
               0             76              0            152
               0             57              0            178
               0             79              0            170
               0             85              0            167
               0             66              0            193
               0             76              0            167
               0             67              0            174
               0            112              0            166
               0             97              0            175
               0            118              0            168
               0            124              0            174
               0             87              0            151
               0             81              0            167
               0             77              0            158
               0             66              0            148
               0             64              0            148
               0            102              0            159
               0             95              0            160
               0             92              0            136
               0             53              0            148
               0            107              0            149
               0             99              0            156
               0             72              0            155
               0            110              0            155
               0             90              0            168
               0             90              0            160
               0             53              0            170
               0             37              0            172
               0             58              0            177
               0             72              0            213
               0             97              0            155
               0             88              0            165
               0             81              0            157
               0             99              0            155
               0             66              0            190
               0             71              0            170
               0             80              0            155
               0             49              0            165
               0             62              0            152
               0             68              0            149
               0             51              0            147
               0             66              0            162
               0             62              0            168
               0             75              0            159
              13             34              0            156
               0             38              0            177
               0             60              0            165
               0             46              0            167
               0             30              0            164
               0             39              0            168
               0             44              0            149
               0             34              0            157
               0             30              0            142
               0             40              0            162
               0             39              0            158
               0             42              0            170
               0             35              0            151
               0             25              0            171
               0             45              0            149
               0             51              0            152
               0             35              0            150
               0             51              0            165
               0             33              0            160
               0             39              0            145
               0             49              0            128
               0             41              0            152
               0             78              0            140
               0             48              0            136
               0             66              0            167
               0             57              0            174
               0             54              0            178
               0             50              0            140
               0             57              0            160
               0             61              0            171
               0            114              0            165
               0             76              0            173
               0             75              0            190
               0             48              0            142
               0             54              0            140
               0             35              0            180
               0             65              0            177
               0             60              0            181
               0             70              0            189
               0             37              0            195
               0             39              0            205
               0             48              0            158
               0             73              0            157
               0             77              0            161
               0            103              0            174
               0             73              0            163
               0            101              0            153
               0             73              0            135
               0            104              0            152
               0             91              0            176
               1             90              0            164
               0             89              0            144
               0             81              0            131
               0             82              0            151
               0             92              0            152
               0             87              0            169
               0             84              0            164
               0             77              0            173
               0             87              0            169
               0             90              0            155
               0            105              0            165
               0             77              0            151
               0             52              0            145
               0             66              0            143
               0             56              0            140
               0             70              0            144
               0             62              0            147
               3             76              0            152
               0             73              0            143
               0             94              0            148
               2            100              0            159
               0             82              0            164
               0             85              0            153
               0             69              0            168
               0             92              0            159
               0             75              0            164
               0             97              0            168
               0             87              0            181
               0             76              0            151
               4             80              0            164
               0             82              0            163
               0             89              0            182
               0             73              0            170
               0             83              0            167
               0             75              0            180
               0             64              0            178
               0             72              0            178
               0             64              0            146
               0             79              0            165
               0             94              0            147
               0            105              0            170
               0            100              0            136
               0             90              0            132
               0             84              0            143
               0             80              0            141
               0             50              0            154
               0             68              0            145
               0            100              0            153
               0             84              0            168
               0             88              0            154
               0             97              0            165
               0             70              0            147
               0             77              0            142
               0             79              0            160
               0             84              0            148
               0             75              0            155
               0             85              0            152
               0             76              0            182
               0             70              0            184
               0             58              0            162
               0             66              0            161
               0             71              0            170
               0             73              0            162
               0             56              0            149
               0             60              0            170
               0             45              0            176
               0             52              0            170
               0             58              0            148
               0             58              0            145
               0             54              0            152
               0             53              0            156
               0             36              0            169
               0             52              0            157
               0             57              0            159
               0             87              0            173
               0             72              0            169
               0             76              0            151
               0             71              0            145
               0             72              0            156
               0             68              0            149
               0             69              0            149
               0             65              0            157
               0             69              0            158
               0             61              0            161
               0             64              0            179
               0             36              0            176
               0             53              0            178
               0             61              0            158
               0             57              0            159
               0             65              0            182
               0             96              0            155
               0             86              0            146
               0            105              0            157
               0             89              0            171
               0             85              0            154
               0             80              0            173
               0            107              0            154
               0             75              0            171
               0             89              0            170
               0             91              0            160
               0             97              0            176
               0             59              0            141
               0             92              0            150
               0             87              0            144
               0             78              0            135
               0             71              0            170
               0            106              0            134
               0             85              0            163
               0             91              0            155
               0            106              0            159
               0            115              0            145
               0             89              0            153
               0             83              0            160
               0             99              0            143
               0             93              0            149
               0             71              0            145
               0             51              0            151
               0             67              0            166
               0             63              0            167
               0             87              0            162
               0             73              0            153
               0             71              0            160
               0             68              0            154
               0             84              0            162
               0             84              0            159
               0             90              0            145
               0             95              0            147
               0             96              0            152
               0             79              0            119
               0             84              0            143
               0             85              0            138
               0             90              0            166
               0             63              0            148
               0             83              0            162
               0             94              0            145
               0             72              0            159
               0             77              0            141
               0             93              0            152
               0             78              0            151
               0             88              0            136
               0             73              0            144
               0             88              0            149
               0             75              0            151
               0             74              0            145
               0             42              0            115
               0             67              0            143
               0            112              0            170
               0             76              0            161
               0             73              0            150
               0            100              0            160
               0             46              0            176
               0             59              0            153
               0             68              0            159
               0             81              0            152
               0             53              0            171
               0             83              0            180
               0             92              0            181
               0             89              0            177
               0             84              0            159
               0             81              0            197
               0             61              0            155
               0             87              0            165
               0             64              0            167
               0             77              0            164
               0             61              0            160
               0             82              0            146
               0             65              0            163
               0             81              0            169
               0             79              0            169
               0            104              0            157
               0             80              0            164
               0             96              0            148
               0             90              0            157
               0            109              0            174
               0             84              0            184
               0             91              0            158
               0             84              0            181
               0             81              0            142
               0             74              0            164
               0             88              0            159
               0             81              0            146
               0             71              0            142
               0             66              0            174
               0             86              0            164
               0             83              0            150
               0             96              0            151
               0             95              0            175
               0             95              0            177
               0             89              0            197
               0             76              0            202
               0            113              0            166
               0             88              0            182
               0             85              0            189
               0             79              0            162
               0             94              0            178
               0             86              0            172
               0             77              0            168
               0             86              0            174
               0             78              0            170
               0             88              0            158
               0             84              0            181
               0             92              0            138
               0             89              0            176
               0             90              0            175
               0             76              0            163
               0             83              0            152
               0             84              0            158
               0             81              0            144
               0            100              0            135
               0             81              0            149
               0             86              0            128
               0             90              0            172
               0             90              0            168
               0            107              0            170
               0             83              0            149
               0             85              0            158
               0             95              0            149
               0            104              0            163
               0             78              0            159
               0             89              0            164
               0             86              0            184
               0             50              0            179
               0             70              0            162
               0             53              0            169
               0             53              0            152
               0             67              0            157
               0             91              0            156
               0             71              0            138
               0             73              0            151
               0             87              0            167
               0             88              0            161
               0             77              0            157
               0             95              0            171
               0             73              0            184
               0             76              0            159
               0            100              0            170
               0             88              0            168
               0             74              0            168
               0             96              0            160
               0             71              0            170
               0             74              0            157
               0             64              0            160
               0             82              0            147
               0             73              0            148
               0             66              0            150
               0             66              0            138
               0             62              0            135
               0             75              0            139
               0             69              0            134
               0             53              0            153
               0             78              0            179
               0             71              0            139
               0             63              0            196
               0             57              0            135
               0             67              0            143
               0             77              0            163
               0             81              0            164
               0             77              0            156
               0             56              0            171
               0             54              0            166
               0             60              0            156
               0             80              0            173
               0             80              0            173
               0             59              0            178
               0             67              0            171
               0             54              0            150
               0             57              0            145
               0             50              0            156
               0             46              0            154
               0             61              0            146
               0             51              0            152
               0             74              0            141
               0             72              0            147
               0             81              0            150
               0             82              0            170
               0             63              0            157
               0             76              0            136
               0             48              0            140
               0             46              0            162
               0             63              0            170
               0             53              0            164
               0             52              0            151
               0             66              0            142
               0             48              0            171
               0             34              0            159
               0             48              0            157
               0             45              0            172
               0             59              0            163
               0             70              0            149
               0             63              0            170
               0             70              0            162
               0             68              0            161
               0             79              0            163
               0             81              0            158
               0             54              0            163
               0             90              0            156
               0             75              0            140
               0             75              0            146
               0             70              0            153
               0             83              0            159
               0             66              0            156
               0             55              0            142
               0             56              0            134
               0             69              0            149
               0             62              0            164
               0             33              0            149
               0             51              0            171
               0             88              0            178
               0             78              0            148
               0             80              0            154
               0             64              0            141
               0             72              0            144
               0             78              0            146
               0             78              0            178
               0             75              0            165
               0             76              0            142
               0            119              0            152
               0             81              0            149
               0             74              0            185
               0             94              0            148
               0             72              0            160
               0             67              0            169
               0             79              0            171
               0             74              0            166
               0             77              0            176
               0             70              0            133
               0             63              0            154
               0             82              0            180
               0            104              0            155
               0             80              0            154
               0             81              0            183
               0             69              0            176
               0             51              0            184
               0             40              0            181
               0             67              0            156
               0             56              0            179
               0             73              0            151
               0             82              0            164
               0             83              0            145
               0             71              0            153
               0             79              0            158
               0            100              0            161
               0             82              0            179
               0             57              0            186
               0             53              0            191
               0             68              0            171
               0             73              0            177
               0             61              0            157
               0             78              0            143
               0             82              0            165
               0             94              0            165
               0            110              0            176
               0            105              0            197
               0             97              0            158
               0             68              0            167
               0             54              0            169
               0             84              0            167
               0             76              0            171
               0             83              0            152
               0             94              0            157
               0             94              0            145
               0             69              0            145
               0             75              0            130
               0             68              0            149
               0             65              0            130
               0             61              0            129
               0             64              0            113
               0             74              0            149
               0             73              0            113
               0             86              0            128
               0             79              0            135
               0             96              0            124
               0             69              0            149
               0             82              0            145
               0             92              0            148
               0             91              0            155
               0             84              0            166
               0             70              0            139
               0             83              0            149
               0             79              0            150
               0             76              0            137
               0            117              0            136
               0            101              0            154
               0             57              0            161
               0             76              0            137
               0             84              0            114
               0             64              0            157
               0             84              0            164
               0             81              0            128
               0             79              0            167
               0             87              0            148
               0             91              0            150
               0             77              0            140
               0             85              0            128
               0             86              0            130
               0             71              0            143
               0             73              0            129
               0             79              0            159
               0             62              0            129
               0             52              0            149
               0             72              0            134
               0             83              0            147
               0             67              0            161
               0             66              0            159
               0             88              0            160
               0             64              0            144
               0             73              0            133
               0             75              0            139
               0             91              0            152
               0             76              0            128
               0             82              0            141
               0             83              0            150
               0             59              0            150
               0             85              0            149
               0            101              0            156
               0             83              0            174
               0             72              0            150
               0             83              0            145
               0             67              0            162
               0             69              0            171
               0             82              0            161
               0             95              0            157
               0             85              0            134
               0             84              0            154
               0             93              0            127
               0             71              0            160
               0             64              0            159
               0             81              0            140
               0             83              0            138
               0             88              0            137
               0             86              0            156
               0             87              0            146
               0             81              0            151
               0             68              0            135
               0             81              0            176
               0             76              0            181
               0             73              0            162
               0             46              0            177
               0             76              0            162
               0             64              0            169
               0             90              0            158
               0            100              0            152
               0             79              0            144
               0             63              0            145
               0             92              0            149
               0             90              0            155
               0             83              0            137
               0             72              0            138
               0             86              0            157
               0             96              0            171
               0             73              0            158
               0             69              0            158
               0             59              0            161
               0             86              0            166
               0             79              0            138
               0             75              0            157
               0             75              0            165
               0             86              0            181
               0             66              0            175
               0             74              0            162
               0             55              0            163
               0             58              0            166
               0             55              0            133
               0             67              0            156
               0             76              0            179
               0             87              0            182
               0             73              0            179
               0             90              0            184
               0             84              0            156
               0             85              0            165
               0             66              0            160
               0             91              0            160
               0             93              0            152
               0             82              0            158
               0             91              0            171
               0             68              0            180
               0             83              0            169
               0             91              0            180
               0            100              0            176
               0             94              0            168
               0             98              0            165
               0             69              0            160
               0             81              0            161
               0             88              0            169
               0             95              0            160
               0             87              0            175
               0             80              0            161
               0            104              0            161
               0             65              0            152
               0             89              0            153
               0             76              0            174
               0             99              0            183
               0             76              0            160
               0             85              0            164
               0             75              0            181
               0             82              0            189
               0            107              0            176
               0             84              0            159
               0             96              0            171
               0            102              0            183
               0             74              0            152
               0             79              0            158
               0            110              0            167
               0            105              0            155
               0             76              0            168
               0             62              0            179
               0             51              0            174
               0             65              0            160
               0             68              0            148
               0             44              0            143
               0             41              0            163
               0             66              0            182
               0             70              0            175
               0             51              0            177
               0             86              0            188
               0            104              0            157
               0             80              0            171
               0             87              0            123
               0             75              0            124
               0            106              0            137
               0            105              0            151
               0             90              0            162
               0             47              0            148
               0             53              0            145
               0             71              0            141
               0             73              0            138
               0             77              0            115
               0             85              0            120
               0             96              0            130
               0             84              0            135
               0             91              0            135
               0             86              0            156
               0             93              0            136
               0            100              0            134
               0             79              0            138
               0             62              0            145
               0             64              0            167
               0             82              0            163
               0            101              0            140
               0             70              0            160
               0             67              0            145
               0             89              0            154
               0             67              0            169
               0             83              0            145
               0             82              0            144
               0             71              0            143
               0             94              0            169
               0            121              0            141
               0             90              0            144
               0             98              0            146
               0             84              0            157
               0             97              0            165
               0             85              0            147
               0             92              0            176
               0             93              0            162
               0            104              0            165
               0             98              0            156
               0             94              0            155
               0             97              0            138
               0            106              0            154
               0             70              0            148
               0             88              0            116
               0             82              0            162
               0             82              0            137
               0             90              0            141
               0             99              0            134
               0            111              0            171
               0            128              0            128
               0            106              0            145
               0             71              0            150
               0             49              0            144
               0             74              0            158
               0             83              0            160
               0             61              0            133
               0             65              0            137
               0             49              0            147
               0             85              0            145
               0             78              0            161
               0             85              0            157
               0             91              0            145
               0             78              0            138
               0             65              0            172
               0             48              0            169
               0             61              0            165
               0             78              0            169
               0             70              0            164
               0             81              0            146
               0             36              0            171
               0             72              0            143
               0             69              0            156
               0             74              0            140
               0             63              0            150
               0             83              0            152
               0             98              0            143
               0             70              0            181
               0             65              0            161
               0             78              0            166
               0             73              0            160
               0             84              0            152
               0            104              0            167
               0             95              0            134
               0             96              0            145
               0             68              0            138
               0             71              0            175
               0            107              0            142
               0             82              0            163
               0             87              0            169
               0             87              0            172
               0             91              0            135
               0             94              0            163
               0             93              0            151
               0            119              0            161
               0            106              0            157
               0             84              0            172
               0             95              0            151
               0             71              0            139
               0             74              0            150
               0             73              0            163
               0             78              0            147
               0             99              0            163
               0            104              0            147
               0             89              0            149
               0             87              0            165
               0             91              0            157
               0            111              0            152
               0             57              0            171
               0             75              0            170
               0             69              0            154
               0             68              0            157
               0             74              0            167
               0             59              0            121
               0             71              0            156
               0             79              0            142
               0             81              0            155
               0             84              0            157
               0             97              0            179
               0             82              0            175
               0            102              0            169
               0             71              0            169
               0            110              0            135
               0             86              0            154
               0             95              0            153
               0             96              0            160
               0             92              0            163
               0             78              0            148
               0             61              0            161
               0             87              0            142
               0            105              0            153
               0             96              0            139
               0            101              0            166
               0             95              0            188
               0             68              0            164
               0             78              0            150
               0             98              0            175
               0             91              0            164
               0             94              0            154
               0             86              0            131
               0             85              0            146
               0             95              0            142
               0             61              0            151
               0             90              0            135
               0             79              0            137
               0             36              0            164
               0             85              0            149
               0             93              0            154
               0             86              0            155
               0             85              0            145
               0             54              0            135
               0             84              0            133
               0             80              0            157
               0             55              0            131
               0             63              0            131
               0             71              0            163
               0             67              0            152
               0             65              0            141
               0             73              0            133
               0             85              0            155
               0             58              0            149
               0             97              0            157
               0             97              0            151
               0             75              0            144
               0             81              0            142
               0             66              0            144
               0             85              0            146
               0             38              0            131
               0             92              0            140
               0             88              0            171
               0            104              0            136
               0             92              0            163
               0             54              0            172
               0             94              0            158
               0             95              0            144
               0            106              0            138
               0             94              0            155
               0            107              0            148
               0             62              0            162
               0             73              0            138
               0             68              0            165
               0             67              0            158
               0             75              0            165
               0             58              0            147
               0             96              0            164
               0             92              0            203
               0             85              0            165
               0             99              0            164
               0             70              0            142
               0             75              0            152
               0             71              0            156
               0             73              0            169
               0             95              0            170
               0             94              0            175
               0             62              0            161
               0             86              0            186
               0             86              0            174
               0             79              0            145
               0             75              0            174
               0             56              0            159
               0             93              0            152
               0             70              0            168
               0             89              0            139
               0            110              0            162
               0             68              0            155
               0             70              0            170
               0             67              0            166
               0             71              0            184
               0             97              0            166
               0             93              0            164
               0             91              0            145
               0             92              0            152
               0            101              0            156
               0            109              0            170
               0             81              0            157
               0             99              0            150
               0             68              0            158
               0             86              0            152
               0             83              0            138
               0             56              0            158
               0             71              0            169
               0             95              0            142
               0            107              0            165
               0             94              0            148
               0             80              0            169
               0             92              0            165
               0             72              0            168
               0             74              0            158
               0            109              0            178
               0             91              0            140
               0             80              0            156
               0             77              0            160
               0             90              0            136
               0             69              0            140
               0             91              0            151
               0             72              0            140
               0             90              0            164
               0             96              0            155
               0             95              0            154
               0             86              0            155
               0             95              0            119
               0             75              0            144
               0             80              0            137
               0             73              0            141
               0             64              0            139
               0             78              0            147
               0             67              0            165
               0             68              0            153
               0             57              0            125
               0             82              0            151
               0             46              0            153
               0             81              0            157
               0             68              0            135
               0             70              0            142
               0             72              0            166
               0             59              0            157
               0            104              0            143
               0             69              0            162
               0             55              0            145
               0             39              0            162
               0             34              0            138
               0             64              0            133
               0             44              0            149
               0             48              0            129
               0             52              0            138
               0             58              0            110
               0             57              0            133
               0             72              0            132
               0             85              0            141
               0             41              0            125
               0             44              0            124
               0            102              0            151
               0             98              0            165
               0             77              0            144
               0             82              0            163
               0             88              0            163
               0             82              0            135
               0             82              0            142
               0             85              0            149
               0            109              0            132
               0             80              0            130
               0             76              0            148
               0             88              0            155
               0            128              0            159
               0             84              0            143
               0             59              0            138
               0             58              0            131
               0            105              0            144
               0             79              0            149
               0             80              0            147
               0             83              0            127
               0             73              0            156
               0             83              0            173
               0             96              0            151
               0             76              0            135
               0             85              0            134
               0             95              0            152
               0             85              0            149
               0             86              0            125
               0             70              0            134
               0             77              0            159
               0             88              0            145
               0             78              0            169
               0             94              0            136
               0             82              0            163
               0             98              0            161
               0             77              0            138
               0            100              0            169
               0             87              0            149
               0             90              0            117
               0             90              0            165
               0             84              0            165
               0             92              0            129
               0             99              0            125
               0             82              0            118
               0             81              0            122
               0             93              0            172
               0             80              0            133
               0             85              0            142
               0            112              0            148
               0            114              0            125
               0            107              0            144
               0             57              0            176
               0             39              0            143
               0             73              0            145
               0             69              0            180
               0             70              0            174
               0             78              0            154
               0             76              0            133
               0             45              0            161
               0             66              0            151
               0             65              0            152
               0             61              0            180
               0             64              0            177
               0             85              0            134
               0             54              0            136
               0             75              0            154
               0             60              0            145
               0             54              0            154
               0             51              0            150
               0             46              0            136
               0             39              0            135
               0             47              0            136
               0             35              0            131
               0             57              0            140
               0             79              0            144
               0             85              0            151
               0             74              0            136
               0             86              0            127
               0             74              0            131
               0             73              0            139
               0             50              0            133
               0             56              0            138
               0             46              0            144
               0             55              0            164
               0             64              0            176
               0             69              0            176
               0             67              0            146
               0             46              0            154
               0             34              0            148
               0             65              0            156
               0             57              0            166
               0             66              0            178
               0             58              0            155
               0             48              0            152
               0             61              0            161
               0             85              0            168
               0             77              0            164
               0             58              0            173
               0             32              0            157
               0             42              0            154
               0             31              0            165
               0             63              0            152
               0             62              0            149
               0             57              0            149
               0             62              0            148
               0             72              0            148
               0             71              0            174
               0             57              0            176
               0             70              0            166
               0             85              0            160
               0             63              0            154
               0             70              0            142
               0             75              0            165
               0             82              0            155
               0             82              0            181
               0             71              0            139
               0            101              0            152
               0             72              0            155
               0             76              0            142
               0             88              0            138
               0            114              0            146
               0             87              0            164
               0            104              0            156
               0             82              0            148
               0             62              0            152
               0             94              0            155
               0             89              0            142
               0             92              0            184
               0            100              0            152
               0             98              0            156
               0            119              0            140
               0             87              0            145
               0             78              0            152
               0             61              0            143
               0             61              0            135
               0            105              0            143
               0            112              0            162
               0             97              0            156
               0             89              0            159
               0             80              0            180
               0             79              0            163
               0             90              0            169
               0             80              0            164
               0            103              0            167
               0             70              0            160
               0             81              0            165
               0             88              0            163
               0             77              0            169
               0             82              0            187
               0             91              0            180
               0            101              0            186
               0             85              0            164
               0             64              0            185
               0             80              0            175
               0             93              0            166
               0             74              0            177
               0             79              0            149
               0             95              0            163
               0             94              0            162
               0             76              0            162
               0             79              0            169
               0             68              0            159
               0             86              0            171
               0             74              0            164
               0             73              0            145
               0             85              0            164
               0             72              0            136
               0             46              0            135
               0             89              0            136
               0             83              0            149
               0             83              0            139
               0             75              0            153
               0             75              0            149
               0             88              0            160
               0             52              0            150
               0             63              0            149
               0             55              0            145
               0             76              0            156
               0             77              0            171
               0             76              0            158
               0             69              0            155
               0             55              0            163
               0             78              0            177
               0             72              0            176
               0             84              0            173
               0             93              0            149
               0             59              0            153
               0             89              0            160
               0             58              0            153
               0             75              0            158
               0             62              0            168
               0             61              0            178
               0             87              0            169
               0             91              0            152
               0             99              0            153
               0             76              0            161
               0             85              0            182
               0             80              0            147
               0             87              0            149
               0            100              0            168
               0            111              0            161
               0             76              0            150
               0             84              0            153
               0             72              0            157
               0             68              0            160
               0             56              0            148
               0             69              0            153
               0             30              0            161
               0             80              0            177
               0             65              0            163
               0             73              0            162
               0             55              0            142
               0             88              0            163
               0             82              0            193
               0             71              0            187
               0             89              0            171
               0             88              0            156
               0             69              0            174
               0             71              0            152
               0             84              0            141
               0             52              0            150
               0             66              0            136
               0             50              0            150
               0             53              0            152
               0             69              0            157
               0             49              0            160
               0             76              0            143
               0             72              0            155
               0             74              0            171
               0             88              0            159
               0             87              0            158
               0             73              0            171
               0             71              0            173
               0             76              0            160
               0             72              0            161
               0             96              0            164
               0             94              0            161
               0             78              0            176
               0             72              0            142
               0             72              0            134
               0             82              0            149
               0             85              0            145
               0             79              0            160
               0             70              0            188
               0             64              0            137
               0             61              0            171
               0             68              0            181
               0             60              0            168
               0             57              0            179
               0             66              0            168
               0             94              0            189
               0             69              0            149
               0             89              0            157
               0            103              0            154
               0             89              0            184
               0             95              0            165
               0             81              0            131
               0             64              0            159
               0             90              0            171
               0             99              0            171
               0             86              0            176
               0             78              0            167
               0             74              0            170
               0             82              0            173
               0            101              0            185
               0             62              0            173
               0             70              0            174
               0             68              0            172
               0             80              0            147
               0             68              0            157
               0             60              0            197
               0             83              0            175
               0             58              0            183
               0             52              0            164
               0             86              0            173
               0             69              0            180
               0             88              0            155
               0             41              0            189
               0             58              0            179
               0             54              0            150
               0             52              0            165
               0             57              0            146
               0             68              0            154
               0            113              0            166
               0            102              0            158
               0             71              0            156
               0             58              0            157
               0             58              0            174
               0             66              0            188
               0             53              0            144
               0             54              0            141
               0             97              0            177
               0             84              0            157
               0             62              0            132
               0             77              0            160
               0             81              0            159
               0             88              0            144
               0            100              0            159
               0            123              0            151
               0            108              0            162
               0             96              0            153
               0             99              0            164
               0             68              0            142
               0            113              0            167
               0             96              0            166
               0             93              0            157
               0            116              0            152
               0             84              0            142
               0             56              0            143
               0             65              0            172
               0             76              0            146
               0             65              0            165
               0             61              0            141
               0             53              0            158
               0             73              0            140
               0             67              0            172
               0             71              0            160
               0             67              0            157
               0             36              0            142
               0             76              0            169
               0             49              0            138
               0             37              0            155
               0             49              0            127
               0             76              0            168
               0             73              0            154
               0             71              0            147
               0             82              0            134
               0             70              0            134
               0             67              0            182
               0             67              0            150
               0             84              0            156
               0             72              0            169
               0             57              0            165
               0             55              0            180
               0             73              0            185
               0             44              0            162
               0             46              0            138
               0             67              0            150
               0             51              0            156
               0             79              0            150
               0             74              0            156
               0             97              0            150
               0             81              0            150
               0             86              0            160
               0             62              0            167
               0             84              0            156
               0             62              0            140
               0             68              0            164
               0             49              0            159
               0             68              0            158
               0             54              0            154
               0             73              0            152
               0             71              0            151
               0             45              0            164
               0             64              0            157
               0             53              0            159
               0             77              0            162
               0             63              0            155
               0             91              0            162
               0             93              0            157
               0             48              0            155
               0             35              0            179
               0             42              0            176
               0             35              0            158
               0             58              0            165
               0             41              0            180
               0             60              0            144
               0             51              0            149
               0             63              0            142
               0             47              0            153
               0             72              0            166
               0             47              0            148
               0             43              0            179
               0             43              0            168
               0             57              0            163
               0             45              0            151
               0             57              0            152
               0             47              0            155
               0             35              0            166
               0             41              0            156
               0             41              0            165
               0             39              0            153
               0             29              0            155
               0             49              0            154
               0             30              0            168
               0             34              0            160
               0             42              0            193
               0             48              0            147
               0             43              0            178
               0             50              0            179
               0             28              0            199
               0             41              0            164
               0             46              0            167
               0             58              0            164
               0             27              0            171
               0             31              0            158
               0             65              0            165
               0             71              0            173
               0             56              0            135
               0             50              0            167
               0             57              0            147
               0             44              0            145
               0             20              0            146
               0             44              0            158
               0             35              0            166
               0             52              0            181
               0             30              0            182
               0             43              0            160
               0             53              0            152
               0             42              0            148
               0             61              0            155
               0             51              0            138
               0             41              0            156
               0             56              0            141
               0             44              0            142
               0             53              0            164
               0             51              0            142
               0             45              0            155
               0             44              0            154
               0             54              0            147
               0             63              0            153
               0             55              0            169
               0             42              0            157
               0             55              0            146
               0             68              0            181
               0             78              0            153
               0             58              0            172
               0             66              0            161
               0             62              0            156
               0             76              0            169
               0             69              0            182
               0             71              0            177
               0             76              0            161
               0             52              0            161
               0             33              0            158
               0             67              0            135
               0             69              0            168
               0             49              0            134
               0             67              0            160
               0             57              0            144
               0             76              0            161
               0             52              0            180
               0             59              0            148
               0             53              0            154
               0             57              0            172
               0             65              0            152
               0             61              0            173
               0             45              0            163
               0             48              0            184
               0             72              0            169
               0             68              0            164
               0             52              0            184
               0             49              0            168
               0             71              0            151
               0             74              0            167
               0             58              0            176
               0             70              0            149
               0             76              0            147
               0             54              0            134
               0             49              0            143
               0             50              0            152
               0             57              0            160
               0             45              0            154
               0             47              0            121
               0             52              0            130
               0             63              0            136
               0             70              0            156
               0             93              0            132
               0             94              0            136
               0             82              0            132
               0             64              0            143
               0             47              0            151
               0             99              0            167
               0             73              0            140
               0             79              0            164
               0             58              0            142
               0             50              0            153
               0             50              0            135
               0             34              0            176
               0             63              0            149
               0             48              0            169
               0             35              0            141
               0             36              0            145
               0             42              0            137
               0             34              0            151
               0             60              0            168
               0             45              0            163
               0             52              0            148
               0             54              0            156
               0             36              0            172
               0             40              0            157
               0             50              0            139
               0             42              0            156
               0             70              0            155
               0             59              0            145
               0             53              0            146
               0             50              0            162
               0             53              0            148
               0             64              0            156
               0             72              0            144
               0             50              0            154
               0             59              0            150
               0             64              0            142
               0             49              0            138
               0             60              0            150
               0             68              0            140
               0             57              0            176
               0             50              0            161
               0             47              0            159
               0             47              0            176
               0             52              0            176
               0             36              0            147
               0             60              0            150
               0             68              0            157
               0             49              0            147
               0             64              0            147
               0             48              0            153
               0             74              0            183
               0             54              0            181
               0             54              0            151
               0             75              0            165
               0             87              0            154
               0             42              0            152
               0             49              0            155
               0             75              0            175
               0             67              0            164
               0             56              0            177
               0             57              0            161
               0             68              0            181
               0             61              0            160
               0             76              0            150
               0             65              0            144
               0             77              0            144
               0             63              0            119
               0             55              0            140
               0             63              0            103
               0             70              0            127
               0             63              0            141
               0             32              0            142
               0             43              0            123
               0             54              0            137
               0             41              0            131
               0             41              0            147
               0             32              0            161
               0             46              0            140
               0             42              0            132
               0             37              0            152
               0             28              0            147
               0             39              0            160
               0             23              0            177
               0             37              0            158
               0             37              0            159
               0             40              0            170
               0             43              0            172
               0             34              0            177
               0             40              0            155
               0             38              0            168
               0             29              0            143
               0             49              0            155
               0             38              0            168
               0             41              0            156
               0             33              0            150
               0             45              0            160
               0             44              0            144
               0             52              0            144
               0             57              0            144
               0             43              0            145
               0             50              0            153
               0             41              0            164
               0             30              0            165
               0             43              0            145
               0             49              0            147
               0             40              0            150
               0             36              0            146
               0             61              0            160
               0             58              0            164
               0             58              0            155
               0             55              0            152
               0             56              0            153
               0             50              0            147
               0             41              0            175
               0             54              0            153
               0             35              0            146
               0             33              0            156
               0             46              0            164
               0             54              0            178
               0             56              0            186
               0             65              0            158
               0             65              0            161
               0             49              0            138
               0             33              0            132
               0             34              0            152
               0             75              0            144
               0             39              0            172
               0             25              0            166
               0             50              0            167
               0             44              0            164
               0             39              0            160
               0             55              0            156
               0             45              0            134
               0             41              0            166
               0             44              0            180
               0             34              0            162
               0             37              0            145
               0             61              0            151
               0             60              0            155
               0             40              0            143
               0             40              0            158
               0             35              0            136
               0             58              0            143
               0             68              0            140
               0             45              0            158
               0             40              0            154
               0             49              0            155
               0             53              0            160
               0             56              0            151
               0             45              0            147
               0             49              0            163
               0             53              0            153
               0             62              0            173
               0             29              0            156
               0             63              0            175
               0             50              0            165
               0             58              0            178
               0             46              0            196
               0             41              0            194
               0             51              0            153
               0             48              0            153
               0             39              0            193
               0             54              0            146
               0             63              0            163
               0             48              0            158
               0             57              0            150
               0             40              0            139
               0             48              7            167
               0             62              0            159
               0             63              8            154
               0             55             29            183
               0             32             38            163
               0             27             24            162
               0             36             15            134
               0             45             12            151
               0             29             12            177
               0             40             16            173
               0             41             12            154
               0             42             19            177
               0             41              0            150
               0             35              7            158
               0             33              1            167
               0             29              6            167
               0             52              9            157
               0             49             23            172
               0             47             10            150
               0             69              7            119
               0             34              0            139
               0             38              3            156
               0             53              9            160
               0             55             10            160
               0             37             15            143
               0             67             16            156
               0             52              7            150
               0             50              3            149
               0             51             22            159
               0             29             22            150
               0             38              0            133
               0             48             25            178
               0             35             23            161
               0             35             19            159
               0             65             13            173
               0             43             32            144
               0             46             25            157
               0             31             36            172
               0             27             32            149
               0             45             27            181
               0             37             26            151
               0             43             28            165
               0             51             11            149
               0             55              2            148
               0             31             17            167
               0             38             17            152
               0             48             17            150
               0             37             17            155
               0             30             30            153
               0             38             15            138
               0             35             51            151
               0             29             12            163
               0             42             35            147
               0             34             13            155
               0             35              8            158
               0             39              0            179
               0             28              2            140
               0             50              7            151
               0             41             16            160
               0             56              6            157
               0             34             10            144
               0             31              0            163
               0             35             14            165
               0             35              0            168
               0             63              6            162
               0             37             12            157
               0             42              8            157
               0             52             17            140
               0             32             12            161
               0             50             13            175
               0             49              9            165
               0             57              1            154
               0             46             16            162
               0             25             30            145
               0             40             35            128
               0             36             25            148
               0             51             26            160
               0             27             15            169
               0             53             14            194
               0             40              7            158
               0             40              0            167
               0             36              0            176
               0             51              0            157
               0             32              5            173
               0             42              0            188
               0             45              9            179
               0             41              6            165
               0             42              8            178
               0             37              6            194
               0             54             15            156
               0             34             11            186
               0             48              8            164
               0             31              0            187
               0             30              0            158
               0             49              0            182
               0             40              0            173
               0             35              0            152
               0             49              0            152
               0             37              0            140
               0             55              0            134
               0             41              0            145
               0             48              0            134
               0             45              0            153
               0             50              0            162
               0             35              0            194
               0             41              0            148
               0             30              0            147
               0             41              0            145
               0             52              0            164
               0             52              0            181
               0             45              0            159
               0             54              0            140
               0             63              0            142
               0             50              0            161
               0             63              0            148
               0             45              0            158
               0             52              0            158
               0             61              0            155
               0             51              0            134
               0             62              0            166
               0             61              0            129
               0             43              0            158
               0             39              0            157
               0             60              0            137
               0             49              0            154
               0             62              0            136
               0             42              3            142
               0             43             17            137
               0             48             14            148
               0             43             15            130
               0             55              0            155
               0             50             11            171
               0             82             11            168
               0             60             23            160
               0             56              0            151
               0             49              0            134
               0             55              4            146
               0             59             16            146
               0             69              4            156
               0             67             12            141
               0             53              5            145
               0             27              8            176
               0             37              4            161
               0             44             17            150
               0             51             15            144
               0             40              3            156
               0             42             14            141
               0             39              3            157
               0             36             28            166
               0             45             30            145
               0             42             23            139
               0             44             25            138
               0             44              5            135
               0             40             10            143
               0             56             19            132
               0             44             38            136
               0             43             37            164
               0             45             49            184
               0             47             26            174
               0             45             33            166
               0             71             43            177
               0             40             38            150
               0             47             43            171
               0             43             36            169
               0             48             41            167
               0             43             39            158
               0             42             24            197
               0             49             42            157
               0             34             40            159
               0             42             38            169
               0             65             63            178
               0             54             55            175
               0             78             34            171
               0             52             43            171
               0             56             62            172
               0             63             33            168
               0             35             64            164
               0             49             44            169
               0             48             37            164
               0             34             34            167
               0             47             45            179
               0             65             48            154
               0             70             37            161
               0             72             42            145
               0             71             34            171
               0             60             49            158
               0             78             22            162
               0             53             55            163
               0             37             39            164
               0             35             61            142
               0             43             34            164
               0             37             46            167
               0             35             59            166
               0             46             61            168
               0             46             79            157
               0             53             68            162
               0             44             22            156
               0             41             51            187
               0             39             33            188
               0             38             41            178
               0             34             51            193
               0             44             33            179
               0             34             42            179
               0             39             40            153
               0             54             19            166
               0             48             30            151
               0             52             49            184
               0             47             29            165
               0             32             47            152
               0             33             35            157
               0             39             54            164
               0             41             54            136
               0             55             46            154
               0             35             40            150
               0             48             39            163
               0             23             28            149
               0             32             24            148
               0             45             17            131
               0             32             15            145
               0             47             35            146
               0             34             28            156
               0             27             27            171
               0             40             58            170
               0             36             37            165
               0             33             50            172
               0             46             48            177
               0             24             36            188
               0             52             23            164
               0             31             29            164
               0             32             20            164
               0             37             37            174
               0             43             47            163
               0             36             44            178
               0             30             90            159
               0             26             76            174
               0             37             59            141
               0             29             65            159
               0             25             40            155
               0             37             22            151
               0             36             37            159
               0             26             31            167
               0             31             28            169
               0             35             25            147
               0             44             23            151
               0             29             27            159
               0             46             26            155
               0             34             32            155
               0             31             22            164
               0             43             25            171
               0             43             17            161
               0             41             12            137
               0             43              8            137
               0             27              5            129
               0             35             11            157
               0             55             25            141
               0             36             13            159
               0             36             21            150
               0             36             17            176
               0             33             27            167
               0             33             24            176
               0             49             28            149
               0             35             29            157
               0             47             36            167
               0             52             46            176
               0             28             26            150
               0             32             21            146
               0             30             34            162
               0             55             50            177
               0             32             58            159
               0             35             42            154
               0             36             43            170
               0             42             37            191
               0             45             28            159
               0             29             41            172
               0             29             34            184
               0             17             34            186
               0             40             28            173
               0             40             31            167
               0             28             32            168
               0             39             33            141
               0             25             43            178
               0             35             39            171
               0             45             37            172
               0             38             64            176
               0             27             56            183
               0             36             61            198
               0             50             52            169
               0             32             60            146
               0             33             60            168
               0             27             48            172
               0             36             49            177
               0             50             56            175
               0             60             54            157
               0             48             67            154
               0             51             56            154
               0             41             59            148
               0             40             54            154
               0             28             62            138
               0             22             65            137
               0             36             58            142
               0             40             64            135
               0             61             62            144
               0             59             64            141
               0             56             68            143
               0             45             79            152
               0             59             58            147
               0             57             57            142
               0             34             77            152
               0             37             60            141
               0             55             59            136
               0             57             46            154
               0             40             65            160
               0             42             58            151
               0             41             54            142
               0             44             39            158
               0             39             51            149
               0             44             73            170
               0             39             52            150
               0             47             15            156
               0             40             24            166
               0             28             33            155
               0             57             50            139
               0             40             58            141
               0             43             38            152
               0             42             40            153
               0             31             55            167
               0             48             67            155
               0             55             57            162
               0             59             58            172
               0             55             50            161
               0             57             34            155
               0             39             29            150
               0             77             56            160
               0             33             72            138
               0             52             48            159
               0             43             51            153
               0             53             55            171
               0             57             66            167
               0             74             64            156
               0             47             65            175
               0             28             88            155
               0             37             59            142
               0             34             37            200
               0             33             48            157
               0             37             65            174
               0             34             57            173
               0             45             87            175
               0             56             37            140
               0             56             50            167
               0             45             22            178
               0             38             24            144
               0             51             23            164
               0             34             15            172
               0             34             46            165
               0             34             36            165
               0             31             57            147
               0             43             69            189
               0             50             50            160
               0             50             71            158
               0             46             71            180
               0             49             82            195
               0             39             61            158
               0             45             42            159
               0             26             69            161
               0             32             44            151
               0             36             63            168
               0             38             55            168
               0             35             33            177
               0             40             58            155
               0             40             48            157
               0             35             50            131
               0             35             91            145
               0             41             52            148
               0             41             61            149
               0             28             60            163
               0             17             46            182
               0             36             42            149
               0             27             56            141
               0             26             51            161
               0             34             46            141
               0             45             61            152
               0             47             25            166
               0             54             34            173
               0             46             57            158
               0             52             46            156
               0             53             22            144
               0             35             56            154
               0             28             50            150
               0             38             49            146
               0             38             66            144
               0             44             72            159
               0             46             39            152
               0             42             51            147
               0             52             48            151
               0             38             48            145
               0             45             48            146
               0             30             33            133
               0             45             75            180
               0             44             74            145
               0             41             44            152
               0             37             52            146
               0             43             38            156
               0             36             33            166
               0             41             42            174
               0             36             50            163
               0             50             24            145
               0             52             36            141
               0             51             41            150
               0             42             36            136
               0             36             73            162
               0             48             87            182
               0             49             74            168
               0             56             55            172
               0             51             50            163
               0             49             67            168
               0             62             65            165
               0             45             93            153
               0             46             93            146
               0             38            106            166
               0             42             72            167
               0             30             91            156
               0             30             93            188
               0             51             69            153
               0             33             95            145
               0             25             82            136
               0             51             88            156
               0             41             75            147
               0             38             76            153
               0             39            101            156
               0             40            107            152
               0             33             96            142
               0             38             78            156
               0             24             84            150
               0             42             94            157
               0             52             80            183
               0             34             80            153
               0             23             83            137
               0             36             80            169
               0             37             80            175
               0             50             47            157
               0             44             47            153
               0             48             56            162
               0             35             75            160
               0             57             57            161
               0             37             31            161
               0             59             48            138
               0             60             71            144
               0             75             64            150
               0             54            102            170
               0             59             77            181
               0             68             69            148
               0             86             64            129
               0             80             78            177
               0             84             44            144
               0             76             44            150
               0             63             43            139
               0             77             51            137
               0             62             45            159
               0             84             40            146
               0             55             70            179
               0             68             83            169
               0             67             52            164
               0             76             55            160
               0             61             64            146
               0             60             40            135
               0             72             63            132
               0             57             66            128
               0             36             67            137
               0             45             71            147
               0             40             49            148
               0             55             31            157
               0             55             39            167
               0             56             45            146
               0             45             28            151
               0             54             66            184
               0             37             44            135
               0             52             45            147
               0             30             32            142
               0             59             65            165
               0             38             41            173
               0             54             56            158
               0             45             69            178
               0             59            104            164
               0             43             52            159
               0             43             70            149
               0             30             66            182
               0             32             46            160
               0             33             37            178
               0             37             48            165
               0             26             67            151
               0             28             85            166
               0             64             36            166
               0             31             27            194
               0             41             50            172
               0             36             33            150
               0             32             62            156
               0             61             62            142
               0             57             64            150
               0             59             86            157
               0             55             63            150
               0             52             79            176
               0             41             95            172
               0             43             64            170
               0             43             80            139
               0             32             81            157
               0             32             53            161
               0             69             76            149
               0             21             57            138
               0             41            102            145
               0             30            109            187
               0             45             81            155
               0             41            103            179
               0             30             91            176
               0             42             69            188
               0             35             65            167
               0             29             69            181
               0             36             69            144
               0             33             85            156
               0             17            110            146
               0             34            107            176
               0             24            130            167
               0             35            101            150
               0             51             67            186
               0             39             93            163
               0             25             85            167
               0             18            103            127
               0             11             86            137
               0              2             87            145
               0             13             83            163
               0             20             79            146
               0              0             94            140
               0              5             79            139
               0              0            103            135
               0              0             86            131
               0              5            114            138
               0              0             89            130
               0              0             78            152
               0              0             81            155
               0              0             87            173
               0              7             92            164
               0             15             80            153
               0             12             92            153
               0             29             65            159
               0             16             91            155
               0              8             82            167
               0              0             85            154
               0              1             58            144
               0             23             93            175
               0              7             92            182
               0              6            107            170
               0             19             86            149
               0             12             82            155
               0             11             96            177
               0             29             88            149
               0              1             74            154
               0              3             84            155
               0              7            113            163
               0              0            107            157
               0             28             97            159
               0             23            107            152
               0             24             91            146
               0             16            113            155
               0             35            125            154
               0             27             77            137
               0             19            108            141
               0             10             91            157
               0             20             91            130
               0              9            101            156
               0             15            116            153
               0             25             83            139
               0             14             63            144
               0             15             79            164
               0              2             67            138
               0              7             89            168
               0              0             89            165
               0              4            102            139
               0              5             74            141
               0             22             67            153
               0             13            102            142
               0             31             54            135
               0             19             68            171
               0             39             59            166
               0             22             54            154
               0             36             89            158
               0             33             71            146
               0             22             59            181
               0             17             75            159
               0              8             79            134
               0             37             87            148
               0             29             84            145
               0             17             71            164
               0              8             86            164
               0              9             76            151
               0             30             54            152
               0              1             70            138
               0             35             96            148
               0             14             83            162
               0             25             98            179
               0             14            109            169
               0             12             87            158
               0              7             82            179
               0              8            115            194
               0             18             90            194
               0              9            105            177
               0             19             92            177
               0             14             91            147
               0             16            109            158
               0             14            113            180
               0             18             91            171
               0             41             79            140
               0             32             78            159
               0             21            116            162
               0              6            118            172
               0              0            116            164
               0              1             81            179
               0              6             79            152
               0              5             99            158
               0              0             95            174
               0              0             88            174
               0              0            115            165
               0              0            105            153
               0              0             85            159
               0              0             93            150
               0              0             77            166
               0              2             80            165
               0              0             85            166
               0              0            116            145
               0              0             90            151
               0              0            114            160
               0              0             76            206
               0              0             95            172
               0              0             84            160
               0             10             71            159
               0              5            101            157
               0              0            103            149
               0              9            105            146
               0              0             81            178
               0             12             91            166
               0             23             92            171
               0             37             85            159
               0             21             84            141
               0             13            110            164
               0              0             91            156
               0              0            130            189
               0             18            101            174
               0             13             78            153
               0             43             82            153
               0             24            104            158
               0             20            105            156
               0             38             77            132
               0             22            100            133
               0             42            117            160
               0             18             99            157
               0             33             84            125
               0             28             91            169
               0             22             75            148
               0             27             69            160
               0             32             70            183
               0             29             71            176
               0             17             85            157
               0             26             83            154
               0             21             97            175
               0             12             92            177
               0              0             78            166
               0              8             84            162
               0             26             56            164
               0             32             99            141
               0             12             77            187
               0             13            105            167
               0              3             79            158
               0             22             78            152
               0             17             94            154
               0             24             91            160
               0             19             77            142
               0              7            107            164
               0             16             96            162
               0              9             78            164
               0             30             79            166
               0              2            109            186
               0             13            128            159
               0              2            103            174
               0             19             79            170
               0             13             89            167
               0             39            102            149
               0             19            108            147
               0              2             92            143
               0             12             99            141
               0              0            111            145
               0              0             94            155
               0             10             93            160
               0             16            107            144
               0              6            102            138
               0             20             74            147
               0              5             77            154
               0             18             78            127
               0             27             69            148
               0              3             67            159
               0             10             66            154
               0             36             77            142
               0             24             82            132
               0             13             72            127
               0             17             62            145
               0             25             76            170
               0             13             81            161
               0             28             78            149
               0             31             85            164
               0             26             82            159
               0             21             83            155
               0             21             69            157
               0             15             99            156
               0             30             86            159
               0             37             69            156
               0             27             91            165
               0              6             69            147
               0             26             86            148
               0             13             78            142
               0             14            103            156
               0              3             97            175
               0             11             85            153
               0              5             81            153
               0              4             67            159
               0              6             76            136
               0              8             83            142
               0              0             89            149
               0              0             69            144
               0              0             61            139
               0              0             44            134
               0              0             59            122
               0              0             34            157
               0              0             43            164
               0              0             53            164
               0              0             51            179
               0              0             73            152
               0              0             77            145
               0              0             62            159
               0              0             75            167
               0              0             68            157
               0              0             84            153
               0              0             84            159
               0              0             89            154
               0              0             74            142
               0              0             71            130
               0              0             69            150
               0              0             77            175
               0              0             62            167
               0              0             79            161
               0              0             74            145
               0              0             96            136
               0              0             68            151
               0              0             70            155
               0              0             82            147
               0              0             71            175
               0              0             69            148
               0              0             84            157
               0              0             62            152
               0              0             81            126
               0              0             84            176
               0              0             53            157
               0              0             60            163
               0              0             65            149
               0              0             66            166
               0              0             72            135
               0              0             62            157
               0              0             89            159
               0              0             72            153
               0              0             85            193
               0              0             69            167
               0              0             77            163
               0              0             98            159
               0              0             82            137
               0              0             81            146
               0              0             72            175
               0              0             72            163
               0              0             83            155
               0              0             71            178
               0              0             86            153
               0              0             79            160
               0              0             71            140
               0              0             63            143
               0              0             57            146
               0              0             68            160
               0              0             65            150
               0              0             64            156
               0              0             60            144
               0              0             69            160
               0              0             64            143
               0              0             61            163
               0              0             54            143
               0              0             59            140
               0              0             62            178
               0              0             53            160
               0              0             65            130
               0              0             61            158
               0              0             67            150
               0              0             54            138
               0              0             65            137
               0              0             61            144
               0              0             76            125
               0              0             73            170
               0              0             56            157
               0              0             93            168
               0              0             91            160
               0              0             64            177
               0              0             69            139
               0              0             93            144
               0              0             69            159
               0              0             69            165
               0              0             74            150
               0              0             76            150
               0              0            109            186
               0              0            101            156
               0              0             78            184
               0              0             97            164
               0              0             77            194
               0              0             87            153
               0              0             89            162
               0              0             91            193
               0              0             86            196
               0              0             69            145
               0              0             91            187
               0              0             98            168
               0              0             86            178
               0              0             76            188
               0              0             90            145
               0              0            101            170
               0              0             97            175
               0              0            126            182
               0              0            110            164
               0              0            116            157
               0              0            134            172
               0              0            107            173
               0              0            127            180
               0              0            119            163
               0              0            102            165
               0              0            123            198
               0              0             91            192
               0              0            113            199
               0              0            111            148
               0              0            114            175
               0              0             66            172
               0              0             81            145
               0              0             87            153
               0              0            109            157
               0              0             79            157
               0              0             98            146
               0              0             74            159
               0              0             85            143
               0              0             74            147
               0              0             91            189
               0              4             96            182
               0              0             82            143
               0              0            108            158
               0              0            127            155
               0              0            114            156
               0              0            108            169
               0              5            114            180
               0              3            102            132
               0              0            103            160
               0             11            121            142
               0             14             99            142
               0             11             78            138
               0              1             89            160
               0             15             88            149
               0             11             70            166
               0              0             65            150
               0              0             67            145
               0             11            101            151
               0             10             82            142
               0              0             90            148
               0              0            110            153
               0              0            122            156
               0             15            121            138
               0              0            109            135
               0              0            125            164
               0              5            112            155
               0              0            118            155
               0              0            103            159
               0              0            109            160
               0              0            122            162
               0              6            147            146
               0              0            148            143
               0              0            122            146
               0              0            147            129
               0              0            133            172
               0              0            125            153
               0              0            124            162
               0              0            117            187
               0              0            151            158
               0              0            145            168
               0              0            111            175
               0              0            154            177
               0              0            151            170
               0              0            117            140
               0              0            137            153
               0              0            170            161
               0              0            146            170
               0              0            131            163
               0              0            131            174
               0              0            128            200
               0              0            148            185
               0              5            160            156
               0             10            139            171
               0              1            121            155
               0              0            120            173
               0              3            130            172
               0              5            130            181
               0              0            130            141
[truncated: 220,163 more chars]
