# Supplementary material for: Molecular mechanism of parental H3/H4 recycling at a replication fork
Source: Nat Commun. 2024 Nov 2;15:9485. doi: 10.1038/s41467-024-53187-4 (PMC11531469; doi:10.1038/s41467-024-53187-4)
Supplement: Supplementary file 9 — Source Data [file 41467_2024_53187_MOESM9_ESM.zip › SourceData/Source Data Figure2/Figure2F.txt]

# residue_index contact_probability
              1           0.0317479
              2           0.0232473
              3           0.0175185
              4           0.0130759
              5          0.00797629
              6          0.00429573
              7          0.00369803
              8           0.0011884
              9          0.00219855
             10          0.00262497
             11         0.000828387
             12         0.000279624
             13          0.00109403
             14          0.00106607
             15         0.000241176
             16          0.00029011
             17         0.000817902
             18         0.000667603
             19          0.00017127
             20         0.000248167
             21         0.000922761
             22          0.00153094
             23          0.00214612
             24         0.000520801
             25         0.000272634
             26         0.000153793
             27         1.74765e-05
             28                   0
             29                   0
             30                   0
             31                   0
             32         3.49531e-06
             33                   0
             34         3.49531e-06
             35         3.49531e-06
             36                   0
             37                   0
             38                   0
             39                   0
             40                   0
             41                   0
             42                   0
             43                   0
             44                   0
             45         3.49531e-06
             46                   0
             47                   0
             48         2.09718e-05
             49         1.39812e-05
             50         3.49531e-06
             51         1.74765e-05
             52         6.99061e-05
             53         1.74765e-05
             54         1.74765e-05
             55         6.99061e-06
             56         3.49531e-06
             57                   0
             58                   0
             59         3.49531e-06
             60         3.49531e-06
             61         6.99061e-06
             62         6.29155e-05
             63           0.0023838
             64           0.0155646
             65           0.0471132
             66           0.0193395
             67          0.00823844
             68           0.0456871
             69            0.041353
             70            0.011891
             71          0.00871729
             72           0.0429398
             73           0.0357814
             74           0.0165643
             75           0.0116219
             76            0.015617
             77           0.0081895
             78          0.00236632
             79           0.0017896
             80         0.000188747
             81         0.000363512
             82         0.000150298
             83         6.64108e-05
             84         0.000192242
             85         0.000325063
             86         0.000178261
             87          0.00255507
             88          0.00703605
             89           0.0718949
             90             0.11235
             91            0.139323
             92           0.0791862
             93            0.153115
             94            0.206726
             95            0.151686
             96             0.10337
             97            0.170274
             98            0.125202
             99            0.150053
            100            0.111032
            101           0.0807241
            102           0.0546386
            103           0.0645723
            104           0.0743836
            105           0.0807206
            106           0.0866137
            107           0.0819055
            108           0.0745374
            109           0.0616362
            110           0.0451454
            111           0.0349356
            112           0.0289971
            113           0.0235024
            114           0.0178261
            115          0.00984628
            116          0.00760229
            117          0.00574628
            118          0.00220204
            119         0.000419437
            120         7.34014e-05
            121         1.04859e-05
            122         6.99061e-06
            123                   0
            124                   0
            125         1.39812e-05
            126         0.000104859
            127         0.000548763
            128          0.00317723
            129          0.00842718
            130           0.0899447
            131            0.130609
            132            0.137691
            133            0.044282
            134           0.0124293
            135           0.0723039
            136            0.111672
            137           0.0488015
            138           0.0412481
            139          0.00514159
            140          0.00259701
            141          0.00173717
            142         0.000866836
            143         8.73826e-05
            144         0.000457885
            145          0.00203427
            146          0.00380639
            147          0.00263197
            148          0.00378542
            149           0.0112164
            150           0.0124678
            151           0.0191123
            152           0.0161868
            153           0.0234745
            154           0.0174241
            155           0.0192417
            156           0.0170047
            157           0.0274871
            158           0.0806612
            159           0.0842264
            160           0.0535341
            161           0.0723039
            162            0.146488
            163             0.16048
            164            0.194231
            165            0.222924
            166            0.251704
            167            0.269991
            168            0.282033
            169            0.285367
            170            0.297426
            171            0.315577
            172            0.323651
            173            0.319502
            174            0.306266
            175            0.294738
            176            0.299167
            177            0.314815
            178            0.317119
            179            0.307307
            180              0.3006
            181            0.285678
            182            0.280051
            183             0.29385
            184            0.334368
            185            0.377171
            186            0.399566
            187            0.407049
            188            0.402401
            189            0.409101
            190            0.427707
            191            0.445449
            192            0.468895
            193            0.481796
            194            0.502943
            195            0.536162
            196            0.571273
            197            0.595506
            198            0.606981
            199            0.610934
            200             0.60761
            201            0.597631
            202            0.577435
            203            0.536208
            204            0.474841
            205            0.373365
            206            0.264441
            207            0.184979
            208            0.129445
            209           0.0942265
            210           0.0769561
            211           0.0721711
            212           0.0702626
            213           0.0687876
            214           0.0702242
            215           0.0724088
            216            0.076313
            217            0.078536
            218           0.0752539
            219            0.097575
            220           0.0939608
            221           0.0701543
            222           0.0764703
            223           0.0964844
            224           0.0958588
            225           0.0704199
            226           0.0792596
            227            0.120452
            228             0.11214
            229           0.0738453
            230             0.13178
            231            0.191225
            232            0.139798
            233            0.115024
            234             0.21127
            235            0.206859
            236             0.13027
            237            0.161675
            238            0.209848
            239            0.139459
            240            0.102717
            241            0.121224
            242            0.131885
            243           0.0454669
            244          0.00642437
            245          0.00135268
            246         0.000293606
            247         0.000181756
            248         0.000569735
            249         0.000457885
            250         7.68967e-05
            251          4.5439e-05
            252         2.09718e-05
            253         0.000482352
            254           0.0010416
            255         0.000167775
            256         0.000279624
            257          0.00211816
            258           0.0017127
            259         0.000555754
            260          0.00218457
            261          0.00465575
            262          0.00332054
            263          0.00323665
            264          0.00103461
            265         0.000611679
            266         0.000136317
            267         3.49531e-05
            268         1.04859e-05
            269                   0
            270         3.49531e-06
            271                   0
            272                   0
            273         3.49531e-06
            274         3.49531e-06
            275                   0
            276                   0
            277                   0
            278         6.99061e-06
            279                   0
            280         6.99061e-06
            281         3.84484e-05
            282         2.44671e-05
            283         2.79624e-05
            284         0.000234185
            285         0.000415941
            286          0.00159036
            287          0.00284168
            288         0.000954218
            289          0.00280673
            290          0.00550511
            291          0.00239428
            292          0.00169872
            293          0.00432719
            294           0.0032052
            295         0.000688575
            296          0.00182804
            297          0.00367357
            298          0.00145055
            299         0.000650127
            300          0.00256206
            301          0.00315976
            302          0.00128278
            303          0.00116743
            304          0.00133521
            305          0.00145754
            306          0.00147152
            307          0.00107655
            308         0.000611679
            309         0.000443904
            310         0.000265643
            311         0.000115345
            312         6.29155e-05
            313         1.04859e-05
            314         1.04859e-05
            315         2.44671e-05
            316         5.24296e-05
            317          8.0392e-05
            318          4.5439e-05
            319         0.000262148
            320          0.00068508
            321         0.000688575
            322          0.00125481
            323         0.000286615
            324         0.000101364
            325         3.84484e-05
            326         6.99061e-06
            327                   0
            328                   0
            329                   0
            330                   0
            331                   0
            332                   0
            333                   0
            334                   0
            335                   0
            336                   0
            337                   0
            338                   0
            339                   0
            340                   0
            341                   0
            342                   0
            343         1.39812e-05
            344         3.49531e-06
            345         6.99061e-06
            346          8.0392e-05
            347         0.000251662
            348         0.000115345
            349          8.0392e-05
            350         3.49531e-06
            351         6.99061e-06
            352         3.14578e-05
            353         1.39812e-05
            354         9.43733e-05
            355         6.64108e-05
            356                   0
            357         1.39812e-05
            358         5.24296e-05
            359         1.04859e-05
            360         3.49531e-06
            361         1.04859e-05
            362         1.04859e-05
            363         3.49531e-06
            364         1.39812e-05
            365         9.08779e-05
            366         4.19437e-05
            367         3.49531e-05
            368         3.49531e-06
            369         3.49531e-06
            370                   0
            371                   0
            372         3.49531e-06
            373                   0
            374                   0
            375                   0
            376                   0
            377                   0
            378                   0
            379                   0
            380         3.49531e-06
            381          4.5439e-05
            382         0.000181756
            383         0.000297101
            384         5.94202e-05
            385         9.78686e-05
            386         0.000475362
            387         0.000562744
            388         0.000188747
            389         0.000985676
            390           0.0017092
            391          0.00062566
            392         0.000671099
            393          0.00248516
            394          0.00190145
            395         0.000657118
            396         0.000440409
            397          0.00252012
            398          0.00158337
            399         0.000933247
            400          0.00235234
            401          0.00151696
            402          0.00366658
            403          0.00360716
            404          0.00172668
            405           0.0020832
            406          0.00188747
            407          0.00181406
            408         0.000440409
            409         8.38873e-05
            410         6.99061e-06
            411                   0
            412         1.39812e-05
            413                   0
            414         1.04859e-05
            415         3.49531e-06
            416                   0
            417                   0
            418         3.49531e-06
            419                   0
            420                   0
            421                   0
            422                   0
            423                   0
            424                   0
            425                   0
            426                   0
            427                   0
            428                   0
            429                   0
            430                   0
            431                   0
            432                   0
            433                   0
            434                   0
            435                   0
            436                   0
            437         3.49531e-06
            438         6.99061e-06
            439         2.79624e-05
            440          4.5439e-05
            441         9.43733e-05
            442         0.000178261
            443         0.000269139
            444         0.000398465
            445         0.000713042
            446          0.00113947
            447          0.00190494
            448          0.00300596
            449          0.00435865
            450          0.00634398
            451          0.00894099
            452           0.0116254
            453           0.0144461
            454           0.0179169
            455           0.0207691
            456           0.0231564
            457           0.0242504
            458           0.0235304
            459           0.0205105
            460            0.015991
            461           0.0105733
            462          0.00617621
            463          0.00476061
            464          0.00225797
            465         0.000391474
            466         0.000443904
            467         0.000775958
            468         0.000272634
            469         3.84484e-05
            470         9.43733e-05
            471         0.000104859
            472         1.39812e-05
            473                   0
            474         6.99061e-06
            475         3.49531e-06
            476                   0
            477                   0
            478                   0
            479                   0
            480                   0
            481                   0
            482                   0
            483                   0
            484                   0
            485                   0
            486                   0
            487                   0
            488                   0
            489                   0
            490                   0
            491                   0
            492                   0
            493                   0
            494                   0
            495                   0
            496                   0
            497                   0
            498                   0
            499                   0
            500                   0
            501                   0
            502                   0
            503                   0
            504                   0
            505                   0
            506                   0
            507                   0
            508                   0
            509                   0
            510                   0
            511                   0
            512                   0
            513                   0
            514         2.09718e-05
            515         2.79624e-05
            516         6.99061e-05
            517         0.000129326
            518         0.000160784
            519         0.000188747
            520         0.000730519
            521          0.00153444
            522          0.00420485
            523           0.0115485
            524           0.0113073
            525          0.00233137
            526         0.000139812
            527         0.000122336
            528         7.68967e-05
            529          0.00011185
            530         5.94202e-05
            531         0.000227195
            532         0.000139812
            533         3.84484e-05
            534         3.14578e-05
            535         2.09718e-05
            536         3.49531e-05
            537         3.14578e-05
            538         3.49531e-06
            539         3.49531e-06
            540         3.49531e-06
            541                   0
            542                   0
            543                   0
            544                   0
            545                   0
            546                   0
            547                   0
            548                   0
            549                   0
            550                   0
            551                   0
            552                   0
            553                   0
            554         1.74765e-05
            555         2.09718e-05
            556         7.68967e-05
            557         0.000157289
            558         0.000398465
            559          0.00121637
            560          0.00229991
            561          0.00485148
            562          0.00780152
            563          0.00870331
            564          0.00322966
            565          0.00194339
            566         0.000429923
            567         3.49531e-06
            568         3.49531e-06
            569         3.49531e-06
            570         3.49531e-06
            571         1.39812e-05
            572          0.00011185
            573         0.000360017
            574          0.00073751
            575          0.00120239
            576           0.0025341
            577          0.00105209
            578         0.000234185
            579         2.79624e-05
            580         3.49531e-06
            581         3.49531e-06
            582         6.99061e-06
            583         6.99061e-06
            584         3.49531e-06
            585         0.000136317
            586         0.000255157
            587         8.38873e-05
            588         0.000545268
            589         0.000954218
            590          0.00250613
            591           0.0040965
            592           0.0063999
            593          0.00936043
            594           0.0121007
            595           0.0140721
            596           0.0147712
            597           0.0151032
            598            0.017113
            599           0.0133975
            600           0.0121427
            601           0.0110801
            602          0.00813008
            603          0.00579522
            604           0.0131214
            605           0.0072213
            606           0.0430027
            607            0.112378
            608           0.0691896
            609           0.0513845
            610            0.156523
            611            0.178788
            612           0.0984488
            613            0.124073
            614             0.20946
            615             0.17674
            616            0.137233
            617           0.0926081
            618            0.062178
            619           0.0361554
            620           0.0369594
            621           0.0356731
            622           0.0430587
            623           0.0240792
            624          0.00339394
            625          0.00311781
            626          0.00105558
            627          0.00568337
            628         0.000443904
            629          0.00011884
            630         0.000674594
            631         0.000136317
            632         0.000213214
            633          0.00211116
            634          0.00248167
            635          0.00978336
            636           0.0116219
            637          0.00300596
            638           0.0087837
            639           0.0235968
            640           0.0112863
            641          0.00446001
            642           0.0244147
            643           0.0452747
            644           0.0127928
            645           0.0159631
            646           0.0643206
            647            0.097554
            648           0.0847926
            649            0.104359
            650             0.10573
