# Supplementary material for: Molecular mechanism of parental H3/H4 recycling at a replication fork
Source: Nat Commun. 2024 Nov 2;15:9485. doi: 10.1038/s41467-024-53187-4 (PMC11531469; doi:10.1038/s41467-024-53187-4)
Supplement: Supplementary file 9 — Source Data [file 41467_2024_53187_MOESM9_ESM.zip › SourceData/Source Data Figure2/Figure2I.txt]

#######  WT_150mM WT_300mM WT_750mM   Mutant
Sample0   32.5684  72.4223 221.3000 148.4518
Sample1   84.9941 104.8830 213.7071 137.1910
Sample2   86.4375  93.9137 214.1277 169.2501
