# Supplementary material for: Molecular mechanism of parental H3/H4 recycling at a replication fork
Source: Nat Commun. 2024 Nov 2;15:9485. doi: 10.1038/s41467-024-53187-4 (PMC11531469; doi:10.1038/s41467-024-53187-4)
Supplement: Supplementary file 9 — Source Data [file 41467_2024_53187_MOESM9_ESM.zip › SourceData/Source Data Figure2/Figure2G.txt]

#  MD_step         WT  No_charge
     10000   1.000000   1.000000
     20000   0.670697   0.230329
     30000   0.561878   0.086552
     40000   0.502134   0.032904
     50000   0.465149   0.016452
     60000   0.438834   0.008584
     70000   0.426743   0.005722
     80000   0.407539   0.003577
     90000   0.399716   0.002146
    100000   0.391181   0.001431
    110000   0.385491   0.000715
    120000   0.381935   0.000715
    130000   0.374822   0.000000
    140000   0.369132   0.000000
    150000   0.363442   0.000000
    160000   0.358464   0.000000
    170000   0.358464   0.000000
    180000   0.356330   0.000000
    190000   0.354196   0.000000
    200000   0.350640   0.000000
    210000   0.349929   0.000000
    220000   0.348506   0.000000
    230000   0.347084   0.000000
    240000   0.346373   0.000000
    250000   0.342817   0.000000
    260000   0.339972   0.000000
    270000   0.339260   0.000000
    280000   0.339260   0.000000
    290000   0.337127   0.000000
    300000   0.335704   0.000000
    310000   0.331437   0.000000
    320000   0.329303   0.000000
    330000   0.328592   0.000000
    340000   0.326458   0.000000
    350000   0.325036   0.000000
    360000   0.325036   0.000000
    370000   0.324324   0.000000
    380000   0.323613   0.000000
    390000   0.323613   0.000000
    400000   0.321479   0.000000
    410000   0.320768   0.000000
    420000   0.319346   0.000000
    430000   0.317212   0.000000
    440000   0.315789   0.000000
    450000   0.315078   0.000000
    460000   0.312233   0.000000
    470000   0.312233   0.000000
    480000   0.312233   0.000000
    490000   0.310811   0.000000
    500000   0.310100   0.000000
    510000   0.307966   0.000000
    520000   0.306543   0.000000
    530000   0.305832   0.000000
    540000   0.305832   0.000000
    550000   0.305121   0.000000
    560000   0.303698   0.000000
    570000   0.301565   0.000000
    580000   0.300853   0.000000
    590000   0.300853   0.000000
    600000   0.300853   0.000000
    610000   0.298009   0.000000
    620000   0.296586   0.000000
    630000   0.296586   0.000000
    640000   0.294452   0.000000
    650000   0.294452   0.000000
    660000   0.294452   0.000000
    670000   0.293741   0.000000
    680000   0.293741   0.000000
    690000   0.293741   0.000000
    700000   0.293741   0.000000
    710000   0.292319   0.000000
    720000   0.291607   0.000000
    730000   0.291607   0.000000
    740000   0.291607   0.000000
    750000   0.291607   0.000000
    760000   0.291607   0.000000
    770000   0.290185   0.000000
    780000   0.290185   0.000000
    790000   0.290185   0.000000
    800000   0.290185   0.000000
    810000   0.289474   0.000000
    820000   0.288762   0.000000
    830000   0.286629   0.000000
    840000   0.286629   0.000000
    850000   0.285917   0.000000
    860000   0.285206   0.000000
    870000   0.285206   0.000000
    880000   0.285206   0.000000
    890000   0.284495   0.000000
    900000   0.284495   0.000000
    910000   0.284495   0.000000
    920000   0.284495   0.000000
    930000   0.284495   0.000000
    940000   0.284495   0.000000
    950000   0.283784   0.000000
    960000   0.283784   0.000000
    970000   0.283073   0.000000
    980000   0.283073   0.000000
    990000   0.282361   0.000000
   1000000   0.282361   0.000000
   1010000   0.280228   0.000000
   1020000   0.277383   0.000000
   1030000   0.277383   0.000000
   1040000   0.277383   0.000000
   1050000   0.277383   0.000000
   1060000   0.276671   0.000000
   1070000   0.276671   0.000000
   1080000   0.276671   0.000000
   1090000   0.276671   0.000000
   1100000   0.275249   0.000000
   1110000   0.275249   0.000000
   1120000   0.274538   0.000000
   1130000   0.273826   0.000000
   1140000   0.273115   0.000000
   1150000   0.272404   0.000000
   1160000   0.272404   0.000000
   1170000   0.271693   0.000000
   1180000   0.270982   0.000000
   1190000   0.269559   0.000000
   1200000   0.268137   0.000000
   1210000   0.267425   0.000000
   1220000   0.266714   0.000000
   1230000   0.264580   0.000000
   1240000   0.263158   0.000000
   1250000   0.262447   0.000000
   1260000   0.262447   0.000000
   1270000   0.261024   0.000000
   1280000   0.258890   0.000000
   1290000   0.257468   0.000000
   1300000   0.256046   0.000000
   1310000   0.256046   0.000000
   1320000   0.256046   0.000000
   1330000   0.256046   0.000000
   1340000   0.255334   0.000000
   1350000   0.254623   0.000000
   1360000   0.253912   0.000000
   1370000   0.253201   0.000000
   1380000   0.253201   0.000000
   1390000   0.253201   0.000000
   1400000   0.253201   0.000000
   1410000   0.253201   0.000000
   1420000   0.252489   0.000000
   1430000   0.251778   0.000000
   1440000   0.251778   0.000000
   1450000   0.251778   0.000000
   1460000   0.250356   0.000000
   1470000   0.249644   0.000000
   1480000   0.248933   0.000000
   1490000   0.248933   0.000000
   1500000   0.247511   0.000000
   1510000   0.247511   0.000000
   1520000   0.247511   0.000000
   1530000   0.246799   0.000000
   1540000   0.246799   0.000000
   1550000   0.246799   0.000000
   1560000   0.246799   0.000000
   1570000   0.246799   0.000000
   1580000   0.246088   0.000000
   1590000   0.245377   0.000000
   1600000   0.245377   0.000000
   1610000   0.245377   0.000000
   1620000   0.245377   0.000000
   1630000   0.244666   0.000000
   1640000   0.244666   0.000000
   1650000   0.244666   0.000000
   1660000   0.244666   0.000000
   1670000   0.244666   0.000000
   1680000   0.244666   0.000000
   1690000   0.244666   0.000000
   1700000   0.244666   0.000000
   1710000   0.243954   0.000000
   1720000   0.243954   0.000000
   1730000   0.243243   0.000000
   1740000   0.243243   0.000000
   1750000   0.243243   0.000000
   1760000   0.243243   0.000000
   1770000   0.243243   0.000000
   1780000   0.243243   0.000000
   1790000   0.242532   0.000000
   1800000   0.241110   0.000000
   1810000   0.241110   0.000000
   1820000   0.240398   0.000000
   1830000   0.239687   0.000000
   1840000   0.238976   0.000000
   1850000   0.238976   0.000000
   1860000   0.238976   0.000000
   1870000   0.237553   0.000000
   1880000   0.237553   0.000000
   1890000   0.236842   0.000000
   1900000   0.236131   0.000000
   1910000   0.236131   0.000000
   1920000   0.236131   0.000000
   1930000   0.236131   0.000000
   1940000   0.234708   0.000000
   1950000   0.234708   0.000000
   1960000   0.234708   0.000000
   1970000   0.234708   0.000000
   1980000   0.234708   0.000000
   1990000   0.232575   0.000000
   2000000   0.231152   0.000000
   2010000   0.231152   0.000000
   2020000   0.231152   0.000000
   2030000   0.230441   0.000000
   2040000   0.229018   0.000000
   2050000   0.228307   0.000000
   2060000   0.228307   0.000000
   2070000   0.226885   0.000000
   2080000   0.226885   0.000000
   2090000   0.226885   0.000000
   2100000   0.226885   0.000000
   2110000   0.226885   0.000000
   2120000   0.226885   0.000000
   2130000   0.226885   0.000000
   2140000   0.225462   0.000000
   2150000   0.225462   0.000000
   2160000   0.225462   0.000000
   2170000   0.225462   0.000000
   2180000   0.225462   0.000000
   2190000   0.223329   0.000000
   2200000   0.222617   0.000000
   2210000   0.222617   0.000000
   2220000   0.221195   0.000000
   2230000   0.221195   0.000000
   2240000   0.221195   0.000000
   2250000   0.220484   0.000000
   2260000   0.220484   0.000000
   2270000   0.219772   0.000000
   2280000   0.218350   0.000000
   2290000   0.218350   0.000000
   2300000   0.218350   0.000000
   2310000   0.218350   0.000000
   2320000   0.218350   0.000000
   2330000   0.218350   0.000000
   2340000   0.216927   0.000000
   2350000   0.216927   0.000000
   2360000   0.216927   0.000000
   2370000   0.216927   0.000000
   2380000   0.216927   0.000000
   2390000   0.216927   0.000000
   2400000   0.216927   0.000000
   2410000   0.216927   0.000000
   2420000   0.216216   0.000000
   2430000   0.216216   0.000000
   2440000   0.216216   0.000000
   2450000   0.215505   0.000000
   2460000   0.214794   0.000000
   2470000   0.214794   0.000000
   2480000   0.214083   0.000000
   2490000   0.214083   0.000000
   2500000   0.214083   0.000000
   2510000   0.214083   0.000000
   2520000   0.214083   0.000000
   2530000   0.213371   0.000000
   2540000   0.213371   0.000000
   2550000   0.213371   0.000000
   2560000   0.213371   0.000000
   2570000   0.213371   0.000000
   2580000   0.213371   0.000000
   2590000   0.213371   0.000000
   2600000   0.213371   0.000000
   2610000   0.213371   0.000000
   2620000   0.213371   0.000000
   2630000   0.213371   0.000000
   2640000   0.213371   0.000000
   2650000   0.212660   0.000000
   2660000   0.212660   0.000000
   2670000   0.212660   0.000000
   2680000   0.212660   0.000000
   2690000   0.211949   0.000000
   2700000   0.211949   0.000000
   2710000   0.211238   0.000000
   2720000   0.211238   0.000000
   2730000   0.209104   0.000000
   2740000   0.208393   0.000000
   2750000   0.208393   0.000000
   2760000   0.208393   0.000000
   2770000   0.208393   0.000000
   2780000   0.208393   0.000000
   2790000   0.208393   0.000000
   2800000   0.207681   0.000000
   2810000   0.207681   0.000000
   2820000   0.207681   0.000000
   2830000   0.207681   0.000000
   2840000   0.206970   0.000000
   2850000   0.206259   0.000000
   2860000   0.206259   0.000000
   2870000   0.206259   0.000000
   2880000   0.206259   0.000000
   2890000   0.206259   0.000000
   2900000   0.205548   0.000000
   2910000   0.205548   0.000000
   2920000   0.205548   0.000000
   2930000   0.205548   0.000000
   2940000   0.205548   0.000000
   2950000   0.205548   0.000000
   2960000   0.205548   0.000000
   2970000   0.204836   0.000000
   2980000   0.204836   0.000000
   2990000   0.204836   0.000000
   3000000   0.204836   0.000000
   3010000   0.204125   0.000000
   3020000   0.203414   0.000000
   3030000   0.203414   0.000000
   3040000   0.202703   0.000000
   3050000   0.202703   0.000000
   3060000   0.202703   0.000000
   3070000   0.202703   0.000000
   3080000   0.202703   0.000000
   3090000   0.202703   0.000000
   3100000   0.201991   0.000000
   3110000   0.201991   0.000000
   3120000   0.201280   0.000000
   3130000   0.201280   0.000000
   3140000   0.201280   0.000000
   3150000   0.201280   0.000000
   3160000   0.201280   0.000000
   3170000   0.201280   0.000000
   3180000   0.201280   0.000000
   3190000   0.201280   0.000000
   3200000   0.201280   0.000000
   3210000   0.201280   0.000000
   3220000   0.201280   0.000000
   3230000   0.201280   0.000000
   3240000   0.201280   0.000000
   3250000   0.201280   0.000000
   3260000   0.201280   0.000000
   3270000   0.199147   0.000000
   3280000   0.197724   0.000000
   3290000   0.197013   0.000000
   3300000   0.196302   0.000000
   3310000   0.195590   0.000000
   3320000   0.195590   0.000000
   3330000   0.195590   0.000000
   3340000   0.195590   0.000000
   3350000   0.195590   0.000000
   3360000   0.195590   0.000000
   3370000   0.195590   0.000000
   3380000   0.195590   0.000000
   3390000   0.195590   0.000000
   3400000   0.195590   0.000000
   3410000   0.195590   0.000000
   3420000   0.195590   0.000000
   3430000   0.195590   0.000000
   3440000   0.195590   0.000000
   3450000   0.195590   0.000000
   3460000   0.195590   0.000000
   3470000   0.195590   0.000000
   3480000   0.194879   0.000000
   3490000   0.194168   0.000000
   3500000   0.194168   0.000000
   3510000   0.194168   0.000000
   3520000   0.194168   0.000000
   3530000   0.192745   0.000000
   3540000   0.192745   0.000000
   3550000   0.191323   0.000000
   3560000   0.191323   0.000000
   3570000   0.191323   0.000000
   3580000   0.191323   0.000000
   3590000   0.191323   0.000000
   3600000   0.191323   0.000000
   3610000   0.191323   0.000000
   3620000   0.191323   0.000000
   3630000   0.190612   0.000000
   3640000   0.190612   0.000000
   3650000   0.190612   0.000000
   3660000   0.190612   0.000000
   3670000   0.190612   0.000000
   3680000   0.190612   0.000000
   3690000   0.189900   0.000000
   3700000   0.189189   0.000000
   3710000   0.189189   0.000000
   3720000   0.188478   0.000000
   3730000   0.188478   0.000000
   3740000   0.188478   0.000000
   3750000   0.188478   0.000000
   3760000   0.187767   0.000000
   3770000   0.187767   0.000000
   3780000   0.187055   0.000000
   3790000   0.187055   0.000000
   3800000   0.187055   0.000000
   3810000   0.187055   0.000000
   3820000   0.187055   0.000000
   3830000   0.187055   0.000000
   3840000   0.187055   0.000000
   3850000   0.185633   0.000000
   3860000   0.184922   0.000000
   3870000   0.184922   0.000000
   3880000   0.184211   0.000000
   3890000   0.184211   0.000000
   3900000   0.183499   0.000000
   3910000   0.182788   0.000000
   3920000   0.182788   0.000000
   3930000   0.182077   0.000000
   3940000   0.181366   0.000000
   3950000   0.180654   0.000000
   3960000   0.180654   0.000000
   3970000   0.179943   0.000000
   3980000   0.179232   0.000000
   3990000   0.179232   0.000000
   4000000   0.178521   0.000000
   4010000   0.178521   0.000000
   4020000   0.178521   0.000000
   4030000   0.178521   0.000000
   4040000   0.178521   0.000000
   4050000   0.178521   0.000000
   4060000   0.178521   0.000000
   4070000   0.178521   0.000000
   4080000   0.178521   0.000000
   4090000   0.177098   0.000000
   4100000   0.176387   0.000000
   4110000   0.176387   0.000000
   4120000   0.176387   0.000000
   4130000   0.175676   0.000000
   4140000   0.175676   0.000000
   4150000   0.175676   0.000000
   4160000   0.175676   0.000000
   4170000   0.175676   0.000000
   4180000   0.175676   0.000000
   4190000   0.175676   0.000000
   4200000   0.175676   0.000000
   4210000   0.175676   0.000000
   4220000   0.175676   0.000000
   4230000   0.175676   0.000000
   4240000   0.175676   0.000000
   4250000   0.175676   0.000000
   4260000   0.175676   0.000000
   4270000   0.175676   0.000000
   4280000   0.175676   0.000000
   4290000   0.175676   0.000000
   4300000   0.175676   0.000000
   4310000   0.175676   0.000000
   4320000   0.175676   0.000000
   4330000   0.175676   0.000000
   4340000   0.174964   0.000000
   4350000   0.174964   0.000000
   4360000   0.174964   0.000000
   4370000   0.174253   0.000000
   4380000   0.174253   0.000000
   4390000   0.174253   0.000000
   4400000   0.174253   0.000000
   4410000   0.173542   0.000000
   4420000   0.172831   0.000000
   4430000   0.172831   0.000000
   4440000   0.172119   0.000000
   4450000   0.172119   0.000000
   4460000   0.172119   0.000000
   4470000   0.172119   0.000000
   4480000   0.172119   0.000000
   4490000   0.171408   0.000000
   4500000   0.171408   0.000000
   4510000   0.170697   0.000000
   4520000   0.170697   0.000000
   4530000   0.170697   0.000000
   4540000   0.170697   0.000000
   4550000   0.169986   0.000000
   4560000   0.169986   0.000000
   4570000   0.169986   0.000000
   4580000   0.169986   0.000000
   4590000   0.169275   0.000000
   4600000   0.169275   0.000000
   4610000   0.169275   0.000000
   4620000   0.169275   0.000000
   4630000   0.169275   0.000000
   4640000   0.167852   0.000000
   4650000   0.167852   0.000000
   4660000   0.167852   0.000000
   4670000   0.167852   0.000000
   4680000   0.167141   0.000000
   4690000   0.167141   0.000000
   4700000   0.166430   0.000000
   4710000   0.166430   0.000000
   4720000   0.166430   0.000000
   4730000   0.165718   0.000000
   4740000   0.165718   0.000000
   4750000   0.165718   0.000000
   4760000   0.165718   0.000000
   4770000   0.165718   0.000000
   4780000   0.165007   0.000000
   4790000   0.165007   0.000000
   4800000   0.165007   0.000000
   4810000   0.165007   0.000000
   4820000   0.165007   0.000000
   4830000   0.165007   0.000000
   4840000   0.165007   0.000000
   4850000   0.165007   0.000000
   4860000   0.165007   0.000000
   4870000   0.165007   0.000000
   4880000   0.165007   0.000000
   4890000   0.164296   0.000000
   4900000   0.164296   0.000000
   4910000   0.164296   0.000000
   4920000   0.164296   0.000000
   4930000   0.164296   0.000000
   4940000   0.164296   0.000000
   4950000   0.164296   0.000000
   4960000   0.164296   0.000000
   4970000   0.164296   0.000000
   4980000   0.164296   0.000000
   4990000   0.163585   0.000000
   5000000   0.163585   0.000000
   5010000   0.163585   0.000000
   5020000   0.163585   0.000000
   5030000   0.163585   0.000000
   5040000   0.163585   0.000000
   5050000   0.162873   0.000000
   5060000   0.162873   0.000000
   5070000   0.162873   0.000000
   5080000   0.162873   0.000000
   5090000   0.162873   0.000000
   5100000   0.162162   0.000000
   5110000   0.162162   0.000000
   5120000   0.162162   0.000000
   5130000   0.161451   0.000000
   5140000   0.161451   0.000000
   5150000   0.161451   0.000000
   5160000   0.161451   0.000000
   5170000   0.161451   0.000000
   5180000   0.161451   0.000000
   5190000   0.161451   0.000000
   5200000   0.161451   0.000000
   5210000   0.161451   0.000000
   5220000   0.161451   0.000000
   5230000   0.161451   0.000000
   5240000   0.161451   0.000000
   5250000   0.160740   0.000000
   5260000   0.160740   0.000000
   5270000   0.160740   0.000000
   5280000   0.160740   0.000000
   5290000   0.160740   0.000000
   5300000   0.160740   0.000000
   5310000   0.160740   0.000000
   5320000   0.160028   0.000000
   5330000   0.160028   0.000000
   5340000   0.160028   0.000000
   5350000   0.159317   0.000000
   5360000   0.158606   0.000000
   5370000   0.157895   0.000000
   5380000   0.157895   0.000000
   5390000   0.157183   0.000000
   5400000   0.157183   0.000000
   5410000   0.157183   0.000000
   5420000   0.157183   0.000000
   5430000   0.157183   0.000000
   5440000   0.156472   0.000000
   5450000   0.156472   0.000000
   5460000   0.155761   0.000000
   5470000   0.155761   0.000000
   5480000   0.155761   0.000000
   5490000   0.155761   0.000000
   5500000   0.155050   0.000000
   5510000   0.155050   0.000000
   5520000   0.154339   0.000000
   5530000   0.154339   0.000000
   5540000   0.154339   0.000000
   5550000   0.154339   0.000000
   5560000   0.153627   0.000000
   5570000   0.153627   0.000000
   5580000   0.153627   0.000000
   5590000   0.153627   0.000000
   5600000   0.153627   0.000000
   5610000   0.153627   0.000000
   5620000   0.153627   0.000000
   5630000   0.153627   0.000000
   5640000   0.153627   0.000000
   5650000   0.152205   0.000000
   5660000   0.152205   0.000000
   5670000   0.151494   0.000000
   5680000   0.150782   0.000000
   5690000   0.150782   0.000000
   5700000   0.150782   0.000000
   5710000   0.150782   0.000000
   5720000   0.149360   0.000000
   5730000   0.149360   0.000000
   5740000   0.149360   0.000000
   5750000   0.149360   0.000000
   5760000   0.149360   0.000000
   5770000   0.149360   0.000000
   5780000   0.149360   0.000000
   5790000   0.148649   0.000000
   5800000   0.148649   0.000000
   5810000   0.148649   0.000000
   5820000   0.148649   0.000000
   5830000   0.148649   0.000000
   5840000   0.148649   0.000000
   5850000   0.148649   0.000000
   5860000   0.147937   0.000000
   5870000   0.147937   0.000000
   5880000   0.147226   0.000000
   5890000   0.146515   0.000000
   5900000   0.146515   0.000000
   5910000   0.145804   0.000000
   5920000   0.145804   0.000000
   5930000   0.144381   0.000000
   5940000   0.144381   0.000000
   5950000   0.144381   0.000000
   5960000   0.143670   0.000000
   5970000   0.143670   0.000000
   5980000   0.143670   0.000000
   5990000   0.142959   0.000000
   6000000   0.142959   0.000000
   6010000   0.142959   0.000000
   6020000   0.142959   0.000000
   6030000   0.142248   0.000000
   6040000   0.141536   0.000000
   6050000   0.140825   0.000000
   6060000   0.140825   0.000000
   6070000   0.140825   0.000000
   6080000   0.140825   0.000000
   6090000   0.140825   0.000000
   6100000   0.140825   0.000000
   6110000   0.140114   0.000000
   6120000   0.139403   0.000000
   6130000   0.138691   0.000000
   6140000   0.137980   0.000000
   6150000   0.137980   0.000000
   6160000   0.137980   0.000000
   6170000   0.137980   0.000000
   6180000   0.137980   0.000000
   6190000   0.137980   0.000000
   6200000   0.137980   0.000000
   6210000   0.137980   0.000000
   6220000   0.137980   0.000000
   6230000   0.137980   0.000000
   6240000   0.137980   0.000000
   6250000   0.137269   0.000000
   6260000   0.137269   0.000000
   6270000   0.137269   0.000000
   6280000   0.137269   0.000000
   6290000   0.137269   0.000000
   6300000   0.137269   0.000000
   6310000   0.137269   0.000000
   6320000   0.137269   0.000000
   6330000   0.137269   0.000000
   6340000   0.137269   0.000000
   6350000   0.137269   0.000000
   6360000   0.137269   0.000000
   6370000   0.137269   0.000000
   6380000   0.137269   0.000000
   6390000   0.137269   0.000000
   6400000   0.137269   0.000000
   6410000   0.137269   0.000000
   6420000   0.137269   0.000000
   6430000   0.136558   0.000000
   6440000   0.135135   0.000000
   6450000   0.135135   0.000000
   6460000   0.135135   0.000000
   6470000   0.135135   0.000000
   6480000   0.135135   0.000000
   6490000   0.135135   0.000000
   6500000   0.135135   0.000000
   6510000   0.135135   0.000000
   6520000   0.135135   0.000000
   6530000   0.134424   0.000000
   6540000   0.134424   0.000000
   6550000   0.134424   0.000000
   6560000   0.134424   0.000000
   6570000   0.134424   0.000000
   6580000   0.134424   0.000000
   6590000   0.134424   0.000000
   6600000   0.133713   0.000000
   6610000   0.133001   0.000000
   6620000   0.132290   0.000000
   6630000   0.131579   0.000000
   6640000   0.131579   0.000000
   6650000   0.131579   0.000000
   6660000   0.131579   0.000000
   6670000   0.131579   0.000000
   6680000   0.130868   0.000000
   6690000   0.130156   0.000000
   6700000   0.130156   0.000000
   6710000   0.130156   0.000000
   6720000   0.130156   0.000000
   6730000   0.130156   0.000000
   6740000   0.130156   0.000000
   6750000   0.130156   0.000000
   6760000   0.130156   0.000000
   6770000   0.130156   0.000000
   6780000   0.130156   0.000000
   6790000   0.130156   0.000000
   6800000   0.130156   0.000000
   6810000   0.130156   0.000000
   6820000   0.130156   0.000000
   6830000   0.130156   0.000000
   6840000   0.130156   0.000000
   6850000   0.130156   0.000000
   6860000   0.130156   0.000000
   6870000   0.129445   0.000000
   6880000   0.129445   0.000000
   6890000   0.128734   0.000000
   6900000   0.128734   0.000000
   6910000   0.128734   0.000000
   6920000   0.128734   0.000000
   6930000   0.128023   0.000000
   6940000   0.128023   0.000000
   6950000   0.128023   0.000000
   6960000   0.127312   0.000000
   6970000   0.126600   0.000000
   6980000   0.126600   0.000000
   6990000   0.126600   0.000000
   7000000   0.125889   0.000000
   7010000   0.125178   0.000000
   7020000   0.125178   0.000000
   7030000   0.125178   0.000000
   7040000   0.125178   0.000000
   7050000   0.125178   0.000000
   7060000   0.125178   0.000000
   7070000   0.125178   0.000000
   7080000   0.125178   0.000000
   7090000   0.124467   0.000000
   7100000   0.124467   0.000000
   7110000   0.124467   0.000000
   7120000   0.124467   0.000000
   7130000   0.124467   0.000000
   7140000   0.124467   0.000000
   7150000   0.124467   0.000000
   7160000   0.124467   0.000000
   7170000   0.123755   0.000000
   7180000   0.123755   0.000000
   7190000   0.123755   0.000000
   7200000   0.123755   0.000000
   7210000   0.123755   0.000000
   7220000   0.123755   0.000000
   7230000   0.123755   0.000000
   7240000   0.123755   0.000000
   7250000   0.123755   0.000000
   7260000   0.123755   0.000000
   7270000   0.123755   0.000000
   7280000   0.123755   0.000000
   7290000   0.123755   0.000000
   7300000   0.123755   0.000000
   7310000   0.123755   0.000000
   7320000   0.123755   0.000000
   7330000   0.123755   0.000000
   7340000   0.123755   0.000000
   7350000   0.123755   0.000000
   7360000   0.123755   0.000000
   7370000   0.123044   0.000000
   7380000   0.123044   0.000000
   7390000   0.123044   0.000000
   7400000   0.123044   0.000000
   7410000   0.123044   0.000000
   7420000   0.123044   0.000000
   7430000   0.123044   0.000000
   7440000   0.123044   0.000000
   7450000   0.123044   0.000000
   7460000   0.123044   0.000000
   7470000   0.122333   0.000000
   7480000   0.122333   0.000000
   7490000   0.122333   0.000000
   7500000   0.122333   0.000000
   7510000   0.122333   0.000000
   7520000   0.122333   0.000000
   7530000   0.122333   0.000000
   7540000   0.122333   0.000000
   7550000   0.121622   0.000000
   7560000   0.121622   0.000000
   7570000   0.121622   0.000000
   7580000   0.121622   0.000000
   7590000   0.121622   0.000000
   7600000   0.121622   0.000000
   7610000   0.121622   0.000000
   7620000   0.121622   0.000000
   7630000   0.121622   0.000000
   7640000   0.121622   0.000000
   7650000   0.121622   0.000000
   7660000   0.121622   0.000000
   7670000   0.121622   0.000000
   7680000   0.120199   0.000000
   7690000   0.120199   0.000000
   7700000   0.120199   0.000000
   7710000   0.120199   0.000000
   7720000   0.120199   0.000000
   7730000   0.120199   0.000000
   7740000   0.120199   0.000000
   7750000   0.120199   0.000000
   7760000   0.120199   0.000000
   7770000   0.120199   0.000000
   7780000   0.120199   0.000000
   7790000   0.120199   0.000000
   7800000   0.120199   0.000000
   7810000   0.120199   0.000000
   7820000   0.120199   0.000000
   7830000   0.120199   0.000000
   7840000   0.119488   0.000000
   7850000   0.119488   0.000000
   7860000   0.119488   0.000000
   7870000   0.119488   0.000000
   7880000   0.119488   0.000000
   7890000   0.119488   0.000000
   7900000   0.119488   0.000000
   7910000   0.119488   0.000000
   7920000   0.118777   0.000000
   7930000   0.118777   0.000000
   7940000   0.118777   0.000000
   7950000   0.118777   0.000000
   7960000   0.118777   0.000000
   7970000   0.118065   0.000000
   7980000   0.118065   0.000000
   7990000   0.118065   0.000000
   8000000   0.118065   0.000000
   8010000   0.116643   0.000000
   8020000   0.115932   0.000000
   8030000   0.115932   0.000000
   8040000   0.115932   0.000000
   8050000   0.115932   0.000000
   8060000   0.115932   0.000000
   8070000   0.115932   0.000000
   8080000   0.115932   0.000000
   8090000   0.115932   0.000000
   8100000   0.115932   0.000000
   8110000   0.115932   0.000000
   8120000   0.115932   0.000000
   8130000   0.115932   0.000000
   8140000   0.115932   0.000000
   8150000   0.115220   0.000000
   8160000   0.115220   0.000000
   8170000   0.114509   0.000000
   8180000   0.114509   0.000000
   8190000   0.114509   0.000000
   8200000   0.113798   0.000000
   8210000   0.113798   0.000000
   8220000   0.113798   0.000000
   8230000   0.113798   0.000000
   8240000   0.113798   0.000000
   8250000   0.113798   0.000000
   8260000   0.113798   0.000000
   8270000   0.113798   0.000000
   8280000   0.113087   0.000000
   8290000   0.113087   0.000000
   8300000   0.113087   0.000000
   8310000   0.113087   0.000000
   8320000   0.113087   0.000000
   8330000   0.113087   0.000000
   8340000   0.113087   0.000000
   8350000   0.113087   0.000000
   8360000   0.113087   0.000000
   8370000   0.113087   0.000000
   8380000   0.113087   0.000000
   8390000   0.113087   0.000000
   8400000   0.113087   0.000000
   8410000   0.113087   0.000000
   8420000   0.113087   0.000000
   8430000   0.113087   0.000000
   8440000   0.113087   0.000000
   8450000   0.113087   0.000000
   8460000   0.113087   0.000000
   8470000   0.113087   0.000000
   8480000   0.113087   0.000000
   8490000   0.113087   0.000000
   8500000   0.113087   0.000000
   8510000   0.113087   0.000000
   8520000   0.113087   0.000000
   8530000   0.113087   0.000000
   8540000   0.113087   0.000000
   8550000   0.113087   0.000000
   8560000   0.113087   0.000000
   8570000   0.113087   0.000000
   8580000   0.113087   0.000000
   8590000   0.113087   0.000000
   8600000   0.113087   0.000000
   8610000   0.113087   0.000000
   8620000   0.110953   0.000000
   8630000   0.110953   0.000000
   8640000   0.110953   0.000000
   8650000   0.110242   0.000000
   8660000   0.110242   0.000000
   8670000   0.109531   0.000000
   8680000   0.109531   0.000000
   8690000   0.108819   0.000000
   8700000   0.108108   0.000000
   8710000   0.108108   0.000000
   8720000   0.107397   0.000000
   8730000   0.107397   0.000000
   8740000   0.107397   0.000000
   8750000   0.107397   0.000000
   8760000   0.107397   0.000000
   8770000   0.107397   0.000000
   8780000   0.107397   0.000000
   8790000   0.107397   0.000000
   8800000   0.107397   0.000000
   8810000   0.107397   0.000000
   8820000   0.107397   0.000000
   8830000   0.107397   0.000000
   8840000   0.107397   0.000000
   8850000   0.107397   0.000000
   8860000   0.107397   0.000000
   8870000   0.106686   0.000000
   8880000   0.106686   0.000000
   8890000   0.106686   0.000000
   8900000   0.106686   0.000000
   8910000   0.105974   0.000000
   8920000   0.105974   0.000000
   8930000   0.105974   0.000000
   8940000   0.105974   0.000000
   8950000   0.105974   0.000000
   8960000   0.105974   0.000000
   8970000   0.105974   0.000000
   8980000   0.105974   0.000000
   8990000   0.105974   0.000000
   9000000   0.105974   0.000000
   9010000   0.105974   0.000000
   9020000   0.105263   0.000000
   9030000   0.105263   0.000000
   9040000   0.105263   0.000000
   9050000   0.105263   0.000000
   9060000   0.105263   0.000000
   9070000   0.104552   0.000000
   9080000   0.104552   0.000000
   9090000   0.104552   0.000000
   9100000   0.104552   0.000000
   9110000   0.104552   0.000000
   9120000   0.104552   0.000000
   9130000   0.104552   0.000000
   9140000   0.104552   0.000000
   9150000   0.103841   0.000000
   9160000   0.103841   0.000000
   9170000   0.103841   0.000000
   9180000   0.103841   0.000000
   9190000   0.103841   0.000000
   9200000   0.103841   0.000000
   9210000   0.103841   0.000000
   9220000   0.103841   0.000000
   9230000   0.103841   0.000000
   9240000   0.103841   0.000000
   9250000   0.103841   0.000000
   9260000   0.103841   0.000000
   9270000   0.103841   0.000000
   9280000   0.103129   0.000000
   9290000   0.103129   0.000000
   9300000   0.103129   0.000000
   9310000   0.103129   0.000000
   9320000   0.103129   0.000000
   9330000   0.103129   0.000000
   9340000   0.103129   0.000000
   9350000   0.103129   0.000000
   9360000   0.103129   0.000000
   9370000   0.103129   0.000000
   9380000   0.103129   0.000000
   9390000   0.102418   0.000000
   9400000   0.102418   0.000000
   9410000   0.102418   0.000000
   9420000   0.102418   0.000000
   9430000   0.102418   0.000000
   9440000   0.102418   0.000000
   9450000   0.101707   0.000000
   9460000   0.101707   0.000000
   9470000   0.100996   0.000000
   9480000   0.100996   0.000000
   9490000   0.100996   0.000000
   9500000   0.100996   0.000000
   9510000   0.100996   0.000000
   9520000   0.100996   0.000000
   9530000   0.100996   0.000000
   9540000   0.100996   0.000000
   9550000   0.100996   0.000000
   9560000   0.100996   0.000000
   9570000   0.100996   0.000000
   9580000   0.100996   0.000000
   9590000   0.100996   0.000000
   9600000   0.100284   0.000000
   9610000   0.099573   0.000000
   9620000   0.099573   0.000000
   9630000   0.099573   0.000000
   9640000   0.098862   0.000000
   9650000   0.098151   0.000000
   9660000   0.098151   0.000000
   9670000   0.098151   0.000000
   9680000   0.098151   0.000000
   9690000   0.098151   0.000000
   9700000   0.098151   0.000000
   9710000   0.098151   0.000000
   9720000   0.098151   0.000000
   9730000   0.098151   0.000000
   9740000   0.097440   0.000000
   9750000   0.097440   0.000000
   9760000   0.096728   0.000000
   9770000   0.096728   0.000000
   9780000   0.096728   0.000000
   9790000   0.096728   0.000000
   9800000   0.096728   0.000000
   9810000   0.096728   0.000000
   9820000   0.096017   0.000000
   9830000   0.096017   0.000000
   9840000   0.094595   0.000000
   9850000   0.094595   0.000000
   9860000   0.094595   0.000000
   9870000   0.094595   0.000000
   9880000   0.093883   0.000000
   9890000   0.093883   0.000000
   9900000   0.093172   0.000000
   9910000   0.093172   0.000000
   9920000   0.093172   0.000000
   9930000   0.093172   0.000000
   9940000   0.093172   0.000000
   9950000   0.093172   0.000000
   9960000   0.093172   0.000000
   9970000   0.093172   0.000000
   9980000   0.093172   0.000000
   9990000   0.093172   0.000000
  10000000   0.093172   0.000000
  10010000   0.093172   0.000000
  10020000   0.093172   0.000000
  10030000   0.093172   0.000000
  10040000   0.093172   0.000000
  10050000   0.092461   0.000000
  10060000   0.092461   0.000000
  10070000   0.092461   0.000000
  10080000   0.092461   0.000000
  10090000   0.092461   0.000000
  10100000   0.092461   0.000000
  10110000   0.092461   0.000000
  10120000   0.092461   0.000000
  10130000   0.092461   0.000000
  10140000   0.092461   0.000000
  10150000   0.092461   0.000000
  10160000   0.092461   0.000000
  10170000   0.092461   0.000000
  10180000   0.092461   0.000000
  10190000   0.092461   0.000000
  10200000   0.092461   0.000000
  10210000   0.092461   0.000000
  10220000   0.092461   0.000000
  10230000   0.092461   0.000000
  10240000   0.092461   0.000000
  10250000   0.092461   0.000000
  10260000   0.091750   0.000000
  10270000   0.091750   0.000000
  10280000   0.091750   0.000000
  10290000   0.091750   0.000000
  10300000   0.091750   0.000000
  10310000   0.091750   0.000000
  10320000   0.091038   0.000000
  10330000   0.091038   0.000000
  10340000   0.091038   0.000000
  10350000   0.091038   0.000000
  10360000   0.091038   0.000000
  10370000   0.091038   0.000000
  10380000   0.091038   0.000000
  10390000   0.091038   0.000000
  10400000   0.091038   0.000000
  10410000   0.091038   0.000000
  10420000   0.091038   0.000000
  10430000   0.090327   0.000000
  10440000   0.090327   0.000000
  10450000   0.090327   0.000000
  10460000   0.090327   0.000000
  10470000   0.090327   0.000000
  10480000   0.090327   0.000000
  10490000   0.090327   0.000000
  10500000   0.090327   0.000000
  10510000   0.089616   0.000000
  10520000   0.089616   0.000000
  10530000   0.089616   0.000000
  10540000   0.089616   0.000000
  10550000   0.089616   0.000000
  10560000   0.089616   0.000000
  10570000   0.089616   0.000000
  10580000   0.089616   0.000000
  10590000   0.089616   0.000000
  10600000   0.089616   0.000000
  10610000   0.089616   0.000000
  10620000   0.089616   0.000000
  10630000   0.089616   0.000000
  10640000   0.089616   0.000000
  10650000   0.089616   0.000000
  10660000   0.089616   0.000000
  10670000   0.089616   0.000000
  10680000   0.089616   0.000000
  10690000   0.089616   0.000000
  10700000   0.089616   0.000000
  10710000   0.089616   0.000000
  10720000   0.089616   0.000000
  10730000   0.089616   0.000000
  10740000   0.089616   0.000000
  10750000   0.089616   0.000000
  10760000   0.089616   0.000000
  10770000   0.089616   0.000000
  10780000   0.089616   0.000000
  10790000   0.088905   0.000000
  10800000   0.088905   0.000000
  10810000   0.088905   0.000000
  10820000   0.088905   0.000000
  10830000   0.088905   0.000000
  10840000   0.088905   0.000000
  10850000   0.088905   0.000000
  10860000   0.088905   0.000000
  10870000   0.088905   0.000000
  10880000   0.088905   0.000000
  10890000   0.088905   0.000000
  10900000   0.088905   0.000000
  10910000   0.088905   0.000000
  10920000   0.088905   0.000000
  10930000   0.088905   0.000000
  10940000   0.088905   0.000000
  10950000   0.088905   0.000000
  10960000   0.088905   0.000000
  10970000   0.088905   0.000000
  10980000   0.088905   0.000000
  10990000   0.088193   0.000000
  11000000   0.088193   0.000000
  11010000   0.088193   0.000000
  11020000   0.088193   0.000000
  11030000   0.087482   0.000000
  11040000   0.087482   0.000000
  11050000   0.087482   0.000000
  11060000   0.087482   0.000000
  11070000   0.087482   0.000000
  11080000   0.087482   0.000000
  11090000   0.087482   0.000000
  11100000   0.087482   0.000000
  11110000   0.087482   0.000000
  11120000   0.087482   0.000000
  11130000   0.087482   0.000000
  11140000   0.087482   0.000000
  11150000   0.087482   0.000000
  11160000   0.087482   0.000000
  11170000   0.087482   0.000000
  11180000   0.087482   0.000000
  11190000   0.087482   0.000000
  11200000   0.086771   0.000000
  11210000   0.086771   0.000000
  11220000   0.086771   0.000000
  11230000   0.086771   0.000000
  11240000   0.086771   0.000000
  11250000   0.086771   0.000000
  11260000   0.086771   0.000000
  11270000   0.086060   0.000000
  11280000   0.086060   0.000000
  11290000   0.086060   0.000000
  11300000   0.086060   0.000000
  11310000   0.086060   0.000000
  11320000   0.086060   0.000000
  11330000   0.086060   0.000000
  11340000   0.086060   0.000000
  11350000   0.085349   0.000000
  11360000   0.085349   0.000000
  11370000   0.085349   0.000000
  11380000   0.085349   0.000000
  11390000   0.085349   0.000000
  11400000   0.084637   0.000000
  11410000   0.084637   0.000000
  11420000   0.084637   0.000000
  11430000   0.083926   0.000000
  11440000   0.083926   0.000000
  11450000   0.083926   0.000000
  11460000   0.083215   0.000000
  11470000   0.083215   0.000000
  11480000   0.083215   0.000000
  11490000   0.083215   0.000000
  11500000   0.083215   0.000000
  11510000   0.083215   0.000000
  11520000   0.083215   0.000000
  11530000   0.083215   0.000000
  11540000   0.083215   0.000000
  11550000   0.083215   0.000000
  11560000   0.083215   0.000000
  11570000   0.083215   0.000000
  11580000   0.083215   0.000000
  11590000   0.083215   0.000000
  11600000   0.083215   0.000000
  11610000   0.083215   0.000000
  11620000   0.083215   0.000000
  11630000   0.083215   0.000000
  11640000   0.083215   0.000000
  11650000   0.083215   0.000000
  11660000   0.083215   0.000000
  11670000   0.083215   0.000000
  11680000   0.083215   0.000000
  11690000   0.083215   0.000000
  11700000   0.083215   0.000000
  11710000   0.083215   0.000000
  11720000   0.083215   0.000000
  11730000   0.083215   0.000000
  11740000   0.083215   0.000000
  11750000   0.083215   0.000000
  11760000   0.083215   0.000000
  11770000   0.083215   0.000000
  11780000   0.083215   0.000000
  11790000   0.083215   0.000000
  11800000   0.083215   0.000000
  11810000   0.083215   0.000000
  11820000   0.083215   0.000000
  11830000   0.083215   0.000000
  11840000   0.083215   0.000000
  11850000   0.083215   0.000000
  11860000   0.083215   0.000000
  11870000   0.083215   0.000000
  11880000   0.083215   0.000000
  11890000   0.083215   0.000000
  11900000   0.083215   0.000000
  11910000   0.082504   0.000000
  11920000   0.082504   0.000000
  11930000   0.082504   0.000000
  11940000   0.081792   0.000000
  11950000   0.081792   0.000000
  11960000   0.081792   0.000000
  11970000   0.081081   0.000000
  11980000   0.081081   0.000000
  11990000   0.081081   0.000000
  12000000   0.081081   0.000000
  12010000   0.081081   0.000000
  12020000   0.081081   0.000000
  12030000   0.081081   0.000000
  12040000   0.081081   0.000000
  12050000   0.081081   0.000000
  12060000   0.081081   0.000000
  12070000   0.081081   0.000000
  12080000   0.081081   0.000000
  12090000   0.081081   0.000000
  12100000   0.081081   0.000000
  12110000   0.081081   0.000000
  12120000   0.081081   0.000000
  12130000   0.080370   0.000000
  12140000   0.080370   0.000000
  12150000   0.079659   0.000000
  12160000   0.079659   0.000000
  12170000   0.079659   0.000000
  12180000   0.079659   0.000000
  12190000   0.078947   0.000000
  12200000   0.078947   0.000000
  12210000   0.078947   0.000000
  12220000   0.078236   0.000000
  12230000   0.078236   0.000000
  12240000   0.077525   0.000000
  12250000   0.077525   0.000000
  12260000   0.077525   0.000000
  12270000   0.077525   0.000000
  12280000   0.077525   0.000000
  12290000   0.077525   0.000000
  12300000   0.077525   0.000000
  12310000   0.077525   0.000000
  12320000   0.077525   0.000000
  12330000   0.076814   0.000000
  12340000   0.076814   0.000000
  12350000   0.076814   0.000000
  12360000   0.076814   0.000000
  12370000   0.076814   0.000000
  12380000   0.076814   0.000000
  12390000   0.076814   0.000000
  12400000   0.076102   0.000000
  12410000   0.076102   0.000000
  12420000   0.076102   0.000000
  12430000   0.076102   0.000000
  12440000   0.076102   0.000000
  12450000   0.076102   0.000000
  12460000   0.076102   0.000000
  12470000   0.076102   0.000000
  12480000   0.075391   0.000000
  12490000   0.074680   0.000000
  12500000   0.073969   0.000000
  12510000   0.073969   0.000000
  12520000   0.073969   0.000000
  12530000   0.073969   0.000000
  12540000   0.073969   0.000000
  12550000   0.073969   0.000000
  12560000   0.073969   0.000000
  12570000   0.073257   0.000000
  12580000   0.073257   0.000000
  12590000   0.072546   0.000000
  12600000   0.072546   0.000000
  12610000   0.072546   0.000000
  12620000   0.072546   0.000000
  12630000   0.072546   0.000000
  12640000   0.072546   0.000000
  12650000   0.072546   0.000000
  12660000   0.072546   0.000000
  12670000   0.072546   0.000000
  12680000   0.072546   0.000000
  12690000   0.072546   0.000000
  12700000   0.072546   0.000000
  12710000   0.072546   0.000000
  12720000   0.071835   0.000000
  12730000   0.071835   0.000000
  12740000   0.071835   0.000000
  12750000   0.071835   0.000000
  12760000   0.071835   0.000000
  12770000   0.071835   0.000000
  12780000   0.071835   0.000000
  12790000   0.071124   0.000000
  12800000   0.071124   0.000000
  12810000   0.071124   0.000000
  12820000   0.071124   0.000000
  12830000   0.071124   0.000000
  12840000   0.071124   0.000000
  12850000   0.071124   0.000000
  12860000   0.071124   0.000000
  12870000   0.071124   0.000000
  12880000   0.071124   0.000000
  12890000   0.071124   0.000000
  12900000   0.071124   0.000000
  12910000   0.071124   0.000000
  12920000   0.071124   0.000000
  12930000   0.071124   0.000000
  12940000   0.071124   0.000000
  12950000   0.071124   0.000000
  12960000   0.071124   0.000000
  12970000   0.071124   0.000000
  12980000   0.071124   0.000000
  12990000   0.071124   0.000000
  13000000   0.071124   0.000000
  13010000   0.071124   0.000000
  13020000   0.071124   0.000000
  13030000   0.071124   0.000000
  13040000   0.071124   0.000000
  13050000   0.071124   0.000000
  13060000   0.071124   0.000000
  13070000   0.071124   0.000000
  13080000   0.071124   0.000000
  13090000   0.071124   0.000000
  13100000   0.071124   0.000000
  13110000   0.071124   0.000000
  13120000   0.071124   0.000000
  13130000   0.071124   0.000000
  13140000   0.071124   0.000000
  13150000   0.071124   0.000000
  13160000   0.071124   0.000000
  13170000   0.071124   0.000000
  13180000   0.071124   0.000000
  13190000   0.071124   0.000000
  13200000   0.071124   0.000000
  13210000   0.071124   0.000000
  13220000   0.070413   0.000000
  13230000   0.070413   0.000000
  13240000   0.070413   0.000000
  13250000   0.070413   0.000000
  13260000   0.070413   0.000000
  13270000   0.070413   0.000000
  13280000   0.070413   0.000000
  13290000   0.070413   0.000000
  13300000   0.070413   0.000000
  13310000   0.070413   0.000000
  13320000   0.070413   0.000000
  13330000   0.070413   0.000000
  13340000   0.069701   0.000000
  13350000   0.069701   0.000000
  13360000   0.069701   0.000000
  13370000   0.069701   0.000000
  13380000   0.069701   0.000000
  13390000   0.069701   0.000000
  13400000   0.069701   0.000000
  13410000   0.069701   0.000000
  13420000   0.069701   0.000000
  13430000   0.069701   0.000000
  13440000   0.069701   0.000000
  13450000   0.069701   0.000000
  13460000   0.069701   0.000000
  13470000   0.069701   0.000000
  13480000   0.069701   0.000000
  13490000   0.069701   0.000000
  13500000   0.069701   0.000000
  13510000   0.069701   0.000000
  13520000   0.069701   0.000000
  13530000   0.069701   0.000000
  13540000   0.069701   0.000000
  13550000   0.069701   0.000000
  13560000   0.069701   0.000000
  13570000   0.069701   0.000000
  13580000   0.069701   0.000000
  13590000   0.069701   0.000000
  13600000   0.069701   0.000000
  13610000   0.069701   0.000000
  13620000   0.069701   0.000000
  13630000   0.069701   0.000000
  13640000   0.069701   0.000000
  13650000   0.069701   0.000000
  13660000   0.069701   0.000000
  13670000   0.069701   0.000000
  13680000   0.069701   0.000000
  13690000   0.069701   0.000000
  13700000   0.069701   0.000000
  13710000   0.069701   0.000000
  13720000   0.069701   0.000000
  13730000   0.069701   0.000000
  13740000   0.069701   0.000000
  13750000   0.069701   0.000000
  13760000   0.069701   0.000000
  13770000   0.069701   0.000000
  13780000   0.069701   0.000000
  13790000   0.069701   0.000000
  13800000   0.069701   0.000000
  13810000   0.068990   0.000000
  13820000   0.068279   0.000000
  13830000   0.068279   0.000000
  13840000   0.068279   0.000000
  13850000   0.068279   0.000000
  13860000   0.068279   0.000000
  13870000   0.068279   0.000000
  13880000   0.068279   0.000000
  13890000   0.068279   0.000000
  13900000   0.068279   0.000000
  13910000   0.068279   0.000000
  13920000   0.068279   0.000000
  13930000   0.068279   0.000000
  13940000   0.068279   0.000000
  13950000   0.067568   0.000000
  13960000   0.067568   0.000000
  13970000   0.067568   0.000000
  13980000   0.067568   0.000000
  13990000   0.067568   0.000000
  14000000   0.067568   0.000000
  14010000   0.067568   0.000000
  14020000   0.067568   0.000000
  14030000   0.067568   0.000000
  14040000   0.066856   0.000000
  14050000   0.066856   0.000000
  14060000   0.066856   0.000000
  14070000   0.066856   0.000000
  14080000   0.066856   0.000000
  14090000   0.066856   0.000000
  14100000   0.066145   0.000000
  14110000   0.066145   0.000000
  14120000   0.066145   0.000000
  14130000   0.066145   0.000000
  14140000   0.065434   0.000000
  14150000   0.065434   0.000000
  14160000   0.065434   0.000000
  14170000   0.065434   0.000000
  14180000   0.065434   0.000000
  14190000   0.064723   0.000000
  14200000   0.064723   0.000000
  14210000   0.064011   0.000000
  14220000   0.064011   0.000000
  14230000   0.064011   0.000000
  14240000   0.063300   0.000000
  14250000   0.063300   0.000000
  14260000   0.063300   0.000000
  14270000   0.063300   0.000000
  14280000   0.063300   0.000000
  14290000   0.063300   0.000000
  14300000   0.063300   0.000000
  14310000   0.063300   0.000000
  14320000   0.063300   0.000000
  14330000   0.063300   0.000000
  14340000   0.063300   0.000000
  14350000   0.062589   0.000000
  14360000   0.062589   0.000000
  14370000   0.062589   0.000000
  14380000   0.062589   0.000000
  14390000   0.062589   0.000000
  14400000   0.062589   0.000000
  14410000   0.061878   0.000000
  14420000   0.061878   0.000000
  14430000   0.061878   0.000000
  14440000   0.061878   0.000000
  14450000   0.061878   0.000000
  14460000   0.061878   0.000000
  14470000   0.061878   0.000000
  14480000   0.061878   0.000000
  14490000   0.061878   0.000000
  14500000   0.061878   0.000000
  14510000   0.061878   0.000000
  14520000   0.061878   0.000000
  14530000   0.061878   0.000000
  14540000   0.061878   0.000000
  14550000   0.061166   0.000000
  14560000   0.061166   0.000000
  14570000   0.061166   0.000000
  14580000   0.061166   0.000000
  14590000   0.061166   0.000000
  14600000   0.061166   0.000000
  14610000   0.061166   0.000000
  14620000   0.061166   0.000000
  14630000   0.061166   0.000000
  14640000   0.061166   0.000000
  14650000   0.061166   0.000000
  14660000   0.061166   0.000000
  14670000   0.061166   0.000000
  14680000   0.061166   0.000000
  14690000   0.061166   0.000000
  14700000   0.061166   0.000000
  14710000   0.060455   0.000000
  14720000   0.060455   0.000000
  14730000   0.060455   0.000000
  14740000   0.059744   0.000000
  14750000   0.059744   0.000000
  14760000   0.059744   0.000000
  14770000   0.059744   0.000000
  14780000   0.059744   0.000000
  14790000   0.059744   0.000000
  14800000   0.059744   0.000000
  14810000   0.059744   0.000000
  14820000   0.059033   0.000000
  14830000   0.059033   0.000000
  14840000   0.059033   0.000000
  14850000   0.059033   0.000000
  14860000   0.058321   0.000000
  14870000   0.058321   0.000000
  14880000   0.058321   0.000000
  14890000   0.058321   0.000000
  14900000   0.058321   0.000000
  14910000   0.058321   0.000000
  14920000   0.058321   0.000000
  14930000   0.058321   0.000000
  14940000   0.058321   0.000000
  14950000   0.057610   0.000000
  14960000   0.057610   0.000000
  14970000   0.057610   0.000000
  14980000   0.057610   0.000000
  14990000   0.057610   0.000000
  15000000   0.057610   0.000000
  15010000   0.057610   0.000000
  15020000   0.057610   0.000000
  15030000   0.057610   0.000000
  15040000   0.057610   0.000000
  15050000   0.056899   0.000000
  15060000   0.056188   0.000000
  15070000   0.056188   0.000000
  15080000   0.056188   0.000000
  15090000   0.056188   0.000000
  15100000   0.055477   0.000000
  15110000   0.055477   0.000000
  15120000   0.055477   0.000000
  15130000   0.055477   0.000000
  15140000   0.055477   0.000000
  15150000   0.055477   0.000000
  15160000   0.055477   0.000000
  15170000   0.055477   0.000000
  15180000   0.054765   0.000000
  15190000   0.054765   0.000000
  15200000   0.054765   0.000000
  15210000   0.054765   0.000000
  15220000   0.054765   0.000000
  15230000   0.054765   0.000000
  15240000   0.054765   0.000000
  15250000   0.054765   0.000000
  15260000   0.054765   0.000000
  15270000   0.054765   0.000000
  15280000   0.054054   0.000000
  15290000   0.054054   0.000000
  15300000   0.054054   0.000000
  15310000   0.054054   0.000000
  15320000   0.053343   0.000000
  15330000   0.053343   0.000000
  15340000   0.053343   0.000000
  15350000   0.053343   0.000000
  15360000   0.053343   0.000000
  15370000   0.053343   0.000000
  15380000   0.053343   0.000000
  15390000   0.053343   0.000000
  15400000   0.053343   0.000000
  15410000   0.053343   0.000000
  15420000   0.053343   0.000000
  15430000   0.053343   0.000000
  15440000   0.053343   0.000000
  15450000   0.053343   0.000000
  15460000   0.053343   0.000000
  15470000   0.053343   0.000000
  15480000   0.053343   0.000000
  15490000   0.053343   0.000000
  15500000   0.053343   0.000000
  15510000   0.053343   0.000000
  15520000   0.053343   0.000000
  15530000   0.053343   0.000000
  15540000   0.053343   0.000000
  15550000   0.053343   0.000000
  15560000   0.053343   0.000000
  15570000   0.053343   0.000000
  15580000   0.053343   0.000000
  15590000   0.053343   0.000000
  15600000   0.053343   0.000000
  15610000   0.053343   0.000000
  15620000   0.053343   0.000000
  15630000   0.053343   0.000000
  15640000   0.053343   0.000000
  15650000   0.053343   0.000000
  15660000   0.052632   0.000000
  15670000   0.052632   0.000000
  15680000   0.052632   0.000000
  15690000   0.052632   0.000000
  15700000   0.052632   0.000000
  15710000   0.052632   0.000000
  15720000   0.052632   0.000000
  15730000   0.052632   0.000000
  15740000   0.052632   0.000000
  15750000   0.052632   0.000000
  15760000   0.052632   0.000000
  15770000   0.052632   0.000000
  15780000   0.051920   0.000000
  15790000   0.051920   0.000000
  15800000   0.051920   0.000000
  15810000   0.051920   0.000000
  15820000   0.051920   0.000000
  15830000   0.051920   0.000000
  15840000   0.051920   0.000000
  15850000   0.051920   0.000000
  15860000   0.051920   0.000000
  15870000   0.051920   0.000000
  15880000   0.051920   0.000000
  15890000   0.051209   0.000000
  15900000   0.051209   0.000000
  15910000   0.051209   0.000000
  15920000   0.050498   0.000000
  15930000   0.050498   0.000000
  15940000   0.050498   0.000000
  15950000   0.050498   0.000000
  15960000   0.050498   0.000000
  15970000   0.050498   0.000000
  15980000   0.050498   0.000000
  15990000   0.050498   0.000000
  16000000   0.050498   0.000000
  16010000   0.050498   0.000000
  16020000   0.050498   0.000000
  16030000   0.050498   0.000000
  16040000   0.050498   0.000000
  16050000   0.050498   0.000000
  16060000   0.049787   0.000000
  16070000   0.049787   0.000000
  16080000   0.049787   0.000000
  16090000   0.049787   0.000000
  16100000   0.049787   0.000000
  16110000   0.049787   0.000000
  16120000   0.049075   0.000000
  16130000   0.049075   0.000000
  16140000   0.049075   0.000000
  16150000   0.049075   0.000000
  16160000   0.049075   0.000000
  16170000   0.049075   0.000000
  16180000   0.049075   0.000000
  16190000   0.049075   0.000000
  16200000   0.049075   0.000000
  16210000   0.049075   0.000000
  16220000   0.049075   0.000000
  16230000   0.049075   0.000000
  16240000   0.049075   0.000000
  16250000   0.049075   0.000000
  16260000   0.049075   0.000000
  16270000   0.049075   0.000000
  16280000   0.049075   0.000000
  16290000   0.049075   0.000000
  16300000   0.049075   0.000000
  16310000   0.049075   0.000000
  16320000   0.049075   0.000000
  16330000   0.049075   0.000000
  16340000   0.049075   0.000000
  16350000   0.049075   0.000000
  16360000   0.049075   0.000000
  16370000   0.049075   0.000000
  16380000   0.049075   0.000000
  16390000   0.049075   0.000000
  16400000   0.049075   0.000000
  16410000   0.049075   0.000000
  16420000   0.049075   0.000000
  16430000   0.049075   0.000000
  16440000   0.048364   0.000000
  16450000   0.048364   0.000000
  16460000   0.048364   0.000000
  16470000   0.048364   0.000000
  16480000   0.048364   0.000000
  16490000   0.048364   0.000000
  16500000   0.048364   0.000000
  16510000   0.048364   0.000000
  16520000   0.048364   0.000000
  16530000   0.048364   0.000000
  16540000   0.048364   0.000000
  16550000   0.048364   0.000000
  16560000   0.048364   0.000000
  16570000   0.048364   0.000000
  16580000   0.048364   0.000000
  16590000   0.048364   0.000000
  16600000   0.048364   0.000000
  16610000   0.048364   0.000000
  16620000   0.048364   0.000000
  16630000   0.047653   0.000000
  16640000   0.047653   0.000000
  16650000   0.047653   0.000000
  16660000   0.047653   0.000000
  16670000   0.047653   0.000000
  16680000   0.047653   0.000000
  16690000   0.047653   0.000000
  16700000   0.047653   0.000000
  16710000   0.047653   0.000000
  16720000   0.047653   0.000000
  16730000   0.047653   0.000000
  16740000   0.047653   0.000000
  16750000   0.047653   0.000000
  16760000   0.047653   0.000000
  16770000   0.047653   0.000000
  16780000   0.047653   0.000000
  16790000   0.047653   0.000000
  16800000   0.047653   0.000000
  16810000   0.047653   0.000000
  16820000   0.047653   0.000000
  16830000   0.046942   0.000000
  16840000   0.046942   0.000000
  16850000   0.046942   0.000000
  16860000   0.046942   0.000000
  16870000   0.046942   0.000000
  16880000   0.046942   0.000000
  16890000   0.046942   0.000000
  16900000   0.046942   0.000000
  16910000   0.046942   0.000000
  16920000   0.046942   0.000000
  16930000   0.046942   0.000000
  16940000   0.046942   0.000000
  16950000   0.046942   0.000000
  16960000   0.046942   0.000000
  16970000   0.046942   0.000000
  16980000   0.046942   0.000000
  16990000   0.046942   0.000000
  17000000   0.046942   0.000000
  17010000   0.046942   0.000000
  17020000   0.046942   0.000000
  17030000   0.046942   0.000000
  17040000   0.046942   0.000000
  17050000   0.046942   0.000000
  17060000   0.046942   0.000000
  17070000   0.046942   0.000000
  17080000   0.046942   0.000000
  17090000   0.046942   0.000000
  17100000   0.046942   0.000000
  17110000   0.046942   0.000000
  17120000   0.046942   0.000000
  17130000   0.046942   0.000000
  17140000   0.046942   0.000000
  17150000   0.046942   0.000000
  17160000   0.046942   0.000000
  17170000   0.046942   0.000000
  17180000   0.046942   0.000000
  17190000   0.046942   0.000000
  17200000   0.046230   0.000000
  17210000   0.046230   0.000000
  17220000   0.046230   0.000000
  17230000   0.045519   0.000000
  17240000   0.045519   0.000000
  17250000   0.045519   0.000000
  17260000   0.045519   0.000000
  17270000   0.045519   0.000000
  17280000   0.045519   0.000000
  17290000   0.045519   0.000000
  17300000   0.045519   0.000000
  17310000   0.045519   0.000000
  17320000   0.045519   0.000000
  17330000   0.045519   0.000000
  17340000   0.045519   0.000000
  17350000   0.045519   0.000000
  17360000   0.045519   0.000000
  17370000   0.045519   0.000000
  17380000   0.045519   0.000000
  17390000   0.045519   0.000000
  17400000   0.045519   0.000000
  17410000   0.045519   0.000000
  17420000   0.045519   0.000000
  17430000   0.045519   0.000000
  17440000   0.045519   0.000000
  17450000   0.045519   0.000000
  17460000   0.045519   0.000000
  17470000   0.045519   0.000000
  17480000   0.045519   0.000000
  17490000   0.045519   0.000000
  17500000   0.045519   0.000000
  17510000   0.045519   0.000000
  17520000   0.045519   0.000000
  17530000   0.045519   0.000000
  17540000   0.045519   0.000000
  17550000   0.045519   0.000000
  17560000   0.045519   0.000000
  17570000   0.045519   0.000000
  17580000   0.045519   0.000000
  17590000   0.045519   0.000000
  17600000   0.045519   0.000000
  17610000   0.045519   0.000000
  17620000   0.045519   0.000000
  17630000   0.045519   0.000000
  17640000   0.045519   0.000000
  17650000   0.045519   0.000000
  17660000   0.045519   0.000000
  17670000   0.045519   0.000000
  17680000   0.045519   0.000000
  17690000   0.045519   0.000000
  17700000   0.045519   0.000000
  17710000   0.045519   0.000000
  17720000   0.045519   0.000000
  17730000   0.045519   0.000000
  17740000   0.045519   0.000000
  17750000   0.045519   0.000000
  17760000   0.045519   0.000000
  17770000   0.045519   0.000000
  17780000   0.045519   0.000000
  17790000   0.045519   0.000000
  17800000   0.044808   0.000000
  17810000   0.044808   0.000000
  17820000   0.044808   0.000000
  17830000   0.044808   0.000000
  17840000   0.044808   0.000000
  17850000   0.044808   0.000000
  17860000   0.044097   0.000000
  17870000   0.044097   0.000000
  17880000   0.044097   0.000000
  17890000   0.044097   0.000000
  17900000   0.044097   0.000000
  17910000   0.044097   0.000000
  17920000   0.044097   0.000000
  17930000   0.044097   0.000000
  17940000   0.044097   0.000000
  17950000   0.044097   0.000000
  17960000   0.044097   0.000000
  17970000   0.044097   0.000000
  17980000   0.044097   0.000000
  17990000   0.044097   0.000000
  18000000   0.044097   0.000000
  18010000   0.044097   0.000000
  18020000   0.044097   0.000000
  18030000   0.044097   0.000000
  18040000   0.044097   0.000000
  18050000   0.044097   0.000000
  18060000   0.044097   0.000000
  18070000   0.044097   0.000000
  18080000   0.044097   0.000000
  18090000   0.044097   0.000000
  18100000   0.044097   0.000000
  18110000   0.044097   0.000000
  18120000   0.044097   0.000000
  18130000   0.044097   0.000000
  18140000   0.044097   0.000000
  18150000   0.044097   0.000000
  18160000   0.044097   0.000000
  18170000   0.044097   0.000000
  18180000   0.044097   0.000000
  18190000   0.044097   0.000000
  18200000   0.044097   0.000000
  18210000   0.044097   0.000000
  18220000   0.044097   0.000000
  18230000   0.044097   0.000000
  18240000   0.044097   0.000000
  18250000   0.044097   0.000000
  18260000   0.044097   0.000000
  18270000   0.044097   0.000000
  18280000   0.044097   0.000000
  18290000   0.042674   0.000000
  18300000   0.042674   0.000000
  18310000   0.042674   0.000000
  18320000   0.042674   0.000000
  18330000   0.042674   0.000000
  18340000   0.042674   0.000000
  18350000   0.042674   0.000000
  18360000   0.042674   0.000000
  18370000   0.042674   0.000000
  18380000   0.042674   0.000000
  18390000   0.042674   0.000000
  18400000   0.042674   0.000000
  18410000   0.042674   0.000000
  18420000   0.042674   0.000000
  18430000   0.042674   0.000000
  18440000   0.042674   0.000000
  18450000   0.042674   0.000000
  18460000   0.042674   0.000000
  18470000   0.042674   0.000000
  18480000   0.042674   0.000000
  18490000   0.042674   0.000000
  18500000   0.042674   0.000000
  18510000   0.042674   0.000000
  18520000   0.042674   0.000000
  18530000   0.042674   0.000000
  18540000   0.042674   0.000000
  18550000   0.042674   0.000000
  18560000   0.042674   0.000000
  18570000   0.042674   0.000000
  18580000   0.041963   0.000000
  18590000   0.041963   0.000000
  18600000   0.041963   0.000000
  18610000   0.041963   0.000000
  18620000   0.041963   0.000000
  18630000   0.041963   0.000000
  18640000   0.041963   0.000000
  18650000   0.041963   0.000000
  18660000   0.041963   0.000000
  18670000   0.041963   0.000000
  18680000   0.041963   0.000000
  18690000   0.041963   0.000000
  18700000   0.041963   0.000000
  18710000   0.041963   0.000000
  18720000   0.041963   0.000000
  18730000   0.041963   0.000000
  18740000   0.041963   0.000000
  18750000   0.041963   0.000000
  18760000   0.041963   0.000000
  18770000   0.041963   0.000000
  18780000   0.041963   0.000000
  18790000   0.041963   0.000000
  18800000   0.041963   0.000000
  18810000   0.041963   0.000000
  18820000   0.041963   0.000000
  18830000   0.041963   0.000000
  18840000   0.041963   0.000000
  18850000   0.041963   0.000000
  18860000   0.041963   0.000000
  18870000   0.041963   0.000000
  18880000   0.041963   0.000000
  18890000   0.041963   0.000000
  18900000   0.041963   0.000000
  18910000   0.041963   0.000000
  18920000   0.041963   0.000000
  18930000   0.041963   0.000000
  18940000   0.041963   0.000000
  18950000   0.041963   0.000000
  18960000   0.041252   0.000000
  18970000   0.041252   0.000000
  18980000   0.041252   0.000000
  18990000   0.041252   0.000000
  19000000   0.041252   0.000000
  19010000   0.041252   0.000000
  19020000   0.041252   0.000000
  19030000   0.041252   0.000000
  19040000   0.041252   0.000000
  19050000   0.041252   0.000000
  19060000   0.041252   0.000000
  19070000   0.041252   0.000000
  19080000   0.041252   0.000000
  19090000   0.041252   0.000000
  19100000   0.041252   0.000000
  19110000   0.041252   0.000000
  19120000   0.040541   0.000000
  19130000   0.040541   0.000000
  19140000   0.040541   0.000000
  19150000   0.040541   0.000000
  19160000   0.040541   0.000000
  19170000   0.040541   0.000000
  19180000   0.040541   0.000000
  19190000   0.039829   0.000000
  19200000   0.039829   0.000000
  19210000   0.039829   0.000000
  19220000   0.039829   0.000000
  19230000   0.039829   0.000000
  19240000   0.039829   0.000000
  19250000   0.039829   0.000000
  19260000   0.039829   0.000000
  19270000   0.039118   0.000000
  19280000   0.039118   0.000000
  19290000   0.039118   0.000000
  19300000   0.039118   0.000000
  19310000   0.039118   0.000000
  19320000   0.039118   0.000000
  19330000   0.039118   0.000000
  19340000   0.039118   0.000000
  19350000   0.039118   0.000000
  19360000   0.039118   0.000000
  19370000   0.039118   0.000000
  19380000   0.039118   0.000000
  19390000   0.039118   0.000000
  19400000   0.039118   0.000000
  19410000   0.039118   0.000000
  19420000   0.039118   0.000000
  19430000   0.039118   0.000000
  19440000   0.039118   0.000000
  19450000   0.039118   0.000000
  19460000   0.038407   0.000000
  19470000   0.038407   0.000000
  19480000   0.038407   0.000000
  19490000   0.038407   0.000000
  19500000   0.038407   0.000000
  19510000   0.038407   0.000000
  19520000   0.038407   0.000000
  19530000   0.038407   0.000000
  19540000   0.038407   0.000000
  19550000   0.038407   0.000000
  19560000   0.038407   0.000000
  19570000   0.038407   0.000000
  19580000   0.038407   0.000000
  19590000   0.038407   0.000000
  19600000   0.038407   0.000000
  19610000   0.038407   0.000000
  19620000   0.038407   0.000000
  19630000   0.038407   0.000000
  19640000   0.038407   0.000000
  19650000   0.038407   0.000000
  19660000   0.038407   0.000000
  19670000   0.038407   0.000000
  19680000   0.038407   0.000000
  19690000   0.038407   0.000000
  19700000   0.038407   0.000000
  19710000   0.038407   0.000000
  19720000   0.038407   0.000000
  19730000   0.038407   0.000000
  19740000   0.038407   0.000000
  19750000   0.038407   0.000000
  19760000   0.038407   0.000000
  19770000   0.038407   0.000000
  19780000   0.038407   0.000000
  19790000   0.038407   0.000000
  19800000   0.038407   0.000000
  19810000   0.038407   0.000000
  19820000   0.038407   0.000000
  19830000   0.038407   0.000000
  19840000   0.038407   0.000000
  19850000   0.038407   0.000000
  19860000   0.038407   0.000000
  19870000   0.038407   0.000000
  19880000   0.038407   0.000000
  19890000   0.038407   0.000000
  19900000   0.038407   0.000000
  19910000   0.038407   0.000000
  19920000   0.038407   0.000000
  19930000   0.038407   0.000000
  19940000   0.038407   0.000000
  19950000   0.038407   0.000000
  19960000   0.038407   0.000000
  19970000   0.038407   0.000000
  19980000   0.038407   0.000000
  19990000   0.038407   0.000000
  20000000   0.038407   0.000000
  20010000   0.038407   0.000000
  20020000   0.038407   0.000000
  20030000   0.038407   0.000000
  20040000   0.038407   0.000000
  20050000   0.038407   0.000000
  20060000   0.038407   0.000000
  20070000   0.038407   0.000000
  20080000   0.038407   0.000000
  20090000   0.038407   0.000000
  20100000   0.038407   0.000000
  20110000   0.038407   0.000000
  20120000   0.038407   0.000000
  20130000   0.038407   0.000000
  20140000   0.038407   0.000000
  20150000   0.038407   0.000000
  20160000   0.038407   0.000000
  20170000   0.038407   0.000000
  20180000   0.038407   0.000000
  20190000   0.038407   0.000000
  20200000   0.038407   0.000000
  20210000   0.038407   0.000000
  20220000   0.038407   0.000000
  20230000   0.038407   0.000000
  20240000   0.038407   0.000000
  20250000   0.038407   0.000000
  20260000   0.038407   0.000000
  20270000   0.038407   0.000000
  20280000   0.038407   0.000000
  20290000   0.037696   0.000000
  20300000   0.037696   0.000000
  20310000   0.037696   0.000000
  20320000   0.037696   0.000000
  20330000   0.037696   0.000000
  20340000   0.037696   0.000000
  20350000   0.037696   0.000000
  20360000   0.037696   0.000000
  20370000   0.037696   0.000000
  20380000   0.037696   0.000000
  20390000   0.037696   0.000000
  20400000   0.037696   0.000000
  20410000   0.037696   0.000000
  20420000   0.037696   0.000000
  20430000   0.037696   0.000000
  20440000   0.037696   0.000000
  20450000   0.037696   0.000000
  20460000   0.037696   0.000000
  20470000   0.037696   0.000000
  20480000   0.037696   0.000000
  20490000   0.037696   0.000000
  20500000   0.037696   0.000000
  20510000   0.037696   0.000000
  20520000   0.037696   0.000000
  20530000   0.037696   0.000000
  20540000   0.037696   0.000000
  20550000   0.037696   0.000000
  20560000   0.037696   0.000000
  20570000   0.037696   0.000000
  20580000   0.037696   0.000000
  20590000   0.037696   0.000000
  20600000   0.037696   0.000000
  20610000   0.037696   0.000000
  20620000   0.037696   0.000000
  20630000   0.037696   0.000000
  20640000   0.037696   0.000000
  20650000   0.037696   0.000000
  20660000   0.037696   0.000000
  20670000   0.037696   0.000000
  20680000   0.037696   0.000000
  20690000   0.037696   0.000000
  20700000   0.037696   0.000000
  20710000   0.037696   0.000000
  20720000   0.037696   0.000000
  20730000   0.037696   0.000000
  20740000   0.037696   0.000000
  20750000   0.037696   0.000000
  20760000   0.037696   0.000000
  20770000   0.037696   0.000000
  20780000   0.037696   0.000000
  20790000   0.037696   0.000000
  20800000   0.037696   0.000000
  20810000   0.037696   0.000000
  20820000   0.037696   0.000000
  20830000   0.037696   0.000000
  20840000   0.037696   0.000000
  20850000   0.037696   0.000000
  20860000   0.036984   0.000000
  20870000   0.036984   0.000000
  20880000   0.036984   0.000000
  20890000   0.036984   0.000000
  20900000   0.036984   0.000000
  20910000   0.036984   0.000000
  20920000   0.036984   0.000000
  20930000   0.036984   0.000000
  20940000   0.036984   0.000000
  20950000   0.036984   0.000000
  20960000   0.036984   0.000000
  20970000   0.036984   0.000000
  20980000   0.036984   0.000000
  20990000   0.036984   0.000000
  21000000   0.036984   0.000000
  21010000   0.036984   0.000000
  21020000   0.036984   0.000000
  21030000   0.036984   0.000000
  21040000   0.036984   0.000000
  21050000   0.036984   0.000000
  21060000   0.036984   0.000000
  21070000   0.036984   0.000000
  21080000   0.036984   0.000000
  21090000   0.036984   0.000000
  21100000   0.036984   0.000000
  21110000   0.036984   0.000000
  21120000   0.036984   0.000000
  21130000   0.036984   0.000000
  21140000   0.036984   0.000000
  21150000   0.036984   0.000000
  21160000   0.036984   0.000000
  21170000   0.036984   0.000000
  21180000   0.036984   0.000000
  21190000   0.036984   0.000000
  21200000   0.036984   0.000000
  21210000   0.036984   0.000000
  21220000   0.036984   0.000000
  21230000   0.036984   0.000000
  21240000   0.036984   0.000000
  21250000   0.036984   0.000000
  21260000   0.036984   0.000000
  21270000   0.036984   0.000000
  21280000   0.036984   0.000000
  21290000   0.036984   0.000000
  21300000   0.036984   0.000000
  21310000   0.036984   0.000000
  21320000   0.036984   0.000000
  21330000   0.036984   0.000000
  21340000   0.036984   0.000000
  21350000   0.036984   0.000000
  21360000   0.036984   0.000000
  21370000   0.036984   0.000000
  21380000   0.036984   0.000000
  21390000   0.036984   0.000000
  21400000   0.036984   0.000000
  21410000   0.036984   0.000000
  21420000   0.036984   0.000000
  21430000   0.036984   0.000000
  21440000   0.036984   0.000000
  21450000   0.036984   0.000000
  21460000   0.036984   0.000000
  21470000   0.036984   0.000000
  21480000   0.036984   0.000000
  21490000   0.036984   0.000000
  21500000   0.036984   0.000000
  21510000   0.036984   0.000000
  21520000   0.036984   0.000000
  21530000   0.036984   0.000000
  21540000   0.036984   0.000000
  21550000   0.036984   0.000000
  21560000   0.036984   0.000000
  21570000   0.036984   0.000000
  21580000   0.036984   0.000000
  21590000   0.036984   0.000000
  21600000   0.036984   0.000000
  21610000   0.036984   0.000000
  21620000   0.036984   0.000000
  21630000   0.036984   0.000000
  21640000   0.036984   0.000000
  21650000   0.036984   0.000000
  21660000   0.036984   0.000000
  21670000   0.036984   0.000000
  21680000   0.036984   0.000000
  21690000   0.036984   0.000000
  21700000   0.036984   0.000000
  21710000   0.036984   0.000000
  21720000   0.036984   0.000000
  21730000   0.036984   0.000000
  21740000   0.036984   0.000000
  21750000   0.036984   0.000000
  21760000   0.036984   0.000000
  21770000   0.036984   0.000000
  21780000   0.036984   0.000000
  21790000   0.036984   0.000000
  21800000   0.036984   0.000000
  21810000   0.036984   0.000000
  21820000   0.036984   0.000000
  21830000   0.036984   0.000000
  21840000   0.036984   0.000000
  21850000   0.036984   0.000000
  21860000   0.036984   0.000000
  21870000   0.036984   0.000000
  21880000   0.036984   0.000000
  21890000   0.036984   0.000000
  21900000   0.036984   0.000000
  21910000   0.036984   0.000000
  21920000   0.036984   0.000000
  21930000   0.036984   0.000000
  21940000   0.036984   0.000000
  21950000   0.036984   0.000000
  21960000   0.036984   0.000000
  21970000   0.036984   0.000000
  21980000   0.036984   0.000000
  21990000   0.036984   0.000000
  22000000   0.036984   0.000000
  22010000   0.036984   0.000000
  22020000   0.036984   0.000000
  22030000   0.036984   0.000000
  22040000   0.036984   0.000000
  22050000   0.036984   0.000000
  22060000   0.036984   0.000000
  22070000   0.036984   0.000000
  22080000   0.036984   0.000000
  22090000   0.036984   0.000000
  22100000   0.036984   0.000000
  22110000   0.036984   0.000000
  22120000   0.036984   0.000000
  22130000   0.036984   0.000000
  22140000   0.036984   0.000000
  22150000   0.036984   0.000000
  22160000   0.036984   0.000000
  22170000   0.036984   0.000000
  22180000   0.036984   0.000000
  22190000   0.036984   0.000000
  22200000   0.036984   0.000000
  22210000   0.036984   0.000000
  22220000   0.036273   0.000000
  22230000   0.036273   0.000000
  22240000   0.036273   0.000000
  22250000   0.036273   0.000000
  22260000   0.036273   0.000000
  22270000   0.036273   0.000000
  22280000   0.036273   0.000000
  22290000   0.036273   0.000000
  22300000   0.036273   0.000000
  22310000   0.036273   0.000000
  22320000   0.036273   0.000000
  22330000   0.036273   0.000000
  22340000   0.036273   0.000000
  22350000   0.036273   0.000000
  22360000   0.036273   0.000000
  22370000   0.036273   0.000000
  22380000   0.036273   0.000000
  22390000   0.036273   0.000000
  22400000   0.036273   0.000000
  22410000   0.036273   0.000000
  22420000   0.036273   0.000000
  22430000   0.036273   0.000000
  22440000   0.036273   0.000000
  22450000   0.036273   0.000000
  22460000   0.036273   0.000000
  22470000   0.036273   0.000000
  22480000   0.036273   0.000000
  22490000   0.036273   0.000000
  22500000   0.036273   0.000000
  22510000   0.036273   0.000000
  22520000   0.036273   0.000000
  22530000   0.036273   0.000000
  22540000   0.036273   0.000000
  22550000   0.036273   0.000000
  22560000   0.036273   0.000000
  22570000   0.036273   0.000000
  22580000   0.036273   0.000000
  22590000   0.036273   0.000000
  22600000   0.036273   0.000000
  22610000   0.036273   0.000000
  22620000   0.036273   0.000000
  22630000   0.036273   0.000000
  22640000   0.036273   0.000000
  22650000   0.036273   0.000000
  22660000   0.036273   0.000000
  22670000   0.035562   0.000000
  22680000   0.035562   0.000000
  22690000   0.035562   0.000000
  22700000   0.035562   0.000000
  22710000   0.035562   0.000000
  22720000   0.035562   0.000000
  22730000   0.035562   0.000000
  22740000   0.035562   0.000000
  22750000   0.035562   0.000000
  22760000   0.035562   0.000000
  22770000   0.035562   0.000000
  22780000   0.035562   0.000000
  22790000   0.035562   0.000000
  22800000   0.035562   0.000000
  22810000   0.035562   0.000000
  22820000   0.035562   0.000000
  22830000   0.035562   0.000000
  22840000   0.035562   0.000000
  22850000   0.035562   0.000000
  22860000   0.035562   0.000000
  22870000   0.035562   0.000000
  22880000   0.035562   0.000000
  22890000   0.035562   0.000000
  22900000   0.035562   0.000000
  22910000   0.035562   0.000000
  22920000   0.035562   0.000000
  22930000   0.035562   0.000000
  22940000   0.035562   0.000000
  22950000   0.035562   0.000000
  22960000   0.035562   0.000000
  22970000   0.035562   0.000000
  22980000   0.035562   0.000000
  22990000   0.035562   0.000000
  23000000   0.035562   0.000000
  23010000   0.035562   0.000000
  23020000   0.035562   0.000000
  23030000   0.035562   0.000000
  23040000   0.035562   0.000000
  23050000   0.035562   0.000000
  23060000   0.035562   0.000000
  23070000   0.035562   0.000000
  23080000   0.035562   0.000000
  23090000   0.035562   0.000000
  23100000   0.035562   0.000000
  23110000   0.035562   0.000000
  23120000   0.035562   0.000000
  23130000   0.035562   0.000000
  23140000   0.035562   0.000000
  23150000   0.035562   0.000000
  23160000   0.035562   0.000000
  23170000   0.035562   0.000000
  23180000   0.035562   0.000000
  23190000   0.035562   0.000000
  23200000   0.035562   0.000000
  23210000   0.035562   0.000000
  23220000   0.035562   0.000000
  23230000   0.035562   0.000000
  23240000   0.035562   0.000000
  23250000   0.035562   0.000000
  23260000   0.035562   0.000000
  23270000   0.035562   0.000000
  23280000   0.035562   0.000000
  23290000   0.035562   0.000000
  23300000   0.035562   0.000000
  23310000   0.035562   0.000000
  23320000   0.035562   0.000000
  23330000   0.035562   0.000000
  23340000   0.035562   0.000000
  23350000   0.035562   0.000000
  23360000   0.035562   0.000000
  23370000   0.035562   0.000000
  23380000   0.035562   0.000000
  23390000   0.035562   0.000000
  23400000   0.035562   0.000000
  23410000   0.035562   0.000000
  23420000   0.035562   0.000000
  23430000   0.035562   0.000000
  23440000   0.035562   0.000000
  23450000   0.035562   0.000000
  23460000   0.035562   0.000000
  23470000   0.035562   0.000000
  23480000   0.035562   0.000000
  23490000   0.035562   0.000000
  23500000   0.035562   0.000000
  23510000   0.035562   0.000000
  23520000   0.035562   0.000000
  23530000   0.035562   0.000000
  23540000   0.035562   0.000000
  23550000   0.035562   0.000000
  23560000   0.035562   0.000000
  23570000   0.035562   0.000000
  23580000   0.035562   0.000000
  23590000   0.035562   0.000000
  23600000   0.035562   0.000000
  23610000   0.034851   0.000000
  23620000   0.034851   0.000000
  23630000   0.034851   0.000000
  23640000   0.034851   0.000000
  23650000   0.034851   0.000000
  23660000   0.034851   0.000000
  23670000   0.034851   0.000000
  23680000   0.034851   0.000000
  23690000   0.034851   0.000000
  23700000   0.034851   0.000000
  23710000   0.034851   0.000000
  23720000   0.034851   0.000000
  23730000   0.034851   0.000000
  23740000   0.034851   0.000000
  23750000   0.034851   0.000000
  23760000   0.034851   0.000000
  23770000   0.034851   0.000000
  23780000   0.034851   0.000000
  23790000   0.034851   0.000000
  23800000   0.034851   0.000000
  23810000   0.034851   0.000000
  23820000   0.034851   0.000000
  23830000   0.034851   0.000000
  23840000   0.034851   0.000000
  23850000   0.034851   0.000000
  23860000   0.034851   0.000000
  23870000   0.034139   0.000000
  23880000   0.034139   0.000000
  23890000   0.034139   0.000000
  23900000   0.034139   0.000000
  23910000   0.034139   0.000000
  23920000   0.034139   0.000000
  23930000   0.034139   0.000000
  23940000   0.034139   0.000000
  23950000   0.034139   0.000000
  23960000   0.034139   0.000000
  23970000   0.034139   0.000000
  23980000   0.034139   0.000000
  23990000   0.033428   0.000000
  24000000   0.033428   0.000000
  24010000   0.033428   0.000000
  24020000   0.033428   0.000000
  24030000   0.033428   0.000000
  24040000   0.033428   0.000000
  24050000   0.033428   0.000000
  24060000   0.033428   0.000000
  24070000   0.033428   0.000000
  24080000   0.033428   0.000000
  24090000   0.033428   0.000000
  24100000   0.033428   0.000000
  24110000   0.033428   0.000000
  24120000   0.033428   0.000000
  24130000   0.033428   0.000000
  24140000   0.033428   0.000000
  24150000   0.033428   0.000000
  24160000   0.033428   0.000000
  24170000   0.033428   0.000000
  24180000   0.033428   0.000000
  24190000   0.033428   0.000000
  24200000   0.033428   0.000000
  24210000   0.033428   0.000000
  24220000   0.033428   0.000000
  24230000   0.033428   0.000000
  24240000   0.033428   0.000000
  24250000   0.033428   0.000000
  24260000   0.033428   0.000000
  24270000   0.033428   0.000000
  24280000   0.033428   0.000000
  24290000   0.033428   0.000000
  24300000   0.033428   0.000000
  24310000   0.033428   0.000000
  24320000   0.033428   0.000000
  24330000   0.033428   0.000000
  24340000   0.033428   0.000000
  24350000   0.033428   0.000000
  24360000   0.033428   0.000000
  24370000   0.033428   0.000000
  24380000   0.033428   0.000000
  24390000   0.033428   0.000000
  24400000   0.033428   0.000000
  24410000   0.033428   0.000000
  24420000   0.033428   0.000000
  24430000   0.033428   0.000000
  24440000   0.033428   0.000000
  24450000   0.033428   0.000000
  24460000   0.033428   0.000000
  24470000   0.033428   0.000000
  24480000   0.033428   0.000000
  24490000   0.033428   0.000000
  24500000   0.033428   0.000000
  24510000   0.033428   0.000000
  24520000   0.033428   0.000000
  24530000   0.033428   0.000000
  24540000   0.033428   0.000000
  24550000   0.033428   0.000000
  24560000   0.033428   0.000000
  24570000   0.033428   0.000000
  24580000   0.033428   0.000000
  24590000   0.033428   0.000000
  24600000   0.033428   0.000000
  24610000   0.033428   0.000000
  24620000   0.033428   0.000000
  24630000   0.033428   0.000000
  24640000   0.033428   0.000000
  24650000   0.033428   0.000000
  24660000   0.033428   0.000000
  24670000   0.032717   0.000000
  24680000   0.032717   0.000000
  24690000   0.032717   0.000000
  24700000   0.032717   0.000000
  24710000   0.032717   0.000000
  24720000   0.032717   0.000000
  24730000   0.032717   0.000000
  24740000   0.032717   0.000000
  24750000   0.032717   0.000000
  24760000   0.032717   0.000000
  24770000   0.032717   0.000000
  24780000   0.032717   0.000000
  24790000   0.032717   0.000000
  24800000   0.032717   0.000000
  24810000   0.032717   0.000000
  24820000   0.032717   0.000000
  24830000   0.032717   0.000000
  24840000   0.032717   0.000000
  24850000   0.032717   0.000000
  24860000   0.032717   0.000000
  24870000   0.032006   0.000000
  24880000   0.032006   0.000000
  24890000   0.032006   0.000000
  24900000   0.031294   0.000000
  24910000   0.031294   0.000000
  24920000   0.031294   0.000000
  24930000   0.031294   0.000000
  24940000   0.031294   0.000000
  24950000   0.031294   0.000000
  24960000   0.031294   0.000000
  24970000   0.031294   0.000000
  24980000   0.031294   0.000000
  24990000   0.031294   0.000000
  25000000   0.031294   0.000000
  25010000   0.031294   0.000000
  25020000   0.031294   0.000000
  25030000   0.031294   0.000000
  25040000   0.031294   0.000000
  25050000   0.031294   0.000000
  25060000   0.031294   0.000000
  25070000   0.031294   0.000000
  25080000   0.031294   0.000000
  25090000   0.031294   0.000000
  25100000   0.031294   0.000000
  25110000   0.031294   0.000000
  25120000   0.031294   0.000000
  25130000   0.031294   0.000000
  25140000   0.030583   0.000000
  25150000   0.030583   0.000000
  25160000   0.030583   0.000000
  25170000   0.030583   0.000000
  25180000   0.030583   0.000000
  25190000   0.030583   0.000000
  25200000   0.030583   0.000000
  25210000   0.030583   0.000000
  25220000   0.030583   0.000000
  25230000   0.030583   0.000000
  25240000   0.030583   0.000000
  25250000   0.030583   0.000000
  25260000   0.030583   0.000000
  25270000   0.030583   0.000000
  25280000   0.030583   0.000000
  25290000   0.030583   0.000000
  25300000   0.030583   0.000000
  25310000   0.030583   0.000000
  25320000   0.030583   0.000000
  25330000   0.030583   0.000000
  25340000   0.030583   0.000000
  25350000   0.030583   0.000000
  25360000   0.030583   0.000000
  25370000   0.030583   0.000000
  25380000   0.030583   0.000000
  25390000   0.029872   0.000000
  25400000   0.029872   0.000000
  25410000   0.029872   0.000000
  25420000   0.029872   0.000000
  25430000   0.029872   0.000000
  25440000   0.029872   0.000000
  25450000   0.029872   0.000000
  25460000   0.029872   0.000000
  25470000   0.029872   0.000000
  25480000   0.029872   0.000000
  25490000   0.029872   0.000000
  25500000   0.029872   0.000000
  25510000   0.029872   0.000000
  25520000   0.029872   0.000000
  25530000   0.029872   0.000000
  25540000   0.029872   0.000000
  25550000   0.029872   0.000000
  25560000   0.029872   0.000000
  25570000   0.029872   0.000000
  25580000   0.029872   0.000000
  25590000   0.029872   0.000000
  25600000   0.029872   0.000000
  25610000   0.029872   0.000000
  25620000   0.029872   0.000000
  25630000   0.029872   0.000000
  25640000   0.029872   0.000000
  25650000   0.029872   0.000000
  25660000   0.029872   0.000000
  25670000   0.029872   0.000000
  25680000   0.029872   0.000000
  25690000   0.029872   0.000000
  25700000   0.029872   0.000000
  25710000   0.029872   0.000000
  25720000   0.029161   0.000000
  25730000   0.029161   0.000000
  25740000   0.029161   0.000000
  25750000   0.029161   0.000000
  25760000   0.029161   0.000000
  25770000   0.029161   0.000000
  25780000   0.029161   0.000000
  25790000   0.029161   0.000000
  25800000   0.029161   0.000000
  25810000   0.029161   0.000000
  25820000   0.029161   0.000000
  25830000   0.029161   0.000000
  25840000   0.029161   0.000000
  25850000   0.029161   0.000000
  25860000   0.029161   0.000000
  25870000   0.029161   0.000000
  25880000   0.029161   0.000000
  25890000   0.029161   0.000000
  25900000   0.029161   0.000000
  25910000   0.029161   0.000000
  25920000   0.029161   0.000000
  25930000   0.029161   0.000000
  25940000   0.029161   0.000000
  25950000   0.029161   0.000000
  25960000   0.029161   0.000000
  25970000   0.029161   0.000000
  25980000   0.029161   0.000000
  25990000   0.029161   0.000000
  26000000   0.029161   0.000000
  26010000   0.029161   0.000000
  26020000   0.029161   0.000000
  26030000   0.029161   0.000000
  26040000   0.029161   0.000000
  26050000   0.029161   0.000000
  26060000   0.028450   0.000000
  26070000   0.028450   0.000000
  26080000   0.028450   0.000000
  26090000   0.028450   0.000000
  26100000   0.028450   0.000000
  26110000   0.028450   0.000000
  26120000   0.028450   0.000000
  26130000   0.028450   0.000000
  26140000   0.028450   0.000000
  26150000   0.028450   0.000000
  26160000   0.028450   0.000000
  26170000   0.028450   0.000000
  26180000   0.028450   0.000000
  26190000   0.028450   0.000000
  26200000   0.028450   0.000000
  26210000   0.028450   0.000000
  26220000   0.028450   0.000000
  26230000   0.028450   0.000000
  26240000   0.028450   0.000000
  26250000   0.028450   0.000000
  26260000   0.028450   0.000000
  26270000   0.028450   0.000000
  26280000   0.028450   0.000000
  26290000   0.028450   0.000000
  26300000   0.028450   0.000000
  26310000   0.028450   0.000000
  26320000   0.028450   0.000000
  26330000   0.028450   0.000000
  26340000   0.027738   0.000000
  26350000   0.027738   0.000000
  26360000   0.027738   0.000000
  26370000   0.027738   0.000000
  26380000   0.027738   0.000000
  26390000   0.027738   0.000000
  26400000   0.027738   0.000000
  26410000   0.027738   0.000000
  26420000   0.027738   0.000000
  26430000   0.027738   0.000000
  26440000   0.027738   0.000000
  26450000   0.027738   0.000000
  26460000   0.027738   0.000000
  26470000   0.027738   0.000000
  26480000   0.027738   0.000000
  26490000   0.027738   0.000000
  26500000   0.027738   0.000000
  26510000   0.027738   0.000000
  26520000   0.027738   0.000000
  26530000   0.027738   0.000000
  26540000   0.027738   0.000000
  26550000   0.027738   0.000000
  26560000   0.027738   0.000000
  26570000   0.027738   0.000000
  26580000   0.027738   0.000000
  26590000   0.027738   0.000000
  26600000   0.027738   0.000000
  26610000   0.027738   0.000000
  26620000   0.027738   0.000000
  26630000   0.027738   0.000000
  26640000   0.027738   0.000000
  26650000   0.027738   0.000000
  26660000   0.027738   0.000000
  26670000   0.027738   0.000000
  26680000   0.027738   0.000000
  26690000   0.027738   0.000000
  26700000   0.027738   0.000000
  26710000   0.027738   0.000000
  26720000   0.027738   0.000000
  26730000   0.027738   0.000000
  26740000   0.027738   0.000000
  26750000   0.027738   0.000000
  26760000   0.027738   0.000000
  26770000   0.027738   0.000000
  26780000   0.027738   0.000000
  26790000   0.027738   0.000000
  26800000   0.027738   0.000000
  26810000   0.027738   0.000000
  26820000   0.027738   0.000000
  26830000   0.027738   0.000000
  26840000   0.027738   0.000000
  26850000   0.027738   0.000000
  26860000   0.027738   0.000000
  26870000   0.027738   0.000000
  26880000   0.027738   0.000000
  26890000   0.027738   0.000000
  26900000   0.027738   0.000000
  26910000   0.027738   0.000000
  26920000   0.027738   0.000000
  26930000   0.027027   0.000000
  26940000   0.027027   0.000000
  26950000   0.027027   0.000000
  26960000   0.027027   0.000000
  26970000   0.026316   0.000000
  26980000   0.026316   0.000000
  26990000   0.026316   0.000000
  27000000   0.026316   0.000000
  27010000   0.026316   0.000000
  27020000   0.026316   0.000000
  27030000   0.026316   0.000000
  27040000   0.026316   0.000000
  27050000   0.026316   0.000000
  27060000   0.026316   0.000000
  27070000   0.026316   0.000000
  27080000   0.026316   0.000000
  27090000   0.026316   0.000000
  27100000   0.026316   0.000000
  27110000   0.026316   0.000000
  27120000   0.026316   0.000000
  27130000   0.026316   0.000000
  27140000   0.026316   0.000000
  27150000   0.026316   0.000000
  27160000   0.026316   0.000000
  27170000   0.026316   0.000000
  27180000   0.026316   0.000000
  27190000   0.026316   0.000000
  27200000   0.026316   0.000000
  27210000   0.026316   0.000000
  27220000   0.026316   0.000000
  27230000   0.025605   0.000000
  27240000   0.025605   0.000000
  27250000   0.025605   0.000000
  27260000   0.025605   0.000000
  27270000   0.025605   0.000000
  27280000   0.025605   0.000000
  27290000   0.025605   0.000000
  27300000   0.025605   0.000000
  27310000   0.025605   0.000000
  27320000   0.025605   0.000000
  27330000   0.025605   0.000000
  27340000   0.025605   0.000000
  27350000   0.025605   0.000000
  27360000   0.025605   0.000000
  27370000   0.025605   0.000000
  27380000   0.025605   0.000000
  27390000   0.025605   0.000000
  27400000   0.025605   0.000000
  27410000   0.025605   0.000000
  27420000   0.025605   0.000000
  27430000   0.025605   0.000000
  27440000   0.025605   0.000000
  27450000   0.025605   0.000000
  27460000   0.025605   0.000000
  27470000   0.025605   0.000000
  27480000   0.025605   0.000000
  27490000   0.025605   0.000000
  27500000   0.025605   0.000000
  27510000   0.025605   0.000000
  27520000   0.025605   0.000000
  27530000   0.025605   0.000000
  27540000   0.025605   0.000000
  27550000   0.025605   0.000000
  27560000   0.025605   0.000000
  27570000   0.025605   0.000000
  27580000   0.025605   0.000000
  27590000   0.025605   0.000000
  27600000   0.025605   0.000000
  27610000   0.025605   0.000000
  27620000   0.025605   0.000000
  27630000   0.024893   0.000000
  27640000   0.024893   0.000000
  27650000   0.024893   0.000000
  27660000   0.024893   0.000000
  27670000   0.024893   0.000000
  27680000   0.024893   0.000000
  27690000   0.024893   0.000000
  27700000   0.024893   0.000000
  27710000   0.024893   0.000000
  27720000   0.024893   0.000000
  27730000   0.024893   0.000000
  27740000   0.024893   0.000000
  27750000   0.024893   0.000000
  27760000   0.024893   0.000000
  27770000   0.024893   0.000000
  27780000   0.024893   0.000000
  27790000   0.024893   0.000000
  27800000   0.024893   0.000000
  27810000   0.024893   0.000000
  27820000   0.024893   0.000000
  27830000   0.024893   0.000000
  27840000   0.024893   0.000000
  27850000   0.024893   0.000000
  27860000   0.024893   0.000000
  27870000   0.024893   0.000000
  27880000   0.024893   0.000000
  27890000   0.024893   0.000000
  27900000   0.024893   0.000000
  27910000   0.024893   0.000000
  27920000   0.024893   0.000000
  27930000   0.024893   0.000000
  27940000   0.024893   0.000000
  27950000   0.024893   0.000000
  27960000   0.024893   0.000000
  27970000   0.024893   0.000000
  27980000   0.024893   0.000000
  27990000   0.024893   0.000000
  28000000   0.024893   0.000000
  28010000   0.024893   0.000000
  28020000   0.024893   0.000000
  28030000   0.024893   0.000000
  28040000   0.024893   0.000000
  28050000   0.024893   0.000000
  28060000   0.024893   0.000000
  28070000   0.024893   0.000000
  28080000   0.024893   0.000000
  28090000   0.024182   0.000000
  28100000   0.024182   0.000000
  28110000   0.024182   0.000000
  28120000   0.024182   0.000000
  28130000   0.024182   0.000000
  28140000   0.024182   0.000000
  28150000   0.024182   0.000000
  28160000   0.024182   0.000000
  28170000   0.024182   0.000000
  28180000   0.024182   0.000000
  28190000   0.023471   0.000000
  28200000   0.023471   0.000000
  28210000   0.023471   0.000000
  28220000   0.023471   0.000000
  28230000   0.023471   0.000000
  28240000   0.023471   0.000000
  28250000   0.023471   0.000000
  28260000   0.023471   0.000000
  28270000   0.023471   0.000000
  28280000   0.023471   0.000000
  28290000   0.023471   0.000000
  28300000   0.023471   0.000000
  28310000   0.023471   0.000000
  28320000   0.023471   0.000000
  28330000   0.023471   0.000000
  28340000   0.023471   0.000000
  28350000   0.023471   0.000000
  28360000   0.023471   0.000000
  28370000   0.023471   0.000000
  28380000   0.023471   0.000000
  28390000   0.023471   0.000000
  28400000   0.023471   0.000000
  28410000   0.023471   0.000000
  28420000   0.023471   0.000000
  28430000   0.023471   0.000000
  28440000   0.023471   0.000000
  28450000   0.023471   0.000000
  28460000   0.023471   0.000000
  28470000   0.023471   0.000000
  28480000   0.023471   0.000000
  28490000   0.023471   0.000000
  28500000   0.023471   0.000000
  28510000   0.023471   0.000000
  28520000   0.023471   0.000000
  28530000   0.023471   0.000000
  28540000   0.023471   0.000000
  28550000   0.023471   0.000000
  28560000   0.023471   0.000000
  28570000   0.023471   0.000000
  28580000   0.023471   0.000000
  28590000   0.023471   0.000000
  28600000   0.023471   0.000000
  28610000   0.023471   0.000000
  28620000   0.023471   0.000000
  28630000   0.023471   0.000000
  28640000   0.023471   0.000000
  28650000   0.023471   0.000000
  28660000   0.023471   0.000000
  28670000   0.023471   0.000000
  28680000   0.023471   0.000000
  28690000   0.023471   0.000000
  28700000   0.023471   0.000000
  28710000   0.023471   0.000000
  28720000   0.023471   0.000000
  28730000   0.023471   0.000000
  28740000   0.023471   0.000000
  28750000   0.023471   0.000000
  28760000   0.023471   0.000000
  28770000   0.023471   0.000000
  28780000   0.023471   0.000000
  28790000   0.023471   0.000000
  28800000   0.023471   0.000000
  28810000   0.023471   0.000000
  28820000   0.023471   0.000000
  28830000   0.023471   0.000000
  28840000   0.023471   0.000000
  28850000   0.023471   0.000000
  28860000   0.023471   0.000000
  28870000   0.023471   0.000000
  28880000   0.023471   0.000000
  28890000   0.023471   0.000000
  28900000   0.023471   0.000000
  28910000   0.023471   0.000000
  28920000   0.023471   0.000000
  28930000   0.023471   0.000000
  28940000   0.023471   0.000000
  28950000   0.023471   0.000000
  28960000   0.023471   0.000000
  28970000   0.023471   0.000000
  28980000   0.023471   0.000000
  28990000   0.023471   0.000000
  29000000   0.023471   0.000000
  29010000   0.023471   0.000000
  29020000   0.023471   0.000000
  29030000   0.023471   0.000000
  29040000   0.023471   0.000000
  29050000   0.023471   0.000000
  29060000   0.023471   0.000000
  29070000   0.023471   0.000000
  29080000   0.023471   0.000000
  29090000   0.023471   0.000000
  29100000   0.023471   0.000000
  29110000   0.023471   0.000000
  29120000   0.023471   0.000000
  29130000   0.023471   0.000000
  29140000   0.023471   0.000000
  29150000   0.023471   0.000000
  29160000   0.023471   0.000000
  29170000   0.023471   0.000000
  29180000   0.023471   0.000000
  29190000   0.023471   0.000000
  29200000   0.023471   0.000000
  29210000   0.023471   0.000000
  29220000   0.023471   0.000000
  29230000   0.023471   0.000000
  29240000   0.023471   0.000000
  29250000   0.023471   0.000000
  29260000   0.023471   0.000000
  29270000   0.023471   0.000000
  29280000   0.023471   0.000000
  29290000   0.023471   0.000000
  29300000   0.023471   0.000000
  29310000   0.023471   0.000000
  29320000   0.022760   0.000000
  29330000   0.022760   0.000000
  29340000   0.022760   0.000000
  29350000   0.022760   0.000000
  29360000   0.022760   0.000000
  29370000   0.022760   0.000000
  29380000   0.022760   0.000000
  29390000   0.022760   0.000000
  29400000   0.022760   0.000000
  29410000   0.022760   0.000000
  29420000   0.022760   0.000000
  29430000   0.022760   0.000000
  29440000   0.022760   0.000000
  29450000   0.022760   0.000000
  29460000   0.022760   0.000000
  29470000   0.022760   0.000000
  29480000   0.022760   0.000000
  29490000   0.022760   0.000000
  29500000   0.022760   0.000000
  29510000   0.022760   0.000000
  29520000   0.022760   0.000000
  29530000   0.022760   0.000000
  29540000   0.022760   0.000000
  29550000   0.022760   0.000000
  29560000   0.022760   0.000000
  29570000   0.022760   0.000000
  29580000   0.022760   0.000000
  29590000   0.022760   0.000000
  29600000   0.022760   0.000000
  29610000   0.022760   0.000000
  29620000   0.022760   0.000000
  29630000   0.022760   0.000000
  29640000   0.022760   0.000000
  29650000   0.022760   0.000000
  29660000   0.022048   0.000000
  29670000   0.022048   0.000000
  29680000   0.022048   0.000000
  29690000   0.022048   0.000000
  29700000   0.022048   0.000000
  29710000   0.021337   0.000000
  29720000   0.021337   0.000000
  29730000   0.021337   0.000000
  29740000   0.021337   0.000000
  29750000   0.021337   0.000000
  29760000   0.021337   0.000000
  29770000   0.021337   0.000000
  29780000   0.021337   0.000000
  29790000   0.021337   0.000000
  29800000   0.021337   0.000000
  29810000   0.021337   0.000000
  29820000   0.021337   0.000000
  29830000   0.021337   0.000000
  29840000   0.021337   0.000000
  29850000   0.021337   0.000000
  29860000   0.021337   0.000000
  29870000   0.021337   0.000000
  29880000   0.021337   0.000000
  29890000   0.021337   0.000000
  29900000   0.021337   0.000000
  29910000   0.021337   0.000000
  29920000   0.021337   0.000000
  29930000   0.021337   0.000000
  29940000   0.021337   0.000000
  29950000   0.021337   0.000000
  29960000   0.021337   0.000000
  29970000   0.021337   0.000000
  29980000   0.021337   0.000000
  29990000   0.021337   0.000000
  30000000   0.021337   0.000000
  30010000   0.021337   0.000000
  30020000   0.021337   0.000000
  30030000   0.021337   0.000000
  30040000   0.021337   0.000000
  30050000   0.020626   0.000000
  30060000   0.020626   0.000000
  30070000   0.020626   0.000000
  30080000   0.020626   0.000000
  30090000   0.020626   0.000000
  30100000   0.020626   0.000000
  30110000   0.020626   0.000000
  30120000   0.020626   0.000000
  30130000   0.020626   0.000000
  30140000   0.020626   0.000000
  30150000   0.020626   0.000000
  30160000   0.020626   0.000000
  30170000   0.020626   0.000000
  30180000   0.020626   0.000000
  30190000   0.020626   0.000000
  30200000   0.020626   0.000000
  30210000   0.020626   0.000000
  30220000   0.020626   0.000000
  30230000   0.020626   0.000000
  30240000   0.020626   0.000000
  30250000   0.020626   0.000000
  30260000   0.020626   0.000000
  30270000   0.020626   0.000000
  30280000   0.020626   0.000000
  30290000   0.020626   0.000000
  30300000   0.019915   0.000000
  30310000   0.019915   0.000000
  30320000   0.019915   0.000000
  30330000   0.019915   0.000000
  30340000   0.019915   0.000000
  30350000   0.019915   0.000000
  30360000   0.019915   0.000000
  30370000   0.019915   0.000000
  30380000   0.019915   0.000000
  30390000   0.019915   0.000000
  30400000   0.019915   0.000000
  30410000   0.019915   0.000000
  30420000   0.019915   0.000000
  30430000   0.019915   0.000000
  30440000   0.019915   0.000000
  30450000   0.019915   0.000000
  30460000   0.019915   0.000000
  30470000   0.019915   0.000000
  30480000   0.019915   0.000000
  30490000   0.019915   0.000000
  30500000   0.019915   0.000000
  30510000   0.019915   0.000000
  30520000   0.019915   0.000000
  30530000   0.019915   0.000000
  30540000   0.019915   0.000000
  30550000   0.019915   0.000000
  30560000   0.019915   0.000000
  30570000   0.019915   0.000000
  30580000   0.019915   0.000000
  30590000   0.019915   0.000000
  30600000   0.019915   0.000000
  30610000   0.019915   0.000000
  30620000   0.019915   0.000000
  30630000   0.019915   0.000000
  30640000   0.019915   0.000000
  30650000   0.019915   0.000000
  30660000   0.019915   0.000000
  30670000   0.019915   0.000000
  30680000   0.019915   0.000000
  30690000   0.019915   0.000000
  30700000   0.019915   0.000000
  30710000   0.019915   0.000000
  30720000   0.019915   0.000000
  30730000   0.019915   0.000000
  30740000   0.019915   0.000000
  30750000   0.019915   0.000000
  30760000   0.019915   0.000000
  30770000   0.019915   0.000000
  30780000   0.019915   0.000000
  30790000   0.019915   0.000000
  30800000   0.019915   0.000000
  30810000   0.019915   0.000000
  30820000   0.019915   0.000000
  30830000   0.019915   0.000000
  30840000   0.019915   0.000000
  30850000   0.019915   0.000000
  30860000   0.019915   0.000000
  30870000   0.019915   0.000000
  30880000   0.019915   0.000000
  30890000   0.019915   0.000000
  30900000   0.019915   0.000000
  30910000   0.019915   0.000000
  30920000   0.019915   0.000000
  30930000   0.019915   0.000000
  30940000   0.019915   0.000000
  30950000   0.019915   0.000000
  30960000   0.019915   0.000000
  30970000   0.019915   0.000000
  30980000   0.019915   0.000000
  30990000   0.019915   0.000000
  31000000   0.019915   0.000000
  31010000   0.019915   0.000000
  31020000   0.019915   0.000000
  31030000   0.019915   0.000000
  31040000   0.019915   0.000000
  31050000   0.019915   0.000000
  31060000   0.019915   0.000000
  31070000   0.019915   0.000000
  31080000   0.019915   0.000000
  31090000   0.019915   0.000000
  31100000   0.019915   0.000000
  31110000   0.019915   0.000000
  31120000   0.019915   0.000000
  31130000   0.019915   0.000000
  31140000   0.019203   0.000000
  31150000   0.019203   0.000000
  31160000   0.019203   0.000000
  31170000   0.019203   0.000000
  31180000   0.019203   0.000000
  31190000   0.019203   0.000000
  31200000   0.019203   0.000000
  31210000   0.019203   0.000000
  31220000   0.019203   0.000000
  31230000   0.019203   0.000000
  31240000   0.019203   0.000000
  31250000   0.019203   0.000000
  31260000   0.019203   0.000000
  31270000   0.019203   0.000000
  31280000   0.019203   0.000000
  31290000   0.019203   0.000000
  31300000   0.019203   0.000000
  31310000   0.019203   0.000000
  31320000   0.019203   0.000000
  31330000   0.019203   0.000000
  31340000   0.019203   0.000000
  31350000   0.019203   0.000000
  31360000   0.019203   0.000000
  31370000   0.019203   0.000000
  31380000   0.019203   0.000000
  31390000   0.019203   0.000000
  31400000   0.019203   0.000000
  31410000   0.019203   0.000000
  31420000   0.019203   0.000000
  31430000   0.019203   0.000000
  31440000   0.019203   0.000000
  31450000   0.019203   0.000000
  31460000   0.019203   0.000000
  31470000   0.019203   0.000000
  31480000   0.019203   0.000000
  31490000   0.019203   0.000000
  31500000   0.019203   0.000000
  31510000   0.019203   0.000000
  31520000   0.019203   0.000000
  31530000   0.019203   0.000000
  31540000   0.019203   0.000000
  31550000   0.019203   0.000000
  31560000   0.019203   0.000000
  31570000   0.019203   0.000000
  31580000   0.019203   0.000000
  31590000   0.018492   0.000000
  31600000   0.018492   0.000000
  31610000   0.018492   0.000000
  31620000   0.018492   0.000000
  31630000   0.018492   0.000000
  31640000   0.018492   0.000000
  31650000   0.018492   0.000000
  31660000   0.018492   0.000000
  31670000   0.018492   0.000000
  31680000   0.018492   0.000000
  31690000   0.018492   0.000000
  31700000   0.018492   0.000000
  31710000   0.018492   0.000000
  31720000   0.018492   0.000000
  31730000   0.018492   0.000000
  31740000   0.018492   0.000000
  31750000   0.018492   0.000000
  31760000   0.018492   0.000000
  31770000   0.018492   0.000000
  31780000   0.018492   0.000000
  31790000   0.018492   0.000000
  31800000   0.018492   0.000000
  31810000   0.018492   0.000000
  31820000   0.018492   0.000000
  31830000   0.018492   0.000000
  31840000   0.018492   0.000000
  31850000   0.018492   0.000000
  31860000   0.018492   0.000000
  31870000   0.018492   0.000000
  31880000   0.018492   0.000000
  31890000   0.018492   0.000000
  31900000   0.018492   0.000000
  31910000   0.018492   0.000000
  31920000   0.018492   0.000000
  31930000   0.018492   0.000000
  31940000   0.018492   0.000000
  31950000   0.018492   0.000000
  31960000   0.018492   0.000000
  31970000   0.018492   0.000000
  31980000   0.018492   0.000000
  31990000   0.018492   0.000000
  32000000   0.018492   0.000000
  32010000   0.018492   0.000000
  32020000   0.018492   0.000000
  32030000   0.018492   0.000000
  32040000   0.018492   0.000000
  32050000   0.018492   0.000000
  32060000   0.018492   0.000000
  32070000   0.018492   0.000000
  32080000   0.018492   0.000000
  32090000   0.018492   0.000000
  32100000   0.018492   0.000000
  32110000   0.018492   0.000000
  32120000   0.018492   0.000000
  32130000   0.018492   0.000000
  32140000   0.018492   0.000000
  32150000   0.018492   0.000000
  32160000   0.018492   0.000000
  32170000   0.018492   0.000000
  32180000   0.018492   0.000000
  32190000   0.018492   0.000000
  32200000   0.018492   0.000000
  32210000   0.018492   0.000000
  32220000   0.018492   0.000000
  32230000   0.018492   0.000000
  32240000   0.018492   0.000000
  32250000   0.018492   0.000000
  32260000   0.018492   0.000000
  32270000   0.018492   0.000000
  32280000   0.018492   0.000000
  32290000   0.018492   0.000000
  32300000   0.018492   0.000000
  32310000   0.018492   0.000000
  32320000   0.018492   0.000000
  32330000   0.018492   0.000000
  32340000   0.018492   0.000000
  32350000   0.018492   0.000000
  32360000   0.018492   0.000000
  32370000   0.018492   0.000000
  32380000   0.018492   0.000000
  32390000   0.018492   0.000000
  32400000   0.018492   0.000000
  32410000   0.018492   0.000000
  32420000   0.018492   0.000000
  32430000   0.018492   0.000000
  32440000   0.018492   0.000000
  32450000   0.018492   0.000000
  32460000   0.018492   0.000000
  32470000   0.018492   0.000000
  32480000   0.018492   0.000000
  32490000   0.018492   0.000000
  32500000   0.018492   0.000000
  32510000   0.018492   0.000000
  32520000   0.018492   0.000000
  32530000   0.018492   0.000000
  32540000   0.018492   0.000000
  32550000   0.018492   0.000000
  32560000   0.018492   0.000000
  32570000   0.018492   0.000000
  32580000   0.018492   0.000000
  32590000   0.018492   0.000000
  32600000   0.018492   0.000000
  32610000   0.018492   0.000000
  32620000   0.018492   0.000000
  32630000   0.018492   0.000000
  32640000   0.018492   0.000000
  32650000   0.018492   0.000000
  32660000   0.018492   0.000000
  32670000   0.018492   0.000000
  32680000   0.018492   0.000000
  32690000   0.018492   0.000000
  32700000   0.018492   0.000000
  32710000   0.018492   0.000000
  32720000   0.018492   0.000000
  32730000   0.018492   0.000000
  32740000   0.018492   0.000000
  32750000   0.018492   0.000000
  32760000   0.018492   0.000000
  32770000   0.018492   0.000000
  32780000   0.018492   0.000000
  32790000   0.018492   0.000000
  32800000   0.018492   0.000000
  32810000   0.018492   0.000000
  32820000   0.018492   0.000000
  32830000   0.018492   0.000000
  32840000   0.018492   0.000000
  32850000   0.018492   0.000000
  32860000   0.018492   0.000000
  32870000   0.018492   0.000000
  32880000   0.018492   0.000000
  32890000   0.018492   0.000000
  32900000   0.018492   0.000000
  32910000   0.018492   0.000000
  32920000   0.018492   0.000000
  32930000   0.018492   0.000000
  32940000   0.018492   0.000000
  32950000   0.018492   0.000000
  32960000   0.018492   0.000000
  32970000   0.018492   0.000000
  32980000   0.018492   0.000000
  32990000   0.018492   0.000000
  33000000   0.018492   0.000000
  33010000   0.018492   0.000000
  33020000   0.018492   0.000000
  33030000   0.018492   0.000000
  33040000   0.018492   0.000000
  33050000   0.018492   0.000000
  33060000   0.018492   0.000000
  33070000   0.018492   0.000000
  33080000   0.018492   0.000000
  33090000   0.018492   0.000000
  33100000   0.018492   0.000000
  33110000   0.018492   0.000000
  33120000   0.018492   0.000000
  33130000   0.018492   0.000000
  33140000   0.018492   0.000000
  33150000   0.018492   0.000000
  33160000   0.018492   0.000000
  33170000   0.018492   0.000000
  33180000   0.018492   0.000000
  33190000   0.018492   0.000000
  33200000   0.018492   0.000000
  33210000   0.018492   0.000000
  33220000   0.018492   0.000000
  33230000   0.018492   0.000000
  33240000   0.018492   0.000000
  33250000   0.018492   0.000000
  33260000   0.018492   0.000000
  33270000   0.018492   0.000000
  33280000   0.018492   0.000000
  33290000   0.018492   0.000000
  33300000   0.018492   0.000000
  33310000   0.018492   0.000000
  33320000   0.018492   0.000000
  33330000   0.018492   0.000000
  33340000   0.018492   0.000000
  33350000   0.018492   0.000000
  33360000   0.018492   0.000000
  33370000   0.018492   0.000000
  33380000   0.018492   0.000000
  33390000   0.018492   0.000000
  33400000   0.018492   0.000000
  33410000   0.018492   0.000000
  33420000   0.018492   0.000000
  33430000   0.018492   0.000000
  33440000   0.018492   0.000000
  33450000   0.018492   0.000000
  33460000   0.018492   0.000000
  33470000   0.018492   0.000000
  33480000   0.018492   0.000000
  33490000   0.018492   0.000000
  33500000   0.018492   0.000000
  33510000   0.018492   0.000000
  33520000   0.018492   0.000000
  33530000   0.018492   0.000000
  33540000   0.018492   0.000000
  33550000   0.018492   0.000000
  33560000   0.018492   0.000000
  33570000   0.018492   0.000000
  33580000   0.018492   0.000000
  33590000   0.018492   0.000000
  33600000   0.018492   0.000000
  33610000   0.018492   0.000000
  33620000   0.018492   0.000000
  33630000   0.018492   0.000000
  33640000   0.018492   0.000000
  33650000   0.018492   0.000000
  33660000   0.018492   0.000000
  33670000   0.018492   0.000000
  33680000   0.018492   0.000000
  33690000   0.018492   0.000000
  33700000   0.018492   0.000000
  33710000   0.018492   0.000000
  33720000   0.018492   0.000000
  33730000   0.018492   0.000000
  33740000   0.018492   0.000000
  33750000   0.018492   0.000000
  33760000   0.018492   0.000000
  33770000   0.018492   0.000000
  33780000   0.018492   0.000000
  33790000   0.018492   0.000000
  33800000   0.018492   0.000000
  33810000   0.018492   0.000000
  33820000   0.018492   0.000000
  33830000   0.018492   0.000000
  33840000   0.018492   0.000000
  33850000   0.018492   0.000000
  33860000   0.018492   0.000000
  33870000   0.018492   0.000000
  33880000   0.018492   0.000000
  33890000   0.018492   0.000000
  33900000   0.018492   0.000000
  33910000   0.018492   0.000000
  33920000   0.018492   0.000000
  33930000   0.018492   0.000000
  33940000   0.018492   0.000000
  33950000   0.018492   0.000000
  33960000   0.018492   0.000000
  33970000   0.018492   0.000000
  33980000   0.018492   0.000000
  33990000   0.018492   0.000000
  34000000   0.018492   0.000000
  34010000   0.018492   0.000000
  34020000   0.018492   0.000000
  34030000   0.017781   0.000000
  34040000   0.017781   0.000000
  34050000   0.017781   0.000000
  34060000   0.017781   0.000000
  34070000   0.017781   0.000000
  34080000   0.017781   0.000000
  34090000   0.017781   0.000000
  34100000   0.017781   0.000000
  34110000   0.017781   0.000000
  34120000   0.017781   0.000000
  34130000   0.017781   0.000000
  34140000   0.017781   0.000000
  34150000   0.017781   0.000000
  34160000   0.017781   0.000000
  34170000   0.017781   0.000000
  34180000   0.017781   0.000000
  34190000   0.017781   0.000000
  34200000   0.017781   0.000000
  34210000   0.017781   0.000000
  34220000   0.017781   0.000000
  34230000   0.017781   0.000000
  34240000   0.017781   0.000000
  34250000   0.017781   0.000000
  34260000   0.017781   0.000000
  34270000   0.017781   0.000000
  34280000   0.017781   0.000000
  34290000   0.017781   0.000000
  34300000   0.017781   0.000000
  34310000   0.017781   0.000000
  34320000   0.017781   0.000000
  34330000   0.017781   0.000000
  34340000   0.017781   0.000000
  34350000   0.017781   0.000000
  34360000   0.017781   0.000000
  34370000   0.017781   0.000000
  34380000   0.017781   0.000000
  34390000   0.017781   0.000000
  34400000   0.017781   0.000000
  34410000   0.017781   0.000000
  34420000   0.017781   0.000000
  34430000   0.017781   0.000000
  34440000   0.017781   0.000000
  34450000   0.017781   0.000000
  34460000   0.017781   0.000000
  34470000   0.017781   0.000000
  34480000   0.017781   0.000000
  34490000   0.017781   0.000000
  34500000   0.017781   0.000000
  34510000   0.017781   0.000000
  34520000   0.017781   0.000000
  34530000   0.017781   0.000000
  34540000   0.017781   0.000000
  34550000   0.017781   0.000000
  34560000   0.017781   0.000000
  34570000   0.017781   0.000000
  34580000   0.017781   0.000000
  34590000   0.017781   0.000000
  34600000   0.017781   0.000000
  34610000   0.017781   0.000000
  34620000   0.017781   0.000000
  34630000   0.017781   0.000000
  34640000   0.017781   0.000000
  34650000   0.017781   0.000000
  34660000   0.017781   0.000000
  34670000   0.017781   0.000000
  34680000   0.017781   0.000000
  34690000   0.017781   0.000000
  34700000   0.017781   0.000000
  34710000   0.017781   0.000000
  34720000   0.017781   0.000000
  34730000   0.017781   0.000000
  34740000   0.017781   0.000000
  34750000   0.017781   0.000000
  34760000   0.017781   0.000000
  34770000   0.017781   0.000000
  34780000   0.017781   0.000000
  34790000   0.017781   0.000000
  34800000   0.017781   0.000000
  34810000   0.017781   0.000000
  34820000   0.017781   0.000000
  34830000   0.017781   0.000000
  34840000   0.017781   0.000000
  34850000   0.017781   0.000000
  34860000   0.017781   0.000000
  34870000   0.017781   0.000000
  34880000   0.017781   0.000000
  34890000   0.017781   0.000000
  34900000   0.017781   0.000000
  34910000   0.017781   0.000000
  34920000   0.017781   0.000000
  34930000   0.017781   0.000000
  34940000   0.017781   0.000000
  34950000   0.017781   0.000000
  34960000   0.017781   0.000000
  34970000   0.017781   0.000000
  34980000   0.017781   0.000000
  34990000   0.017781   0.000000
  35000000   0.017781   0.000000
  35010000   0.017781   0.000000
  35020000   0.017781   0.000000
  35030000   0.017781   0.000000
  35040000   0.017781   0.000000
  35050000   0.017781   0.000000
  35060000   0.017781   0.000000
  35070000   0.017781   0.000000
  35080000   0.017781   0.000000
  35090000   0.017781   0.000000
  35100000   0.017781   0.000000
  35110000   0.017781   0.000000
  35120000   0.017781   0.000000
  35130000   0.017781   0.000000
  35140000   0.017781   0.000000
  35150000   0.017781   0.000000
  35160000   0.017781   0.000000
  35170000   0.017781   0.000000
  35180000   0.017781   0.000000
  35190000   0.017781   0.000000
  35200000   0.017781   0.000000
  35210000   0.017781   0.000000
  35220000   0.017781   0.000000
  35230000   0.017781   0.000000
  35240000   0.017781   0.000000
  35250000   0.017781   0.000000
  35260000   0.017781   0.000000
  35270000   0.017781   0.000000
  35280000   0.017781   0.000000
  35290000   0.017781   0.000000
  35300000   0.017781   0.000000
  35310000   0.017781   0.000000
  35320000   0.017781   0.000000
  35330000   0.017781   0.000000
  35340000   0.017781   0.000000
  35350000   0.017781   0.000000
  35360000   0.017781   0.000000
  35370000   0.017781   0.000000
  35380000   0.017781   0.000000
  35390000   0.017781   0.000000
  35400000   0.017781   0.000000
  35410000   0.017781   0.000000
  35420000   0.017781   0.000000
  35430000   0.017781   0.000000
  35440000   0.017781   0.000000
  35450000   0.017781   0.000000
  35460000   0.017781   0.000000
  35470000   0.017781   0.000000
  35480000   0.017781   0.000000
  35490000   0.017781   0.000000
  35500000   0.017781   0.000000
  35510000   0.017781   0.000000
  35520000   0.017781   0.000000
  35530000   0.017781   0.000000
  35540000   0.017781   0.000000
  35550000   0.017781   0.000000
  35560000   0.017781   0.000000
  35570000   0.017781   0.000000
  35580000   0.017781   0.000000
  35590000   0.017781   0.000000
  35600000   0.017781   0.000000
  35610000   0.017781   0.000000
  35620000   0.017781   0.000000
  35630000   0.017781   0.000000
  35640000   0.017781   0.000000
  35650000   0.017781   0.000000
  35660000   0.017781   0.000000
  35670000   0.017781   0.000000
  35680000   0.017781   0.000000
  35690000   0.017781   0.000000
  35700000   0.017781   0.000000
  35710000   0.017781   0.000000
  35720000   0.017781   0.000000
  35730000   0.017781   0.000000
  35740000   0.017781   0.000000
  35750000   0.017781   0.000000
  35760000   0.017781   0.000000
  35770000   0.017781   0.000000
  35780000   0.017781   0.000000
  35790000   0.017781   0.000000
  35800000   0.017781   0.000000
  35810000   0.017781   0.000000
  35820000   0.017781   0.000000
  35830000   0.017781   0.000000
  35840000   0.017781   0.000000
  35850000   0.017781   0.000000
  35860000   0.017781   0.000000
  35870000   0.017781   0.000000
  35880000   0.017781   0.000000
  35890000   0.017781   0.000000
  35900000   0.017781   0.000000
  35910000   0.017781   0.000000
  35920000   0.017781   0.000000
  35930000   0.017781   0.000000
  35940000   0.017781   0.000000
  35950000   0.017781   0.000000
  35960000   0.017781   0.000000
  35970000   0.017781   0.000000
  35980000   0.017781   0.000000
  35990000   0.017781   0.000000
  36000000   0.017781   0.000000
  36010000   0.017781   0.000000
  36020000   0.017781   0.000000
  36030000   0.017781   0.000000
  36040000   0.017781   0.000000
  36050000   0.017781   0.000000
  36060000   0.017781   0.000000
  36070000   0.017781   0.000000
  36080000   0.017781   0.000000
  36090000   0.017781   0.000000
  36100000   0.017781   0.000000
  36110000   0.017781   0.000000
  36120000   0.017781   0.000000
  36130000   0.017781   0.000000
  36140000   0.017781   0.000000
  36150000   0.017781   0.000000
  36160000   0.017781   0.000000
  36170000   0.017781   0.000000
  36180000   0.017781   0.000000
  36190000   0.017781   0.000000
  36200000   0.017781   0.000000
  36210000   0.017781   0.000000
  36220000   0.017781   0.000000
  36230000   0.017781   0.000000
  36240000   0.017781   0.000000
  36250000   0.017781   0.000000
  36260000   0.017781   0.000000
  36270000   0.017781   0.000000
  36280000   0.017781   0.000000
  36290000   0.017781   0.000000
  36300000   0.017781   0.000000
  36310000   0.017781   0.000000
  36320000   0.017781   0.000000
  36330000   0.017781   0.000000
  36340000   0.017781   0.000000
  36350000   0.017781   0.000000
  36360000   0.017781   0.000000
  36370000   0.017781   0.000000
  36380000   0.017781   0.000000
  36390000   0.017781   0.000000
  36400000   0.017781   0.000000
  36410000   0.017781   0.000000
  36420000   0.017781   0.000000
  36430000   0.017781   0.000000
  36440000   0.017781   0.000000
  36450000   0.017781   0.000000
  36460000   0.017781   0.000000
  36470000   0.017781   0.000000
  36480000   0.017781   0.000000
  36490000   0.017781   0.000000
  36500000   0.017781   0.000000
  36510000   0.017781   0.000000
  36520000   0.017781   0.000000
  36530000   0.017781   0.000000
  36540000   0.017781   0.000000
  36550000   0.017781   0.000000
  36560000   0.017781   0.000000
  36570000   0.017781   0.000000
  36580000   0.017781   0.000000
  36590000   0.017781   0.000000
  36600000   0.017781   0.000000
  36610000   0.017781   0.000000
  36620000   0.017781   0.000000
  36630000   0.017781   0.000000
  36640000   0.017781   0.000000
  36650000   0.017781   0.000000
  36660000   0.017781   0.000000
  36670000   0.017781   0.000000
  36680000   0.017781   0.000000
  36690000   0.017781   0.000000
  36700000   0.017781   0.000000
  36710000   0.017781   0.000000
  36720000   0.017781   0.000000
  36730000   0.017781   0.000000
  36740000   0.017781   0.000000
  36750000   0.017781   0.000000
  36760000   0.017781   0.000000
  36770000   0.017781   0.000000
  36780000   0.017781   0.000000
  36790000   0.017781   0.000000
  36800000   0.017781   0.000000
  36810000   0.017781   0.000000
  36820000   0.017781   0.000000
  36830000   0.017781   0.000000
  36840000   0.017781   0.000000
  36850000   0.017070   0.000000
  36860000   0.017070   0.000000
  36870000   0.017070   0.000000
  36880000   0.017070   0.000000
  36890000   0.017070   0.000000
  36900000   0.017070   0.000000
  36910000   0.017070   0.000000
  36920000   0.017070   0.000000
  36930000   0.017070   0.000000
  36940000   0.017070   0.000000
  36950000   0.017070   0.000000
  36960000   0.017070   0.000000
  36970000   0.017070   0.000000
  36980000   0.017070   0.000000
  36990000   0.017070   0.000000
  37000000   0.017070   0.000000
  37010000   0.017070   0.000000
  37020000   0.017070   0.000000
  37030000   0.017070   0.000000
  37040000   0.016358   0.000000
  37050000   0.016358   0.000000
  37060000   0.015647   0.000000
  37070000   0.015647   0.000000
  37080000   0.015647   0.000000
  37090000   0.015647   0.000000
  37100000   0.015647   0.000000
  37110000   0.015647   0.000000
  37120000   0.015647   0.000000
  37130000   0.015647   0.000000
  37140000   0.015647   0.000000
  37150000   0.015647   0.000000
  37160000   0.015647   0.000000
  37170000   0.015647   0.000000
  37180000   0.015647   0.000000
  37190000   0.015647   0.000000
  37200000   0.015647   0.000000
  37210000   0.015647   0.000000
  37220000   0.015647   0.000000
  37230000   0.015647   0.000000
  37240000   0.015647   0.000000
  37250000   0.015647   0.000000
  37260000   0.015647   0.000000
  37270000   0.015647   0.000000
  37280000   0.015647   0.000000
  37290000   0.015647   0.000000
  37300000   0.015647   0.000000
  37310000   0.015647   0.000000
  37320000   0.015647   0.000000
  37330000   0.015647   0.000000
  37340000   0.015647   0.000000
  37350000   0.015647   0.000000
  37360000   0.015647   0.000000
  37370000   0.015647   0.000000
  37380000   0.015647   0.000000
  37390000   0.015647   0.000000
  37400000   0.015647   0.000000
  37410000   0.015647   0.000000
  37420000   0.015647   0.000000
  37430000   0.015647   0.000000
  37440000   0.015647   0.000000
  37450000   0.015647   0.000000
  37460000   0.015647   0.000000
  37470000   0.015647   0.000000
  37480000   0.015647   0.000000
  37490000   0.015647   0.000000
  37500000   0.015647   0.000000
  37510000   0.015647   0.000000
  37520000   0.015647   0.000000
  37530000   0.015647   0.000000
  37540000   0.015647   0.000000
  37550000   0.015647   0.000000
  37560000   0.015647   0.000000
  37570000   0.015647   0.000000
  37580000   0.015647   0.000000
  37590000   0.015647   0.000000
  37600000   0.014936   0.000000
  37610000   0.014936   0.000000
  37620000   0.014936   0.000000
  37630000   0.014936   0.000000
  37640000   0.014936   0.000000
  37650000   0.014936   0.000000
  37660000   0.014936   0.000000
  37670000   0.014936   0.000000
  37680000   0.014936   0.000000
  37690000   0.014936   0.000000
  37700000   0.014936   0.000000
  37710000   0.014936   0.000000
  37720000   0.014936   0.000000
  37730000   0.014936   0.000000
  37740000   0.014936   0.000000
  37750000   0.014936   0.000000
  37760000   0.014936   0.000000
  37770000   0.014936   0.000000
  37780000   0.014936   0.000000
  37790000   0.014936   0.000000
  37800000   0.014936   0.000000
  37810000   0.014936   0.000000
  37820000   0.014936   0.000000
  37830000   0.014936   0.000000
  37840000   0.014936   0.000000
  37850000   0.014936   0.000000
  37860000   0.014936   0.000000
  37870000   0.014936   0.000000
  37880000   0.014936   0.000000
  37890000   0.014936   0.000000
  37900000   0.014936   0.000000
  37910000   0.014936   0.000000
  37920000   0.014936   0.000000
  37930000   0.014936   0.000000
  37940000   0.014936   0.000000
  37950000   0.014936   0.000000
  37960000   0.014936   0.000000
  37970000   0.014936   0.000000
  37980000   0.014936   0.000000
  37990000   0.014936   0.000000
  38000000   0.014936   0.000000
  38010000   0.014936   0.000000
  38020000   0.014936   0.000000
  38030000   0.014936   0.000000
  38040000   0.014936   0.000000
  38050000   0.014936   0.000000
  38060000   0.014936   0.000000
  38070000   0.014936   0.000000
  38080000   0.014936   0.000000
  38090000   0.014936   0.000000
  38100000   0.014936   0.000000
  38110000   0.014936   0.000000
  38120000   0.014936   0.000000
  38130000   0.014936   0.000000
  38140000   0.014936   0.000000
  38150000   0.014936   0.000000
  38160000   0.014936   0.000000
  38170000   0.014936   0.000000
  38180000   0.014936   0.000000
  38190000   0.014936   0.000000
  38200000   0.014936   0.000000
  38210000   0.014936   0.000000
  38220000   0.014936   0.000000
  38230000   0.014936   0.000000
  38240000   0.014936   0.000000
  38250000   0.014936   0.000000
  38260000   0.014936   0.000000
  38270000   0.014936   0.000000
  38280000   0.014936   0.000000
  38290000   0.014936   0.000000
  38300000   0.014936   0.000000
  38310000   0.014936   0.000000
  38320000   0.014936   0.000000
  38330000   0.014936   0.000000
  38340000   0.014936   0.000000
  38350000   0.014936   0.000000
  38360000   0.014936   0.000000
  38370000   0.014936   0.000000
  38380000   0.014936   0.000000
  38390000   0.014936   0.000000
  38400000   0.014936   0.000000
  38410000   0.014936   0.000000
  38420000   0.014936   0.000000
  38430000   0.014936   0.000000
  38440000   0.014936   0.000000
  38450000   0.014936   0.000000
  38460000   0.014936   0.000000
  38470000   0.014936   0.000000
  38480000   0.014936   0.000000
  38490000   0.014936   0.000000
  38500000   0.014936   0.000000
  38510000   0.014936   0.000000
  38520000   0.014936   0.000000
  38530000   0.014936   0.000000
  38540000   0.014936   0.000000
  38550000   0.014936   0.000000
  38560000   0.014936   0.000000
  38570000   0.014936   0.000000
  38580000   0.014936   0.000000
  38590000   0.014936   0.000000
  38600000   0.014936   0.000000
  38610000   0.014936   0.000000
  38620000   0.014936   0.000000
  38630000   0.014936   0.000000
  38640000   0.014936   0.000000
  38650000   0.014225   0.000000
  38660000   0.014225   0.000000
  38670000   0.014225   0.000000
  38680000   0.014225   0.000000
  38690000   0.014225   0.000000
  38700000   0.014225   0.000000
  38710000   0.014225   0.000000
  38720000   0.014225   0.000000
  38730000   0.014225   0.000000
  38740000   0.014225   0.000000
  38750000   0.014225   0.000000
  38760000   0.014225   0.000000
  38770000   0.014225   0.000000
  38780000   0.014225   0.000000
  38790000   0.014225   0.000000
  38800000   0.014225   0.000000
  38810000   0.014225   0.000000
  38820000   0.014225   0.000000
  38830000   0.014225   0.000000
  38840000   0.014225   0.000000
  38850000   0.014225   0.000000
  38860000   0.014225   0.000000
  38870000   0.014225   0.000000
  38880000   0.014225   0.000000
  38890000   0.014225   0.000000
  38900000   0.014225   0.000000
  38910000   0.014225   0.000000
  38920000   0.014225   0.000000
  38930000   0.014225   0.000000
  38940000   0.014225   0.000000
  38950000   0.014225   0.000000
  38960000   0.014225   0.000000
  38970000   0.014225   0.000000
  38980000   0.014225   0.000000
  38990000   0.014225   0.000000
  39000000   0.014225   0.000000
  39010000   0.014225   0.000000
  39020000   0.014225   0.000000
  39030000   0.014225   0.000000
  39040000   0.014225   0.000000
  39050000   0.014225   0.000000
  39060000   0.014225   0.000000
  39070000   0.014225   0.000000
  39080000   0.014225   0.000000
  39090000   0.014225   0.000000
  39100000   0.014225   0.000000
  39110000   0.013514   0.000000
  39120000   0.013514   0.000000
  39130000   0.013514   0.000000
  39140000   0.013514   0.000000
  39150000   0.013514   0.000000
  39160000   0.013514   0.000000
  39170000   0.013514   0.000000
  39180000   0.013514   0.000000
  39190000   0.013514   0.000000
  39200000   0.013514   0.000000
  39210000   0.013514   0.000000
  39220000   0.013514   0.000000
  39230000   0.013514   0.000000
  39240000   0.013514   0.000000
  39250000   0.013514   0.000000
  39260000   0.013514   0.000000
  39270000   0.013514   0.000000
  39280000   0.013514   0.000000
  39290000   0.013514   0.000000
  39300000   0.013514   0.000000
  39310000   0.013514   0.000000
  39320000   0.013514   0.000000
  39330000   0.013514   0.000000
  39340000   0.013514   0.000000
  39350000   0.013514   0.000000
  39360000   0.013514   0.000000
  39370000   0.013514   0.000000
  39380000   0.013514   0.000000
  39390000   0.013514   0.000000
  39400000   0.013514   0.000000
  39410000   0.013514   0.000000
  39420000   0.013514   0.000000
  39430000   0.013514   0.000000
  39440000   0.013514   0.000000
  39450000   0.013514   0.000000
  39460000   0.013514   0.000000
  39470000   0.013514   0.000000
  39480000   0.013514   0.000000
  39490000   0.013514   0.000000
  39500000   0.013514   0.000000
  39510000   0.013514   0.000000
  39520000   0.013514   0.000000
  39530000   0.013514   0.000000
  39540000   0.013514   0.000000
  39550000   0.013514   0.000000
  39560000   0.013514   0.000000
  39570000   0.013514   0.000000
  39580000   0.013514   0.000000
  39590000   0.013514   0.000000
  39600000   0.013514   0.000000
  39610000   0.013514   0.000000
  39620000   0.013514   0.000000
  39630000   0.013514   0.000000
  39640000   0.013514   0.000000
  39650000   0.013514   0.000000
  39660000   0.013514   0.000000
  39670000   0.013514   0.000000
  39680000   0.013514   0.000000
  39690000   0.013514   0.000000
  39700000   0.013514   0.000000
  39710000   0.013514   0.000000
  39720000   0.013514   0.000000
  39730000   0.013514   0.000000
  39740000   0.013514   0.000000
  39750000   0.013514   0.000000
  39760000   0.013514   0.000000
  39770000   0.013514   0.000000
  39780000   0.013514   0.000000
  39790000   0.013514   0.000000
  39800000   0.013514   0.000000
  39810000   0.013514   0.000000
  39820000   0.013514   0.000000
  39830000   0.013514   0.000000
  39840000   0.013514   0.000000
  39850000   0.013514   0.000000
  39860000   0.013514   0.000000
  39870000   0.013514   0.000000
  39880000   0.013514   0.000000
  39890000   0.013514   0.000000
  39900000   0.013514   0.000000
  39910000   0.013514   0.000000
  39920000   0.013514   0.000000
  39930000   0.013514   0.000000
  39940000   0.013514   0.000000
  39950000   0.013514   0.000000
  39960000   0.013514   0.000000
  39970000   0.013514   0.000000
  39980000   0.013514   0.000000
  39990000   0.013514   0.000000
  40000000   0.013514   0.000000
  40010000   0.013514   0.000000
  40020000   0.013514   0.000000
  40030000   0.013514   0.000000
  40040000   0.013514   0.000000
  40050000   0.013514   0.000000
  40060000   0.013514   0.000000
  40070000   0.013514   0.000000
  40080000   0.013514   0.000000
  40090000   0.013514   0.000000
  40100000   0.013514   0.000000
  40110000   0.013514   0.000000
  40120000   0.013514   0.000000
  40130000   0.013514   0.000000
  40140000   0.013514   0.000000
  40150000   0.013514   0.000000
  40160000   0.013514   0.000000
  40170000   0.013514   0.000000
  40180000   0.013514   0.000000
  40190000   0.013514   0.000000
  40200000   0.013514   0.000000
  40210000   0.012802   0.000000
  40220000   0.012802   0.000000
  40230000   0.012802   0.000000
  40240000   0.012802   0.000000
  40250000   0.012802   0.000000
  40260000   0.012802   0.000000
  40270000   0.012802   0.000000
  40280000   0.012802   0.000000
  40290000   0.012802   0.000000
  40300000   0.012802   0.000000
  40310000   0.012802   0.000000
  40320000   0.012802   0.000000
  40330000   0.012802   0.000000
  40340000   0.012802   0.000000
  40350000   0.012802   0.000000
  40360000   0.012802   0.000000
  40370000   0.012802   0.000000
  40380000   0.012802   0.000000
  40390000   0.012802   0.000000
  40400000   0.012802   0.000000
  40410000   0.012802   0.000000
  40420000   0.012802   0.000000
  40430000   0.012802   0.000000
  40440000   0.012802   0.000000
  40450000   0.012802   0.000000
  40460000   0.012802   0.000000
  40470000   0.012802   0.000000
  40480000   0.012802   0.000000
  40490000   0.012802   0.000000
  40500000   0.012802   0.000000
  40510000   0.012802   0.000000
  40520000   0.012802   0.000000
  40530000   0.012802   0.000000
  40540000   0.012802   0.000000
  40550000   0.012802   0.000000
  40560000   0.012802   0.000000
  40570000   0.012802   0.000000
  40580000   0.012802   0.000000
  40590000   0.012802   0.000000
  40600000   0.012802   0.000000
  40610000   0.012802   0.000000
  40620000   0.012802   0.000000
  40630000   0.012802   0.000000
  40640000   0.012802   0.000000
  40650000   0.012802   0.000000
  40660000   0.012802   0.000000
  40670000   0.012802   0.000000
  40680000   0.012802   0.000000
  40690000   0.012802   0.000000
  40700000   0.012802   0.000000
  40710000   0.012802   0.000000
  40720000   0.012802   0.000000
  40730000   0.012802   0.000000
  40740000   0.012802   0.000000
  40750000   0.012802   0.000000
  40760000   0.012802   0.000000
  40770000   0.012802   0.000000
  40780000   0.012802   0.000000
  40790000   0.012802   0.000000
  40800000   0.012802   0.000000
  40810000   0.012802   0.000000
  40820000   0.012802   0.000000
  40830000   0.012802   0.000000
  40840000   0.012802   0.000000
  40850000   0.012802   0.000000
  40860000   0.012802   0.000000
  40870000   0.012802   0.000000
  40880000   0.012802   0.000000
  40890000   0.012802   0.000000
  40900000   0.012802   0.000000
  40910000   0.012802   0.000000
  40920000   0.012802   0.000000
  40930000   0.012802   0.000000
  40940000   0.012802   0.000000
  40950000   0.012802   0.000000
  40960000   0.012802   0.000000
  40970000   0.012802   0.000000
  40980000   0.012802   0.000000
  40990000   0.012802   0.000000
  41000000   0.012802   0.000000
  41010000   0.012802   0.000000
  41020000   0.012802   0.000000
  41030000   0.012802   0.000000
  41040000   0.012802   0.000000
  41050000   0.012802   0.000000
  41060000   0.012802   0.000000
  41070000   0.012802   0.000000
  41080000   0.012802   0.000000
  41090000   0.012802   0.000000
  41100000   0.012802   0.000000
  41110000   0.012802   0.000000
  41120000   0.012802   0.000000
  41130000   0.012802   0.000000
  41140000   0.012802   0.000000
  41150000   0.012802   0.000000
  41160000   0.012802   0.000000
  41170000   0.012802   0.000000
  41180000   0.012802   0.000000
  41190000   0.012802   0.000000
  41200000   0.012802   0.000000
  41210000   0.012802   0.000000
  41220000   0.012802   0.000000
  41230000   0.012802   0.000000
  41240000   0.012802   0.000000
  41250000   0.012802   0.000000
  41260000   0.012802   0.000000
  41270000   0.012802   0.000000
  41280000   0.012802   0.000000
  41290000   0.012802   0.000000
  41300000   0.012802   0.000000
  41310000   0.012802   0.000000
  41320000   0.012802   0.000000
  41330000   0.012802   0.000000
  41340000   0.012802   0.000000
  41350000   0.012802   0.000000
  41360000   0.012091   0.000000
  41370000   0.012091   0.000000
  41380000   0.012091   0.000000
  41390000   0.012091   0.000000
  41400000   0.012091   0.000000
  41410000   0.012091   0.000000
  41420000   0.012091   0.000000
  41430000   0.012091   0.000000
  41440000   0.012091   0.000000
  41450000   0.012091   0.000000
  41460000   0.012091   0.000000
  41470000   0.012091   0.000000
  41480000   0.012091   0.000000
  41490000   0.012091   0.000000
  41500000   0.012091   0.000000
  41510000   0.012091   0.000000
  41520000   0.012091   0.000000
  41530000   0.012091   0.000000
  41540000   0.012091   0.000000
  41550000   0.011380   0.000000
  41560000   0.011380   0.000000
  41570000   0.011380   0.000000
  41580000   0.011380   0.000000
  41590000   0.011380   0.000000
  41600000   0.011380   0.000000
  41610000   0.011380   0.000000
  41620000   0.011380   0.000000
  41630000   0.011380   0.000000
  41640000   0.011380   0.000000
  41650000   0.011380   0.000000
  41660000   0.011380   0.000000
  41670000   0.011380   0.000000
  41680000   0.011380   0.000000
  41690000   0.011380   0.000000
  41700000   0.011380   0.000000
  41710000   0.011380   0.000000
  41720000   0.011380   0.000000
  41730000   0.011380   0.000000
  41740000   0.011380   0.000000
  41750000   0.011380   0.000000
  41760000   0.011380   0.000000
  41770000   0.011380   0.000000
  41780000   0.011380   0.000000
  41790000   0.011380   0.000000
  41800000   0.011380   0.000000
  41810000   0.011380   0.000000
  41820000   0.011380   0.000000
  41830000   0.011380   0.000000
  41840000   0.011380   0.000000
  41850000   0.011380   0.000000
  41860000   0.011380   0.000000
  41870000   0.011380   0.000000
  41880000   0.011380   0.000000
  41890000   0.011380   0.000000
  41900000   0.011380   0.000000
  41910000   0.011380   0.000000
  41920000   0.011380   0.000000
  41930000   0.011380   0.000000
  41940000   0.011380   0.000000
  41950000   0.011380   0.000000
  41960000   0.011380   0.000000
  41970000   0.011380   0.000000
  41980000   0.011380   0.000000
  41990000   0.011380   0.000000
  42000000   0.011380   0.000000
  42010000   0.011380   0.000000
  42020000   0.011380   0.000000
  42030000   0.011380   0.000000
  42040000   0.011380   0.000000
  42050000   0.011380   0.000000
  42060000   0.011380   0.000000
  42070000   0.011380   0.000000
  42080000   0.011380   0.000000
  42090000   0.011380   0.000000
  42100000   0.011380   0.000000
  42110000   0.011380   0.000000
  42120000   0.011380   0.000000
  42130000   0.011380   0.000000
  42140000   0.011380   0.000000
  42150000   0.011380   0.000000
  42160000   0.011380   0.000000
  42170000   0.011380   0.000000
  42180000   0.011380   0.000000
  42190000   0.011380   0.000000
  42200000   0.011380   0.000000
  42210000   0.011380   0.000000
  42220000   0.011380   0.000000
  42230000   0.011380   0.000000
  42240000   0.011380   0.000000
  42250000   0.011380   0.000000
  42260000   0.011380   0.000000
  42270000   0.011380   0.000000
  42280000   0.011380   0.000000
  42290000   0.011380   0.000000
  42300000   0.011380   0.000000
  42310000   0.011380   0.000000
  42320000   0.011380   0.000000
  42330000   0.011380   0.000000
  42340000   0.011380   0.000000
  42350000   0.011380   0.000000
  42360000   0.011380   0.000000
  42370000   0.011380   0.000000
  42380000   0.011380   0.000000
  42390000   0.011380   0.000000
  42400000   0.011380   0.000000
  42410000   0.011380   0.000000
  42420000   0.011380   0.000000
  42430000   0.011380   0.000000
  42440000   0.011380   0.000000
  42450000   0.011380   0.000000
  42460000   0.011380   0.000000
  42470000   0.011380   0.000000
  42480000   0.011380   0.000000
  42490000   0.011380   0.000000
  42500000   0.011380   0.000000
  42510000   0.011380   0.000000
  42520000   0.011380   0.000000
  42530000   0.011380   0.000000
  42540000   0.011380   0.000000
  42550000   0.011380   0.000000
  42560000   0.011380   0.000000
  42570000   0.011380   0.000000
  42580000   0.011380   0.000000
  42590000   0.011380   0.000000
  42600000   0.011380   0.000000
  42610000   0.011380   0.000000
  42620000   0.011380   0.000000
  42630000   0.011380   0.000000
  42640000   0.011380   0.000000
  42650000   0.011380   0.000000
  42660000   0.011380   0.000000
  42670000   0.011380   0.000000
  42680000   0.011380   0.000000
  42690000   0.011380   0.000000
  42700000   0.011380   0.000000
  42710000   0.011380   0.000000
  42720000   0.011380   0.000000
  42730000   0.011380   0.000000
  42740000   0.011380   0.000000
  42750000   0.011380   0.000000
  42760000   0.011380   0.000000
  42770000   0.011380   0.000000
  42780000   0.011380   0.000000
  42790000   0.011380   0.000000
  42800000   0.011380   0.000000
  42810000   0.011380   0.000000
  42820000   0.011380   0.000000
  42830000   0.011380   0.000000
  42840000   0.011380   0.000000
  42850000   0.011380   0.000000
  42860000   0.011380   0.000000
  42870000   0.011380   0.000000
  42880000   0.011380   0.000000
  42890000   0.011380   0.000000
  42900000   0.011380   0.000000
  42910000   0.011380   0.000000
  42920000   0.011380   0.000000
  42930000   0.011380   0.000000
  42940000   0.011380   0.000000
  42950000   0.011380   0.000000
  42960000   0.011380   0.000000
  42970000   0.011380   0.000000
  42980000   0.011380   0.000000
  42990000   0.011380   0.000000
  43000000   0.011380   0.000000
  43010000   0.011380   0.000000
  43020000   0.011380   0.000000
  43030000   0.011380   0.000000
  43040000   0.011380   0.000000
  43050000   0.011380   0.000000
  43060000   0.011380   0.000000
  43070000   0.011380   0.000000
  43080000   0.011380   0.000000
  43090000   0.011380   0.000000
  43100000   0.011380   0.000000
  43110000   0.011380   0.000000
  43120000   0.011380   0.000000
  43130000   0.011380   0.000000
  43140000   0.011380   0.000000
  43150000   0.011380   0.000000
  43160000   0.011380   0.000000
  43170000   0.011380   0.000000
  43180000   0.011380   0.000000
  43190000   0.011380   0.000000
  43200000   0.011380   0.000000
  43210000   0.011380   0.000000
  43220000   0.011380   0.000000
  43230000   0.011380   0.000000
  43240000   0.011380   0.000000
  43250000   0.011380   0.000000
  43260000   0.011380   0.000000
  43270000   0.011380   0.000000
  43280000   0.011380   0.000000
  43290000   0.011380   0.000000
  43300000   0.011380   0.000000
  43310000   0.011380   0.000000
  43320000   0.011380   0.000000
  43330000   0.011380   0.000000
  43340000   0.011380   0.000000
  43350000   0.011380   0.000000
  43360000   0.011380   0.000000
  43370000   0.011380   0.000000
  43380000   0.011380   0.000000
  43390000   0.011380   0.000000
  43400000   0.011380   0.000000
  43410000   0.011380   0.000000
  43420000   0.011380   0.000000
  43430000   0.011380   0.000000
  43440000   0.011380   0.000000
  43450000   0.011380   0.000000
  43460000   0.011380   0.000000
  43470000   0.011380   0.000000
  43480000   0.011380   0.000000
  43490000   0.011380   0.000000
  43500000   0.011380   0.000000
  43510000   0.011380   0.000000
  43520000   0.011380   0.000000
  43530000   0.011380   0.000000
  43540000   0.011380   0.000000
  43550000   0.011380   0.000000
  43560000   0.011380   0.000000
  43570000   0.011380   0.000000
  43580000   0.011380   0.000000
  43590000   0.011380   0.000000
  43600000   0.011380   0.000000
  43610000   0.011380   0.000000
  43620000   0.011380   0.000000
  43630000   0.011380   0.000000
  43640000   0.011380   0.000000
  43650000   0.011380   0.000000
  43660000   0.011380   0.000000
  43670000   0.011380   0.000000
  43680000   0.011380   0.000000
  43690000   0.011380   0.000000
  43700000   0.011380   0.000000
  43710000   0.011380   0.000000
  43720000   0.011380   0.000000
  43730000   0.011380   0.000000
  43740000   0.011380   0.000000
  43750000   0.011380   0.000000
  43760000   0.011380   0.000000
  43770000   0.011380   0.000000
  43780000   0.011380   0.000000
  43790000   0.011380   0.000000
  43800000   0.011380   0.000000
  43810000   0.011380   0.000000
  43820000   0.011380   0.000000
  43830000   0.011380   0.000000
  43840000   0.011380   0.000000
  43850000   0.011380   0.000000
  43860000   0.011380   0.000000
  43870000   0.011380   0.000000
  43880000   0.011380   0.000000
  43890000   0.011380   0.000000
  43900000   0.011380   0.000000
  43910000   0.011380   0.000000
  43920000   0.011380   0.000000
  43930000   0.011380   0.000000
  43940000   0.011380   0.000000
  43950000   0.011380   0.000000
  43960000   0.011380   0.000000
  43970000   0.011380   0.000000
  43980000   0.011380   0.000000
  43990000   0.011380   0.000000
  44000000   0.011380   0.000000
  44010000   0.011380   0.000000
  44020000   0.011380   0.000000
  44030000   0.011380   0.000000
  44040000   0.011380   0.000000
  44050000   0.011380   0.000000
  44060000   0.011380   0.000000
  44070000   0.011380   0.000000
  44080000   0.011380   0.000000
  44090000   0.011380   0.000000
  44100000   0.011380   0.000000
  44110000   0.011380   0.000000
  44120000   0.011380   0.000000
  44130000   0.011380   0.000000
  44140000   0.011380   0.000000
  44150000   0.011380   0.000000
  44160000   0.011380   0.000000
  44170000   0.011380   0.000000
  44180000   0.011380   0.000000
  44190000   0.011380   0.000000
  44200000   0.011380   0.000000
  44210000   0.011380   0.000000
  44220000   0.011380   0.000000
  44230000   0.011380   0.000000
  44240000   0.011380   0.000000
  44250000   0.011380   0.000000
  44260000   0.011380   0.000000
  44270000   0.010669   0.000000
  44280000   0.010669   0.000000
  44290000   0.010669   0.000000
  44300000   0.010669   0.000000
  44310000   0.010669   0.000000
  44320000   0.010669   0.000000
  44330000   0.010669   0.000000
  44340000   0.010669   0.000000
  44350000   0.010669   0.000000
  44360000   0.010669   0.000000
  44370000   0.010669   0.000000
  44380000   0.010669   0.000000
  44390000   0.010669   0.000000
  44400000   0.010669   0.000000
  44410000   0.010669   0.000000
  44420000   0.010669   0.000000
  44430000   0.010669   0.000000
  44440000   0.010669   0.000000
  44450000   0.010669   0.000000
  44460000   0.010669   0.000000
  44470000   0.010669   0.000000
  44480000   0.010669   0.000000
  44490000   0.010669   0.000000
  44500000   0.010669   0.000000
  44510000   0.010669   0.000000
  44520000   0.010669   0.000000
  44530000   0.010669   0.000000
  44540000   0.009957   0.000000
  44550000   0.009957   0.000000
  44560000   0.009957   0.000000
  44570000   0.009957   0.000000
  44580000   0.009957   0.000000
  44590000   0.009957   0.000000
  44600000   0.009957   0.000000
  44610000   0.009957   0.000000
  44620000   0.009957   0.000000
  44630000   0.009957   0.000000
  44640000   0.009957   0.000000
  44650000   0.009957   0.000000
  44660000   0.009957   0.000000
  44670000   0.009957   0.000000
  44680000   0.009957   0.000000
  44690000   0.009957   0.000000
  44700000   0.009957   0.000000
  44710000   0.009957   0.000000
  44720000   0.009957   0.000000
  44730000   0.009957   0.000000
  44740000   0.009957   0.000000
  44750000   0.009957   0.000000
  44760000   0.009957   0.000000
  44770000   0.009957   0.000000
  44780000   0.009957   0.000000
  44790000   0.009957   0.000000
  44800000   0.009957   0.000000
  44810000   0.009957   0.000000
  44820000   0.009957   0.000000
  44830000   0.009957   0.000000
  44840000   0.009957   0.000000
  44850000   0.009957   0.000000
  44860000   0.009957   0.000000
  44870000   0.009957   0.000000
  44880000   0.009957   0.000000
  44890000   0.009957   0.000000
  44900000   0.009957   0.000000
  44910000   0.009957   0.000000
  44920000   0.009957   0.000000
  44930000   0.009957   0.000000
  44940000   0.009957   0.000000
  44950000   0.009957   0.000000
  44960000   0.009957   0.000000
  44970000   0.009957   0.000000
  44980000   0.009957   0.000000
  44990000   0.009957   0.000000
  45000000   0.009957   0.000000
  45010000   0.009957   0.000000
  45020000   0.009957   0.000000
  45030000   0.009957   0.000000
  45040000   0.009957   0.000000
  45050000   0.009957   0.000000
  45060000   0.009957   0.000000
  45070000   0.009957   0.000000
  45080000   0.009957   0.000000
  45090000   0.009957   0.000000
  45100000   0.009957   0.000000
  45110000   0.009957   0.000000
  45120000   0.009957   0.000000
  45130000   0.009957   0.000000
  45140000   0.009957   0.000000
  45150000   0.009957   0.000000
  45160000   0.009957   0.000000
  45170000   0.009957   0.000000
  45180000   0.009957   0.000000
  45190000   0.009957   0.000000
  45200000   0.009957   0.000000
  45210000   0.009957   0.000000
  45220000   0.009957   0.000000
  45230000   0.009957   0.000000
  45240000   0.009957   0.000000
  45250000   0.009957   0.000000
  45260000   0.009957   0.000000
  45270000   0.009957   0.000000
  45280000   0.009957   0.000000
  45290000   0.009957   0.000000
  45300000   0.009957   0.000000
  45310000   0.009246   0.000000
  45320000   0.009246   0.000000
  45330000   0.009246   0.000000
  45340000   0.009246   0.000000
  45350000   0.009246   0.000000
  45360000   0.009246   0.000000
  45370000   0.009246   0.000000
  45380000   0.009246   0.000000
  45390000   0.009246   0.000000
  45400000   0.009246   0.000000
  45410000   0.009246   0.000000
  45420000   0.009246   0.000000
  45430000   0.009246   0.000000
  45440000   0.009246   0.000000
  45450000   0.009246   0.000000
  45460000   0.009246   0.000000
  45470000   0.009246   0.000000
  45480000   0.009246   0.000000
  45490000   0.009246   0.000000
  45500000   0.009246   0.000000
  45510000   0.009246   0.000000
  45520000   0.009246   0.000000
  45530000   0.009246   0.000000
  45540000   0.009246   0.000000
  45550000   0.009246   0.000000
  45560000   0.009246   0.000000
  45570000   0.009246   0.000000
  45580000   0.009246   0.000000
  45590000   0.009246   0.000000
  45600000   0.009246   0.000000
  45610000   0.009246   0.000000
  45620000   0.009246   0.000000
  45630000   0.009246   0.000000
  45640000   0.009246   0.000000
  45650000   0.009246   0.000000
  45660000   0.009246   0.000000
  45670000   0.009246   0.000000
  45680000   0.009246   0.000000
  45690000   0.009246   0.000000
  45700000   0.009246   0.000000
  45710000   0.009246   0.000000
  45720000   0.009246   0.000000
  45730000   0.009246   0.000000
  45740000   0.009246   0.000000
  45750000   0.009246   0.000000
  45760000   0.009246   0.000000
  45770000   0.009246   0.000000
  45780000   0.009246   0.000000
  45790000   0.009246   0.000000
  45800000   0.009246   0.000000
  45810000   0.009246   0.000000
  45820000   0.009246   0.000000
  45830000   0.009246   0.000000
  45840000   0.009246   0.000000
  45850000   0.009246   0.000000
  45860000   0.009246   0.000000
  45870000   0.009246   0.000000
  45880000   0.009246   0.000000
  45890000   0.009246   0.000000
  45900000   0.009246   0.000000
  45910000   0.009246   0.000000
  45920000   0.009246   0.000000
  45930000   0.009246   0.000000
  45940000   0.009246   0.000000
  45950000   0.009246   0.000000
  45960000   0.009246   0.000000
  45970000   0.009246   0.000000
  45980000   0.009246   0.000000
  45990000   0.009246   0.000000
  46000000   0.009246   0.000000
  46010000   0.009246   0.000000
  46020000   0.009246   0.000000
  46030000   0.009246   0.000000
  46040000   0.009246   0.000000
  46050000   0.009246   0.000000
  46060000   0.009246   0.000000
  46070000   0.009246   0.000000
  46080000   0.009246   0.000000
  46090000   0.009246   0.000000
  46100000   0.009246   0.000000
  46110000   0.008535   0.000000
  46120000   0.008535   0.000000
  46130000   0.008535   0.000000
  46140000   0.008535   0.000000
  46150000   0.008535   0.000000
  46160000   0.008535   0.000000
  46170000   0.008535   0.000000
  46180000   0.008535   0.000000
  46190000   0.008535   0.000000
  46200000   0.008535   0.000000
  46210000   0.008535   0.000000
  46220000   0.008535   0.000000
  46230000   0.008535   0.000000
  46240000   0.008535   0.000000
  46250000   0.008535   0.000000
  46260000   0.008535   0.000000
  46270000   0.008535   0.000000
  46280000   0.008535   0.000000
  46290000   0.008535   0.000000
  46300000   0.008535   0.000000
  46310000   0.008535   0.000000
  46320000   0.008535   0.000000
  46330000   0.008535   0.000000
  46340000   0.008535   0.000000
  46350000   0.008535   0.000000
  46360000   0.008535   0.000000
  46370000   0.008535   0.000000
  46380000   0.008535   0.000000
  46390000   0.008535   0.000000
  46400000   0.008535   0.000000
  46410000   0.008535   0.000000
  46420000   0.008535   0.000000
  46430000   0.008535   0.000000
  46440000   0.008535   0.000000
  46450000   0.008535   0.000000
  46460000   0.008535   0.000000
  46470000   0.008535   0.000000
  46480000   0.008535   0.000000
  46490000   0.008535   0.000000
  46500000   0.008535   0.000000
  46510000   0.008535   0.000000
  46520000   0.008535   0.000000
  46530000   0.008535   0.000000
  46540000   0.008535   0.000000
  46550000   0.008535   0.000000
  46560000   0.008535   0.000000
  46570000   0.008535   0.000000
  46580000   0.008535   0.000000
  46590000   0.007824   0.000000
  46600000   0.007824   0.000000
  46610000   0.007824   0.000000
  46620000   0.007824   0.000000
  46630000   0.007824   0.000000
  46640000   0.007824   0.000000
  46650000   0.007824   0.000000
  46660000   0.007824   0.000000
  46670000   0.007824   0.000000
  46680000   0.007824   0.000000
  46690000   0.007824   0.000000
  46700000   0.007824   0.000000
  46710000   0.007824   0.000000
  46720000   0.007824   0.000000
  46730000   0.007824   0.000000
  46740000   0.007824   0.000000
  46750000   0.007824   0.000000
  46760000   0.007824   0.000000
  46770000   0.007824   0.000000
  46780000   0.007824   0.000000
  46790000   0.007824   0.000000
  46800000   0.007824   0.000000
  46810000   0.007824   0.000000
  46820000   0.007824   0.000000
  46830000   0.007824   0.000000
  46840000   0.007824   0.000000
  46850000   0.007824   0.000000
  46860000   0.007824   0.000000
  46870000   0.007824   0.000000
  46880000   0.007824   0.000000
  46890000   0.007824   0.000000
  46900000   0.007824   0.000000
  46910000   0.007824   0.000000
  46920000   0.007824   0.000000
  46930000   0.007824   0.000000
  46940000   0.007824   0.000000
  46950000   0.007824   0.000000
  46960000   0.007824   0.000000
  46970000   0.007824   0.000000
  46980000   0.007824   0.000000
  46990000   0.007824   0.000000
  47000000   0.007824   0.000000
  47010000   0.007824   0.000000
  47020000   0.007824   0.000000
  47030000   0.007824   0.000000
  47040000   0.007824   0.000000
  47050000   0.007824   0.000000
  47060000   0.007824   0.000000
  47070000   0.007824   0.000000
  47080000   0.007824   0.000000
  47090000   0.007824   0.000000
  47100000   0.007824   0.000000
  47110000   0.007824   0.000000
  47120000   0.007824   0.000000
  47130000   0.007824   0.000000
  47140000   0.007824   0.000000
  47150000   0.007824   0.000000
  47160000   0.007824   0.000000
  47170000   0.007824   0.000000
  47180000   0.007824   0.000000
  47190000   0.007824   0.000000
  47200000   0.007824   0.000000
  47210000   0.007824   0.000000
  47220000   0.007824   0.000000
  47230000   0.007824   0.000000
  47240000   0.007824   0.000000
  47250000   0.007824   0.000000
  47260000   0.007824   0.000000
  47270000   0.007824   0.000000
  47280000   0.007824   0.000000
  47290000   0.007824   0.000000
  47300000   0.007824   0.000000
  47310000   0.007112   0.000000
  47320000   0.007112   0.000000
  47330000   0.007112   0.000000
  47340000   0.007112   0.000000
  47350000   0.007112   0.000000
  47360000   0.007112   0.000000
  47370000   0.007112   0.000000
  47380000   0.007112   0.000000
  47390000   0.007112   0.000000
  47400000   0.007112   0.000000
  47410000   0.007112   0.000000
  47420000   0.007112   0.000000
  47430000   0.007112   0.000000
  47440000   0.007112   0.000000
  47450000   0.007112   0.000000
  47460000   0.007112   0.000000
  47470000   0.007112   0.000000
  47480000   0.007112   0.000000
  47490000   0.007112   0.000000
  47500000   0.007112   0.000000
  47510000   0.007112   0.000000
  47520000   0.007112   0.000000
  47530000   0.007112   0.000000
  47540000   0.007112   0.000000
  47550000   0.007112   0.000000
  47560000   0.007112   0.000000
  47570000   0.007112   0.000000
  47580000   0.007112   0.000000
  47590000   0.007112   0.000000
  47600000   0.007112   0.000000
  47610000   0.007112   0.000000
  47620000   0.007112   0.000000
  47630000   0.007112   0.000000
  47640000   0.007112   0.000000
  47650000   0.007112   0.000000
  47660000   0.007112   0.000000
  47670000   0.007112   0.000000
  47680000   0.007112   0.000000
  47690000   0.007112   0.000000
  47700000   0.007112   0.000000
  47710000   0.007112   0.000000
  47720000   0.007112   0.000000
  47730000   0.007112   0.000000
  47740000   0.007112   0.000000
  47750000   0.007112   0.000000
  47760000   0.007112   0.000000
  47770000   0.007112   0.000000
  47780000   0.007112   0.000000
  47790000   0.007112   0.000000
  47800000   0.007112   0.000000
  47810000   0.007112   0.000000
  47820000   0.007112   0.000000
  47830000   0.007112   0.000000
  47840000   0.007112   0.000000
  47850000   0.007112   0.000000
  47860000   0.007112   0.000000
  47870000   0.007112   0.000000
  47880000   0.007112   0.000000
  47890000   0.007112   0.000000
  47900000   0.007112   0.000000
  47910000   0.007112   0.000000
  47920000   0.007112   0.000000
  47930000   0.007112   0.000000
  47940000   0.007112   0.000000
  47950000   0.007112   0.000000
  47960000   0.007112   0.000000
  47970000   0.007112   0.000000
  47980000   0.007112   0.000000
  47990000   0.007112   0.000000
  48000000   0.007112   0.000000
  48010000   0.007112   0.000000
  48020000   0.007112   0.000000
  48030000   0.007112   0.000000
  48040000   0.007112   0.000000
  48050000   0.007112   0.000000
  48060000   0.006401   0.000000
  48070000   0.006401   0.000000
  48080000   0.006401   0.000000
  48090000   0.006401   0.000000
  48100000   0.006401   0.000000
  48110000   0.006401   0.000000
  48120000   0.006401   0.000000
  48130000   0.006401   0.000000
  48140000   0.006401   0.000000
  48150000   0.006401   0.000000
  48160000   0.006401   0.000000
  48170000   0.006401   0.000000
  48180000   0.006401   0.000000
  48190000   0.006401   0.000000
  48200000   0.006401   0.000000
  48210000   0.006401   0.000000
  48220000   0.006401   0.000000
  48230000   0.006401   0.000000
  48240000   0.006401   0.000000
  48250000   0.006401   0.000000
  48260000   0.006401   0.000000
  48270000   0.006401   0.000000
  48280000   0.006401   0.000000
  48290000   0.006401   0.000000
  48300000   0.006401   0.000000
  48310000   0.006401   0.000000
  48320000   0.006401   0.000000
  48330000   0.006401   0.000000
  48340000   0.006401   0.000000
  48350000   0.006401   0.000000
  48360000   0.006401   0.000000
  48370000   0.006401   0.000000
  48380000   0.006401   0.000000
  48390000   0.006401   0.000000
  48400000   0.006401   0.000000
  48410000   0.006401   0.000000
  48420000   0.006401   0.000000
  48430000   0.006401   0.000000
  48440000   0.006401   0.000000
  48450000   0.006401   0.000000
  48460000   0.006401   0.000000
  48470000   0.006401   0.000000
  48480000   0.006401   0.000000
  48490000   0.006401   0.000000
  48500000   0.006401   0.000000
  48510000   0.006401   0.000000
  48520000   0.006401   0.000000
  48530000   0.006401   0.000000
  48540000   0.006401   0.000000
  48550000   0.006401   0.000000
  48560000   0.006401   0.000000
  48570000   0.006401   0.000000
  48580000   0.006401   0.000000
  48590000   0.006401   0.000000
  48600000   0.006401   0.000000
  48610000   0.006401   0.000000
  48620000   0.006401   0.000000
  48630000   0.006401   0.000000
  48640000   0.006401   0.000000
  48650000   0.006401   0.000000
  48660000   0.006401   0.000000
  48670000   0.006401   0.000000
  48680000   0.006401   0.000000
  48690000   0.006401   0.000000
  48700000   0.006401   0.000000
  48710000   0.006401   0.000000
  48720000   0.006401   0.000000
  48730000   0.006401   0.000000
  48740000   0.006401   0.000000
  48750000   0.006401   0.000000
  48760000   0.006401   0.000000
  48770000   0.006401   0.000000
  48780000   0.006401   0.000000
  48790000   0.006401   0.000000
  48800000   0.006401   0.000000
  48810000   0.006401   0.000000
  48820000   0.006401   0.000000
  48830000   0.006401   0.000000
  48840000   0.006401   0.000000
  48850000   0.006401   0.000000
  48860000   0.006401   0.000000
  48870000   0.006401   0.000000
  48880000   0.006401   0.000000
  48890000   0.006401   0.000000
  48900000   0.006401   0.000000
  48910000   0.006401   0.000000
  48920000   0.006401   0.000000
  48930000   0.006401   0.000000
  48940000   0.006401   0.000000
  48950000   0.006401   0.000000
  48960000   0.006401   0.000000
  48970000   0.006401   0.000000
  48980000   0.006401   0.000000
  48990000   0.006401   0.000000
  49000000   0.006401   0.000000
  49010000   0.006401   0.000000
  49020000   0.006401   0.000000
  49030000   0.006401   0.000000
  49040000   0.006401   0.000000
  49050000   0.006401   0.000000
  49060000   0.006401   0.000000
  49070000   0.006401   0.000000
  49080000   0.006401   0.000000
  49090000   0.006401   0.000000
  49100000   0.006401   0.000000
  49110000   0.006401   0.000000
  49120000   0.006401   0.000000
  49130000   0.006401   0.000000
  49140000   0.006401   0.000000
  49150000   0.006401   0.000000
  49160000   0.006401   0.000000
  49170000   0.006401   0.000000
  49180000   0.006401   0.000000
  49190000   0.006401   0.000000
  49200000   0.006401   0.000000
  49210000   0.006401   0.000000
  49220000   0.006401   0.000000
  49230000   0.006401   0.000000
  49240000   0.006401   0.000000
  49250000   0.006401   0.000000
  49260000   0.006401   0.000000
  49270000   0.006401   0.000000
  49280000   0.006401   0.000000
  49290000   0.006401   0.000000
  49300000   0.006401   0.000000
  49310000   0.006401   0.000000
  49320000   0.006401   0.000000
  49330000   0.006401   0.000000
  49340000   0.006401   0.000000
  49350000   0.006401   0.000000
  49360000   0.006401   0.000000
  49370000   0.006401   0.000000
  49380000   0.006401   0.000000
  49390000   0.006401   0.000000
  49400000   0.006401   0.000000
  49410000   0.006401   0.000000
  49420000   0.006401   0.000000
  49430000   0.006401   0.000000
  49440000   0.006401   0.000000
  49450000   0.006401   0.000000
  49460000   0.006401   0.000000
  49470000   0.006401   0.000000
  49480000   0.006401   0.000000
  49490000   0.006401   0.000000
  49500000   0.006401   0.000000
  49510000   0.006401   0.000000
  49520000   0.006401   0.000000
  49530000   0.006401   0.000000
  49540000   0.006401   0.000000
  49550000   0.006401   0.000000
  49560000   0.006401   0.000000
  49570000   0.006401   0.000000
  49580000   0.006401   0.000000
  49590000   0.006401   0.000000
  49600000   0.006401   0.000000
  49610000   0.006401   0.000000
  49620000   0.006401   0.000000
  49630000   0.006401   0.000000
  49640000   0.006401   0.000000
  49650000   0.006401   0.000000
  49660000   0.006401   0.000000
  49670000   0.006401   0.000000
  49680000   0.006401   0.000000
  49690000   0.006401   0.000000
  49700000   0.006401   0.000000
  49710000   0.006401   0.000000
  49720000   0.006401   0.000000
  49730000   0.006401   0.000000
  49740000   0.006401   0.000000
  49750000   0.006401   0.000000
  49760000   0.006401   0.000000
  49770000   0.006401   0.000000
  49780000   0.006401   0.000000
  49790000   0.006401   0.000000
  49800000   0.006401   0.000000
  49810000   0.006401   0.000000
  49820000   0.006401   0.000000
  49830000   0.006401   0.000000
  49840000   0.006401   0.000000
  49850000   0.006401   0.000000
  49860000   0.006401   0.000000
  49870000   0.006401   0.000000
  49880000   0.006401   0.000000
  49890000   0.006401   0.000000
  49900000   0.006401   0.000000
  49910000   0.006401   0.000000
  49920000   0.006401   0.000000
  49930000   0.006401   0.000000
  49940000   0.006401   0.000000
  49950000   0.006401   0.000000
  49960000   0.006401   0.000000
  49970000   0.006401   0.000000
  49980000   0.006401   0.000000
  49990000   0.006401   0.000000
  50000000   0.006401   0.000000
  50010000   0.006401   0.000000
  50020000   0.006401   0.000000
  50030000   0.006401   0.000000
  50040000   0.006401   0.000000
  50050000   0.006401   0.000000
  50060000   0.006401   0.000000
  50070000   0.006401   0.000000
  50080000   0.006401   0.000000
  50090000   0.006401   0.000000
  50100000   0.006401   0.000000
  50110000   0.006401   0.000000
  50120000   0.006401   0.000000
  50130000   0.006401   0.000000
  50140000   0.006401   0.000000
  50150000   0.006401   0.000000
  50160000   0.006401   0.000000
  50170000   0.006401   0.000000
  50180000   0.006401   0.000000
  50190000   0.006401   0.000000
  50200000   0.006401   0.000000
  50210000   0.006401   0.000000
  50220000   0.006401   0.000000
  50230000   0.006401   0.000000
  50240000   0.006401   0.000000
  50250000   0.006401   0.000000
  50260000   0.006401   0.000000
  50270000   0.006401   0.000000
  50280000   0.006401   0.000000
  50290000   0.006401   0.000000
  50300000   0.006401   0.000000
  50310000   0.006401   0.000000
  50320000   0.006401   0.000000
  50330000   0.006401   0.000000
  50340000   0.006401   0.000000
  50350000   0.006401   0.000000
  50360000   0.006401   0.000000
  50370000   0.006401   0.000000
  50380000   0.006401   0.000000
  50390000   0.006401   0.000000
  50400000   0.006401   0.000000
  50410000   0.006401   0.000000
  50420000   0.006401   0.000000
  50430000   0.006401   0.000000
  50440000   0.006401   0.000000
  50450000   0.006401   0.000000
  50460000   0.006401   0.000000
  50470000   0.006401   0.000000
  50480000   0.006401   0.000000
  50490000   0.006401   0.000000
  50500000   0.006401   0.000000
  50510000   0.006401   0.000000
  50520000   0.006401   0.000000
  50530000   0.006401   0.000000
  50540000   0.006401   0.000000
  50550000   0.006401   0.000000
  50560000   0.006401   0.000000
  50570000   0.006401   0.000000
  50580000   0.006401   0.000000
  50590000   0.006401   0.000000
  50600000   0.006401   0.000000
  50610000   0.006401   0.000000
  50620000   0.006401   0.000000
  50630000   0.006401   0.000000
  50640000   0.006401   0.000000
  50650000   0.006401   0.000000
  50660000   0.006401   0.000000
  50670000   0.006401   0.000000
  50680000   0.006401   0.000000
  50690000   0.006401   0.000000
  50700000   0.006401   0.000000
  50710000   0.006401   0.000000
  50720000   0.006401   0.000000
  50730000   0.006401   0.000000
  50740000   0.006401   0.000000
  50750000   0.006401   0.000000
  50760000   0.006401   0.000000
  50770000   0.006401   0.000000
  50780000   0.006401   0.000000
  50790000   0.006401   0.000000
  50800000   0.006401   0.000000
  50810000   0.006401   0.000000
  50820000   0.006401   0.000000
  50830000   0.006401   0.000000
  50840000   0.006401   0.000000
  50850000   0.006401   0.000000
  50860000   0.006401   0.000000
  50870000   0.006401   0.000000
  50880000   0.006401   0.000000
  50890000   0.006401   0.000000
  50900000   0.006401   0.000000
  50910000   0.006401   0.000000
  50920000   0.006401   0.000000
  50930000   0.006401   0.000000
  50940000   0.006401   0.000000
  50950000   0.006401   0.000000
  50960000   0.006401   0.000000
  50970000   0.006401   0.000000
  50980000   0.006401   0.000000
  50990000   0.006401   0.000000
  51000000   0.006401   0.000000
  51010000   0.006401   0.000000
  51020000   0.006401   0.000000
  51030000   0.006401   0.000000
  51040000   0.006401   0.000000
  51050000   0.006401   0.000000
  51060000   0.006401   0.000000
  51070000   0.006401   0.000000
  51080000   0.006401   0.000000
  51090000   0.006401   0.000000
  51100000   0.006401   0.000000
  51110000   0.006401   0.000000
  51120000   0.006401   0.000000
  51130000   0.006401   0.000000
  51140000   0.006401   0.000000
  51150000   0.006401   0.000000
  51160000   0.006401   0.000000
  51170000   0.006401   0.000000
  51180000   0.006401   0.000000
  51190000   0.006401   0.000000
  51200000   0.006401   0.000000
  51210000   0.006401   0.000000
  51220000   0.006401   0.000000
  51230000   0.006401   0.000000
  51240000   0.006401   0.000000
  51250000   0.006401   0.000000
  51260000   0.006401   0.000000
  51270000   0.006401   0.000000
  51280000   0.006401   0.000000
  51290000   0.006401   0.000000
  51300000   0.006401   0.000000
  51310000   0.006401   0.000000
  51320000   0.006401   0.000000
  51330000   0.006401   0.000000
  51340000   0.006401   0.000000
  51350000   0.006401   0.000000
  51360000   0.006401   0.000000
  51370000   0.006401   0.000000
  51380000   0.006401   0.000000
  51390000   0.006401   0.000000
  51400000   0.006401   0.000000
  51410000   0.006401   0.000000
  51420000   0.006401   0.000000
  51430000   0.006401   0.000000
  51440000   0.006401   0.000000
  51450000   0.006401   0.000000
  51460000   0.006401   0.000000
  51470000   0.006401   0.000000
  51480000   0.006401   0.000000
  51490000   0.006401   0.000000
  51500000   0.006401   0.000000
  51510000   0.006401   0.000000
  51520000   0.006401   0.000000
  51530000   0.006401   0.000000
  51540000   0.006401   0.000000
  51550000   0.006401   0.000000
  51560000   0.006401   0.000000
  51570000   0.006401   0.000000
  51580000   0.006401   0.000000
  51590000   0.006401   0.000000
  51600000   0.006401   0.000000
  51610000   0.006401   0.000000
  51620000   0.006401   0.000000
  51630000   0.006401   0.000000
  51640000   0.006401   0.000000
  51650000   0.006401   0.000000
  51660000   0.006401   0.000000
  51670000   0.006401   0.000000
  51680000   0.006401   0.000000
  51690000   0.006401   0.000000
  51700000   0.006401   0.000000
  51710000   0.006401   0.000000
  51720000   0.006401   0.000000
  51730000   0.006401   0.000000
  51740000   0.006401   0.000000
  51750000   0.006401   0.000000
  51760000   0.006401   0.000000
  51770000   0.006401   0.000000
  51780000   0.006401   0.000000
  51790000   0.006401   0.000000
  51800000   0.006401   0.000000
  51810000   0.006401   0.000000
  51820000   0.006401   0.000000
  51830000   0.006401   0.000000
  51840000   0.006401   0.000000
  51850000   0.006401   0.000000
  51860000   0.006401   0.000000
  51870000   0.006401   0.000000
  51880000   0.006401   0.000000
  51890000   0.006401   0.000000
  51900000   0.006401   0.000000
  51910000   0.006401   0.000000
  51920000   0.006401   0.000000
  51930000   0.006401   0.000000
  51940000   0.006401   0.000000
  51950000   0.006401   0.000000
  51960000   0.006401   0.000000
  51970000   0.006401   0.000000
  51980000   0.006401   0.000000
  51990000   0.006401   0.000000
  52000000   0.006401   0.000000
  52010000   0.006401   0.000000
  52020000   0.006401   0.000000
  52030000   0.006401   0.000000
  52040000   0.006401   0.000000
  52050000   0.006401   0.000000
  52060000   0.006401   0.000000
  52070000   0.006401   0.000000
  52080000   0.006401   0.000000
  52090000   0.006401   0.000000
  52100000   0.006401   0.000000
  52110000   0.006401   0.000000
  52120000   0.006401   0.000000
  52130000   0.006401   0.000000
  52140000   0.006401   0.000000
  52150000   0.006401   0.000000
  52160000   0.006401   0.000000
  52170000   0.006401   0.000000
  52180000   0.006401   0.000000
  52190000   0.006401   0.000000
  52200000   0.006401   0.000000
  52210000   0.006401   0.000000
  52220000   0.006401   0.000000
  52230000   0.006401   0.000000
  52240000   0.006401   0.000000
  52250000   0.006401   0.000000
  52260000   0.006401   0.000000
  52270000   0.006401   0.000000
  52280000   0.006401   0.000000
  52290000   0.006401   0.000000
  52300000   0.006401   0.000000
  52310000   0.006401   0.000000
  52320000   0.006401   0.000000
  52330000   0.006401   0.000000
  52340000   0.006401   0.000000
  52350000   0.006401   0.000000
  52360000   0.006401   0.000000
  52370000   0.006401   0.000000
  52380000   0.006401   0.000000
  52390000   0.006401   0.000000
  52400000   0.006401   0.000000
  52410000   0.006401   0.000000
  52420000   0.006401   0.000000
  52430000   0.006401   0.000000
  52440000   0.006401   0.000000
  52450000   0.006401   0.000000
  52460000   0.006401   0.000000
  52470000   0.006401   0.000000
  52480000   0.006401   0.000000
  52490000   0.006401   0.000000
  52500000   0.006401   0.000000
  52510000   0.006401   0.000000
  52520000   0.006401   0.000000
  52530000   0.006401   0.000000
  52540000   0.006401   0.000000
  52550000   0.006401   0.000000
  52560000   0.006401   0.000000
  52570000   0.006401   0.000000
  52580000   0.006401   0.000000
  52590000   0.006401   0.000000
  52600000   0.006401   0.000000
  52610000   0.006401   0.000000
  52620000   0.006401   0.000000
  52630000   0.006401   0.000000
  52640000   0.006401   0.000000
  52650000   0.006401   0.000000
  52660000   0.006401   0.000000
  52670000   0.006401   0.000000
  52680000   0.006401   0.000000
  52690000   0.006401   0.000000
  52700000   0.006401   0.000000
  52710000   0.006401   0.000000
  52720000   0.006401   0.000000
  52730000   0.006401   0.000000
  52740000   0.006401   0.000000
  52750000   0.006401   0.000000
  52760000   0.006401   0.000000
  52770000   0.006401   0.000000
  52780000   0.006401   0.000000
  52790000   0.006401   0.000000
  52800000   0.006401   0.000000
  52810000   0.006401   0.000000
  52820000   0.006401   0.000000
  52830000   0.006401   0.000000
  52840000   0.006401   0.000000
  52850000   0.006401   0.000000
  52860000   0.006401   0.000000
  52870000   0.006401   0.000000
  52880000   0.006401   0.000000
  52890000   0.006401   0.000000
  52900000   0.006401   0.000000
  52910000   0.006401   0.000000
  52920000   0.006401   0.000000
  52930000   0.006401   0.000000
  52940000   0.006401   0.000000
  52950000   0.006401   0.000000
  52960000   0.006401   0.000000
  52970000   0.006401   0.000000
  52980000   0.006401   0.000000
  52990000   0.006401   0.000000
  53000000   0.006401   0.000000
  53010000   0.006401   0.000000
  53020000   0.006401   0.000000
  53030000   0.006401   0.000000
  53040000   0.006401   0.000000
  53050000   0.006401   0.000000
  53060000   0.006401   0.000000
  53070000   0.006401   0.000000
  53080000   0.006401   0.000000
  53090000   0.006401   0.000000
  53100000   0.006401   0.000000
  53110000   0.006401   0.000000
  53120000   0.006401   0.000000
  53130000   0.006401   0.000000
  53140000   0.006401   0.000000
  53150000   0.006401   0.000000
  53160000   0.006401   0.000000
  53170000   0.006401   0.000000
  53180000   0.006401   0.000000
  53190000   0.006401   0.000000
  53200000   0.006401   0.000000
  53210000   0.006401   0.000000
  53220000   0.006401   0.000000
  53230000   0.006401   0.000000
  53240000   0.006401   0.000000
  53250000   0.006401   0.000000
  53260000   0.006401   0.000000
  53270000   0.006401   0.000000
  53280000   0.006401   0.000000
  53290000   0.006401   0.000000
  53300000   0.006401   0.000000
  53310000   0.006401   0.000000
  53320000   0.006401   0.000000
  53330000   0.006401   0.000000
  53340000   0.006401   0.000000
  53350000   0.006401   0.000000
  53360000   0.006401   0.000000
  53370000   0.006401   0.000000
  53380000   0.006401   0.000000
  53390000   0.006401   0.000000
  53400000   0.006401   0.000000
  53410000   0.006401   0.000000
  53420000   0.006401   0.000000
  53430000   0.006401   0.000000
  53440000   0.006401   0.000000
  53450000   0.006401   0.000000
  53460000   0.006401   0.000000
  53470000   0.006401   0.000000
  53480000   0.006401   0.000000
  53490000   0.006401   0.000000
  53500000   0.006401   0.000000
  53510000   0.006401   0.000000
  53520000   0.006401   0.000000
  53530000   0.006401   0.000000
  53540000   0.006401   0.000000
  53550000   0.006401   0.000000
  53560000   0.006401   0.000000
  53570000   0.006401   0.000000
  53580000   0.006401   0.000000
  53590000   0.006401   0.000000
  53600000   0.006401   0.000000
  53610000   0.006401   0.000000
  53620000   0.006401   0.000000
  53630000   0.006401   0.000000
  53640000   0.006401   0.000000
  53650000   0.006401   0.000000
  53660000   0.006401   0.000000
  53670000   0.006401   0.000000
  53680000   0.006401   0.000000
  53690000   0.006401   0.000000
  53700000   0.006401   0.000000
  53710000   0.006401   0.000000
  53720000   0.006401   0.000000
  53730000   0.006401   0.000000
  53740000   0.006401   0.000000
  53750000   0.006401   0.000000
  53760000   0.006401   0.000000
  53770000   0.006401   0.000000
  53780000   0.006401   0.000000
  53790000   0.006401   0.000000
  53800000   0.006401   0.000000
  53810000   0.006401   0.000000
  53820000   0.006401   0.000000
  53830000   0.006401   0.000000
  53840000   0.006401   0.000000
  53850000   0.006401   0.000000
  53860000   0.006401   0.000000
  53870000   0.006401   0.000000
  53880000   0.006401   0.000000
  53890000   0.006401   0.000000
  53900000   0.006401   0.000000
  53910000   0.006401   0.000000
  53920000   0.006401   0.000000
  53930000   0.006401   0.000000
  53940000   0.006401   0.000000
  53950000   0.006401   0.000000
  53960000   0.006401   0.000000
  53970000   0.006401   0.000000
  53980000   0.006401   0.000000
  53990000   0.006401   0.000000
  54000000   0.006401   0.000000
  54010000   0.006401   0.000000
  54020000   0.006401   0.000000
  54030000   0.006401   0.000000
  54040000   0.006401   0.000000
  54050000   0.006401   0.000000
  54060000   0.006401   0.000000
  54070000   0.006401   0.000000
  54080000   0.006401   0.000000
  54090000   0.006401   0.000000
  54100000   0.006401   0.000000
  54110000   0.006401   0.000000
  54120000   0.006401   0.000000
  54130000   0.006401   0.000000
  54140000   0.006401   0.000000
  54150000   0.006401   0.000000
  54160000   0.006401   0.000000
  54170000   0.006401   0.000000
  54180000   0.006401   0.000000
  54190000   0.006401   0.000000
  54200000   0.006401   0.000000
  54210000   0.006401   0.000000
  54220000   0.006401   0.000000
  54230000   0.006401   0.000000
  54240000   0.006401   0.000000
  54250000   0.006401   0.000000
  54260000   0.006401   0.000000
  54270000   0.006401   0.000000
  54280000   0.006401   0.000000
  54290000   0.006401   0.000000
  54300000   0.006401   0.000000
  54310000   0.006401   0.000000
  54320000   0.006401   0.000000
  54330000   0.006401   0.000000
  54340000   0.006401   0.000000
  54350000   0.006401   0.000000
  54360000   0.006401   0.000000
  54370000   0.006401   0.000000
  54380000   0.006401   0.000000
  54390000   0.006401   0.000000
  54400000   0.006401   0.000000
  54410000   0.006401   0.000000
  54420000   0.006401   0.000000
  54430000   0.006401   0.000000
  54440000   0.006401   0.000000
  54450000   0.006401   0.000000
  54460000   0.006401   0.000000
  54470000   0.006401   0.000000
  54480000   0.006401   0.000000
  54490000   0.006401   0.000000
  54500000   0.006401   0.000000
  54510000   0.006401   0.000000
  54520000   0.006401   0.000000
  54530000   0.006401   0.000000
  54540000   0.006401   0.000000
  54550000   0.006401   0.000000
  54560000   0.006401   0.000000
  54570000   0.006401   0.000000
  54580000   0.006401   0.000000
  54590000   0.006401   0.000000
  54600000   0.006401   0.000000
  54610000   0.006401   0.000000
  54620000   0.006401   0.000000
  54630000   0.006401   0.000000
  54640000   0.006401   0.000000
  54650000   0.006401   0.000000
  54660000   0.006401   0.000000
  54670000   0.006401   0.000000
  54680000   0.006401   0.000000
  54690000   0.006401   0.000000
  54700000   0.006401   0.000000
  54710000   0.006401   0.000000
  54720000   0.006401   0.000000
  54730000   0.006401   0.000000
  54740000   0.006401   0.000000
  54750000   0.006401   0.000000
  54760000   0.006401   0.000000
  54770000   0.006401   0.000000
  54780000   0.006401   0.000000
  54790000   0.006401   0.000000
  54800000   0.006401   0.000000
  54810000   0.006401   0.000000
  54820000   0.006401   0.000000
  54830000   0.006401   0.000000
  54840000   0.006401   0.000000
  54850000   0.006401   0.000000
  54860000   0.006401   0.000000
  54870000   0.006401   0.000000
  54880000   0.006401   0.000000
  54890000   0.006401   0.000000
  54900000   0.006401   0.000000
  54910000   0.006401   0.000000
  54920000   0.006401   0.000000
  54930000   0.006401   0.000000
  54940000   0.006401   0.000000
  54950000   0.006401   0.000000
  54960000   0.006401   0.000000
  54970000   0.006401   0.000000
  54980000   0.006401   0.000000
  54990000   0.006401   0.000000
  55000000   0.006401   0.000000
  55010000   0.006401   0.000000
  55020000   0.006401   0.000000
  55030000   0.006401   0.000000
  55040000   0.006401   0.000000
  55050000   0.006401   0.000000
  55060000   0.006401   0.000000
  55070000   0.006401   0.000000
  55080000   0.006401   0.000000
  55090000   0.006401   0.000000
  55100000   0.006401   0.000000
  55110000   0.006401   0.000000
  55120000   0.006401   0.000000
  55130000   0.006401   0.000000
  55140000   0.006401   0.000000
  55150000   0.006401   0.000000
  55160000   0.006401   0.000000
  55170000   0.006401   0.000000
  55180000   0.006401   0.000000
  55190000   0.006401   0.000000
  55200000   0.006401   0.000000
  55210000   0.006401   0.000000
  55220000   0.006401   0.000000
  55230000   0.006401   0.000000
  55240000   0.006401   0.000000
  55250000   0.006401   0.000000
  55260000   0.006401   0.000000
  55270000   0.006401   0.000000
  55280000   0.006401   0.000000
  55290000   0.006401   0.000000
  55300000   0.006401   0.000000
  55310000   0.006401   0.000000
  55320000   0.006401   0.000000
  55330000   0.006401   0.000000
  55340000   0.006401   0.000000
  55350000   0.006401   0.000000
  55360000   0.006401   0.000000
  55370000   0.006401   0.000000
  55380000   0.006401   0.000000
  55390000   0.006401   0.000000
  55400000   0.006401   0.000000
  55410000   0.006401   0.000000
  55420000   0.006401   0.000000
  55430000   0.006401   0.000000
  55440000   0.006401   0.000000
  55450000   0.006401   0.000000
  55460000   0.006401   0.000000
  55470000   0.006401   0.000000
  55480000   0.006401   0.000000
  55490000   0.006401   0.000000
  55500000   0.006401   0.000000
  55510000   0.006401   0.000000
  55520000   0.006401   0.000000
  55530000   0.006401   0.000000
  55540000   0.006401   0.000000
  55550000   0.006401   0.000000
  55560000   0.006401   0.000000
  55570000   0.006401   0.000000
  55580000   0.006401   0.000000
  55590000   0.006401   0.000000
  55600000   0.006401   0.000000
  55610000   0.006401   0.000000
  55620000   0.006401   0.000000
  55630000   0.006401   0.000000
  55640000   0.006401   0.000000
  55650000   0.006401   0.000000
  55660000   0.006401   0.000000
  55670000   0.006401   0.000000
  55680000   0.006401   0.000000
  55690000   0.006401   0.000000
  55700000   0.006401   0.000000
  55710000   0.006401   0.000000
  55720000   0.006401   0.000000
  55730000   0.006401   0.000000
  55740000   0.006401   0.000000
  55750000   0.006401   0.000000
  55760000   0.006401   0.000000
  55770000   0.006401   0.000000
  55780000   0.006401   0.000000
  55790000   0.006401   0.000000
  55800000   0.006401   0.000000
  55810000   0.005690   0.000000
  55820000   0.005690   0.000000
  55830000   0.005690   0.000000
  55840000   0.005690   0.000000
  55850000   0.005690   0.000000
  55860000   0.005690   0.000000
  55870000   0.005690   0.000000
  55880000   0.005690   0.000000
  55890000   0.005690   0.000000
  55900000   0.005690   0.000000
  55910000   0.005690   0.000000
  55920000   0.005690   0.000000
  55930000   0.005690   0.000000
  55940000   0.005690   0.000000
  55950000   0.005690   0.000000
  55960000   0.005690   0.000000
  55970000   0.005690   0.000000
  55980000   0.005690   0.000000
  55990000   0.005690   0.000000
  56000000   0.005690   0.000000
  56010000   0.005690   0.000000
  56020000   0.005690   0.000000
  56030000   0.005690   0.000000
  56040000   0.005690   0.000000
  56050000   0.005690   0.000000
  56060000   0.005690   0.000000
  56070000   0.005690   0.000000
  56080000   0.005690   0.000000
  56090000   0.005690   0.000000
  56100000   0.005690   0.000000
  56110000   0.005690   0.000000
  56120000   0.005690   0.000000
  56130000   0.005690   0.000000
  56140000   0.005690   0.000000
  56150000   0.005690   0.000000
  56160000   0.005690   0.000000
  56170000   0.005690   0.000000
  56180000   0.005690   0.000000
  56190000   0.005690   0.000000
  56200000   0.005690   0.000000
  56210000   0.005690   0.000000
  56220000   0.005690   0.000000
  56230000   0.005690   0.000000
  56240000   0.005690   0.000000
  56250000   0.005690   0.000000
  56260000   0.005690   0.000000
  56270000   0.005690   0.000000
  56280000   0.005690   0.000000
  56290000   0.005690   0.000000
  56300000   0.005690   0.000000
  56310000   0.005690   0.000000
  56320000   0.005690   0.000000
  56330000   0.005690   0.000000
  56340000   0.005690   0.000000
  56350000   0.005690   0.000000
  56360000   0.005690   0.000000
  56370000   0.005690   0.000000
  56380000   0.005690   0.000000
  56390000   0.005690   0.000000
  56400000   0.005690   0.000000
  56410000   0.005690   0.000000
  56420000   0.005690   0.000000
  56430000   0.005690   0.000000
  56440000   0.005690   0.000000
  56450000   0.005690   0.000000
  56460000   0.005690   0.000000
  56470000   0.005690   0.000000
  56480000   0.005690   0.000000
  56490000   0.005690   0.000000
  56500000   0.005690   0.000000
  56510000   0.005690   0.000000
  56520000   0.005690   0.000000
  56530000   0.005690   0.000000
  56540000   0.005690   0.000000
  56550000   0.005690   0.000000
  56560000   0.005690   0.000000
  56570000   0.005690   0.000000
  56580000   0.005690   0.000000
  56590000   0.005690   0.000000
  56600000   0.005690   0.000000
  56610000   0.005690   0.000000
  56620000   0.005690   0.000000
  56630000   0.005690   0.000000
  56640000   0.005690   0.000000
  56650000   0.005690   0.000000
  56660000   0.005690   0.000000
  56670000   0.005690   0.000000
  56680000   0.005690   0.000000
  56690000   0.005690   0.000000
  56700000   0.005690   0.000000
  56710000   0.005690   0.000000
  56720000   0.005690   0.000000
  56730000   0.005690   0.000000
  56740000   0.005690   0.000000
  56750000   0.005690   0.000000
  56760000   0.005690   0.000000
  56770000   0.005690   0.000000
  56780000   0.005690   0.000000
  56790000   0.005690   0.000000
  56800000   0.005690   0.000000
  56810000   0.005690   0.000000
  56820000   0.005690   0.000000
  56830000   0.005690   0.000000
  56840000   0.005690   0.000000
  56850000   0.005690   0.000000
  56860000   0.005690   0.000000
  56870000   0.005690   0.000000
  56880000   0.005690   0.000000
  56890000   0.005690   0.000000
  56900000   0.005690   0.000000
  56910000   0.005690   0.000000
  56920000   0.005690   0.000000
  56930000   0.005690   0.000000
  56940000   0.005690   0.000000
  56950000   0.005690   0.000000
  56960000   0.005690   0.000000
  56970000   0.005690   0.000000
  56980000   0.005690   0.000000
  56990000   0.005690   0.000000
  57000000   0.005690   0.000000
  57010000   0.005690   0.000000
  57020000   0.005690   0.000000
  57030000   0.005690   0.000000
  57040000   0.005690   0.000000
  57050000   0.005690   0.000000
  57060000   0.005690   0.000000
  57070000   0.005690   0.000000
  57080000   0.005690   0.000000
  57090000   0.005690   0.000000
  57100000   0.005690   0.000000
  57110000   0.005690   0.000000
  57120000   0.005690   0.000000
  57130000   0.005690   0.000000
  57140000   0.005690   0.000000
  57150000   0.005690   0.000000
  57160000   0.005690   0.000000
  57170000   0.005690   0.000000
  57180000   0.005690   0.000000
  57190000   0.005690   0.000000
  57200000   0.005690   0.000000
  57210000   0.005690   0.000000
  57220000   0.005690   0.000000
  57230000   0.005690   0.000000
  57240000   0.005690   0.000000
  57250000   0.005690   0.000000
  57260000   0.005690   0.000000
  57270000   0.005690   0.000000
  57280000   0.005690   0.000000
  57290000   0.005690   0.000000
  57300000   0.005690   0.000000
  57310000   0.005690   0.000000
  57320000   0.005690   0.000000
  57330000   0.005690   0.000000
  57340000   0.005690   0.000000
  57350000   0.005690   0.000000
  57360000   0.005690   0.000000
  57370000   0.005690   0.000000
  57380000   0.005690   0.000000
  57390000   0.005690   0.000000
  57400000   0.005690   0.000000
  57410000   0.005690   0.000000
  57420000   0.005690   0.000000
  57430000   0.005690   0.000000
  57440000   0.005690   0.000000
  57450000   0.005690   0.000000
  57460000   0.004979   0.000000
  57470000   0.004979   0.000000
  57480000   0.004979   0.000000
  57490000   0.004979   0.000000
  57500000   0.004979   0.000000
  57510000   0.004979   0.000000
  57520000   0.004979   0.000000
  57530000   0.004979   0.000000
  57540000   0.004979   0.000000
  57550000   0.004979   0.000000
  57560000   0.004979   0.000000
  57570000   0.004979   0.000000
  57580000   0.004979   0.000000
  57590000   0.004979   0.000000
  57600000   0.004979   0.000000
  57610000   0.004979   0.000000
  57620000   0.004979   0.000000
  57630000   0.004979   0.000000
  57640000   0.004979   0.000000
  57650000   0.004979   0.000000
  57660000   0.004979   0.000000
  57670000   0.004979   0.000000
  57680000   0.004979   0.000000
  57690000   0.004979   0.000000
  57700000   0.004979   0.000000
  57710000   0.004979   0.000000
  57720000   0.004979   0.000000
  57730000   0.004979   0.000000
  57740000   0.004979   0.000000
  57750000   0.004979   0.000000
  57760000   0.004979   0.000000
  57770000   0.004979   0.000000
  57780000   0.004979   0.000000
  57790000   0.004979   0.000000
  57800000   0.004979   0.000000
  57810000   0.004979   0.000000
  57820000   0.004979   0.000000
  57830000   0.004979   0.000000
  57840000   0.004979   0.000000
  57850000   0.004979   0.000000
  57860000   0.004979   0.000000
  57870000   0.004979   0.000000
  57880000   0.004979   0.000000
  57890000   0.004979   0.000000
  57900000   0.004979   0.000000
  57910000   0.004979   0.000000
  57920000   0.004979   0.000000
  57930000   0.004979   0.000000
  57940000   0.004979   0.000000
  57950000   0.004979   0.000000
  57960000   0.004979   0.000000
  57970000   0.004979   0.000000
  57980000   0.004979   0.000000
  57990000   0.004979   0.000000
  58000000   0.004979   0.000000
  58010000   0.004979   0.000000
  58020000   0.004979   0.000000
  58030000   0.004979   0.000000
  58040000   0.004979   0.000000
  58050000   0.004979   0.000000
  58060000   0.004979   0.000000
  58070000   0.004979   0.000000
  58080000   0.004979   0.000000
  58090000   0.004979   0.000000
  58100000   0.004979   0.000000
  58110000   0.004979   0.000000
  58120000   0.004979   0.000000
  58130000   0.004979   0.000000
  58140000   0.004979   0.000000
  58150000   0.004979   0.000000
  58160000   0.004979   0.000000
  58170000   0.004979   0.000000
  58180000   0.004979   0.000000
  58190000   0.004979   0.000000
  58200000   0.004979   0.000000
  58210000   0.004979   0.000000
  58220000   0.004979   0.000000
  58230000   0.004979   0.000000
  58240000   0.004979   0.000000
  58250000   0.004979   0.000000
  58260000   0.004979   0.000000
  58270000   0.004979   0.000000
  58280000   0.004979   0.000000
  58290000   0.004979   0.000000
  58300000   0.004979   0.000000
  58310000   0.004979   0.000000
  58320000   0.004979   0.000000
  58330000   0.004979   0.000000
  58340000   0.004979   0.000000
  58350000   0.004979   0.000000
  58360000   0.004979   0.000000
  58370000   0.004979   0.000000
  58380000   0.004979   0.000000
  58390000   0.004979   0.000000
  58400000   0.004979   0.000000
  58410000   0.004979   0.000000
  58420000   0.004979   0.000000
  58430000   0.004979   0.000000
  58440000   0.004979   0.000000
  58450000   0.004979   0.000000
  58460000   0.004979   0.000000
  58470000   0.004979   0.000000
  58480000   0.004979   0.000000
  58490000   0.004979   0.000000
  58500000   0.004979   0.000000
  58510000   0.004979   0.000000
  58520000   0.004979   0.000000
  58530000   0.004979   0.000000
  58540000   0.004979   0.000000
  58550000   0.004979   0.000000
  58560000   0.004979   0.000000
  58570000   0.004979   0.000000
  58580000   0.004979   0.000000
  58590000   0.004979   0.000000
  58600000   0.004979   0.000000
  58610000   0.004979   0.000000
  58620000   0.004979   0.000000
  58630000   0.004979   0.000000
  58640000   0.004979   0.000000
  58650000   0.004979   0.000000
  58660000   0.004979   0.000000
  58670000   0.004979   0.000000
  58680000   0.004979   0.000000
  58690000   0.004979   0.000000
  58700000   0.004979   0.000000
  58710000   0.004979   0.000000
  58720000   0.004979   0.000000
  58730000   0.004979   0.000000
  58740000   0.004979   0.000000
  58750000   0.004979   0.000000
  58760000   0.004979   0.000000
  58770000   0.004979   0.000000
  58780000   0.004979   0.000000
  58790000   0.004979   0.000000
  58800000   0.004979   0.000000
  58810000   0.004979   0.000000
  58820000   0.004979   0.000000
  58830000   0.004979   0.000000
  58840000   0.004979   0.000000
  58850000   0.004979   0.000000
  58860000   0.004979   0.000000
  58870000   0.004979   0.000000
  58880000   0.004979   0.000000
  58890000   0.004979   0.000000
  58900000   0.004979   0.000000
  58910000   0.004979   0.000000
  58920000   0.004979   0.000000
  58930000   0.004979   0.000000
  58940000   0.004979   0.000000
  58950000   0.004979   0.000000
  58960000   0.004979   0.000000
  58970000   0.004979   0.000000
  58980000   0.004979   0.000000
  58990000   0.004979   0.000000
  59000000   0.004979   0.000000
  59010000   0.004979   0.000000
  59020000   0.004979   0.000000
  59030000   0.004979   0.000000
  59040000   0.004979   0.000000
  59050000   0.004979   0.000000
  59060000   0.004979   0.000000
  59070000   0.004979   0.000000
  59080000   0.004979   0.000000
  59090000   0.004979   0.000000
  59100000   0.004979   0.000000
  59110000   0.004979   0.000000
  59120000   0.004979   0.000000
  59130000   0.004979   0.000000
  59140000   0.004979   0.000000
  59150000   0.004979   0.000000
  59160000   0.004979   0.000000
  59170000   0.004979   0.000000
  59180000   0.004979   0.000000
  59190000   0.004979   0.000000
  59200000   0.004979   0.000000
  59210000   0.004979   0.000000
  59220000   0.004979   0.000000
  59230000   0.004267   0.000000
  59240000   0.004267   0.000000
  59250000   0.004267   0.000000
  59260000   0.004267   0.000000
  59270000   0.004267   0.000000
  59280000   0.004267   0.000000
  59290000   0.004267   0.000000
  59300000   0.004267   0.000000
  59310000   0.004267   0.000000
  59320000   0.004267   0.000000
  59330000   0.004267   0.000000
  59340000   0.004267   0.000000
  59350000   0.004267   0.000000
  59360000   0.004267   0.000000
  59370000   0.004267   0.000000
  59380000   0.004267   0.000000
  59390000   0.004267   0.000000
  59400000   0.004267   0.000000
  59410000   0.004267   0.000000
  59420000   0.004267   0.000000
  59430000   0.004267   0.000000
  59440000   0.004267   0.000000
  59450000   0.004267   0.000000
  59460000   0.004267   0.000000
  59470000   0.004267   0.000000
  59480000   0.004267   0.000000
  59490000   0.004267   0.000000
  59500000   0.004267   0.000000
  59510000   0.004267   0.000000
  59520000   0.004267   0.000000
  59530000   0.004267   0.000000
  59540000   0.004267   0.000000
  59550000   0.004267   0.000000
  59560000   0.004267   0.000000
  59570000   0.004267   0.000000
  59580000   0.004267   0.000000
  59590000   0.004267   0.000000
  59600000   0.004267   0.000000
  59610000   0.004267   0.000000
  59620000   0.004267   0.000000
  59630000   0.004267   0.000000
  59640000   0.004267   0.000000
  59650000   0.004267   0.000000
  59660000   0.004267   0.000000
  59670000   0.004267   0.000000
  59680000   0.004267   0.000000
  59690000   0.004267   0.000000
  59700000   0.004267   0.000000
  59710000   0.004267   0.000000
  59720000   0.004267   0.000000
  59730000   0.004267   0.000000
  59740000   0.004267   0.000000
  59750000   0.004267   0.000000
  59760000   0.004267   0.000000
  59770000   0.004267   0.000000
  59780000   0.004267   0.000000
  59790000   0.004267   0.000000
  59800000   0.004267   0.000000
  59810000   0.004267   0.000000
  59820000   0.004267   0.000000
  59830000   0.004267   0.000000
  59840000   0.004267   0.000000
  59850000   0.004267   0.000000
  59860000   0.004267   0.000000
  59870000   0.004267   0.000000
  59880000   0.004267   0.000000
  59890000   0.004267   0.000000
  59900000   0.004267   0.000000
  59910000   0.004267   0.000000
  59920000   0.004267   0.000000
  59930000   0.004267   0.000000
  59940000   0.004267   0.000000
  59950000   0.004267   0.000000
  59960000   0.004267   0.000000
  59970000   0.004267   0.000000
  59980000   0.004267   0.000000
  59990000   0.004267   0.000000
  60000000   0.004267   0.000000
  60010000   0.004267   0.000000
  60020000   0.004267   0.000000
  60030000   0.004267   0.000000
  60040000   0.004267   0.000000
  60050000   0.004267   0.000000
  60060000   0.004267   0.000000
  60070000   0.004267   0.000000
  60080000   0.004267   0.000000
  60090000   0.004267   0.000000
  60100000   0.004267   0.000000
  60110000   0.004267   0.000000
  60120000   0.004267   0.000000
  60130000   0.004267   0.000000
  60140000   0.004267   0.000000
  60150000   0.004267   0.000000
  60160000   0.004267   0.000000
  60170000   0.004267   0.000000
  60180000   0.004267   0.000000
  60190000   0.004267   0.000000
  60200000   0.004267   0.000000
  60210000   0.004267   0.000000
  60220000   0.004267   0.000000
  60230000   0.004267   0.000000
  60240000   0.004267   0.000000
  60250000   0.004267   0.000000
  60260000   0.004267   0.000000
  60270000   0.004267   0.000000
  60280000   0.004267   0.000000
  60290000   0.004267   0.000000
  60300000   0.004267   0.000000
  60310000   0.004267   0.000000
  60320000   0.004267   0.000000
  60330000   0.004267   0.000000
  60340000   0.004267   0.000000
  60350000   0.004267   0.000000
  60360000   0.004267   0.000000
  60370000   0.004267   0.000000
  60380000   0.004267   0.000000
  60390000   0.004267   0.000000
  60400000   0.004267   0.000000
  60410000   0.004267   0.000000
  60420000   0.004267   0.000000
  60430000   0.004267   0.000000
  60440000   0.004267   0.000000
  60450000   0.004267   0.000000
  60460000   0.004267   0.000000
  60470000   0.004267   0.000000
  60480000   0.004267   0.000000
  60490000   0.004267   0.000000
  60500000   0.004267   0.000000
  60510000   0.004267   0.000000
  60520000   0.004267   0.000000
  60530000   0.004267   0.000000
  60540000   0.004267   0.000000
  60550000   0.004267   0.000000
  60560000   0.004267   0.000000
  60570000   0.004267   0.000000
  60580000   0.004267   0.000000
  60590000   0.004267   0.000000
  60600000   0.004267   0.000000
  60610000   0.004267   0.000000
  60620000   0.004267   0.000000
  60630000   0.004267   0.000000
  60640000   0.004267   0.000000
  60650000   0.004267   0.000000
  60660000   0.004267   0.000000
  60670000   0.004267   0.000000
  60680000   0.004267   0.000000
  60690000   0.004267   0.000000
  60700000   0.004267   0.000000
  60710000   0.004267   0.000000
  60720000   0.004267   0.000000
  60730000   0.004267   0.000000
  60740000   0.004267   0.000000
  60750000   0.004267   0.000000
  60760000   0.004267   0.000000
  60770000   0.004267   0.000000
  60780000   0.004267   0.000000
  60790000   0.004267   0.000000
  60800000   0.004267   0.000000
  60810000   0.004267   0.000000
  60820000   0.004267   0.000000
  60830000   0.004267   0.000000
  60840000   0.004267   0.000000
  60850000   0.004267   0.000000
  60860000   0.004267   0.000000
  60870000   0.004267   0.000000
  60880000   0.004267   0.000000
  60890000   0.004267   0.000000
  60900000   0.004267   0.000000
  60910000   0.004267   0.000000
  60920000   0.004267   0.000000
  60930000   0.004267   0.000000
  60940000   0.004267   0.000000
  60950000   0.004267   0.000000
  60960000   0.004267   0.000000
  60970000   0.004267   0.000000
  60980000   0.004267   0.000000
  60990000   0.004267   0.000000
  61000000   0.004267   0.000000
  61010000   0.004267   0.000000
  61020000   0.004267   0.000000
  61030000   0.004267   0.000000
  61040000   0.004267   0.000000
  61050000   0.004267   0.000000
  61060000   0.004267   0.000000
  61070000   0.004267   0.000000
  61080000   0.004267   0.000000
  61090000   0.004267   0.000000
  61100000   0.004267   0.000000
  61110000   0.004267   0.000000
  61120000   0.004267   0.000000
  61130000   0.004267   0.000000
  61140000   0.004267   0.000000
  61150000   0.004267   0.000000
  61160000   0.004267   0.000000
  61170000   0.004267   0.000000
  61180000   0.004267   0.000000
  61190000   0.004267   0.000000
  61200000   0.004267   0.000000
  61210000   0.004267   0.000000
  61220000   0.004267   0.000000
  61230000   0.004267   0.000000
  61240000   0.004267   0.000000
  61250000   0.004267   0.000000
  61260000   0.004267   0.000000
  61270000   0.004267   0.000000
  61280000   0.004267   0.000000
  61290000   0.004267   0.000000
  61300000   0.004267   0.000000
  61310000   0.004267   0.000000
  61320000   0.004267   0.000000
  61330000   0.004267   0.000000
  61340000   0.004267   0.000000
  61350000   0.004267   0.000000
  61360000   0.004267   0.000000
  61370000   0.004267   0.000000
  61380000   0.004267   0.000000
  61390000   0.004267   0.000000
  61400000   0.004267   0.000000
  61410000   0.004267   0.000000
  61420000   0.004267   0.000000
  61430000   0.004267   0.000000
  61440000   0.004267   0.000000
  61450000   0.004267   0.000000
  61460000   0.004267   0.000000
  61470000   0.004267   0.000000
  61480000   0.004267   0.000000
  61490000   0.004267   0.000000
  61500000   0.004267   0.000000
  61510000   0.004267   0.000000
  61520000   0.004267   0.000000
  61530000   0.004267   0.000000
  61540000   0.004267   0.000000
  61550000   0.004267   0.000000
  61560000   0.004267   0.000000
  61570000   0.004267   0.000000
  61580000   0.004267   0.000000
  61590000   0.004267   0.000000
  61600000   0.004267   0.000000
  61610000   0.004267   0.000000
  61620000   0.004267   0.000000
  61630000   0.004267   0.000000
  61640000   0.004267   0.000000
  61650000   0.004267   0.000000
  61660000   0.004267   0.000000
  61670000   0.004267   0.000000
  61680000   0.004267   0.000000
  61690000   0.004267   0.000000
  61700000   0.004267   0.000000
  61710000   0.004267   0.000000
  61720000   0.004267   0.000000
  61730000   0.004267   0.000000
  61740000   0.004267   0.000000
  61750000   0.004267   0.000000
  61760000   0.004267   0.000000
  61770000   0.003556   0.000000
  61780000   0.003556   0.000000
  61790000   0.003556   0.000000
  61800000   0.003556   0.000000
  61810000   0.003556   0.000000
  61820000   0.003556   0.000000
  61830000   0.003556   0.000000
  61840000   0.003556   0.000000
  61850000   0.003556   0.000000
  61860000   0.003556   0.000000
  61870000   0.003556   0.000000
  61880000   0.003556   0.000000
  61890000   0.003556   0.000000
  61900000   0.003556   0.000000
  61910000   0.003556   0.000000
  61920000   0.002845   0.000000
  61930000   0.002845   0.000000
  61940000   0.002845   0.000000
  61950000   0.002845   0.000000
  61960000   0.002845   0.000000
  61970000   0.002845   0.000000
  61980000   0.002845   0.000000
  61990000   0.002845   0.000000
  62000000   0.002845   0.000000
  62010000   0.002845   0.000000
  62020000   0.002845   0.000000
  62030000   0.002845   0.000000
  62040000   0.002845   0.000000
  62050000   0.002845   0.000000
  62060000   0.002845   0.000000
  62070000   0.002845   0.000000
  62080000   0.002845   0.000000
  62090000   0.002845   0.000000
  62100000   0.002845   0.000000
  62110000   0.002845   0.000000
  62120000   0.002845   0.000000
  62130000   0.002845   0.000000
  62140000   0.002845   0.000000
  62150000   0.002845   0.000000
  62160000   0.002845   0.000000
  62170000   0.002845   0.000000
  62180000   0.002845   0.000000
  62190000   0.002845   0.000000
  62200000   0.002845   0.000000
  62210000   0.002845   0.000000
  62220000   0.002845   0.000000
  62230000   0.002845   0.000000
  62240000   0.002845   0.000000
  62250000   0.002845   0.000000
  62260000   0.002845   0.000000
  62270000   0.002845   0.000000
  62280000   0.002845   0.000000
  62290000   0.002845   0.000000
  62300000   0.002845   0.000000
  62310000   0.002845   0.000000
  62320000   0.002845   0.000000
  62330000   0.002845   0.000000
  62340000   0.002845   0.000000
  62350000   0.002845   0.000000
  62360000   0.002845   0.000000
  62370000   0.002845   0.000000
  62380000   0.002845   0.000000
  62390000   0.002845   0.000000
  62400000   0.002845   0.000000
  62410000   0.002845   0.000000
  62420000   0.002845   0.000000
  62430000   0.002845   0.000000
  62440000   0.002845   0.000000
  62450000   0.002845   0.000000
  62460000   0.002845   0.000000
  62470000   0.002845   0.000000
  62480000   0.002845   0.000000
  62490000   0.002845   0.000000
  62500000   0.002845   0.000000
  62510000   0.002845   0.000000
  62520000   0.002845   0.000000
  62530000   0.002845   0.000000
  62540000   0.002845   0.000000
  62550000   0.002845   0.000000
  62560000   0.002845   0.000000
  62570000   0.002845   0.000000
  62580000   0.002845   0.000000
  62590000   0.002845   0.000000
  62600000   0.002845   0.000000
  62610000   0.002845   0.000000
  62620000   0.002845   0.000000
  62630000   0.002845   0.000000
  62640000   0.002845   0.000000
  62650000   0.002845   0.000000
  62660000   0.002845   0.000000
  62670000   0.002845   0.000000
  62680000   0.002845   0.000000
  62690000   0.002845   0.000000
  62700000   0.002845   0.000000
  62710000   0.002845   0.000000
  62720000   0.002845   0.000000
  62730000   0.002845   0.000000
  62740000   0.002845   0.000000
  62750000   0.002845   0.000000
  62760000   0.002845   0.000000
  62770000   0.002845   0.000000
  62780000   0.002845   0.000000
  62790000   0.002845   0.000000
  62800000   0.002845   0.000000
  62810000   0.002845   0.000000
  62820000   0.002845   0.000000
  62830000   0.002845   0.000000
  62840000   0.002845   0.000000
  62850000   0.002845   0.000000
  62860000   0.002845   0.000000
  62870000   0.002845   0.000000
  62880000   0.002845   0.000000
  62890000   0.002845   0.000000
  62900000   0.002845   0.000000
  62910000   0.002845   0.000000
  62920000   0.002845   0.000000
  62930000   0.002845   0.000000
  62940000   0.002845   0.000000
  62950000   0.002845   0.000000
  62960000   0.002845   0.000000
  62970000   0.002845   0.000000
  62980000   0.002845   0.000000
  62990000   0.002845   0.000000
  63000000   0.002845   0.000000
  63010000   0.002845   0.000000
  63020000   0.002845   0.000000
  63030000   0.002845   0.000000
  63040000   0.002845   0.000000
  63050000   0.002845   0.000000
  63060000   0.002845   0.000000
  63070000   0.002845   0.000000
  63080000   0.002845   0.000000
  63090000   0.002845   0.000000
  63100000   0.002845   0.000000
  63110000   0.002845   0.000000
  63120000   0.002845   0.000000
  63130000   0.002845   0.000000
  63140000   0.002845   0.000000
  63150000   0.002845   0.000000
  63160000   0.002845   0.000000
  63170000   0.002845   0.000000
  63180000   0.002845   0.000000
  63190000   0.002845   0.000000
  63200000   0.002845   0.000000
  63210000   0.002845   0.000000
  63220000   0.002845   0.000000
  63230000   0.002845   0.000000
  63240000   0.002845   0.000000
  63250000   0.002845   0.000000
  63260000   0.002845   0.000000
  63270000   0.002845   0.000000
  63280000   0.002845   0.000000
  63290000   0.002845   0.000000
  63300000   0.002845   0.000000
  63310000   0.002845   0.000000
  63320000   0.002845   0.000000
  63330000   0.002845   0.000000
  63340000   0.002845   0.000000
  63350000   0.002845   0.000000
  63360000   0.002845   0.000000
  63370000   0.002845   0.000000
  63380000   0.002845   0.000000
  63390000   0.002845   0.000000
  63400000   0.002845   0.000000
  63410000   0.002845   0.000000
  63420000   0.002845   0.000000
  63430000   0.002845   0.000000
  63440000   0.002845   0.000000
  63450000   0.002845   0.000000
  63460000   0.002845   0.000000
  63470000   0.002845   0.000000
  63480000   0.002845   0.000000
  63490000   0.002845   0.000000
  63500000   0.002845   0.000000
  63510000   0.002845   0.000000
  63520000   0.002845   0.000000
  63530000   0.002845   0.000000
  63540000   0.002845   0.000000
  63550000   0.002845   0.000000
  63560000   0.002845   0.000000
  63570000   0.002845   0.000000
  63580000   0.002845   0.000000
  63590000   0.002845   0.000000
  63600000   0.002845   0.000000
  63610000   0.002845   0.000000
  63620000   0.002845   0.000000
  63630000   0.002845   0.000000
  63640000   0.002845   0.000000
  63650000   0.002845   0.000000
  63660000   0.002845   0.000000
  63670000   0.002845   0.000000
  63680000   0.002845   0.000000
  63690000   0.002845   0.000000
  63700000   0.002845   0.000000
  63710000   0.002845   0.000000
  63720000   0.002845   0.000000
  63730000   0.002845   0.000000
  63740000   0.002845   0.000000
  63750000   0.002845   0.000000
  63760000   0.002845   0.000000
  63770000   0.002845   0.000000
  63780000   0.002845   0.000000
  63790000   0.002845   0.000000
  63800000   0.002845   0.000000
  63810000   0.002845   0.000000
  63820000   0.002845   0.000000
  63830000   0.002845   0.000000
  63840000   0.002845   0.000000
  63850000   0.002845   0.000000
  63860000   0.002845   0.000000
  63870000   0.002845   0.000000
  63880000   0.002845   0.000000
  63890000   0.002845   0.000000
  63900000   0.002845   0.000000
  63910000   0.002845   0.000000
  63920000   0.002845   0.000000
  63930000   0.002845   0.000000
  63940000   0.002845   0.000000
  63950000   0.002845   0.000000
  63960000   0.002845   0.000000
  63970000   0.002845   0.000000
  63980000   0.002845   0.000000
  63990000   0.002845   0.000000
  64000000   0.002845   0.000000
  64010000   0.002845   0.000000
  64020000   0.002845   0.000000
  64030000   0.002845   0.000000
  64040000   0.002845   0.000000
  64050000   0.002845   0.000000
  64060000   0.002845   0.000000
  64070000   0.002845   0.000000
  64080000   0.002845   0.000000
  64090000   0.002845   0.000000
  64100000   0.002845   0.000000
  64110000   0.002845   0.000000
  64120000   0.002845   0.000000
  64130000   0.002845   0.000000
  64140000   0.002845   0.000000
  64150000   0.002845   0.000000
  64160000   0.002845   0.000000
  64170000   0.002845   0.000000
  64180000   0.002845   0.000000
  64190000   0.002845   0.000000
  64200000   0.002845   0.000000
  64210000   0.002845   0.000000
  64220000   0.002845   0.000000
  64230000   0.002845   0.000000
  64240000   0.002845   0.000000
  64250000   0.002845   0.000000
  64260000   0.002845   0.000000
  64270000   0.002845   0.000000
  64280000   0.002845   0.000000
  64290000   0.002845   0.000000
  64300000   0.002845   0.000000
  64310000   0.002845   0.000000
  64320000   0.002845   0.000000
  64330000   0.002845   0.000000
  64340000   0.002845   0.000000
  64350000   0.002845   0.000000
  64360000   0.002845   0.000000
  64370000   0.002845   0.000000
  64380000   0.002845   0.000000
  64390000   0.002845   0.000000
  64400000   0.002845   0.000000
  64410000   0.002845   0.000000
  64420000   0.002845   0.000000
  64430000   0.002845   0.000000
  64440000   0.002845   0.000000
  64450000   0.002845   0.000000
  64460000   0.002845   0.000000
  64470000   0.002845   0.000000
  64480000   0.002845   0.000000
  64490000   0.002845   0.000000
  64500000   0.002845   0.000000
  64510000   0.002845   0.000000
  64520000   0.002845   0.000000
  64530000   0.002845   0.000000
  64540000   0.002845   0.000000
  64550000   0.002845   0.000000
  64560000   0.002845   0.000000
  64570000   0.002845   0.000000
  64580000   0.002845   0.000000
  64590000   0.002845   0.000000
  64600000   0.002845   0.000000
  64610000   0.002845   0.000000
  64620000   0.002845   0.000000
  64630000   0.002845   0.000000
  64640000   0.002845   0.000000
  64650000   0.002845   0.000000
  64660000   0.002845   0.000000
  64670000   0.002845   0.000000
  64680000   0.002845   0.000000
  64690000   0.002845   0.000000
  64700000   0.002845   0.000000
  64710000   0.002845   0.000000
  64720000   0.002845   0.000000
  64730000   0.002845   0.000000
  64740000   0.002845   0.000000
  64750000   0.002845   0.000000
  64760000   0.002845   0.000000
  64770000   0.002845   0.000000
  64780000   0.002845   0.000000
  64790000   0.002845   0.000000
  64800000   0.002845   0.000000
  64810000   0.002845   0.000000
  64820000   0.002845   0.000000
  64830000   0.002845   0.000000
  64840000   0.002845   0.000000
  64850000   0.002845   0.000000
  64860000   0.002845   0.000000
  64870000   0.002845   0.000000
  64880000   0.002845   0.000000
  64890000   0.002845   0.000000
  64900000   0.002845   0.000000
  64910000   0.002134   0.000000
  64920000   0.002134   0.000000
  64930000   0.002134   0.000000
  64940000   0.002134   0.000000
  64950000   0.002134   0.000000
  64960000   0.002134   0.000000
  64970000   0.002134   0.000000
  64980000   0.002134   0.000000
  64990000   0.002134   0.000000
  65000000   0.002134   0.000000
  65010000   0.002134   0.000000
  65020000   0.002134   0.000000
  65030000   0.002134   0.000000
  65040000   0.002134   0.000000
  65050000   0.002134   0.000000
  65060000   0.002134   0.000000
  65070000   0.002134   0.000000
  65080000   0.002134   0.000000
  65090000   0.002134   0.000000
  65100000   0.002134   0.000000
  65110000   0.002134   0.000000
  65120000   0.002134   0.000000
  65130000   0.002134   0.000000
  65140000   0.002134   0.000000
  65150000   0.002134   0.000000
  65160000   0.002134   0.000000
  65170000   0.002134   0.000000
  65180000   0.002134   0.000000
  65190000   0.002134   0.000000
  65200000   0.002134   0.000000
  65210000   0.002134   0.000000
  65220000   0.002134   0.000000
  65230000   0.002134   0.000000
  65240000   0.002134   0.000000
  65250000   0.002134   0.000000
  65260000   0.002134   0.000000
  65270000   0.002134   0.000000
  65280000   0.002134   0.000000
  65290000   0.002134   0.000000
  65300000   0.002134   0.000000
  65310000   0.002134   0.000000
  65320000   0.002134   0.000000
  65330000   0.002134   0.000000
  65340000   0.002134   0.000000
  65350000   0.002134   0.000000
  65360000   0.002134   0.000000
  65370000   0.002134   0.000000
  65380000   0.002134   0.000000
  65390000   0.002134   0.000000
  65400000   0.002134   0.000000
  65410000   0.002134   0.000000
  65420000   0.002134   0.000000
  65430000   0.002134   0.000000
  65440000   0.002134   0.000000
  65450000   0.002134   0.000000
  65460000   0.002134   0.000000
  65470000   0.002134   0.000000
  65480000   0.002134   0.000000
  65490000   0.002134   0.000000
  65500000   0.002134   0.000000
  65510000   0.002134   0.000000
  65520000   0.002134   0.000000
  65530000   0.002134   0.000000
  65540000   0.002134   0.000000
  65550000   0.002134   0.000000
  65560000   0.002134   0.000000
  65570000   0.002134   0.000000
  65580000   0.002134   0.000000
  65590000   0.002134   0.000000
  65600000   0.002134   0.000000
  65610000   0.002134   0.000000
  65620000   0.002134   0.000000
  65630000   0.002134   0.000000
  65640000   0.002134   0.000000
  65650000   0.002134   0.000000
  65660000   0.002134   0.000000
  65670000   0.002134   0.000000
  65680000   0.002134   0.000000
  65690000   0.002134   0.000000
  65700000   0.002134   0.000000
  65710000   0.002134   0.000000
  65720000   0.002134   0.000000
  65730000   0.002134   0.000000
  65740000   0.002134   0.000000
  65750000   0.002134   0.000000
  65760000   0.002134   0.000000
  65770000   0.002134   0.000000
  65780000   0.002134   0.000000
  65790000   0.002134   0.000000
  65800000   0.002134   0.000000
  65810000   0.002134   0.000000
  65820000   0.002134   0.000000
  65830000   0.002134   0.000000
  65840000   0.002134   0.000000
  65850000   0.002134   0.000000
  65860000   0.002134   0.000000
  65870000   0.002134   0.000000
  65880000   0.002134   0.000000
  65890000   0.002134   0.000000
  65900000   0.002134   0.000000
  65910000   0.002134   0.000000
  65920000   0.002134   0.000000
  65930000   0.002134   0.000000
  65940000   0.002134   0.000000
  65950000   0.002134   0.000000
  65960000   0.002134   0.000000
  65970000   0.002134   0.000000
  65980000   0.002134   0.000000
  65990000   0.002134   0.000000
  66000000   0.002134   0.000000
  66010000   0.002134   0.000000
  66020000   0.002134   0.000000
  66030000   0.002134   0.000000
  66040000   0.002134   0.000000
  66050000   0.002134   0.000000
  66060000   0.002134   0.000000
  66070000   0.002134   0.000000
  66080000   0.002134   0.000000
  66090000   0.002134   0.000000
  66100000   0.002134   0.000000
  66110000   0.002134   0.000000
  66120000   0.002134   0.000000
  66130000   0.002134   0.000000
  66140000   0.002134   0.000000
  66150000   0.002134   0.000000
  66160000   0.002134   0.000000
  66170000   0.002134   0.000000
  66180000   0.002134   0.000000
  66190000   0.002134   0.000000
  66200000   0.002134   0.000000
  66210000   0.002134   0.000000
  66220000   0.002134   0.000000
  66230000   0.002134   0.000000
  66240000   0.002134   0.000000
  66250000   0.002134   0.000000
  66260000   0.002134   0.000000
  66270000   0.002134   0.000000
  66280000   0.002134   0.000000
  66290000   0.002134   0.000000
  66300000   0.002134   0.000000
  66310000   0.002134   0.000000
  66320000   0.002134   0.000000
  66330000   0.002134   0.000000
  66340000   0.002134   0.000000
  66350000   0.002134   0.000000
  66360000   0.002134   0.000000
  66370000   0.002134   0.000000
  66380000   0.002134   0.000000
  66390000   0.002134   0.000000
  66400000   0.002134   0.000000
  66410000   0.002134   0.000000
  66420000   0.002134   0.000000
  66430000   0.002134   0.000000
  66440000   0.002134   0.000000
  66450000   0.002134   0.000000
  66460000   0.002134   0.000000
  66470000   0.002134   0.000000
  66480000   0.002134   0.000000
  66490000   0.002134   0.000000
  66500000   0.002134   0.000000
  66510000   0.002134   0.000000
  66520000   0.002134   0.000000
  66530000   0.002134   0.000000
  66540000   0.002134   0.000000
  66550000   0.002134   0.000000
  66560000   0.002134   0.000000
  66570000   0.002134   0.000000
  66580000   0.002134   0.000000
  66590000   0.002134   0.000000
  66600000   0.002134   0.000000
  66610000   0.002134   0.000000
  66620000   0.002134   0.000000
  66630000   0.002134   0.000000
  66640000   0.002134   0.000000
  66650000   0.002134   0.000000
  66660000   0.002134   0.000000
  66670000   0.002134   0.000000
  66680000   0.002134   0.000000
  66690000   0.002134   0.000000
  66700000   0.002134   0.000000
  66710000   0.002134   0.000000
  66720000   0.002134   0.000000
  66730000   0.002134   0.000000
  66740000   0.002134   0.000000
  66750000   0.002134   0.000000
  66760000   0.002134   0.000000
  66770000   0.002134   0.000000
  66780000   0.002134   0.000000
  66790000   0.002134   0.000000
  66800000   0.002134   0.000000
  66810000   0.002134   0.000000
  66820000   0.002134   0.000000
  66830000   0.002134   0.000000
  66840000   0.002134   0.000000
  66850000   0.002134   0.000000
  66860000   0.002134   0.000000
  66870000   0.002134   0.000000
  66880000   0.002134   0.000000
  66890000   0.002134   0.000000
  66900000   0.002134   0.000000
  66910000   0.002134   0.000000
  66920000   0.002134   0.000000
  66930000   0.002134   0.000000
  66940000   0.002134   0.000000
  66950000   0.002134   0.000000
  66960000   0.002134   0.000000
  66970000   0.002134   0.000000
  66980000   0.002134   0.000000
  66990000   0.002134   0.000000
  67000000   0.002134   0.000000
  67010000   0.002134   0.000000
  67020000   0.002134   0.000000
  67030000   0.002134   0.000000
  67040000   0.002134   0.000000
  67050000   0.002134   0.000000
  67060000   0.002134   0.000000
  67070000   0.002134   0.000000
  67080000   0.002134   0.000000
  67090000   0.002134   0.000000
  67100000   0.002134   0.000000
  67110000   0.002134   0.000000
  67120000   0.002134   0.000000
  67130000   0.002134   0.000000
  67140000   0.002134   0.000000
  67150000   0.002134   0.000000
  67160000   0.002134   0.000000
  67170000   0.002134   0.000000
  67180000   0.002134   0.000000
  67190000   0.002134   0.000000
  67200000   0.002134   0.000000
  67210000   0.002134   0.000000
  67220000   0.002134   0.000000
  67230000   0.002134   0.000000
  67240000   0.002134   0.000000
  67250000   0.002134   0.000000
  67260000   0.002134   0.000000
  67270000   0.002134   0.000000
  67280000   0.002134   0.000000
  67290000   0.002134   0.000000
  67300000   0.002134   0.000000
  67310000   0.002134   0.000000
  67320000   0.002134   0.000000
  67330000   0.002134   0.000000
  67340000   0.002134   0.000000
  67350000   0.002134   0.000000
  67360000   0.002134   0.000000
  67370000   0.002134   0.000000
  67380000   0.002134   0.000000
  67390000   0.002134   0.000000
  67400000   0.002134   0.000000
  67410000   0.002134   0.000000
  67420000   0.002134   0.000000
  67430000   0.002134   0.000000
  67440000   0.002134   0.000000
  67450000   0.002134   0.000000
  67460000   0.002134   0.000000
  67470000   0.002134   0.000000
  67480000   0.002134   0.000000
  67490000   0.002134   0.000000
  67500000   0.002134   0.000000
  67510000   0.002134   0.000000
  67520000   0.002134   0.000000
  67530000   0.002134   0.000000
  67540000   0.002134   0.000000
  67550000   0.002134   0.000000
  67560000   0.002134   0.000000
  67570000   0.002134   0.000000
  67580000   0.002134   0.000000
  67590000   0.002134   0.000000
  67600000   0.002134   0.000000
  67610000   0.002134   0.000000
  67620000   0.002134   0.000000
  67630000   0.002134   0.000000
  67640000   0.002134   0.000000
  67650000   0.002134   0.000000
  67660000   0.002134   0.000000
  67670000   0.002134   0.000000
  67680000   0.002134   0.000000
  67690000   0.002134   0.000000
  67700000   0.002134   0.000000
  67710000   0.002134   0.000000
  67720000   0.002134   0.000000
  67730000   0.002134   0.000000
  67740000   0.002134   0.000000
  67750000   0.002134   0.000000
  67760000   0.002134   0.000000
  67770000   0.002134   0.000000
  67780000   0.002134   0.000000
  67790000   0.002134   0.000000
  67800000   0.002134   0.000000
  67810000   0.002134   0.000000
  67820000   0.002134   0.000000
  67830000   0.002134   0.000000
  67840000   0.002134   0.000000
  67850000   0.002134   0.000000
  67860000   0.002134   0.000000
  67870000   0.002134   0.000000
  67880000   0.002134   0.000000
  67890000   0.002134   0.000000
  67900000   0.002134   0.000000
  67910000   0.002134   0.000000
  67920000   0.002134   0.000000
  67930000   0.002134   0.000000
  67940000   0.002134   0.000000
  67950000   0.002134   0.000000
  67960000   0.002134   0.000000
  67970000   0.002134   0.000000
  67980000   0.002134   0.000000
  67990000   0.002134   0.000000
  68000000   0.002134   0.000000
  68010000   0.002134   0.000000
  68020000   0.002134   0.000000
  68030000   0.002134   0.000000
  68040000   0.002134   0.000000
  68050000   0.002134   0.000000
  68060000   0.002134   0.000000
  68070000   0.002134   0.000000
  68080000   0.002134   0.000000
  68090000   0.002134   0.000000
  68100000   0.002134   0.000000
  68110000   0.002134   0.000000
  68120000   0.002134   0.000000
  68130000   0.002134   0.000000
  68140000   0.002134   0.000000
  68150000   0.002134   0.000000
  68160000   0.002134   0.000000
  68170000   0.002134   0.000000
  68180000   0.002134   0.000000
  68190000   0.002134   0.000000
  68200000   0.002134   0.000000
  68210000   0.002134   0.000000
  68220000   0.002134   0.000000
  68230000   0.002134   0.000000
  68240000   0.002134   0.000000
  68250000   0.002134   0.000000
  68260000   0.002134   0.000000
  68270000   0.002134   0.000000
  68280000   0.002134   0.000000
  68290000   0.002134   0.000000
  68300000   0.002134   0.000000
  68310000   0.002134   0.000000
  68320000   0.002134   0.000000
  68330000   0.002134   0.000000
  68340000   0.002134   0.000000
  68350000   0.002134   0.000000
  68360000   0.002134   0.000000
  68370000   0.002134   0.000000
  68380000   0.002134   0.000000
  68390000   0.002134   0.000000
  68400000   0.002134   0.000000
  68410000   0.002134   0.000000
  68420000   0.002134   0.000000
  68430000   0.002134   0.000000
  68440000   0.002134   0.000000
  68450000   0.002134   0.000000
  68460000   0.002134   0.000000
  68470000   0.002134   0.000000
  68480000   0.002134   0.000000
  68490000   0.002134   0.000000
  68500000   0.002134   0.000000
  68510000   0.002134   0.000000
  68520000   0.002134   0.000000
  68530000   0.002134   0.000000
  68540000   0.002134   0.000000
  68550000   0.002134   0.000000
  68560000   0.002134   0.000000
  68570000   0.002134   0.000000
  68580000   0.002134   0.000000
  68590000   0.002134   0.000000
  68600000   0.002134   0.000000
  68610000   0.002134   0.000000
  68620000   0.002134   0.000000
  68630000   0.002134   0.000000
  68640000   0.002134   0.000000
  68650000   0.002134   0.000000
  68660000   0.002134   0.000000
  68670000   0.002134   0.000000
  68680000   0.002134   0.000000
  68690000   0.002134   0.000000
  68700000   0.002134   0.000000
  68710000   0.002134   0.000000
  68720000   0.002134   0.000000
  68730000   0.002134   0.000000
  68740000   0.002134   0.000000
  68750000   0.002134   0.000000
  68760000   0.002134   0.000000
  68770000   0.002134   0.000000
  68780000   0.002134   0.000000
  68790000   0.002134   0.000000
  68800000   0.002134   0.000000
  68810000   0.002134   0.000000
  68820000   0.002134   0.000000
  68830000   0.002134   0.000000
  68840000   0.002134   0.000000
  68850000   0.002134   0.000000
  68860000   0.002134   0.000000
  68870000   0.002134   0.000000
  68880000   0.002134   0.000000
  68890000   0.002134   0.000000
  68900000   0.002134   0.000000
  68910000   0.002134   0.000000
  68920000   0.002134   0.000000
  68930000   0.002134   0.000000
  68940000   0.002134   0.000000
  68950000   0.002134   0.000000
  68960000   0.002134   0.000000
  68970000   0.002134   0.000000
  68980000   0.002134   0.000000
  68990000   0.002134   0.000000
  69000000   0.002134   0.000000
  69010000   0.002134   0.000000
  69020000   0.002134   0.000000
  69030000   0.002134   0.000000
  69040000   0.002134   0.000000
  69050000   0.002134   0.000000
  69060000   0.002134   0.000000
  69070000   0.002134   0.000000
  69080000   0.002134   0.000000
  69090000   0.002134   0.000000
  69100000   0.002134   0.000000
  69110000   0.002134   0.000000
  69120000   0.002134   0.000000
  69130000   0.002134   0.000000
  69140000   0.002134   0.000000
  69150000   0.002134   0.000000
  69160000   0.002134   0.000000
  69170000   0.002134   0.000000
  69180000   0.002134   0.000000
  69190000   0.002134   0.000000
  69200000   0.002134   0.000000
  69210000   0.002134   0.000000
  69220000   0.002134   0.000000
  69230000   0.002134   0.000000
  69240000   0.002134   0.000000
  69250000   0.002134   0.000000
  69260000   0.002134   0.000000
  69270000   0.002134   0.000000
  69280000   0.002134   0.000000
  69290000   0.002134   0.000000
  69300000   0.002134   0.000000
  69310000   0.002134   0.000000
  69320000   0.002134   0.000000
  69330000   0.002134   0.000000
  69340000   0.002134   0.000000
  69350000   0.002134   0.000000
  69360000   0.002134   0.000000
  69370000   0.002134   0.000000
  69380000   0.002134   0.000000
  69390000   0.002134   0.000000
  69400000   0.002134   0.000000
  69410000   0.002134   0.000000
  69420000   0.002134   0.000000
  69430000   0.002134   0.000000
  69440000   0.002134   0.000000
  69450000   0.002134   0.000000
  69460000   0.002134   0.000000
  69470000   0.002134   0.000000
  69480000   0.002134   0.000000
  69490000   0.002134   0.000000
  69500000   0.002134   0.000000
  69510000   0.002134   0.000000
  69520000   0.002134   0.000000
  69530000   0.002134   0.000000
  69540000   0.002134   0.000000
  69550000   0.002134   0.000000
  69560000   0.002134   0.000000
  69570000   0.002134   0.000000
  69580000   0.002134   0.000000
  69590000   0.002134   0.000000
  69600000   0.002134   0.000000
  69610000   0.002134   0.000000
  69620000   0.002134   0.000000
  69630000   0.002134   0.000000
  69640000   0.002134   0.000000
  69650000   0.002134   0.000000
  69660000   0.002134   0.000000
  69670000   0.002134   0.000000
  69680000   0.002134   0.000000
  69690000   0.002134   0.000000
  69700000   0.002134   0.000000
  69710000   0.002134   0.000000
  69720000   0.002134   0.000000
  69730000   0.002134   0.000000
  69740000   0.002134   0.000000
  69750000   0.002134   0.000000
  69760000   0.002134   0.000000
  69770000   0.002134   0.000000
  69780000   0.002134   0.000000
  69790000   0.002134   0.000000
  69800000   0.002134   0.000000
  69810000   0.002134   0.000000
  69820000   0.002134   0.000000
  69830000   0.002134   0.000000
  69840000   0.002134   0.000000
  69850000   0.002134   0.000000
  69860000   0.002134   0.000000
  69870000   0.002134   0.000000
  69880000   0.002134   0.000000
  69890000   0.002134   0.000000
  69900000   0.002134   0.000000
  69910000   0.002134   0.000000
  69920000   0.002134   0.000000
  69930000   0.002134   0.000000
  69940000   0.002134   0.000000
  69950000   0.002134   0.000000
  69960000   0.002134   0.000000
  69970000   0.002134   0.000000
  69980000   0.002134   0.000000
  69990000   0.002134   0.000000
  70000000   0.002134   0.000000
  70010000   0.002134   0.000000
  70020000   0.002134   0.000000
  70030000   0.002134   0.000000
  70040000   0.002134   0.000000
  70050000   0.001422   0.000000
  70060000   0.001422   0.000000
  70070000   0.001422   0.000000
  70080000   0.001422   0.000000
  70090000   0.001422   0.000000
  70100000   0.001422   0.000000
  70110000   0.001422   0.000000
  70120000   0.001422   0.000000
  70130000   0.001422   0.000000
  70140000   0.001422   0.000000
  70150000   0.001422   0.000000
  70160000   0.001422   0.000000
  70170000   0.001422   0.000000
  70180000   0.001422   0.000000
  70190000   0.001422   0.000000
  70200000   0.001422   0.000000
  70210000   0.001422   0.000000
  70220000   0.001422   0.000000
  70230000   0.001422   0.000000
  70240000   0.001422   0.000000
  70250000   0.001422   0.000000
  70260000   0.001422   0.000000
  70270000   0.001422   0.000000
  70280000   0.001422   0.000000
  70290000   0.001422   0.000000
  70300000   0.001422   0.000000
  70310000   0.001422   0.000000
  70320000   0.001422   0.000000
  70330000   0.001422   0.000000
  70340000   0.001422   0.000000
  70350000   0.001422   0.000000
  70360000   0.001422   0.000000
  70370000   0.001422   0.000000
  70380000   0.001422   0.000000
  70390000   0.001422   0.000000
  70400000   0.001422   0.000000
  70410000   0.001422   0.000000
  70420000   0.001422   0.000000
  70430000   0.001422   0.000000
  70440000   0.001422   0.000000
  70450000   0.001422   0.000000
  70460000   0.001422   0.000000
  70470000   0.001422   0.000000
  70480000   0.001422   0.000000
  70490000   0.001422   0.000000
  70500000   0.001422   0.000000
  70510000   0.001422   0.000000
  70520000   0.001422   0.000000
  70530000   0.001422   0.000000
  70540000   0.001422   0.000000
  70550000   0.001422   0.000000
  70560000   0.001422   0.000000
  70570000   0.001422   0.000000
  70580000   0.001422   0.000000
  70590000   0.001422   0.000000
  70600000   0.001422   0.000000
  70610000   0.001422   0.000000
  70620000   0.001422   0.000000
  70630000   0.001422   0.000000
  70640000   0.001422   0.000000
  70650000   0.001422   0.000000
  70660000   0.001422   0.000000
  70670000   0.001422   0.000000
  70680000   0.001422   0.000000
  70690000   0.001422   0.000000
  70700000   0.001422   0.000000
  70710000   0.001422   0.000000
  70720000   0.001422   0.000000
  70730000   0.001422   0.000000
  70740000   0.001422   0.000000
  70750000   0.001422   0.000000
  70760000   0.001422   0.000000
  70770000   0.001422   0.000000
  70780000   0.001422   0.000000
  70790000   0.001422   0.000000
  70800000   0.001422   0.000000
  70810000   0.001422   0.000000
  70820000   0.001422   0.000000
  70830000   0.001422   0.000000
  70840000   0.001422   0.000000
  70850000   0.001422   0.000000
  70860000   0.001422   0.000000
  70870000   0.001422   0.000000
  70880000   0.001422   0.000000
  70890000   0.001422   0.000000
  70900000   0.001422   0.000000
  70910000   0.001422   0.000000
  70920000   0.001422   0.000000
  70930000   0.001422   0.000000
  70940000   0.001422   0.000000
  70950000   0.001422   0.000000
  70960000   0.001422   0.000000
  70970000   0.001422   0.000000
  70980000   0.001422   0.000000
  70990000   0.001422   0.000000
  71000000   0.001422   0.000000
  71010000   0.001422   0.000000
  71020000   0.001422   0.000000
  71030000   0.001422   0.000000
  71040000   0.001422   0.000000
  71050000   0.001422   0.000000
  71060000   0.001422   0.000000
  71070000   0.001422   0.000000
  71080000   0.001422   0.000000
  71090000   0.001422   0.000000
  71100000   0.001422   0.000000
  71110000   0.001422   0.000000
  71120000   0.001422   0.000000
  71130000   0.001422   0.000000
  71140000   0.001422   0.000000
  71150000   0.001422   0.000000
  71160000   0.001422   0.000000
  71170000   0.001422   0.000000
  71180000   0.001422   0.000000
  71190000   0.001422   0.000000
  71200000   0.001422   0.000000
  71210000   0.001422   0.000000
  71220000   0.001422   0.000000
  71230000   0.001422   0.000000
  71240000   0.001422   0.000000
  71250000   0.001422   0.000000
  71260000   0.001422   0.000000
  71270000   0.001422   0.000000
  71280000   0.001422   0.000000
  71290000   0.001422   0.000000
  71300000   0.001422   0.000000
  71310000   0.001422   0.000000
  71320000   0.001422   0.000000
  71330000   0.001422   0.000000
  71340000   0.001422   0.000000
  71350000   0.001422   0.000000
  71360000   0.001422   0.000000
  71370000   0.001422   0.000000
  71380000   0.001422   0.000000
  71390000   0.001422   0.000000
  71400000   0.001422   0.000000
  71410000   0.001422   0.000000
  71420000   0.001422   0.000000
  71430000   0.001422   0.000000
  71440000   0.001422   0.000000
  71450000   0.001422   0.000000
  71460000   0.001422   0.000000
  71470000   0.001422   0.000000
  71480000   0.001422   0.000000
  71490000   0.001422   0.000000
  71500000   0.001422   0.000000
  71510000   0.001422   0.000000
  71520000   0.001422   0.000000
  71530000   0.001422   0.000000
  71540000   0.001422   0.000000
  71550000   0.001422   0.000000
  71560000   0.001422   0.000000
  71570000   0.001422   0.000000
  71580000   0.001422   0.000000
  71590000   0.001422   0.000000
  71600000   0.001422   0.000000
  71610000   0.001422   0.000000
  71620000   0.001422   0.000000
  71630000   0.001422   0.000000
  71640000   0.001422   0.000000
  71650000   0.001422   0.000000
  71660000   0.001422   0.000000
  71670000   0.001422   0.000000
  71680000   0.001422   0.000000
  71690000   0.001422   0.000000
  71700000   0.001422   0.000000
  71710000   0.001422   0.000000
  71720000   0.001422   0.000000
  71730000   0.001422   0.000000
  71740000   0.001422   0.000000
  71750000   0.001422   0.000000
  71760000   0.001422   0.000000
  71770000   0.001422   0.000000
  71780000   0.001422   0.000000
  71790000   0.001422   0.000000
  71800000   0.001422   0.000000
  71810000   0.001422   0.000000
  71820000   0.001422   0.000000
  71830000   0.001422   0.000000
  71840000   0.001422   0.000000
  71850000   0.001422   0.000000
  71860000   0.001422   0.000000
  71870000   0.001422   0.000000
  71880000   0.001422   0.000000
  71890000   0.001422   0.000000
  71900000   0.001422   0.000000
  71910000   0.001422   0.000000
  71920000   0.001422   0.000000
  71930000   0.001422   0.000000
  71940000   0.001422   0.000000
  71950000   0.001422   0.000000
  71960000   0.001422   0.000000
  71970000   0.001422   0.000000
  71980000   0.001422   0.000000
  71990000   0.001422   0.000000
  72000000   0.001422   0.000000
  72010000   0.001422   0.000000
  72020000   0.001422   0.000000
  72030000   0.001422   0.000000
  72040000   0.001422   0.000000
  72050000   0.001422   0.000000
  72060000   0.001422   0.000000
  72070000   0.001422   0.000000
  72080000   0.001422   0.000000
  72090000   0.001422   0.000000
  72100000   0.001422   0.000000
  72110000   0.001422   0.000000
  72120000   0.001422   0.000000
  72130000   0.001422   0.000000
  72140000   0.001422   0.000000
  72150000   0.001422   0.000000
  72160000   0.001422   0.000000
  72170000   0.001422   0.000000
  72180000   0.001422   0.000000
  72190000   0.001422   0.000000
  72200000   0.001422   0.000000
  72210000   0.001422   0.000000
  72220000   0.001422   0.000000
  72230000   0.001422   0.000000
  72240000   0.001422   0.000000
  72250000   0.001422   0.000000
  72260000   0.001422   0.000000
  72270000   0.001422   0.000000
  72280000   0.001422   0.000000
  72290000   0.001422   0.000000
  72300000   0.001422   0.000000
  72310000   0.001422   0.000000
  72320000   0.001422   0.000000
  72330000   0.001422   0.000000
  72340000   0.001422   0.000000
  72350000   0.001422   0.000000
  72360000   0.001422   0.000000
  72370000   0.001422   0.000000
  72380000   0.001422   0.000000
  72390000   0.001422   0.000000
  72400000   0.001422   0.000000
  72410000   0.001422   0.000000
  72420000   0.001422   0.000000
  72430000   0.001422   0.000000
  72440000   0.001422   0.000000
  72450000   0.001422   0.000000
  72460000   0.001422   0.000000
  72470000   0.001422   0.000000
  72480000   0.001422   0.000000
  72490000   0.001422   0.000000
  72500000   0.001422   0.000000
  72510000   0.001422   0.000000
  72520000   0.001422   0.000000
  72530000   0.001422   0.000000
  72540000   0.001422   0.000000
  72550000   0.001422   0.000000
  72560000   0.001422   0.000000
  72570000   0.001422   0.000000
  72580000   0.001422   0.000000
  72590000   0.001422   0.000000
  72600000   0.001422   0.000000
  72610000   0.001422   0.000000
  72620000   0.001422   0.000000
  72630000   0.001422   0.000000
  72640000   0.001422   0.000000
  72650000   0.001422   0.000000
  72660000   0.001422   0.000000
  72670000   0.001422   0.000000
  72680000   0.001422   0.000000
  72690000   0.001422   0.000000
  72700000   0.001422   0.000000
  72710000   0.001422   0.000000
  72720000   0.001422   0.000000
  72730000   0.001422   0.000000
  72740000   0.001422   0.000000
  72750000   0.001422   0.000000
  72760000   0.001422   0.000000
  72770000   0.001422   0.000000
  72780000   0.001422   0.000000
  72790000   0.001422   0.000000
  72800000   0.001422   0.000000
  72810000   0.001422   0.000000
  72820000   0.001422   0.000000
  72830000   0.001422   0.000000
  72840000   0.001422   0.000000
  72850000   0.001422   0.000000
  72860000   0.001422   0.000000
  72870000   0.001422   0.000000
  72880000   0.001422   0.000000
  72890000   0.001422   0.000000
  72900000   0.001422   0.000000
  72910000   0.001422   0.000000
  72920000   0.001422   0.000000
  72930000   0.001422   0.000000
  72940000   0.001422   0.000000
  72950000   0.001422   0.000000
  72960000   0.001422   0.000000
  72970000   0.001422   0.000000
  72980000   0.001422   0.000000
  72990000   0.001422   0.000000
  73000000   0.001422   0.000000
  73010000   0.001422   0.000000
  73020000   0.001422   0.000000
  73030000   0.001422   0.000000
  73040000   0.001422   0.000000
  73050000   0.001422   0.000000
  73060000   0.001422   0.000000
  73070000   0.001422   0.000000
  73080000   0.001422   0.000000
  73090000   0.001422   0.000000
  73100000   0.001422   0.000000
  73110000   0.001422   0.000000
  73120000   0.001422   0.000000
  73130000   0.001422   0.000000
  73140000   0.001422   0.000000
  73150000   0.001422   0.000000
  73160000   0.001422   0.000000
  73170000   0.001422   0.000000
  73180000   0.001422   0.000000
  73190000   0.001422   0.000000
  73200000   0.001422   0.000000
  73210000   0.001422   0.000000
  73220000   0.001422   0.000000
  73230000   0.001422   0.000000
  73240000   0.001422   0.000000
  73250000   0.001422   0.000000
  73260000   0.001422   0.000000
  73270000   0.001422   0.000000
  73280000   0.001422   0.000000
  73290000   0.001422   0.000000
  73300000   0.001422   0.000000
  73310000   0.001422   0.000000
  73320000   0.001422   0.000000
  73330000   0.001422   0.000000
  73340000   0.001422   0.000000
  73350000   0.001422   0.000000
  73360000   0.001422   0.000000
  73370000   0.001422   0.000000
  73380000   0.001422   0.000000
  73390000   0.001422   0.000000
  73400000   0.001422   0.000000
  73410000   0.001422   0.000000
  73420000   0.001422   0.000000
  73430000   0.001422   0.000000
  73440000   0.001422   0.000000
  73450000   0.001422   0.000000
  73460000   0.001422   0.000000
  73470000   0.001422   0.000000
  73480000   0.001422   0.000000
  73490000   0.001422   0.000000
  73500000   0.001422   0.000000
  73510000   0.001422   0.000000
  73520000   0.001422   0.000000
  73530000   0.001422   0.000000
  73540000   0.001422   0.000000
  73550000   0.001422   0.000000
  73560000   0.001422   0.000000
  73570000   0.001422   0.000000
  73580000   0.001422   0.000000
  73590000   0.001422   0.000000
  73600000   0.001422   0.000000
  73610000   0.001422   0.000000
  73620000   0.001422   0.000000
  73630000   0.001422   0.000000
  73640000   0.001422   0.000000
  73650000   0.001422   0.000000
  73660000   0.001422   0.000000
  73670000   0.001422   0.000000
  73680000   0.001422   0.000000
  73690000   0.001422   0.000000
  73700000   0.001422   0.000000
  73710000   0.001422   0.000000
  73720000   0.001422   0.000000
  73730000   0.001422   0.000000
  73740000   0.001422   0.000000
  73750000   0.001422   0.000000
  73760000   0.001422   0.000000
  73770000   0.001422   0.000000
  73780000   0.001422   0.000000
  73790000   0.001422   0.000000
  73800000   0.001422   0.000000
  73810000   0.001422   0.000000
  73820000   0.001422   0.000000
  73830000   0.001422   0.000000
  73840000   0.001422   0.000000
  73850000   0.001422   0.000000
  73860000   0.001422   0.000000
  73870000   0.001422   0.000000
  73880000   0.001422   0.000000
  73890000   0.001422   0.000000
  73900000   0.001422   0.000000
  73910000   0.001422   0.000000
  73920000   0.001422   0.000000
  73930000   0.001422   0.000000
  73940000   0.001422   0.000000
  73950000   0.001422   0.000000
  73960000   0.001422   0.000000
  73970000   0.001422   0.000000
  73980000   0.001422   0.000000
  73990000   0.001422   0.000000
  74000000   0.001422   0.000000
  74010000   0.001422   0.000000
  74020000   0.001422   0.000000
  74030000   0.001422   0.000000
  74040000   0.001422   0.000000
  74050000   0.001422   0.000000
  74060000   0.001422   0.000000
  74070000   0.001422   0.000000
  74080000   0.001422   0.000000
  74090000   0.001422   0.000000
  74100000   0.001422   0.000000
  74110000   0.001422   0.000000
  74120000   0.001422   0.000000
  74130000   0.001422   0.000000
  74140000   0.001422   0.000000
  74150000   0.001422   0.000000
  74160000   0.001422   0.000000
  74170000   0.001422   0.000000
  74180000   0.001422   0.000000
  74190000   0.001422   0.000000
  74200000   0.001422   0.000000
  74210000   0.001422   0.000000
  74220000   0.001422   0.000000
  74230000   0.001422   0.000000
  74240000   0.001422   0.000000
  74250000   0.001422   0.000000
  74260000   0.001422   0.000000
  74270000   0.001422   0.000000
  74280000   0.001422   0.000000
  74290000   0.001422   0.000000
  74300000   0.001422   0.000000
  74310000   0.001422   0.000000
  74320000   0.001422   0.000000
  74330000   0.001422   0.000000
  74340000   0.001422   0.000000
  74350000   0.001422   0.000000
  74360000   0.001422   0.000000
  74370000   0.001422   0.000000
  74380000   0.001422   0.000000
  74390000   0.001422   0.000000
  74400000   0.001422   0.000000
  74410000   0.001422   0.000000
  74420000   0.001422   0.000000
  74430000   0.001422   0.000000
  74440000   0.001422   0.000000
  74450000   0.001422   0.000000
  74460000   0.001422   0.000000
  74470000   0.001422   0.000000
  74480000   0.001422   0.000000
  74490000   0.001422   0.000000
  74500000   0.001422   0.000000
  74510000   0.001422   0.000000
  74520000   0.001422   0.000000
  74530000   0.001422   0.000000
  74540000   0.001422   0.000000
  74550000   0.001422   0.000000
  74560000   0.001422   0.000000
  74570000   0.001422   0.000000
  74580000   0.001422   0.000000
  74590000   0.001422   0.000000
  74600000   0.001422   0.000000
  74610000   0.001422   0.000000
  74620000   0.001422   0.000000
  74630000   0.001422   0.000000
  74640000   0.001422   0.000000
  74650000   0.001422   0.000000
  74660000   0.001422   0.000000
  74670000   0.001422   0.000000
  74680000   0.001422   0.000000
  74690000   0.001422   0.000000
  74700000   0.001422   0.000000
  74710000   0.001422   0.000000
  74720000   0.001422   0.000000
  74730000   0.001422   0.000000
  74740000   0.001422   0.000000
  74750000   0.001422   0.000000
  74760000   0.001422   0.000000
  74770000   0.001422   0.000000
  74780000   0.001422   0.000000
  74790000   0.001422   0.000000
  74800000   0.001422   0.000000
  74810000   0.001422   0.000000
  74820000   0.001422   0.000000
  74830000   0.001422   0.000000
  74840000   0.001422   0.000000
  74850000   0.001422   0.000000
  74860000   0.001422   0.000000
  74870000   0.001422   0.000000
  74880000   0.001422   0.000000
  74890000   0.001422   0.000000
  74900000   0.001422   0.000000
  74910000   0.001422   0.000000
  74920000   0.001422   0.000000
  74930000   0.001422   0.000000
  74940000   0.001422   0.000000
  74950000   0.001422   0.000000
  74960000   0.001422   0.000000
  74970000   0.001422   0.000000
  74980000   0.001422   0.000000
  74990000   0.001422   0.000000
  75000000   0.001422   0.000000
  75010000   0.001422   0.000000
  75020000   0.001422   0.000000
  75030000   0.001422   0.000000
  75040000   0.001422   0.000000
  75050000   0.001422   0.000000
  75060000   0.001422   0.000000
  75070000   0.001422   0.000000
  75080000   0.001422   0.000000
  75090000   0.001422   0.000000
  75100000   0.001422   0.000000
  75110000   0.001422   0.000000
  75120000   0.001422   0.000000
  75130000   0.001422   0.000000
  75140000   0.001422   0.000000
  75150000   0.001422   0.000000
  75160000   0.001422   0.000000
  75170000   0.001422   0.000000
  75180000   0.001422   0.000000
  75190000   0.001422   0.000000
  75200000   0.001422   0.000000
  75210000   0.001422   0.000000
  75220000   0.001422   0.000000
  75230000   0.001422   0.000000
  75240000   0.001422   0.000000
  75250000   0.001422   0.000000
  75260000   0.001422   0.000000
  75270000   0.001422   0.000000
  75280000   0.001422   0.000000
  75290000   0.001422   0.000000
  75300000   0.001422   0.000000
  75310000   0.001422   0.000000
  75320000   0.001422   0.000000
  75330000   0.001422   0.000000
  75340000   0.001422   0.000000
  75350000   0.001422   0.000000
  75360000   0.001422   0.000000
  75370000   0.001422   0.000000
  75380000   0.001422   0.000000
  75390000   0.001422   0.000000
  75400000   0.001422   0.000000
  75410000   0.001422   0.000000
  75420000   0.001422   0.000000
  75430000   0.001422   0.000000
  75440000   0.001422   0.000000
  75450000   0.001422   0.000000
  75460000   0.001422   0.000000
  75470000   0.001422   0.000000
  75480000   0.001422   0.000000
  75490000   0.001422   0.000000
  75500000   0.001422   0.000000
  75510000   0.001422   0.000000
  75520000   0.001422   0.000000
  75530000   0.001422   0.000000
  75540000   0.001422   0.000000
  75550000   0.001422   0.000000
  75560000   0.001422   0.000000
  75570000   0.001422   0.000000
  75580000   0.001422   0.000000
  75590000   0.001422   0.000000
  75600000   0.001422   0.000000
  75610000   0.001422   0.000000
  75620000   0.001422   0.000000
  75630000   0.001422   0.000000
  75640000   0.001422   0.000000
  75650000   0.001422   0.000000
  75660000   0.001422   0.000000
  75670000   0.001422   0.000000
  75680000   0.001422   0.000000
  75690000   0.001422   0.000000
  75700000   0.001422   0.000000
  75710000   0.001422   0.000000
  75720000   0.001422   0.000000
  75730000   0.001422   0.000000
  75740000   0.001422   0.000000
  75750000   0.001422   0.000000
  75760000   0.001422   0.000000
  75770000   0.001422   0.000000
  75780000   0.001422   0.000000
  75790000   0.001422   0.000000
  75800000   0.001422   0.000000
  75810000   0.001422   0.000000
  75820000   0.001422   0.000000
  75830000   0.001422   0.000000
  75840000   0.001422   0.000000
  75850000   0.001422   0.000000
  75860000   0.001422   0.000000
  75870000   0.001422   0.000000
  75880000   0.001422   0.000000
  75890000   0.001422   0.000000
  75900000   0.001422   0.000000
  75910000   0.001422   0.000000
  75920000   0.001422   0.000000
  75930000   0.001422   0.000000
  75940000   0.001422   0.000000
  75950000   0.001422   0.000000
  75960000   0.001422   0.000000
  75970000   0.001422   0.000000
  75980000   0.001422   0.000000
  75990000   0.001422   0.000000
  76000000   0.001422   0.000000
  76010000   0.001422   0.000000
  76020000   0.001422   0.000000
  76030000   0.001422   0.000000
  76040000   0.001422   0.000000
  76050000   0.001422   0.000000
  76060000   0.001422   0.000000
  76070000   0.001422   0.000000
  76080000   0.001422   0.000000
  76090000   0.001422   0.000000
  76100000   0.001422   0.000000
  76110000   0.001422   0.000000
  76120000   0.001422   0.000000
  76130000   0.001422   0.000000
  76140000   0.001422   0.000000
  76150000   0.001422   0.000000
  76160000   0.001422   0.000000
  76170000   0.001422   0.000000
  76180000   0.001422   0.000000
  76190000   0.001422   0.000000
  76200000   0.001422   0.000000
  76210000   0.001422   0.000000
  76220000   0.001422   0.000000
  76230000   0.001422   0.000000
  76240000   0.001422   0.000000
  76250000   0.001422   0.000000
  76260000   0.001422   0.000000
  76270000   0.001422   0.000000
  76280000   0.001422   0.000000
  76290000   0.001422   0.000000
  76300000   0.001422   0.000000
  76310000   0.001422   0.000000
  76320000   0.001422   0.000000
  76330000   0.001422   0.000000
  76340000   0.001422   0.000000
  76350000   0.001422   0.000000
  76360000   0.001422   0.000000
  76370000   0.001422   0.000000
  76380000   0.001422   0.000000
  76390000   0.001422   0.000000
  76400000   0.001422   0.000000
  76410000   0.001422   0.000000
  76420000   0.001422   0.000000
  76430000   0.001422   0.000000
  76440000   0.001422   0.000000
  76450000   0.001422   0.000000
  76460000   0.001422   0.000000
  76470000   0.001422   0.000000
  76480000   0.001422   0.000000
  76490000   0.001422   0.000000
  76500000   0.001422   0.000000
  76510000   0.001422   0.000000
  76520000   0.001422   0.000000
  76530000   0.000711   0.000000
  76540000   0.000711   0.000000
  76550000   0.000711   0.000000
  76560000   0.000711   0.000000
  76570000   0.000711   0.000000
  76580000   0.000711   0.000000
  76590000   0.000711   0.000000
  76600000   0.000711   0.000000
  76610000   0.000711   0.000000
  76620000   0.000711   0.000000
  76630000   0.000711   0.000000
  76640000   0.000711   0.000000
  76650000   0.000711   0.000000
  76660000   0.000711   0.000000
  76670000   0.000711   0.000000
  76680000   0.000711   0.000000
  76690000   0.000711   0.000000
  76700000   0.000711   0.000000
  76710000   0.000711   0.000000
  76720000   0.000711   0.000000
  76730000   0.000711   0.000000
  76740000   0.000711   0.000000
  76750000   0.000711   0.000000
  76760000   0.000711   0.000000
  76770000   0.000711   0.000000
  76780000   0.000711   0.000000
  76790000   0.000711   0.000000
  76800000   0.000711   0.000000
  76810000   0.000711   0.000000
  76820000   0.000711   0.000000
  76830000   0.000711   0.000000
  76840000   0.000711   0.000000
  76850000   0.000711   0.000000
  76860000   0.000711   0.000000
  76870000   0.000711   0.000000
  76880000   0.000711   0.000000
  76890000   0.000711   0.000000
  76900000   0.000711   0.000000
  76910000   0.000711   0.000000
  76920000   0.000711   0.000000
  76930000   0.000711   0.000000
  76940000   0.000711   0.000000
  76950000   0.000711   0.000000
  76960000   0.000711   0.000000
  76970000   0.000711   0.000000
  76980000   0.000711   0.000000
  76990000   0.000711   0.000000
  77000000   0.000711   0.000000
  77010000   0.000711   0.000000
  77020000   0.000711   0.000000
  77030000   0.000711   0.000000
  77040000   0.000711   0.000000
  77050000   0.000711   0.000000
  77060000   0.000711   0.000000
  77070000   0.000711   0.000000
  77080000   0.000711   0.000000
  77090000   0.000711   0.000000
  77100000   0.000711   0.000000
  77110000   0.000711   0.000000
  77120000   0.000711   0.000000
  77130000   0.000711   0.000000
  77140000   0.000711   0.000000
  77150000   0.000711   0.000000
  77160000   0.000711   0.000000
  77170000   0.000711   0.000000
  77180000   0.000711   0.000000
  77190000   0.000711   0.000000
  77200000   0.000711   0.000000
  77210000   0.000711   0.000000
  77220000   0.000711   0.000000
  77230000   0.000711   0.000000
  77240000   0.000711   0.000000
  77250000   0.000711   0.000000
  77260000   0.000711   0.000000
  77270000   0.000711   0.000000
  77280000   0.000711   0.000000
  77290000   0.000711   0.000000
  77300000   0.000711   0.000000
  77310000   0.000711   0.000000
  77320000   0.000711   0.000000
  77330000   0.000711   0.000000
  77340000   0.000711   0.000000
  77350000   0.000711   0.000000
  77360000   0.000711   0.000000
  77370000   0.000711   0.000000
  77380000   0.000711   0.000000
  77390000   0.000711   0.000000
  77400000   0.000711   0.000000
  77410000   0.000711   0.000000
  77420000   0.000711   0.000000
  77430000   0.000711   0.000000
  77440000   0.000711   0.000000
  77450000   0.000711   0.000000
  77460000   0.000711   0.000000
  77470000   0.000711   0.000000
  77480000   0.000711   0.000000
  77490000   0.000711   0.000000
  77500000   0.000711   0.000000
  77510000   0.000711   0.000000
  77520000   0.000711   0.000000
  77530000   0.000711   0.000000
  77540000   0.000711   0.000000
  77550000   0.000711   0.000000
  77560000   0.000711   0.000000
  77570000   0.000711   0.000000
  77580000   0.000711   0.000000
  77590000   0.000711   0.000000
  77600000   0.000711   0.000000
  77610000   0.000711   0.000000
  77620000   0.000711   0.000000
  77630000   0.000711   0.000000
  77640000   0.000711   0.000000
  77650000   0.000711   0.000000
  77660000   0.000711   0.000000
  77670000   0.000711   0.000000
  77680000   0.000711   0.000000
  77690000   0.000711   0.000000
  77700000   0.000711   0.000000
  77710000   0.000711   0.000000
  77720000   0.000711   0.000000
  77730000   0.000711   0.000000
  77740000   0.000711   0.000000
  77750000   0.000711   0.000000
  77760000   0.000711   0.000000
  77770000   0.000711   0.000000
  77780000   0.000711   0.000000
  77790000   0.000711   0.000000
  77800000   0.000711   0.000000
  77810000   0.000711   0.000000
  77820000   0.000711   0.000000
  77830000   0.000711   0.000000
  77840000   0.000711   0.000000
  77850000   0.000711   0.000000
  77860000   0.000711   0.000000
  77870000   0.000711   0.000000
  77880000   0.000711   0.000000
  77890000   0.000711   0.000000
  77900000   0.000711   0.000000
  77910000   0.000711   0.000000
  77920000   0.000711   0.000000
  77930000   0.000711   0.000000
  77940000   0.000711   0.000000
  77950000   0.000711   0.000000
  77960000   0.000711   0.000000
  77970000   0.000711   0.000000
  77980000   0.000711   0.000000
  77990000   0.000711   0.000000
  78000000   0.000711   0.000000
  78010000   0.000711   0.000000
  78020000   0.000711   0.000000
  78030000   0.000711   0.000000
  78040000   0.000711   0.000000
  78050000   0.000711   0.000000
  78060000   0.000711   0.000000
  78070000   0.000711   0.000000
  78080000   0.000711   0.000000
  78090000   0.000711   0.000000
  78100000   0.000711   0.000000
  78110000   0.000711   0.000000
  78120000   0.000711   0.000000
  78130000   0.000711   0.000000
  78140000   0.000711   0.000000
  78150000   0.000711   0.000000
  78160000   0.000711   0.000000
  78170000   0.000711   0.000000
  78180000   0.000711   0.000000
  78190000   0.000711   0.000000
  78200000   0.000711   0.000000
  78210000   0.000711   0.000000
  78220000   0.000711   0.000000
  78230000   0.000711   0.000000
  78240000   0.000711   0.000000
  78250000   0.000711   0.000000
  78260000   0.000711   0.000000
  78270000   0.000711   0.000000
  78280000   0.000711   0.000000
  78290000   0.000711   0.000000
  78300000   0.000711   0.000000
  78310000   0.000711   0.000000
  78320000   0.000711   0.000000
  78330000   0.000711   0.000000
  78340000   0.000711   0.000000
  78350000   0.000711   0.000000
  78360000   0.000711   0.000000
  78370000   0.000711   0.000000
  78380000   0.000711   0.000000
  78390000   0.000711   0.000000
  78400000   0.000711   0.000000
  78410000   0.000711   0.000000
  78420000   0.000711   0.000000
  78430000   0.000711   0.000000
  78440000   0.000711   0.000000
  78450000   0.000711   0.000000
  78460000   0.000711   0.000000
  78470000   0.000711   0.000000
  78480000   0.000711   0.000000
  78490000   0.000711   0.000000
  78500000   0.000711   0.000000
  78510000   0.000711   0.000000
  78520000   0.000711   0.000000
  78530000   0.000711   0.000000
  78540000   0.000711   0.000000
  78550000   0.000711   0.000000
  78560000   0.000711   0.000000
  78570000   0.000711   0.000000
  78580000   0.000711   0.000000
  78590000   0.000711   0.000000
  78600000   0.000711   0.000000
  78610000   0.000711   0.000000
  78620000   0.000711   0.000000
  78630000   0.000711   0.000000
  78640000   0.000711   0.000000
  78650000   0.000711   0.000000
  78660000   0.000711   0.000000
  78670000   0.000711   0.000000
  78680000   0.000711   0.000000
  78690000   0.000711   0.000000
  78700000   0.000711   0.000000
  78710000   0.000711   0.000000
  78720000   0.000711   0.000000
  78730000   0.000711   0.000000
  78740000   0.000711   0.000000
  78750000   0.000711   0.000000
  78760000   0.000711   0.000000
  78770000   0.000711   0.000000
  78780000   0.000711   0.000000
  78790000   0.000711   0.000000
  78800000   0.000711   0.000000
  78810000   0.000711   0.000000
  78820000   0.000711   0.000000
  78830000   0.000711   0.000000
  78840000   0.000711   0.000000
  78850000   0.000711   0.000000
  78860000   0.000711   0.000000
  78870000   0.000711   0.000000
  78880000   0.000711   0.000000
  78890000   0.000711   0.000000
  78900000   0.000711   0.000000
  78910000   0.000711   0.000000
  78920000   0.000711   0.000000
  78930000   0.000711   0.000000
  78940000   0.000711   0.000000
  78950000   0.000711   0.000000
  78960000   0.000711   0.000000
  78970000   0.000711   0.000000
  78980000   0.000711   0.000000
  78990000   0.000711   0.000000
  79000000   0.000711   0.000000
  79010000   0.000711   0.000000
  79020000   0.000711   0.000000
  79030000   0.000711   0.000000
  79040000   0.000711   0.000000
  79050000   0.000711   0.000000
  79060000   0.000711   0.000000
  79070000   0.000711   0.000000
  79080000   0.000711   0.000000
  79090000   0.000711   0.000000
  79100000   0.000711   0.000000
  79110000   0.000711   0.000000
  79120000   0.000711   0.000000
  79130000   0.000711   0.000000
  79140000   0.000711   0.000000
  79150000   0.000711   0.000000
  79160000   0.000711   0.000000
  79170000   0.000711   0.000000
  79180000   0.000711   0.000000
  79190000   0.000711   0.000000
  79200000   0.000711   0.000000
  79210000   0.000711   0.000000
  79220000   0.000711   0.000000
  79230000   0.000711   0.000000
  79240000   0.000711   0.000000
  79250000   0.000711   0.000000
  79260000   0.000711   0.000000
  79270000   0.000711   0.000000
  79280000   0.000711   0.000000
  79290000   0.000711   0.000000
  79300000   0.000711   0.000000
  79310000   0.000711   0.000000
  79320000   0.000711   0.000000
  79330000   0.000711   0.000000
  79340000   0.000711   0.000000
  79350000   0.000711   0.000000
  79360000   0.000711   0.000000
  79370000   0.000711   0.000000
  79380000   0.000711   0.000000
  79390000   0.000711   0.000000
  79400000   0.000711   0.000000
  79410000   0.000711   0.000000
  79420000   0.000711   0.000000
  79430000   0.000711   0.000000
  79440000   0.000711   0.000000
  79450000   0.000711   0.000000
  79460000   0.000711   0.000000
  79470000   0.000711   0.000000
  79480000   0.000711   0.000000
  79490000   0.000711   0.000000
  79500000   0.000711   0.000000
  79510000   0.000711   0.000000
  79520000   0.000711   0.000000
  79530000   0.000711   0.000000
  79540000   0.000711   0.000000
  79550000   0.000711   0.000000
  79560000   0.000711   0.000000
  79570000   0.000711   0.000000
  79580000   0.000711   0.000000
  79590000   0.000711   0.000000
  79600000   0.000711   0.000000
  79610000   0.000711   0.000000
  79620000   0.000711   0.000000
  79630000   0.000711   0.000000
  79640000   0.000711   0.000000
  79650000   0.000711   0.000000
  79660000   0.000711   0.000000
  79670000   0.000711   0.000000
  79680000   0.000711   0.000000
  79690000   0.000711   0.000000
  79700000   0.000711   0.000000
  79710000   0.000711   0.000000
  79720000   0.000711   0.000000
  79730000   0.000711   0.000000
  79740000   0.000711   0.000000
  79750000   0.000711   0.000000
  79760000   0.000711   0.000000
  79770000   0.000711   0.000000
  79780000   0.000711   0.000000
  79790000   0.000711   0.000000
  79800000   0.000711   0.000000
  79810000   0.000711   0.000000
  79820000   0.000711   0.000000
  79830000   0.000711   0.000000
  79840000   0.000711   0.000000
  79850000   0.000711   0.000000
  79860000   0.000711   0.000000
  79870000   0.000711   0.000000
  79880000   0.000711   0.000000
  79890000   0.000711   0.000000
  79900000   0.000711   0.000000
  79910000   0.000711   0.000000
  79920000   0.000711   0.000000
  79930000   0.000711   0.000000
  79940000   0.000711   0.000000
  79950000   0.000711   0.000000
  79960000   0.000711   0.000000
  79970000   0.000711   0.000000
  79980000   0.000711   0.000000
  79990000   0.000711   0.000000
  80000000   0.000711   0.000000
  80010000   0.000711   0.000000
  80020000   0.000711   0.000000
  80030000   0.000711   0.000000
  80040000   0.000711   0.000000
  80050000   0.000711   0.000000
  80060000   0.000711   0.000000
  80070000   0.000711   0.000000
  80080000   0.000711   0.000000
  80090000   0.000711   0.000000
  80100000   0.000711   0.000000
  80110000   0.000711   0.000000
  80120000   0.000711   0.000000
  80130000   0.000711   0.000000
  80140000   0.000711   0.000000
  80150000   0.000711   0.000000
  80160000   0.000711   0.000000
  80170000   0.000711   0.000000
  80180000   0.000711   0.000000
  80190000   0.000711   0.000000
  80200000   0.000711   0.000000
  80210000   0.000711   0.000000
  80220000   0.000711   0.000000
  80230000   0.000711   0.000000
  80240000   0.000711   0.000000
  80250000   0.000711   0.000000
  80260000   0.000711   0.000000
  80270000   0.000711   0.000000
  80280000   0.000711   0.000000
  80290000   0.000711   0.000000
  80300000   0.000711   0.000000
  80310000   0.000711   0.000000
  80320000   0.000711   0.000000
  80330000   0.000711   0.000000
  80340000   0.000711   0.000000
  80350000   0.000711   0.000000
  80360000   0.000711   0.000000
  80370000   0.000711   0.000000
  80380000   0.000711   0.000000
  80390000   0.000711   0.000000
  80400000   0.000711   0.000000
  80410000   0.000711   0.000000
  80420000   0.000711   0.000000
  80430000   0.000711   0.000000
  80440000   0.000711   0.000000
  80450000   0.000711   0.000000
  80460000   0.000711   0.000000
  80470000   0.000711   0.000000
  80480000   0.000711   0.000000
  80490000   0.000711   0.000000
  80500000   0.000711   0.000000
  80510000   0.000711   0.000000
  80520000   0.000711   0.000000
  80530000   0.000711   0.000000
  80540000   0.000711   0.000000
  80550000   0.000711   0.000000
  80560000   0.000711   0.000000
  80570000   0.000711   0.000000
  80580000   0.000711   0.000000
  80590000   0.000711   0.000000
  80600000   0.000711   0.000000
  80610000   0.000711   0.000000
  80620000   0.000711   0.000000
  80630000   0.000711   0.000000
  80640000   0.000711   0.000000
  80650000   0.000711   0.000000
  80660000   0.000711   0.000000
  80670000   0.000711   0.000000
  80680000   0.000711   0.000000
  80690000   0.000711   0.000000
  80700000   0.000711   0.000000
  80710000   0.000711   0.000000
  80720000   0.000711   0.000000
  80730000   0.000711   0.000000
  80740000   0.000711   0.000000
  80750000   0.000711   0.000000
  80760000   0.000711   0.000000
  80770000   0.000711   0.000000
  80780000   0.000711   0.000000
  80790000   0.000711   0.000000
  80800000   0.000711   0.000000
  80810000   0.000711   0.000000
  80820000   0.000711   0.000000
  80830000   0.000711   0.000000
  80840000   0.000711   0.000000
  80850000   0.000711   0.000000
  80860000   0.000711   0.000000
  80870000   0.000711   0.000000
  80880000   0.000711   0.000000
  80890000   0.000711   0.000000
  80900000   0.000711   0.000000
  80910000   0.000711   0.000000
  80920000   0.000711   0.000000
  80930000   0.000711   0.000000
  80940000   0.000711   0.000000
  80950000   0.000711   0.000000
  80960000   0.000711   0.000000
  80970000   0.000711   0.000000
  80980000   0.000711   0.000000
  80990000   0.000711   0.000000
  81000000   0.000711   0.000000
  81010000   0.000711   0.000000
  81020000   0.000711   0.000000
  81030000   0.000711   0.000000
  81040000   0.000711   0.000000
  81050000   0.000711   0.000000
  81060000   0.000711   0.000000
  81070000   0.000711   0.000000
  81080000   0.000711   0.000000
  81090000   0.000711   0.000000
  81100000   0.000711   0.000000
  81110000   0.000711   0.000000
  81120000   0.000711   0.000000
  81130000   0.000711   0.000000
  81140000   0.000711   0.000000
  81150000   0.000711   0.000000
  81160000   0.000711   0.000000
  81170000   0.000711   0.000000
  81180000   0.000711   0.000000
  81190000   0.000711   0.000000
  81200000   0.000711   0.000000
  81210000   0.000711   0.000000
  81220000   0.000711   0.000000
  81230000   0.000711   0.000000
  81240000   0.000711   0.000000
  81250000   0.000711   0.000000
  81260000   0.000711   0.000000
  81270000   0.000711   0.000000
  81280000   0.000711   0.000000
  81290000   0.000711   0.000000
  81300000   0.000711   0.000000
  81310000   0.000711   0.000000
  81320000   0.000711   0.000000
  81330000   0.000711   0.000000
  81340000   0.000711   0.000000
  81350000   0.000711   0.000000
  81360000   0.000711   0.000000
  81370000   0.000711   0.000000
  81380000   0.000711   0.000000
  81390000   0.000711   0.000000
  81400000   0.000711   0.000000
  81410000   0.000711   0.000000
  81420000   0.000711   0.000000
  81430000   0.000711   0.000000
  81440000   0.000711   0.000000
  81450000   0.000711   0.000000
  81460000   0.000711   0.000000
  81470000   0.000711   0.000000
  81480000   0.000711   0.000000
  81490000   0.000711   0.000000
  81500000   0.000711   0.000000
  81510000   0.000711   0.000000
  81520000   0.000711   0.000000
  81530000   0.000711   0.000000
  81540000   0.000711   0.000000
  81550000   0.000711   0.000000
  81560000   0.000711   0.000000
  81570000   0.000711   0.000000
  81580000   0.000711   0.000000
  81590000   0.000711   0.000000
  81600000   0.000711   0.000000
  81610000   0.000711   0.000000
  81620000   0.000711   0.000000
  81630000   0.000711   0.000000
  81640000   0.000711   0.000000
  81650000   0.000711   0.000000
  81660000   0.000711   0.000000
  81670000   0.000711   0.000000
  81680000   0.000711   0.000000
  81690000   0.000711   0.000000
  81700000   0.000711   0.000000
  81710000   0.000711   0.000000
  81720000   0.000711   0.000000
  81730000   0.000711   0.000000
  81740000   0.000711   0.000000
  81750000   0.000711   0.000000
  81760000   0.000711   0.000000
  81770000   0.000711   0.000000
  81780000   0.000711   0.000000
  81790000   0.000711   0.000000
  81800000   0.000711   0.000000
  81810000   0.000711   0.000000
  81820000   0.000711   0.000000
  81830000   0.000711   0.000000
  81840000   0.000711   0.000000
  81850000   0.000711   0.000000
  81860000   0.000711   0.000000
  81870000   0.000711   0.000000
  81880000   0.000711   0.000000
  81890000   0.000711   0.000000
  81900000   0.000711   0.000000
  81910000   0.000711   0.000000
  81920000   0.000711   0.000000
  81930000   0.000711   0.000000
  81940000   0.000711   0.000000
  81950000   0.000711   0.000000
  81960000   0.000711   0.000000
  81970000   0.000711   0.000000
  81980000   0.000711   0.000000
  81990000   0.000711   0.000000
  82000000   0.000711   0.000000
  82010000   0.000711   0.000000
  82020000   0.000711   0.000000
  82030000   0.000711   0.000000
  82040000   0.000711   0.000000
  82050000   0.000711   0.000000
  82060000   0.000711   0.000000
  82070000   0.000711   0.000000
  82080000   0.000711   0.000000
  82090000   0.000711   0.000000
  82100000   0.000711   0.000000
  82110000   0.000711   0.000000
  82120000   0.000711   0.000000
  82130000   0.000711   0.000000
  82140000   0.000711   0.000000
  82150000   0.000711   0.000000
  82160000   0.000711   0.000000
  82170000   0.000711   0.000000
  82180000   0.000711   0.000000
  82190000   0.000711   0.000000
  82200000   0.000711   0.000000
  82210000   0.000711   0.000000
  82220000   0.000711   0.000000
  82230000   0.000711   0.000000
  82240000   0.000000   0.000000
  82250000   0.000000   0.000000
  82260000   0.000000   0.000000
  82270000   0.000000   0.000000
  82280000   0.000000   0.000000
  82290000   0.000000   0.000000
  82300000   0.000000   0.000000
  82310000   0.000000   0.000000
  82320000   0.000000   0.000000
  82330000   0.000000   0.000000
  82340000   0.000000   0.000000
  82350000   0.000000   0.000000
  82360000   0.000000   0.000000
  82370000   0.000000   0.000000
  82380000   0.000000   0.000000
  82390000   0.000000   0.000000
  82400000   0.000000   0.000000
  82410000   0.000000   0.000000
  82420000   0.000000   0.000000
  82430000   0.000000   0.000000
  82440000   0.000000   0.000000
  82450000   0.000000   0.000000
  82460000   0.000000   0.000000
  82470000   0.000000   0.000000
  82480000   0.000000   0.000000
  82490000   0.000000   0.000000
  82500000   0.000000   0.000000
  82510000   0.000000   0.000000
  82520000   0.000000   0.000000
  82530000   0.000000   0.000000
  82540000   0.000000   0.000000
  82550000   0.000000   0.000000
  82560000   0.000000   0.000000
  82570000   0.000000   0.000000
  82580000   0.000000   0.000000
  82590000   0.000000   0.000000
  82600000   0.000000   0.000000
  82610000   0.000000   0.000000
  82620000   0.000000   0.000000
  82630000   0.000000   0.000000
  82640000   0.000000   0.000000
  82650000   0.000000   0.000000
  82660000   0.000000   0.000000
  82670000   0.000000   0.000000
  82680000   0.000000   0.000000
  82690000   0.000000   0.000000
  82700000   0.000000   0.000000
  82710000   0.000000   0.000000
  82720000   0.000000   0.000000
  82730000   0.000000   0.000000
  82740000   0.000000   0.000000
  82750000   0.000000   0.000000
  82760000   0.000000   0.000000
  82770000   0.000000   0.000000
  82780000   0.000000   0.000000
  82790000   0.000000   0.000000
  82800000   0.000000   0.000000
  82810000   0.000000   0.000000
  82820000   0.000000   0.000000
  82830000   0.000000   0.000000
  82840000   0.000000   0.000000
  82850000   0.000000   0.000000
  82860000   0.000000   0.000000
  82870000   0.000000   0.000000
  82880000   0.000000   0.000000
  82890000   0.000000   0.000000
  82900000   0.000000   0.000000
  82910000   0.000000   0.000000
  82920000   0.000000   0.000000
  82930000   0.000000   0.000000
  82940000   0.000000   0.000000
  82950000   0.000000   0.000000
  82960000   0.000000   0.000000
  82970000   0.000000   0.000000
  82980000   0.000000   0.000000
  82990000   0.000000   0.000000
  83000000   0.000000   0.000000
  83010000   0.000000   0.000000
  83020000   0.000000   0.000000
  83030000   0.000000   0.000000
  83040000   0.000000   0.000000
  83050000   0.000000   0.000000
  83060000   0.000000   0.000000
  83070000   0.000000   0.000000
  83080000   0.000000   0.000000
  83090000   0.000000   0.000000
  83100000   0.000000   0.000000
  83110000   0.000000   0.000000
  83120000   0.000000   0.000000
  83130000   0.000000   0.000000
  83140000   0.000000   0.000000
  83150000   0.000000   0.000000
  83160000   0.000000   0.000000
  83170000   0.000000   0.000000
  83180000   0.000000   0.000000
  83190000   0.000000   0.000000
  83200000   0.000000   0.000000
  83210000   0.000000   0.000000
  83220000   0.000000   0.000000
  83230000   0.000000   0.000000
  83240000   0.000000   0.000000
  83250000   0.000000   0.000000
  83260000   0.000000   0.000000
  83270000   0.000000   0.000000
  83280000   0.000000   0.000000
  83290000   0.000000   0.000000
  83300000   0.000000   0.000000
  83310000   0.000000   0.000000
  83320000   0.000000   0.000000
  83330000   0.000000   0.000000
  83340000   0.000000   0.000000
  83350000   0.000000   0.000000
  83360000   0.000000   0.000000
  83370000   0.000000   0.000000
  83380000   0.000000   0.000000
  83390000   0.000000   0.000000
  83400000   0.000000   0.000000
  83410000   0.000000   0.000000
  83420000   0.000000   0.000000
  83430000   0.000000   0.000000
  83440000   0.000000   0.000000
  83450000   0.000000   0.000000
  83460000   0.000000   0.000000
  83470000   0.000000   0.000000
  83480000   0.000000   0.000000
  83490000   0.000000   0.000000
  83500000   0.000000   0.000000
  83510000   0.000000   0.000000
  83520000   0.000000   0.000000
  83530000   0.000000   0.000000
  83540000   0.000000   0.000000
  83550000   0.000000   0.000000
  83560000   0.000000   0.000000
  83570000   0.000000   0.000000
  83580000   0.000000   0.000000
  83590000   0.000000   0.000000
  83600000   0.000000   0.000000
  83610000   0.000000   0.000000
  83620000   0.000000   0.000000
  83630000   0.000000   0.000000
  83640000   0.000000   0.000000
  83650000   0.000000   0.000000
  83660000   0.000000   0.000000
  83670000   0.000000   0.000000
  83680000   0.000000   0.000000
  83690000   0.000000   0.000000
  83700000   0.000000   0.000000
  83710000   0.000000   0.000000
  83720000   0.000000   0.000000
  83730000   0.000000   0.000000
  83740000   0.000000   0.000000
  83750000   0.000000   0.000000
  83760000   0.000000   0.000000
  83770000   0.000000   0.000000
  83780000   0.000000   0.000000
  83790000   0.000000   0.000000
  83800000   0.000000   0.000000
  83810000   0.000000   0.000000
  83820000   0.000000   0.000000
  83830000   0.000000   0.000000
  83840000   0.000000   0.000000
  83850000   0.000000   0.000000
  83860000   0.000000   0.000000
  83870000   0.000000   0.000000
  83880000   0.000000   0.000000
  83890000   0.000000   0.000000
  83900000   0.000000   0.000000
  83910000   0.000000   0.000000
  83920000   0.000000   0.000000
  83930000   0.000000   0.000000
  83940000   0.000000   0.000000
  83950000   0.000000   0.000000
  83960000   0.000000   0.000000
  83970000   0.000000   0.000000
  83980000   0.000000   0.000000
  83990000   0.000000   0.000000
  84000000   0.000000   0.000000
  84010000   0.000000   0.000000
  84020000   0.000000   0.000000
  84030000   0.000000   0.000000
  84040000   0.000000   0.000000
  84050000   0.000000   0.000000
  84060000   0.000000   0.000000
  84070000   0.000000   0.000000
  84080000   0.000000   0.000000
  84090000   0.000000   0.000000
  84100000   0.000000   0.000000
  84110000   0.000000   0.000000
  84120000   0.000000   0.000000
  84130000   0.000000   0.000000
  84140000   0.000000   0.000000
  84150000   0.000000   0.000000
  84160000   0.000000   0.000000
  84170000   0.000000   0.000000
  84180000   0.000000   0.000000
  84190000   0.000000   0.000000
  84200000   0.000000   0.000000
  84210000   0.000000   0.000000
  84220000   0.000000   0.000000
  84230000   0.000000   0.000000
  84240000   0.000000   0.000000
  84250000   0.000000   0.000000
  84260000   0.000000   0.000000
  84270000   0.000000   0.000000
  84280000   0.000000   0.000000
  84290000   0.000000   0.000000
  84300000   0.000000   0.000000
  84310000   0.000000   0.000000
  84320000   0.000000   0.000000
  84330000   0.000000   0.000000
  84340000   0.000000   0.000000
  84350000   0.000000   0.000000
  84360000   0.000000   0.000000
  84370000   0.000000   0.000000
  84380000   0.000000   0.000000
  84390000   0.000000   0.000000
  84400000   0.000000   0.000000
  84410000   0.000000   0.000000
  84420000   0.000000   0.000000
  84430000   0.000000   0.000000
  84440000   0.000000   0.000000
  84450000   0.000000   0.000000
  84460000   0.000000   0.000000
  84470000   0.000000   0.000000
  84480000   0.000000   0.000000
  84490000   0.000000   0.000000
  84500000   0.000000   0.000000
  84510000   0.000000   0.000000
  84520000   0.000000   0.000000
  84530000   0.000000   0.000000
  84540000   0.000000   0.000000
  84550000   0.000000   0.000000
  84560000   0.000000   0.000000
  84570000   0.000000   0.000000
  84580000   0.000000   0.000000
  84590000   0.000000   0.000000
  84600000   0.000000   0.000000
  84610000   0.000000   0.000000
  84620000   0.000000   0.000000
  84630000   0.000000   0.000000
  84640000   0.000000   0.000000
  84650000   0.000000   0.000000
  84660000   0.000000   0.000000
  84670000   0.000000   0.000000
  84680000   0.000000   0.000000
  84690000   0.000000   0.000000
  84700000   0.000000   0.000000
  84710000   0.000000   0.000000
  84720000   0.000000   0.000000
  84730000   0.000000   0.000000
  84740000   0.000000   0.000000
  84750000   0.000000   0.000000
  84760000   0.000000   0.000000
  84770000   0.000000   0.000000
  84780000   0.000000   0.000000
  84790000   0.000000   0.000000
  84800000   0.000000   0.000000
  84810000   0.000000   0.000000
  84820000   0.000000   0.000000
  84830000   0.000000   0.000000
  84840000   0.000000   0.000000
  84850000   0.000000   0.000000
  84860000   0.000000   0.000000
  84870000   0.000000   0.000000
  84880000   0.000000   0.000000
  84890000   0.000000   0.000000
  84900000   0.000000   0.000000
  84910000   0.000000   0.000000
  84920000   0.000000   0.000000
  84930000   0.000000   0.000000
  84940000   0.000000   0.000000
  84950000   0.000000   0.000000
  84960000   0.000000   0.000000
  84970000   0.000000   0.000000
  84980000   0.000000   0.000000
  84990000   0.000000   0.000000
  85000000   0.000000   0.000000
  85010000   0.000000   0.000000
  85020000   0.000000   0.000000
  85030000   0.000000   0.000000
  85040000   0.000000   0.000000
  85050000   0.000000   0.000000
  85060000   0.000000   0.000000
  85070000   0.000000   0.000000
  85080000   0.000000   0.000000
  85090000   0.000000   0.000000
  85100000   0.000000   0.000000
  85110000   0.000000   0.000000
  85120000   0.000000   0.000000
  85130000   0.000000   0.000000
  85140000   0.000000   0.000000
  85150000   0.000000   0.000000
  85160000   0.000000   0.000000
  85170000   0.000000   0.000000
  85180000   0.000000   0.000000
  85190000   0.000000   0.000000
  85200000   0.000000   0.000000
  85210000   0.000000   0.000000
  85220000   0.000000   0.000000
  85230000   0.000000   0.000000
  85240000   0.000000   0.000000
  85250000   0.000000   0.000000
  85260000   0.000000   0.000000
  85270000   0.000000   0.000000
  85280000   0.000000   0.000000
  85290000   0.000000   0.000000
  85300000   0.000000   0.000000
  85310000   0.000000   0.000000
  85320000   0.000000   0.000000
  85330000   0.000000   0.000000
  85340000   0.000000   0.000000
  85350000   0.000000   0.000000
  85360000   0.000000   0.000000
  85370000   0.000000   0.000000
  85380000   0.000000   0.000000
  85390000   0.000000   0.000000
  85400000   0.000000   0.000000
  85410000   0.000000   0.000000
  85420000   0.000000   0.000000
  85430000   0.000000   0.000000
  85440000   0.000000   0.000000
  85450000   0.000000   0.000000
  85460000   0.000000   0.000000
  85470000   0.000000   0.000000
  85480000   0.000000   0.000000
  85490000   0.000000   0.000000
  85500000   0.000000   0.000000
  85510000   0.000000   0.000000
  85520000   0.000000   0.000000
  85530000   0.000000   0.000000
  85540000   0.000000   0.000000
  85550000   0.000000   0.000000
  85560000   0.000000   0.000000
  85570000   0.000000   0.000000
  85580000   0.000000   0.000000
  85590000   0.000000   0.000000
  85600000   0.000000   0.000000
  85610000   0.000000   0.000000
  85620000   0.000000   0.000000
  85630000   0.000000   0.000000
  85640000   0.000000   0.000000
  85650000   0.000000   0.000000
  85660000   0.000000   0.000000
  85670000   0.000000   0.000000
  85680000   0.000000   0.000000
  85690000   0.000000   0.000000
  85700000   0.000000   0.000000
  85710000   0.000000   0.000000
  85720000   0.000000   0.000000
  85730000   0.000000   0.000000
  85740000   0.000000   0.000000
  85750000   0.000000   0.000000
  85760000   0.000000   0.000000
  85770000   0.000000   0.000000
  85780000   0.000000   0.000000
  85790000   0.000000   0.000000
  85800000   0.000000   0.000000
  85810000   0.000000   0.000000
  85820000   0.000000   0.000000
  85830000   0.000000   0.000000
  85840000   0.000000   0.000000
  85850000   0.000000   0.000000
  85860000   0.000000   0.000000
  85870000   0.000000   0.000000
  85880000   0.000000   0.000000
  85890000   0.000000   0.000000
  85900000   0.000000   0.000000
  85910000   0.000000   0.000000
  85920000   0.000000   0.000000
  85930000   0.000000   0.000000
  85940000   0.000000   0.000000
  85950000   0.000000   0.000000
  85960000   0.000000   0.000000
  85970000   0.000000   0.000000
  85980000   0.000000   0.000000
  85990000   0.000000   0.000000
  86000000   0.000000   0.000000
  86010000   0.000000   0.000000
  86020000   0.000000   0.000000
  86030000   0.000000   0.000000
  86040000   0.000000   0.000000
  86050000   0.000000   0.000000
  86060000   0.000000   0.000000
  86070000   0.000000   0.000000
  86080000   0.000000   0.000000
  86090000   0.000000   0.000000
  86100000   0.000000   0.000000
  86110000   0.000000   0.000000
  86120000   0.000000   0.000000
  86130000   0.000000   0.000000
  86140000   0.000000   0.000000
  86150000   0.000000   0.000000
  86160000   0.000000   0.000000
  86170000   0.000000   0.000000
  86180000   0.000000   0.000000
  86190000   0.000000   0.000000
  86200000   0.000000   0.000000
  86210000   0.000000   0.000000
  86220000   0.000000   0.000000
  86230000   0.000000   0.000000
  86240000   0.000000   0.000000
  86250000   0.000000   0.000000
  86260000   0.000000   0.000000
  86270000   0.000000   0.000000
  86280000   0.000000   0.000000
  86290000   0.000000   0.000000
  86300000   0.000000   0.000000
  86310000   0.000000   0.000000
  86320000   0.000000   0.000000
  86330000   0.000000   0.000000
  86340000   0.000000   0.000000
  86350000   0.000000   0.000000
  86360000   0.000000   0.000000
  86370000   0.000000   0.000000
  86380000   0.000000   0.000000
  86390000   0.000000   0.000000
  86400000   0.000000   0.000000
  86410000   0.000000   0.000000
  86420000   0.000000   0.000000
  86430000   0.000000   0.000000
  86440000   0.000000   0.000000
  86450000   0.000000   0.000000
  86460000   0.000000   0.000000
  86470000   0.000000   0.000000
  86480000   0.000000   0.000000
  86490000   0.000000   0.000000
  86500000   0.000000   0.000000
  86510000   0.000000   0.000000
  86520000   0.000000   0.000000
  86530000   0.000000   0.000000
  86540000   0.000000   0.000000
  86550000   0.000000   0.000000
  86560000   0.000000   0.000000
  86570000   0.000000   0.000000
  86580000   0.000000   0.000000
  86590000   0.000000   0.000000
  86600000   0.000000   0.000000
  86610000   0.000000   0.000000
  86620000   0.000000   0.000000
  86630000   0.000000   0.000000
  86640000   0.000000   0.000000
  86650000   0.000000   0.000000
  86660000   0.000000   0.000000
  86670000   0.000000   0.000000
  86680000   0.000000   0.000000
  86690000   0.000000   0.000000
  86700000   0.000000   0.000000
  86710000   0.000000   0.000000
  86720000   0.000000   0.000000
  86730000   0.000000   0.000000
  86740000   0.000000   0.000000
  86750000   0.000000   0.000000
  86760000   0.000000   0.000000
  86770000   0.000000   0.000000
  86780000   0.000000   0.000000
  86790000   0.000000   0.000000
  86800000   0.000000   0.000000
  86810000   0.000000   0.000000
  86820000   0.000000   0.000000
  86830000   0.000000   0.000000
  86840000   0.000000   0.000000
  86850000   0.000000   0.000000
  86860000   0.000000   0.000000
  86870000   0.000000   0.000000
  86880000   0.000000   0.000000
  86890000   0.000000   0.000000
  86900000   0.000000   0.000000
  86910000   0.000000   0.000000
  86920000   0.000000   0.000000
  86930000   0.000000   0.000000
  86940000   0.000000   0.000000
  86950000   0.000000   0.000000
  86960000   0.000000   0.000000
  86970000   0.000000   0.000000
  86980000   0.000000   0.000000
  86990000   0.000000   0.000000
  87000000   0.000000   0.000000
  87010000   0.000000   0.000000
  87020000   0.000000   0.000000
  87030000   0.000000   0.000000
  87040000   0.000000   0.000000
  87050000   0.000000   0.000000
  87060000   0.000000   0.000000
  87070000   0.000000   0.000000
  87080000   0.000000   0.000000
  87090000   0.000000   0.000000
  87100000   0.000000   0.000000
  87110000   0.000000   0.000000
  87120000   0.000000   0.000000
  87130000   0.000000   0.000000
  87140000   0.000000   0.000000
  87150000   0.000000   0.000000
  87160000   0.000000   0.000000
  87170000   0.000000   0.000000
  87180000   0.000000   0.000000
  87190000   0.000000   0.000000
  87200000   0.000000   0.000000
  87210000   0.000000   0.000000
  87220000   0.000000   0.000000
  87230000   0.000000   0.000000
  87240000   0.000000   0.000000
  87250000   0.000000   0.000000
  87260000   0.000000   0.000000
  87270000   0.000000   0.000000
  87280000   0.000000   0.000000
  87290000   0.000000   0.000000
  87300000   0.000000   0.000000
  87310000   0.000000   0.000000
  87320000   0.000000   0.000000
  87330000   0.000000   0.000000
  87340000   0.000000   0.000000
  87350000   0.000000   0.000000
  87360000   0.000000   0.000000
  87370000   0.000000   0.000000
  87380000   0.000000   0.000000
  87390000   0.000000   0.000000
  87400000   0.000000   0.000000
  87410000   0.000000   0.000000
  87420000   0.000000   0.000000
  87430000   0.000000   0.000000
  87440000   0.000000   0.000000
  87450000   0.000000   0.000000
  87460000   0.000000   0.000000
  87470000   0.000000   0.000000
  87480000   0.000000   0.000000
  87490000   0.000000   0.000000
  87500000   0.000000   0.000000
  87510000   0.000000   0.000000
  87520000   0.000000   0.000000
  87530000   0.000000   0.000000
  87540000   0.000000   0.000000
  87550000   0.000000   0.000000
  87560000   0.000000   0.000000
  87570000   0.000000   0.000000
  87580000   0.000000   0.000000
  87590000   0.000000   0.000000
  87600000   0.000000   0.000000
  87610000   0.000000   0.000000
  87620000   0.000000   0.000000
  87630000   0.000000   0.000000
  87640000   0.000000   0.000000
  87650000   0.000000   0.000000
  87660000   0.000000   0.000000
  87670000   0.000000   0.000000
  87680000   0.000000   0.000000
  87690000   0.000000   0.000000
  87700000   0.000000   0.000000
  87710000   0.000000   0.000000
  87720000   0.000000   0.000000
  87730000   0.000000   0.000000
  87740000   0.000000   0.000000
  87750000   0.000000   0.000000
  87760000   0.000000   0.000000
  87770000   0.000000   0.000000
  87780000   0.000000   0.000000
  87790000   0.000000   0.000000
  87800000   0.000000   0.000000
  87810000   0.000000   0.000000
  87820000   0.000000   0.000000
  87830000   0.000000   0.000000
  87840000   0.000000   0.000000
  87850000   0.000000   0.000000
  87860000   0.000000   0.000000
  87870000   0.000000   0.000000
  87880000   0.000000   0.000000
  87890000   0.000000   0.000000
  87900000   0.000000   0.000000
  87910000   0.000000   0.000000
  87920000   0.000000   0.000000
  87930000   0.000000   0.000000
  87940000   0.000000   0.000000
  87950000   0.000000   0.000000
  87960000   0.000000   0.000000
  87970000   0.000000   0.000000
  87980000   0.000000   0.000000
  87990000   0.000000   0.000000
  88000000   0.000000   0.000000
  88010000   0.000000   0.000000
  88020000   0.000000   0.000000
  88030000   0.000000   0.000000
  88040000   0.000000   0.000000
  88050000   0.000000   0.000000
  88060000   0.000000   0.000000
  88070000   0.000000   0.000000
  88080000   0.000000   0.000000
  88090000   0.000000   0.000000
  88100000   0.000000   0.000000
  88110000   0.000000   0.000000
  88120000   0.000000   0.000000
  88130000   0.000000   0.000000
  88140000   0.000000   0.000000
  88150000   0.000000   0.000000
  88160000   0.000000   0.000000
  88170000   0.000000   0.000000
  88180000   0.000000   0.000000
  88190000   0.000000   0.000000
  88200000   0.000000   0.000000
  88210000   0.000000   0.000000
  88220000   0.000000   0.000000
  88230000   0.000000   0.000000
  88240000   0.000000   0.000000
  88250000   0.000000   0.000000
  88260000   0.000000   0.000000
  88270000   0.000000   0.000000
  88280000   0.000000   0.000000
  88290000   0.000000   0.000000
  88300000   0.000000   0.000000
  88310000   0.000000   0.000000
  88320000   0.000000   0.000000
  88330000   0.000000   0.000000
  88340000   0.000000   0.000000
  88350000   0.000000   0.000000
  88360000   0.000000   0.000000
  88370000   0.000000   0.000000
  88380000   0.000000   0.000000
  88390000   0.000000   0.000000
  88400000   0.000000   0.000000
  88410000   0.000000   0.000000
  88420000   0.000000   0.000000
  88430000   0.000000   0.000000
  88440000   0.000000   0.000000
  88450000   0.000000   0.000000
  88460000   0.000000   0.000000
  88470000   0.000000   0.000000
  88480000   0.000000   0.000000
  88490000   0.000000   0.000000
  88500000   0.000000   0.000000
  88510000   0.000000   0.000000
  88520000   0.000000   0.000000
  88530000   0.000000   0.000000
  88540000   0.000000   0.000000
  88550000   0.000000   0.000000
  88560000   0.000000   0.000000
  88570000   0.000000   0.000000
  88580000   0.000000   0.000000
  88590000   0.000000   0.000000
  88600000   0.000000   0.000000
  88610000   0.000000   0.000000
  88620000   0.000000   0.000000
  88630000   0.000000   0.000000
  88640000   0.000000   0.000000
  88650000   0.000000   0.000000
  88660000   0.000000   0.000000
  88670000   0.000000   0.000000
  88680000   0.000000   0.000000
  88690000   0.000000   0.000000
  88700000   0.000000   0.000000
  88710000   0.000000   0.000000
  88720000   0.000000   0.000000
  88730000   0.000000   0.000000
  88740000   0.000000   0.000000
  88750000   0.000000   0.000000
  88760000   0.000000   0.000000
  88770000   0.000000   0.000000
  88780000   0.000000   0.000000
  88790000   0.000000   0.000000
  88800000   0.000000   0.000000
  88810000   0.000000   0.000000
  88820000   0.000000   0.000000
  88830000   0.000000   0.000000
  88840000   0.000000   0.000000
  88850000   0.000000   0.000000
  88860000   0.000000   0.000000
  88870000   0.000000   0.000000
  88880000   0.000000   0.000000
  88890000   0.000000   0.000000
  88900000   0.000000   0.000000
  88910000   0.000000   0.000000
  88920000   0.000000   0.000000
  88930000   0.000000   0.000000
  88940000   0.000000   0.000000
  88950000   0.000000   0.000000
  88960000   0.000000   0.000000
  88970000   0.000000   0.000000
  88980000   0.000000   0.000000
  88990000   0.000000   0.000000
  89000000   0.000000   0.000000
  89010000   0.000000   0.000000
  89020000   0.000000   0.000000
  89030000   0.000000   0.000000
  89040000   0.000000   0.000000
  89050000   0.000000   0.000000
  89060000   0.000000   0.000000
  89070000   0.000000   0.000000
  89080000   0.000000   0.000000
  89090000   0.000000   0.000000
  89100000   0.000000   0.000000
  89110000   0.000000   0.000000
  89120000   0.000000   0.000000
  89130000   0.000000   0.000000
  89140000   0.000000   0.000000
  89150000   0.000000   0.000000
  89160000   0.000000   0.000000
  89170000   0.000000   0.000000
  89180000   0.000000   0.000000
  89190000   0.000000   0.000000
  89200000   0.000000   0.000000
  89210000   0.000000   0.000000
  89220000   0.000000   0.000000
  89230000   0.000000   0.000000
  89240000   0.000000   0.000000
  89250000   0.000000   0.000000
  89260000   0.000000   0.000000
  89270000   0.000000   0.000000
  89280000   0.000000   0.000000
  89290000   0.000000   0.000000
  89300000   0.000000   0.000000
  89310000   0.000000   0.000000
  89320000   0.000000   0.000000
  89330000   0.000000   0.000000
  89340000   0.000000   0.000000
  89350000   0.000000   0.000000
  89360000   0.000000   0.000000
  89370000   0.000000   0.000000
  89380000   0.000000   0.000000
  89390000   0.000000   0.000000
  89400000   0.000000   0.000000
  89410000   0.000000   0.000000
  89420000   0.000000   0.000000
  89430000   0.000000   0.000000
  89440000   0.000000   0.000000
  89450000   0.000000   0.000000
  89460000   0.000000   0.000000
  89470000   0.000000   0.000000
  89480000   0.000000   0.000000
  89490000   0.000000   0.000000
  89500000   0.000000   0.000000
  89510000   0.000000   0.000000
  89520000   0.000000   0.000000
  89530000   0.000000   0.000000
  89540000   0.000000   0.000000
  89550000   0.000000   0.000000
  89560000   0.000000   0.000000
  89570000   0.000000   0.000000
  89580000   0.000000   0.000000
  89590000   0.000000   0.000000
  89600000   0.000000   0.000000
  89610000   0.000000   0.000000
  89620000   0.000000   0.000000
  89630000   0.000000   0.000000
  89640000   0.000000   0.000000
  89650000   0.000000   0.000000
  89660000   0.000000   0.000000
  89670000   0.000000   0.000000
  89680000   0.000000   0.000000
  89690000   0.000000   0.000000
  89700000   0.000000   0.000000
  89710000   0.000000   0.000000
  89720000   0.000000   0.000000
  89730000   0.000000   0.000000
  89740000   0.000000   0.000000
  89750000   0.000000   0.000000
  89760000   0.000000   0.000000
  89770000   0.000000   0.000000
  89780000   0.000000   0.000000
  89790000   0.000000   0.000000
  89800000   0.000000   0.000000
  89810000   0.000000   0.000000
  89820000   0.000000   0.000000
  89830000   0.000000   0.000000
  89840000   0.000000   0.000000
  89850000   0.000000   0.000000
  89860000   0.000000   0.000000
  89870000   0.000000   0.000000
  89880000   0.000000   0.000000
  89890000   0.000000   0.000000
  89900000   0.000000   0.000000
  89910000   0.000000   0.000000
  89920000   0.000000   0.000000
  89930000   0.000000   0.000000
  89940000   0.000000   0.000000
  89950000   0.000000   0.000000
  89960000   0.000000   0.000000
  89970000   0.000000   0.000000
  89980000   0.000000   0.000000
  89990000   0.000000   0.000000
  90000000   0.000000   0.000000
  90010000   0.000000   0.000000
  90020000   0.000000   0.000000
  90030000   0.000000   0.000000
  90040000   0.000000   0.000000
  90050000   0.000000   0.000000
  90060000   0.000000   0.000000
  90070000   0.000000   0.000000
  90080000   0.000000   0.000000
  90090000   0.000000   0.000000
  90100000   0.000000   0.000000
  90110000   0.000000   0.000000
  90120000   0.000000   0.000000
  90130000   0.000000   0.000000
  90140000   0.000000   0.000000
  90150000   0.000000   0.000000
  90160000   0.000000   0.000000
  90170000   0.000000   0.000000
  90180000   0.000000   0.000000
  90190000   0.000000   0.000000
  90200000   0.000000   0.000000
  90210000   0.000000   0.000000
  90220000   0.000000   0.000000
  90230000   0.000000   0.000000
  90240000   0.000000   0.000000
  90250000   0.000000   0.000000
  90260000   0.000000   0.000000
  90270000   0.000000   0.000000
  90280000   0.000000   0.000000
  90290000   0.000000   0.000000
  90300000   0.000000   0.000000
  90310000   0.000000   0.000000
  90320000   0.000000   0.000000
  90330000   0.000000   0.000000
  90340000   0.000000   0.000000
  90350000   0.000000   0.000000
  90360000   0.000000   0.000000
  90370000   0.000000   0.000000
  90380000   0.000000   0.000000
  90390000   0.000000   0.000000
  90400000   0.000000   0.000000
  90410000   0.000000   0.000000
  90420000   0.000000   0.000000
  90430000   0.000000   0.000000
  90440000   0.000000   0.000000
  90450000   0.000000   0.000000
  90460000   0.000000   0.000000
  90470000   0.000000   0.000000
  90480000   0.000000   0.000000
  90490000   0.000000   0.000000
  90500000   0.000000   0.000000
  90510000   0.000000   0.000000
  90520000   0.000000   0.000000
  90530000   0.000000   0.000000
  90540000   0.000000   0.000000
  90550000   0.000000   0.000000
  90560000   0.000000   0.000000
  90570000   0.000000   0.000000
  90580000   0.000000   0.000000
  90590000   0.000000   0.000000
  90600000   0.000000   0.000000
  90610000   0.000000   0.000000
  90620000   0.000000   0.000000
  90630000   0.000000   0.000000
  90640000   0.000000   0.000000
  90650000   0.000000   0.000000
  90660000   0.000000   0.000000
  90670000   0.000000   0.000000
  90680000   0.000000   0.000000
  90690000   0.000000   0.000000
  90700000   0.000000   0.000000
  90710000   0.000000   0.000000
  90720000   0.000000   0.000000
  90730000   0.000000   0.000000
  90740000   0.000000   0.000000
  90750000   0.000000   0.000000
  90760000   0.000000   0.000000
  90770000   0.000000   0.000000
  90780000   0.000000   0.000000
  90790000   0.000000   0.000000
  90800000   0.000000   0.000000
  90810000   0.000000   0.000000
  90820000   0.000000   0.000000
  90830000   0.000000   0.000000
  90840000   0.000000   0.000000
  90850000   0.000000   0.000000
  90860000   0.000000   0.000000
  90870000   0.000000   0.000000
  90880000   0.000000   0.000000
  90890000   0.000000   0.000000
  90900000   0.000000   0.000000
  90910000   0.000000   0.000000
  90920000   0.000000   0.000000
  90930000   0.000000   0.000000
  90940000   0.000000   0.000000
  90950000   0.000000   0.000000
  90960000   0.000000   0.000000
  90970000   0.000000   0.000000
  90980000   0.000000   0.000000
  90990000   0.000000   0.000000
  91000000   0.000000   0.000000
  91010000   0.000000   0.000000
  91020000   0.000000   0.000000
  91030000   0.000000   0.000000
  91040000   0.000000   0.000000
  91050000   0.000000   0.000000
  91060000   0.000000   0.000000
  91070000   0.000000   0.000000
  91080000   0.000000   0.000000
  91090000   0.000000   0.000000
  91100000   0.000000   0.000000
  91110000   0.000000   0.000000
  91120000   0.000000   0.000000
  91130000   0.000000   0.000000
  91140000   0.000000   0.000000
  91150000   0.000000   0.000000
  91160000   0.000000   0.000000
  91170000   0.000000   0.000000
  91180000   0.000000   0.000000
  91190000   0.000000   0.000000
  91200000   0.000000   0.000000
  91210000   0.000000   0.000000
  91220000   0.000000   0.000000
  91230000   0.000000   0.000000
  91240000   0.000000   0.000000
  91250000   0.000000   0.000000
  91260000   0.000000   0.000000
  91270000   0.000000   0.000000
  91280000   0.000000   0.000000
  91290000   0.000000   0.000000
  91300000   0.000000   0.000000
  91310000   0.000000   0.000000
  91320000   0.000000   0.000000
  91330000   0.000000   0.000000
  91340000   0.000000   0.000000
  91350000   0.000000   0.000000
  91360000   0.000000   0.000000
  91370000   0.000000   0.000000
  91380000   0.000000   0.000000
  91390000   0.000000   0.000000
  91400000   0.000000   0.000000
  91410000   0.000000   0.000000
  91420000   0.000000   0.000000
  91430000   0.000000   0.000000
  91440000   0.000000   0.000000
  91450000   0.000000   0.000000
  91460000   0.000000   0.000000
  91470000   0.000000   0.000000
  91480000   0.000000   0.000000
  91490000   0.000000   0.000000
  91500000   0.000000   0.000000
  91510000   0.000000   0.000000
  91520000   0.000000   0.000000
  91530000   0.000000   0.000000
  91540000   0.000000   0.000000
  91550000   0.000000   0.000000
  91560000   0.000000   0.000000
  91570000   0.000000   0.000000
  91580000   0.000000   0.000000
  91590000   0.000000   0.000000
  91600000   0.000000   0.000000
  91610000   0.000000   0.000000
  91620000   0.000000   0.000000
  91630000   0.000000   0.000000
  91640000   0.000000   0.000000
  91650000   0.000000   0.000000
  91660000   0.000000   0.000000
  91670000   0.000000   0.000000
  91680000   0.000000   0.000000
  91690000   0.000000   0.000000
  91700000   0.000000   0.000000
  91710000   0.000000   0.000000
  91720000   0.000000   0.000000
  91730000   0.000000   0.000000
  91740000   0.000000   0.000000
  91750000   0.000000   0.000000
  91760000   0.000000   0.000000
  91770000   0.000000   0.000000
  91780000   0.000000   0.000000
  91790000   0.000000   0.000000
  91800000   0.000000   0.000000
  91810000   0.000000   0.000000
  91820000   0.000000   0.000000
  91830000   0.000000   0.000000
  91840000   0.000000   0.000000
  91850000   0.000000   0.000000
  91860000   0.000000   0.000000
  91870000   0.000000   0.000000
  91880000   0.000000   0.000000
  91890000   0.000000   0.000000
  91900000   0.000000   0.000000
  91910000   0.000000   0.000000
  91920000   0.000000   0.000000
  91930000   0.000000   0.000000
  91940000   0.000000   0.000000
  91950000   0.000000   0.000000
  91960000   0.000000   0.000000
  91970000   0.000000   0.000000
  91980000   0.000000   0.000000
  91990000   0.000000   0.000000
  92000000   0.000000   0.000000
  92010000   0.000000   0.000000
  92020000   0.000000   0.000000
  92030000   0.000000   0.000000
  92040000   0.000000   0.000000
  92050000   0.000000   0.000000
  92060000   0.000000   0.000000
  92070000   0.000000   0.000000
  92080000   0.000000   0.000000
  92090000   0.000000   0.000000
  92100000   0.000000   0.000000
  92110000   0.000000   0.000000
  92120000   0.000000   0.000000
  92130000   0.000000   0.000000
  92140000   0.000000   0.000000
  92150000   0.000000   0.000000
  92160000   0.000000   0.000000
  92170000   0.000000   0.000000
  92180000   0.000000   0.000000
  92190000   0.000000   0.000000
  92200000   0.000000   0.000000
  92210000   0.000000   0.000000
  92220000   0.000000   0.000000
  92230000   0.000000   0.000000
  92240000   0.000000   0.000000
  92250000   0.000000   0.000000
  92260000   0.000000   0.000000
  92270000   0.000000   0.000000
  92280000   0.000000   0.000000
  92290000   0.000000   0.000000
  92300000   0.000000   0.000000
  92310000   0.000000   0.000000
  92320000   0.000000   0.000000
  92330000   0.000000   0.000000
  92340000   0.000000   0.000000
  92350000   0.000000   0.000000
  92360000   0.000000   0.000000
  92370000   0.000000   0.000000
  92380000   0.000000   0.000000
  92390000   0.000000   0.000000
  92400000   0.000000   0.000000
  92410000   0.000000   0.000000
  92420000   0.000000   0.000000
  92430000   0.000000   0.000000
  92440000   0.000000   0.000000
  92450000   0.000000   0.000000
  92460000   0.000000   0.000000
  92470000   0.000000   0.000000
  92480000   0.000000   0.000000
  92490000   0.000000   0.000000
  92500000   0.000000   0.000000
  92510000   0.000000   0.000000
  92520000   0.000000   0.000000
  92530000   0.000000   0.000000
  92540000   0.000000   0.000000
  92550000   0.000000   0.000000
  92560000   0.000000   0.000000
  92570000   0.000000   0.000000
  92580000   0.000000   0.000000
  92590000   0.000000   0.000000
  92600000   0.000000   0.000000
  92610000   0.000000   0.000000
  92620000   0.000000   0.000000
  92630000   0.000000   0.000000
  92640000   0.000000   0.000000
  92650000   0.000000   0.000000
  92660000   0.000000   0.000000
  92670000   0.000000   0.000000
  92680000   0.000000   0.000000
  92690000   0.000000   0.000000
  92700000   0.000000   0.000000
  92710000   0.000000   0.000000
  92720000   0.000000   0.000000
  92730000   0.000000   0.000000
  92740000   0.000000   0.000000
  92750000   0.000000   0.000000
  92760000   0.000000   0.000000
  92770000   0.000000   0.000000
  92780000   0.000000   0.000000
  92790000   0.000000   0.000000
  92800000   0.000000   0.000000
  92810000   0.000000   0.000000
  92820000   0.000000   0.000000
  92830000   0.000000   0.000000
  92840000   0.000000   0.000000
  92850000   0.000000   0.000000
  92860000   0.000000   0.000000
  92870000   0.000000   0.000000
  92880000   0.000000   0.000000
  92890000   0.000000   0.000000
  92900000   0.000000   0.000000
  92910000   0.000000   0.000000
  92920000   0.000000   0.000000
  92930000   0.000000   0.000000
  92940000   0.000000   0.000000
  92950000   0.000000   0.000000
  92960000   0.000000   0.000000
  92970000   0.000000   0.000000
  92980000   0.000000   0.000000
  92990000   0.000000   0.000000
  93000000   0.000000   0.000000
  93010000   0.000000   0.000000
  93020000   0.000000   0.000000
  93030000   0.000000   0.000000
  93040000   0.000000   0.000000
  93050000   0.000000   0.000000
  93060000   0.000000   0.000000
  93070000   0.000000   0.000000
  93080000   0.000000   0.000000
  93090000   0.000000   0.000000
  93100000   0.000000   0.000000
  93110000   0.000000   0.000000
  93120000   0.000000   0.000000
  93130000   0.000000   0.000000
  93140000   0.000000   0.000000
  93150000   0.000000   0.000000
  93160000   0.000000   0.000000
  93170000   0.000000   0.000000
  93180000   0.000000   0.000000
  93190000   0.000000   0.000000
  93200000   0.000000   0.000000
  93210000   0.000000   0.000000
  93220000   0.000000   0.000000
  93230000   0.000000   0.000000
  93240000   0.000000   0.000000
  93250000   0.000000   0.000000
  93260000   0.000000   0.000000
  93270000   0.000000   0.000000
  93280000   0.000000   0.000000
  93290000   0.000000   0.000000
  93300000   0.000000   0.000000
  93310000   0.000000   0.000000
  93320000   0.000000   0.000000
  93330000   0.000000   0.000000
  93340000   0.000000   0.000000
  93350000   0.000000   0.000000
  93360000   0.000000   0.000000
  93370000   0.000000   0.000000
  93380000   0.000000   0.000000
  93390000   0.000000   0.000000
  93400000   0.000000   0.000000
  93410000   0.000000   0.000000
  93420000   0.000000   0.000000
  93430000   0.000000   0.000000
  93440000   0.000000   0.000000
  93450000   0.000000   0.000000
  93460000   0.000000   0.000000
  93470000   0.000000   0.000000
  93480000   0.000000   0.000000
  93490000   0.000000   0.000000
  93500000   0.000000   0.000000
  93510000   0.000000   0.000000
  93520000   0.000000   0.000000
  93530000   0.000000   0.000000
  93540000   0.000000   0.000000
  93550000   0.000000   0.000000
  93560000   0.000000   0.000000
  93570000   0.000000   0.000000
  93580000   0.000000   0.000000
  93590000   0.000000   0.000000
  93600000   0.000000   0.000000
  93610000   0.000000   0.000000
  93620000   0.000000   0.000000
  93630000   0.000000   0.000000
  93640000   0.000000   0.000000
  93650000   0.000000   0.000000
  93660000   0.000000   0.000000
  93670000   0.000000   0.000000
  93680000   0.000000   0.000000
  93690000   0.000000   0.000000
  93700000   0.000000   0.000000
  93710000   0.000000   0.000000
  93720000   0.000000   0.000000
  93730000   0.000000   0.000000
  93740000   0.000000   0.000000
  93750000   0.000000   0.000000
  93760000   0.000000   0.000000
  93770000   0.000000   0.000000
  93780000   0.000000   0.000000
  93790000   0.000000   0.000000
  93800000   0.000000   0.000000
  93810000   0.000000   0.000000
  93820000   0.000000   0.000000
  93830000   0.000000   0.000000
  93840000   0.000000   0.000000
  93850000   0.000000   0.000000
  93860000   0.000000   0.000000
  93870000   0.000000   0.000000
  93880000   0.000000   0.000000
  93890000   0.000000   0.000000
  93900000   0.000000   0.000000
  93910000   0.000000   0.000000
  93920000   0.000000   0.000000
  93930000   0.000000   0.000000
  93940000   0.000000   0.000000
  93950000   0.000000   0.000000
  93960000   0.000000   0.000000
  93970000   0.000000   0.000000
  93980000   0.000000   0.000000
  93990000   0.000000   0.000000
  94000000   0.000000   0.000000
  94010000   0.000000   0.000000
  94020000   0.000000   0.000000
  94030000   0.000000   0.000000
  94040000   0.000000   0.000000
  94050000   0.000000   0.000000
  94060000   0.000000   0.000000
  94070000   0.000000   0.000000
  94080000   0.000000   0.000000
  94090000   0.000000   0.000000
  94100000   0.000000   0.000000
  94110000   0.000000   0.000000
  94120000   0.000000   0.000000
  94130000   0.000000   0.000000
  94140000   0.000000   0.000000
  94150000   0.000000   0.000000
  94160000   0.000000   0.000000
  94170000   0.000000   0.000000
  94180000   0.000000   0.000000
  94190000   0.000000   0.000000
  94200000   0.000000   0.000000
  94210000   0.000000   0.000000
  94220000   0.000000   0.000000
  94230000   0.000000   0.000000
  94240000   0.000000   0.000000
  94250000   0.000000   0.000000
  94260000   0.000000   0.000000
  94270000   0.000000   0.000000
  94280000   0.000000   0.000000
  94290000   0.000000   0.000000
  94300000   0.000000   0.000000
  94310000   0.000000   0.000000
  94320000   0.000000   0.000000
  94330000   0.000000   0.000000
  94340000   0.000000   0.000000
  94350000   0.000000   0.000000
  94360000   0.000000   0.000000
  94370000   0.000000   0.000000
  94380000   0.000000   0.000000
  94390000   0.000000   0.000000
  94400000   0.000000   0.000000
  94410000   0.000000   0.000000
  94420000   0.000000   0.000000
  94430000   0.000000   0.000000
  94440000   0.000000   0.000000
  94450000   0.000000   0.000000
  94460000   0.000000   0.000000
  94470000   0.000000   0.000000
  94480000   0.000000   0.000000
  94490000   0.000000   0.000000
  94500000   0.000000   0.000000
  94510000   0.000000   0.000000
  94520000   0.000000   0.000000
  94530000   0.000000   0.000000
  94540000   0.000000   0.000000
  94550000   0.000000   0.000000
  94560000   0.000000   0.000000
  94570000   0.000000   0.000000
  94580000   0.000000   0.000000
  94590000   0.000000   0.000000
  94600000   0.000000   0.000000
  94610000   0.000000   0.000000
  94620000   0.000000   0.000000
  94630000   0.000000   0.000000
  94640000   0.000000   0.000000
  94650000   0.000000   0.000000
  94660000   0.000000   0.000000
  94670000   0.000000   0.000000
  94680000   0.000000   0.000000
  94690000   0.000000   0.000000
  94700000   0.000000   0.000000
  94710000   0.000000   0.000000
  94720000   0.000000   0.000000
  94730000   0.000000   0.000000
  94740000   0.000000   0.000000
  94750000   0.000000   0.000000
  94760000   0.000000   0.000000
  94770000   0.000000   0.000000
  94780000   0.000000   0.000000
  94790000   0.000000   0.000000
  94800000   0.000000   0.000000
  94810000   0.000000   0.000000
  94820000   0.000000   0.000000
  94830000   0.000000   0.000000
  94840000   0.000000   0.000000
  94850000   0.000000   0.000000
  94860000   0.000000   0.000000
  94870000   0.000000   0.000000
  94880000   0.000000   0.000000
  94890000   0.000000   0.000000
  94900000   0.000000   0.000000
  94910000   0.000000   0.000000
  94920000   0.000000   0.000000
  94930000   0.000000   0.000000
  94940000   0.000000   0.000000
  94950000   0.000000   0.000000
  94960000   0.000000   0.000000
  94970000   0.000000   0.000000
  94980000   0.000000   0.000000
  94990000   0.000000   0.000000
  95000000   0.000000   0.000000
  95010000   0.000000   0.000000
  95020000   0.000000   0.000000
  95030000   0.000000   0.000000
  95040000   0.000000   0.000000
  95050000   0.000000   0.000000
  95060000   0.000000   0.000000
  95070000   0.000000   0.000000
  95080000   0.000000   0.000000
  95090000   0.000000   0.000000
  95100000   0.000000   0.000000
  95110000   0.000000   0.000000
  95120000   0.000000   0.000000
  95130000   0.000000   0.000000
  95140000   0.000000   0.000000
  95150000   0.000000   0.000000
  95160000   0.000000   0.000000
  95170000   0.000000   0.000000
  95180000   0.000000   0.000000
  95190000   0.000000   0.000000
  95200000   0.000000   0.000000
  95210000   0.000000   0.000000
  95220000   0.000000   0.000000
  95230000   0.000000   0.000000
  95240000   0.000000   0.000000
  95250000   0.000000   0.000000
  95260000   0.000000   0.000000
  95270000   0.000000   0.000000
  95280000   0.000000   0.000000
  95290000   0.000000   0.000000
  95300000   0.000000   0.000000
  95310000   0.000000   0.000000
  95320000   0.000000   0.000000
  95330000   0.000000   0.000000
  95340000   0.000000   0.000000
  95350000   0.000000   0.000000
  95360000   0.000000   0.000000
  95370000   0.000000   0.000000
  95380000   0.000000   0.000000
  95390000   0.000000   0.000000
  95400000   0.000000   0.000000
  95410000   0.000000   0.000000
  95420000   0.000000   0.000000
  95430000   0.000000   0.000000
  95440000   0.000000   0.000000
  95450000   0.000000   0.000000
  95460000   0.000000   0.000000
  95470000   0.000000   0.000000
  95480000   0.000000   0.000000
  95490000   0.000000   0.000000
  95500000   0.000000   0.000000
  95510000   0.000000   0.000000
  95520000   0.000000   0.000000
  95530000   0.000000   0.000000
  95540000   0.000000   0.000000
  95550000   0.000000   0.000000
  95560000   0.000000   0.000000
  95570000   0.000000   0.000000
  95580000   0.000000   0.000000
  95590000   0.000000   0.000000
  95600000   0.000000   0.000000
  95610000   0.000000   0.000000
  95620000   0.000000   0.000000
  95630000   0.000000   0.000000
  95640000   0.000000   0.000000
  95650000   0.000000   0.000000
  95660000   0.000000   0.000000
  95670000   0.000000   0.000000
  95680000   0.000000   0.000000
  95690000   0.000000   0.000000
  95700000   0.000000   0.000000
  95710000   0.000000   0.000000
  95720000   0.000000   0.000000
  95730000   0.000000   0.000000
  95740000   0.000000   0.000000
  95750000   0.000000   0.000000
  95760000   0.000000   0.000000
  95770000   0.000000   0.000000
  95780000   0.000000   0.000000
  95790000   0.000000   0.000000
  95800000   0.000000   0.000000
  95810000   0.000000   0.000000
  95820000   0.000000   0.000000
  95830000   0.000000   0.000000
  95840000   0.000000   0.000000
  95850000   0.000000   0.000000
  95860000   0.000000   0.000000
  95870000   0.000000   0.000000
  95880000   0.000000   0.000000
  95890000   0.000000   0.000000
  95900000   0.000000   0.000000
  95910000   0.000000   0.000000
  95920000   0.000000   0.000000
  95930000   0.000000   0.000000
  95940000   0.000000   0.000000
  95950000   0.000000   0.000000
  95960000   0.000000   0.000000
  95970000   0.000000   0.000000
  95980000   0.000000   0.000000
  95990000   0.000000   0.000000
  96000000   0.000000   0.000000
  96010000   0.000000   0.000000
  96020000   0.000000   0.000000
  96030000   0.000000   0.000000
  96040000   0.000000   0.000000
  96050000   0.000000   0.000000
  96060000   0.000000   0.000000
  96070000   0.000000   0.000000
  96080000   0.000000   0.000000
  96090000   0.000000   0.000000
  96100000   0.000000   0.000000
  96110000   0.000000   0.000000
  96120000   0.000000   0.000000
  96130000   0.000000   0.000000
  96140000   0.000000   0.000000
  96150000   0.000000   0.000000
  96160000   0.000000   0.000000
  96170000   0.000000   0.000000
  96180000   0.000000   0.000000
  96190000   0.000000   0.000000
  96200000   0.000000   0.000000
  96210000   0.000000   0.000000
  96220000   0.000000   0.000000
  96230000   0.000000   0.000000
  96240000   0.000000   0.000000
  96250000   0.000000   0.000000
  96260000   0.000000   0.000000
  96270000   0.000000   0.000000
  96280000   0.000000   0.000000
  96290000   0.000000   0.000000
  96300000   0.000000   0.000000
  96310000   0.000000   0.000000
  96320000   0.000000   0.000000
  96330000   0.000000   0.000000
  96340000   0.000000   0.000000
  96350000   0.000000   0.000000
  96360000   0.000000   0.000000
  96370000   0.000000   0.000000
  96380000   0.000000   0.000000
  96390000   0.000000   0.000000
  96400000   0.000000   0.000000
  96410000   0.000000   0.000000
  96420000   0.000000   0.000000
  96430000   0.000000   0.000000
  96440000   0.000000   0.000000
  96450000   0.000000   0.000000
  96460000   0.000000   0.000000
  96470000   0.000000   0.000000
  96480000   0.000000   0.000000
  96490000   0.000000   0.000000
  96500000   0.000000   0.000000
  96510000   0.000000   0.000000
  96520000   0.000000   0.000000
  96530000   0.000000   0.000000
  96540000   0.000000   0.000000
  96550000   0.000000   0.000000
  96560000   0.000000   0.000000
  96570000   0.000000   0.000000
  96580000   0.000000   0.000000
  96590000   0.000000   0.000000
  96600000   0.000000   0.000000
  96610000   0.000000   0.000000
  96620000   0.000000   0.000000
  96630000   0.000000   0.000000
  96640000   0.000000   0.000000
  96650000   0.000000   0.000000
  96660000   0.000000   0.000000
  96670000   0.000000   0.000000
  96680000   0.000000   0.000000
  96690000   0.000000   0.000000
  96700000   0.000000   0.000000
  96710000   0.000000   0.000000
  96720000   0.000000   0.000000
  96730000   0.000000   0.000000
  96740000   0.000000   0.000000
  96750000   0.000000   0.000000
  96760000   0.000000   0.000000
  96770000   0.000000   0.000000
  96780000   0.000000   0.000000
  96790000   0.000000   0.000000
  96800000   0.000000   0.000000
  96810000   0.000000   0.000000
  96820000   0.000000   0.000000
  96830000   0.000000   0.000000
  96840000   0.000000   0.000000
  96850000   0.000000   0.000000
  96860000   0.000000   0.000000
  96870000   0.000000   0.000000
  96880000   0.000000   0.000000
  96890000   0.000000   0.000000
  96900000   0.000000   0.000000
  96910000   0.000000   0.000000
  96920000   0.000000   0.000000
  96930000   0.000000   0.000000
  96940000   0.000000   0.000000
  96950000   0.000000   0.000000
  96960000   0.000000   0.000000
  96970000   0.000000   0.000000
  96980000   0.000000   0.000000
  96990000   0.000000   0.000000
  97000000   0.000000   0.000000
  97010000   0.000000   0.000000
  97020000   0.000000   0.000000
  97030000   0.000000   0.000000
  97040000   0.000000   0.000000
  97050000   0.000000   0.000000
  97060000   0.000000   0.000000
  97070000   0.000000   0.000000
  97080000   0.000000   0.000000
  97090000   0.000000   0.000000
  97100000   0.000000   0.000000
  97110000   0.000000   0.000000
  97120000   0.000000   0.000000
  97130000   0.000000   0.000000
  97140000   0.000000   0.000000
  97150000   0.000000   0.000000
  97160000   0.000000   0.000000
  97170000   0.000000   0.000000
  97180000   0.000000   0.000000
  97190000   0.000000   0.000000
  97200000   0.000000   0.000000
  97210000   0.000000   0.000000
  97220000   0.000000   0.000000
  97230000   0.000000   0.000000
  97240000   0.000000   0.000000
  97250000   0.000000   0.000000
  97260000   0.000000   0.000000
  97270000   0.000000   0.000000
  97280000   0.000000   0.000000
  97290000   0.000000   0.000000
  97300000   0.000000   0.000000
  97310000   0.000000   0.000000
  97320000   0.000000   0.000000
  97330000   0.000000   0.000000
  97340000   0.000000   0.000000
  97350000   0.000000   0.000000
  97360000   0.000000   0.000000
  97370000   0.000000   0.000000
  97380000   0.000000   0.000000
  97390000   0.000000   0.000000
  97400000   0.000000   0.000000
  97410000   0.000000   0.000000
  97420000   0.000000   0.000000
  97430000   0.000000   0.000000
  97440000   0.000000   0.000000
  97450000   0.000000   0.000000
  97460000   0.000000   0.000000
  97470000   0.000000   0.000000
  97480000   0.000000   0.000000
  97490000   0.000000   0.000000
  97500000   0.000000   0.000000
  97510000   0.000000   0.000000
  97520000   0.000000   0.000000
  97530000   0.000000   0.000000
  97540000   0.000000   0.000000
  97550000   0.000000   0.000000
  97560000   0.000000   0.000000
  97570000   0.000000   0.000000
  97580000   0.000000   0.000000
  97590000   0.000000   0.000000
  97600000   0.000000   0.000000
  97610000   0.000000   0.000000
  97620000   0.000000   0.000000
  97630000   0.000000   0.000000
  97640000   0.000000   0.000000
  97650000   0.000000   0.000000
  97660000   0.000000   0.000000
  97670000   0.000000   0.000000
  97680000   0.000000   0.000000
  97690000   0.000000   0.000000
  97700000   0.000000   0.000000
  97710000   0.000000   0.000000
  97720000   0.000000   0.000000
  97730000   0.000000   0.000000
  97740000   0.000000   0.000000
  97750000   0.000000   0.000000
  97760000   0.000000   0.000000
  97770000   0.000000   0.000000
  97780000   0.000000   0.000000
  97790000   0.000000   0.000000
  97800000   0.000000   0.000000
  97810000   0.000000   0.000000
  97820000   0.000000   0.000000
  97830000   0.000000   0.000000
  97840000   0.000000   0.000000
  97850000   0.000000   0.000000
  97860000   0.000000   0.000000
  97870000   0.000000   0.000000
  97880000   0.000000   0.000000
  97890000   0.000000   0.000000
  97900000   0.000000   0.000000
  97910000   0.000000   0.000000
  97920000   0.000000   0.000000
  97930000   0.000000   0.000000
  97940000   0.000000   0.000000
  97950000   0.000000   0.000000
  97960000   0.000000   0.000000
  97970000   0.000000   0.000000
  97980000   0.000000   0.000000
  97990000   0.000000   0.000000
  98000000   0.000000   0.000000
  98010000   0.000000   0.000000
  98020000   0.000000   0.000000
  98030000   0.000000   0.000000
  98040000   0.000000   0.000000
  98050000   0.000000   0.000000
  98060000   0.000000   0.000000
  98070000   0.000000   0.000000
  98080000   0.000000   0.000000
  98090000   0.000000   0.000000
  98100000   0.000000   0.000000
  98110000   0.000000   0.000000
  98120000   0.000000   0.000000
  98130000   0.000000   0.000000
  98140000   0.000000   0.000000
  98150000   0.000000   0.000000
  98160000   0.000000   0.000000
  98170000   0.000000   0.000000
  98180000   0.000000   0.000000
  98190000   0.000000   0.000000
  98200000   0.000000   0.000000
  98210000   0.000000   0.000000
  98220000   0.000000   0.000000
  98230000   0.000000   0.000000
  98240000   0.000000   0.000000
  98250000   0.000000   0.000000
  98260000   0.000000   0.000000
  98270000   0.000000   0.000000
  98280000   0.000000   0.000000
  98290000   0.000000   0.000000
  98300000   0.000000   0.000000
  98310000   0.000000   0.000000
  98320000   0.000000   0.000000
  98330000   0.000000   0.000000
  98340000   0.000000   0.000000
  98350000   0.000000   0.000000
  98360000   0.000000   0.000000
  98370000   0.000000   0.000000
  98380000   0.000000   0.000000
  98390000   0.000000   0.000000
  98400000   0.000000   0.000000
  98410000   0.000000   0.000000
  98420000   0.000000   0.000000
  98430000   0.000000   0.000000
  98440000   0.000000   0.000000
  98450000   0.000000   0.000000
  98460000   0.000000   0.000000
  98470000   0.000000   0.000000
  98480000   0.000000   0.000000
  98490000   0.000000   0.000000
  98500000   0.000000   0.000000
  98510000   0.000000   0.000000
  98520000   0.000000   0.000000
  98530000   0.000000   0.000000
  98540000   0.000000   0.000000
  98550000   0.000000   0.000000
  98560000   0.000000   0.000000
  98570000   0.000000   0.000000
  98580000   0.000000   0.000000
  98590000   0.000000   0.000000
  98600000   0.000000   0.000000
  98610000   0.000000   0.000000
  98620000   0.000000   0.000000
  98630000   0.000000   0.000000
  98640000   0.000000   0.000000
  98650000   0.000000   0.000000
  98660000   0.000000   0.000000
  98670000   0.000000   0.000000
  98680000   0.000000   0.000000
  98690000   0.000000   0.000000
  98700000   0.000000   0.000000
  98710000   0.000000   0.000000
  98720000   0.000000   0.000000
  98730000   0.000000   0.000000
  98740000   0.000000   0.000000
  98750000   0.000000   0.000000
  98760000   0.000000   0.000000
  98770000   0.000000   0.000000
  98780000   0.000000   0.000000
  98790000   0.000000   0.000000
  98800000   0.000000   0.000000
  98810000   0.000000   0.000000
  98820000   0.000000   0.000000
  98830000   0.000000   0.000000
  98840000   0.000000   0.000000
  98850000   0.000000   0.000000
  98860000   0.000000   0.000000
  98870000   0.000000   0.000000
  98880000   0.000000   0.000000
  98890000   0.000000   0.000000
  98900000   0.000000   0.000000
  98910000   0.000000   0.000000
  98920000   0.000000   0.000000
  98930000   0.000000   0.000000
  98940000   0.000000   0.000000
  98950000   0.000000   0.000000
  98960000   0.000000   0.000000
  98970000   0.000000   0.000000
  98980000   0.000000   0.000000
  98990000   0.000000   0.000000
  99000000   0.000000   0.000000
  99010000   0.000000   0.000000
  99020000   0.000000   0.000000
  99030000   0.000000   0.000000
  99040000   0.000000   0.000000
  99050000   0.000000   0.000000
  99060000   0.000000   0.000000
  99070000   0.000000   0.000000
  99080000   0.000000   0.000000
  99090000   0.000000   0.000000
  99100000   0.000000   0.000000
  99110000   0.000000   0.000000
  99120000   0.000000   0.000000
  99130000   0.000000   0.000000
  99140000   0.000000   0.000000
  99150000   0.000000   0.000000
  99160000   0.000000   0.000000
  99170000   0.000000   0.000000
  99180000   0.000000   0.000000
  99190000   0.000000   0.000000
  99200000   0.000000   0.000000
  99210000   0.000000   0.000000
  99220000   0.000000   0.000000
  99230000   0.000000   0.000000
  99240000   0.000000   0.000000
  99250000   0.000000   0.000000
  99260000   0.000000   0.000000
  99270000   0.000000   0.000000
  99280000   0.000000   0.000000
  99290000   0.000000   0.000000
  99300000   0.000000   0.000000
  99310000   0.000000   0.000000
  99320000   0.000000   0.000000
  99330000   0.000000   0.000000
  99340000   0.000000   0.000000
  99350000   0.000000   0.000000
  99360000   0.000000   0.000000
  99370000   0.000000   0.000000
  99380000   0.000000   0.000000
  99390000   0.000000   0.000000
  99400000   0.000000   0.000000
  99410000   0.000000   0.000000
  99420000   0.000000   0.000000
  99430000   0.000000   0.000000
  99440000   0.000000   0.000000
  99450000   0.000000   0.000000
  99460000   0.000000   0.000000
  99470000   0.000000   0.000000
  99480000   0.000000   0.000000
  99490000   0.000000   0.000000
  99500000   0.000000   0.000000
  99510000   0.000000   0.000000
  99520000   0.000000   0.000000
  99530000   0.000000   0.000000
  99540000   0.000000   0.000000
  99550000   0.000000   0.000000
  99560000   0.000000   0.000000
  99570000   0.000000   0.000000
  99580000   0.000000   0.000000
  99590000   0.000000   0.000000
  99600000   0.000000   0.000000
  99610000   0.000000   0.000000
  99620000   0.000000   0.000000
  99630000   0.000000   0.000000
  99640000   0.000000   0.000000
  99650000   0.000000   0.000000
  99660000   0.000000   0.000000
  99670000   0.000000   0.000000
  99680000   0.000000   0.000000
  99690000   0.000000   0.000000
  99700000   0.000000   0.000000
  99710000   0.000000   0.000000
  99720000   0.000000   0.000000
  99730000   0.000000   0.000000
  99740000   0.000000   0.000000
  99750000   0.000000   0.000000
  99760000   0.000000   0.000000
  99770000   0.000000   0.000000
  99780000   0.000000   0.000000
  99790000   0.000000   0.000000
  99800000   0.000000   0.000000
  99810000   0.000000   0.000000
  99820000   0.000000   0.000000
  99830000   0.000000   0.000000
  99840000   0.000000   0.000000
  99850000   0.000000   0.000000
  99860000   0.000000   0.000000
  99870000   0.000000   0.000000
  99880000   0.000000   0.000000
  99890000   0.000000   0.000000
  99900000   0.000000   0.000000
  99910000   0.000000   0.000000
  99920000   0.000000   0.000000
  99930000   0.000000   0.000000
  99940000   0.000000   0.000000
  99950000   0.000000   0.000000
  99960000   0.000000   0.000000
  99970000   0.000000   0.000000
  99980000   0.000000   0.000000
  99990000   0.000000   0.000000
 100000000   0.000000   0.000000
