# Supplementary material for: Molecular mechanism of parental H3/H4 recycling at a replication fork
Source: Nat Commun. 2024 Nov 2;15:9485. doi: 10.1038/s41467-024-53187-4 (PMC11531469; doi:10.1038/s41467-024-53187-4)
Supplement: Supplementary file 9 — Source Data [file 41467_2024_53187_MOESM9_ESM.zip › SourceData/Source Data Figure3/Figure3F.txt]

0.00000000e+00 0.00000000e+00 0.00000000e+00 0.00000000e+00 0.00000000e+00 0.00000000e+00 0.00000000e+00 0.00000000e+00 0.00000000e+00 0.00000000e+00 0.00000000e+00 0.00000000e+00 0.00000000e+00 0.00000000e+00 0.00000000e+00 0.00000000e+00 0.00000000e+00 0.00000000e+00 0.00000000e+00 0.00000000e+00 0.00000000e+00 0.00000000e+00 0.00000000e+00 0.00000000e+00 0.00000000e+00 0.00000000e+00 0.00000000e+00 0.00000000e+00 0.00000000e+00 0.00000000e+00 0.00000000e+00 0.00000000e+00 0.00000000e+00 0.00000000e+00 0.00000000e+00 0.00000000e+00
0.00000000e+00 0.00000000e+00 0.00000000e+00 0.00000000e+00 0.00000000e+00 0.00000000e+00 0.00000000e+00 0.00000000e+00 0.00000000e+00 0.00000000e+00 0.00000000e+00 0.00000000e+00 0.00000000e+00 0.00000000e+00 0.00000000e+00 0.00000000e+00 0.00000000e+00 0.00000000e+00 0.00000000e+00 0.00000000e+00 0.00000000e+00 0.00000000e+00 0.00000000e+00 0.00000000e+00 0.00000000e+00 0.00000000e+00 0.00000000e+00 0.00000000e+00 0.00000000e+00 0.00000000e+00 0.00000000e+00 0.00000000e+00 0.00000000e+00 0.00000000e+00 0.00000000e+00 0.00000000e+00
0.00000000e+00 0.00000000e+00 0.00000000e+00 0.00000000e+00 0.00000000e+00 0.00000000e+00 0.00000000e+00 0.00000000e+00 0.00000000e+00 0.00000000e+00 0.00000000e+00 0.00000000e+00 0.00000000e+00 0.00000000e+00 0.00000000e+00 0.00000000e+00 0.00000000e+00 0.00000000e+00 0.00000000e+00 0.00000000e+00 0.00000000e+00 0.00000000e+00 0.00000000e+00 0.00000000e+00 0.00000000e+00 0.00000000e+00 0.00000000e+00 0.00000000e+00 0.00000000e+00 0.00000000e+00 0.00000000e+00 0.00000000e+00 0.00000000e+00 0.00000000e+00 0.00000000e+00 0.00000000e+00
0.00000000e+00 0.00000000e+00 0.00000000e+00 0.00000000e+00 0.00000000e+00 0.00000000e+00 0.00000000e+00 0.00000000e+00 0.00000000e+00 0.00000000e+00 0.00000000e+00 0.00000000e+00 0.00000000e+00 0.00000000e+00 0.00000000e+00 0.00000000e+00 0.00000000e+00 0.00000000e+00 0.00000000e+00 0.00000000e+00 0.00000000e+00 0.00000000e+00 0.00000000e+00 0.00000000e+00 0.00000000e+00 0.00000000e+00 0.00000000e+00 0.00000000e+00 0.00000000e+00 0.00000000e+00 0.00000000e+00 0.00000000e+00 0.00000000e+00 0.00000000e+00 0.00000000e+00 0.00000000e+00
0.00000000e+00 0.00000000e+00 0.00000000e+00 0.00000000e+00 0.00000000e+00 0.00000000e+00 0.00000000e+00 0.00000000e+00 0.00000000e+00 0.00000000e+00 0.00000000e+00 0.00000000e+00 0.00000000e+00 0.00000000e+00 0.00000000e+00 0.00000000e+00 0.00000000e+00 0.00000000e+00 0.00000000e+00 0.00000000e+00 0.00000000e+00 0.00000000e+00 0.00000000e+00 0.00000000e+00 0.00000000e+00 0.00000000e+00 0.00000000e+00 0.00000000e+00 0.00000000e+00 0.00000000e+00 0.00000000e+00 0.00000000e+00 0.00000000e+00 0.00000000e+00 0.00000000e+00 0.00000000e+00
0.00000000e+00 0.00000000e+00 0.00000000e+00 0.00000000e+00 0.00000000e+00 0.00000000e+00 0.00000000e+00 0.00000000e+00 0.00000000e+00 0.00000000e+00 0.00000000e+00 0.00000000e+00 0.00000000e+00 0.00000000e+00 0.00000000e+00 0.00000000e+00 0.00000000e+00 0.00000000e+00 0.00000000e+00 0.00000000e+00 0.00000000e+00 0.00000000e+00 0.00000000e+00 0.00000000e+00 0.00000000e+00 0.00000000e+00 0.00000000e+00 0.00000000e+00 0.00000000e+00 0.00000000e+00 0.00000000e+00 0.00000000e+00 0.00000000e+00 0.00000000e+00 0.00000000e+00 0.00000000e+00
0.00000000e+00 0.00000000e+00 0.00000000e+00 0.00000000e+00 0.00000000e+00 0.00000000e+00 0.00000000e+00 0.00000000e+00 0.00000000e+00 0.00000000e+00 0.00000000e+00 0.00000000e+00 0.00000000e+00 0.00000000e+00 0.00000000e+00 0.00000000e+00 0.00000000e+00 0.00000000e+00 0.00000000e+00 0.00000000e+00 0.00000000e+00 0.00000000e+00 0.00000000e+00 0.00000000e+00 0.00000000e+00 0.00000000e+00 0.00000000e+00 0.00000000e+00 0.00000000e+00 0.00000000e+00 0.00000000e+00 0.00000000e+00 0.00000000e+00 0.00000000e+00 0.00000000e+00 0.00000000e+00
0.00000000e+00 0.00000000e+00 0.00000000e+00 0.00000000e+00 0.00000000e+00 0.00000000e+00 0.00000000e+00 0.00000000e+00 0.00000000e+00 0.00000000e+00 0.00000000e+00 0.00000000e+00 0.00000000e+00 0.00000000e+00 0.00000000e+00 0.00000000e+00 0.00000000e+00 0.00000000e+00 0.00000000e+00 0.00000000e+00 0.00000000e+00 0.00000000e+00 0.00000000e+00 0.00000000e+00 0.00000000e+00 0.00000000e+00 0.00000000e+00 0.00000000e+00 0.00000000e+00 0.00000000e+00 0.00000000e+00 0.00000000e+00 0.00000000e+00 0.00000000e+00 0.00000000e+00 0.00000000e+00
0.00000000e+00 0.00000000e+00 0.00000000e+00 0.00000000e+00 0.00000000e+00 0.00000000e+00 0.00000000e+00 0.00000000e+00 0.00000000e+00 0.00000000e+00 0.00000000e+00 0.00000000e+00 0.00000000e+00 0.00000000e+00 0.00000000e+00 0.00000000e+00 0.00000000e+00 0.00000000e+00 0.00000000e+00 0.00000000e+00 0.00000000e+00 0.00000000e+00 0.00000000e+00 0.00000000e+00 0.00000000e+00 0.00000000e+00 0.00000000e+00 0.00000000e+00 0.00000000e+00 0.00000000e+00 0.00000000e+00 0.00000000e+00 0.00000000e+00 0.00000000e+00 0.00000000e+00 0.00000000e+00
0.00000000e+00 0.00000000e+00 0.00000000e+00 0.00000000e+00 0.00000000e+00 0.00000000e+00 0.00000000e+00 0.00000000e+00 0.00000000e+00 0.00000000e+00 0.00000000e+00 0.00000000e+00 0.00000000e+00 0.00000000e+00 0.00000000e+00 0.00000000e+00 0.00000000e+00 0.00000000e+00 0.00000000e+00 0.00000000e+00 0.00000000e+00 0.00000000e+00 0.00000000e+00 0.00000000e+00 0.00000000e+00 0.00000000e+00 0.00000000e+00 0.00000000e+00 0.00000000e+00 0.00000000e+00 0.00000000e+00 0.00000000e+00 0.00000000e+00 0.00000000e+00 0.00000000e+00 0.00000000e+00
0.00000000e+00 0.00000000e+00 0.00000000e+00 0.00000000e+00 0.00000000e+00 0.00000000e+00 0.00000000e+00 0.00000000e+00 0.00000000e+00 0.00000000e+00 0.00000000e+00 0.00000000e+00 0.00000000e+00 0.00000000e+00 0.00000000e+00 0.00000000e+00 0.00000000e+00 0.00000000e+00 0.00000000e+00 0.00000000e+00 0.00000000e+00 0.00000000e+00 0.00000000e+00 0.00000000e+00 0.00000000e+00 0.00000000e+00 0.00000000e+00 0.00000000e+00 0.00000000e+00 0.00000000e+00 0.00000000e+00 0.00000000e+00 0.00000000e+00 0.00000000e+00 0.00000000e+00 0.00000000e+00
0.00000000e+00 0.00000000e+00 0.00000000e+00 0.00000000e+00 0.00000000e+00 0.00000000e+00 0.00000000e+00 0.00000000e+00 0.00000000e+00 0.00000000e+00 0.00000000e+00 0.00000000e+00 0.00000000e+00 0.00000000e+00 0.00000000e+00 0.00000000e+00 0.00000000e+00 0.00000000e+00 0.00000000e+00 0.00000000e+00 0.00000000e+00 0.00000000e+00 0.00000000e+00 0.00000000e+00 4.19804707e-08 5.24755884e-07 4.82775413e-07 2.93863295e-07 6.29707060e-08 0.00000000e+00 0.00000000e+00 0.00000000e+00 0.00000000e+00 0.00000000e+00 0.00000000e+00 0.00000000e+00
0.00000000e+00 0.00000000e+00 0.00000000e+00 0.00000000e+00 0.00000000e+00 0.00000000e+00 0.00000000e+00 0.00000000e+00 0.00000000e+00 0.00000000e+00 0.00000000e+00 0.00000000e+00 0.00000000e+00 0.00000000e+00 0.00000000e+00 0.00000000e+00 0.00000000e+00 0.00000000e+00 0.00000000e+00 4.19804707e-08 1.88912118e-07 3.77824236e-07 3.35843765e-07 3.35843765e-07 7.55648472e-07 1.23842389e-06 1.15446294e-06 9.65550826e-07 5.03765648e-07 6.29707060e-08 0.00000000e+00 0.00000000e+00 0.00000000e+00 0.00000000e+00 0.00000000e+00 0.00000000e+00
0.00000000e+00 0.00000000e+00 0.00000000e+00 0.00000000e+00 0.00000000e+00 0.00000000e+00 0.00000000e+00 0.00000000e+00 0.00000000e+00 0.00000000e+00 0.00000000e+00 0.00000000e+00 0.00000000e+00 0.00000000e+00 0.00000000e+00 0.00000000e+00 0.00000000e+00 0.00000000e+00 1.46931647e-07 1.28040436e-06 1.57426765e-06 2.41387706e-06 2.56080871e-06 1.19644341e-06 1.15446294e-06 1.88912118e-06 1.28040436e-06 2.72873059e-07 6.29707060e-08 0.00000000e+00 0.00000000e+00 0.00000000e+00 0.00000000e+00 0.00000000e+00 0.00000000e+00 0.00000000e+00
0.00000000e+00 0.00000000e+00 0.00000000e+00 0.00000000e+00 0.00000000e+00 0.00000000e+00 0.00000000e+00 0.00000000e+00 0.00000000e+00 0.00000000e+00 0.00000000e+00 0.00000000e+00 0.00000000e+00 0.00000000e+00 0.00000000e+00 0.00000000e+00 0.00000000e+00 2.09902353e-07 4.40794942e-07 2.41387706e-06 2.91764271e-06 3.14853530e-06 2.39288683e-06 1.21743365e-06 2.12001377e-06 1.99407236e-06 1.04951177e-06 1.42733600e-06 1.02852153e-06 8.60599649e-07 2.09902353e-08 0.00000000e+00 1.46931647e-07 6.29707060e-08 0.00000000e+00 2.09902353e-08
4.19804707e-08 0.00000000e+00 0.00000000e+00 0.00000000e+00 0.00000000e+00 0.00000000e+00 0.00000000e+00 0.00000000e+00 0.00000000e+00 0.00000000e+00 0.00000000e+00 0.00000000e+00 0.00000000e+00 0.00000000e+00 0.00000000e+00 2.09902353e-08 2.09902353e-08 6.29707060e-08 5.45746119e-07 2.03605283e-06 2.74972083e-06 5.37350025e-06 7.19965072e-06 5.73033425e-06 3.90418377e-06 5.18458813e-06 6.77984602e-06 7.45153355e-06 6.67489484e-06 4.28200801e-06 1.23842389e-06 4.19804707e-07 1.63723836e-06 1.76317977e-06 3.98814472e-07 1.46931647e-07
1.04951177e-07 0.00000000e+00 0.00000000e+00 0.00000000e+00 0.00000000e+00 0.00000000e+00 0.00000000e+00 0.00000000e+00 0.00000000e+00 0.00000000e+00 0.00000000e+00 0.00000000e+00 0.00000000e+00 0.00000000e+00 0.00000000e+00 7.97628943e-07 5.66736354e-07 5.03765648e-07 1.59525789e-06 3.88319354e-06 5.77231472e-06 1.29299850e-05 1.83244755e-05 1.55327742e-05 1.04741274e-05 1.09569028e-05 1.79256610e-05 2.03395380e-05 1.37695944e-05 8.35411367e-06 7.19965072e-06 2.51882824e-06 2.03605283e-06 2.05704306e-06 1.17545318e-06 1.04951177e-06
2.83368177e-06 1.88912118e-07 4.19804707e-08 0.00000000e+00 0.00000000e+00 0.00000000e+00 0.00000000e+00 0.00000000e+00 0.00000000e+00 0.00000000e+00 0.00000000e+00 0.00000000e+00 0.00000000e+00 0.00000000e+00 0.00000000e+00 6.92677766e-07 6.92677766e-07 1.46931647e-06 2.95962318e-06 1.20274049e-05 2.13470693e-05 3.00999975e-05 3.68798435e-05 3.52635954e-05 2.98691049e-05 3.22829820e-05 4.71440686e-05 4.88862581e-05 2.89035541e-05 1.84084364e-05 1.53648523e-05 9.23570355e-06 4.89072483e-06 2.93863295e-06 3.48437907e-06 3.65230095e-06
2.98061342e-06 1.53228718e-06 6.29707060e-08 0.00000000e+00 0.00000000e+00 0.00000000e+00 0.00000000e+00 0.00000000e+00 0.00000000e+00 0.00000000e+00 0.00000000e+00 0.00000000e+00 0.00000000e+00 0.00000000e+00 0.00000000e+00 0.00000000e+00 3.77824236e-07 3.00160365e-06 6.67489484e-06 2.09482549e-05 3.90838182e-05 5.40078755e-05 5.91714734e-05 7.03592689e-05 7.52080132e-05 8.25336054e-05 8.94813733e-05 7.61105934e-05 5.70934401e-05 3.27027867e-05 2.20397471e-05 1.92690360e-05 8.62698673e-06 5.75132448e-06 4.32398848e-06 3.50536930e-06
1.53228718e-06 3.37942789e-06 1.74218953e-06 2.09902353e-08 0.00000000e+00 0.00000000e+00 0.00000000e+00 0.00000000e+00 0.00000000e+00 0.00000000e+00 0.00000000e+00 0.00000000e+00 2.09902353e-08 3.77824236e-07 2.30892589e-07 3.77824236e-07 1.36436530e-06 7.19965072e-06 1.79886317e-05 4.09519492e-05 6.55525050e-05 8.90825588e-05 8.77181935e-05 8.76972033e-05 1.09904872e-04 1.00963032e-04 1.04615333e-04 9.74786529e-05 7.89442751e-05 5.98851414e-05 4.83195218e-05 3.02049487e-05 1.71910027e-05 7.13668002e-06 5.75132448e-06 3.33744742e-06
2.14100400e-06 3.40041813e-06 2.16199424e-06 1.04951177e-06 2.09902353e-07 0.00000000e+00 0.00000000e+00 0.00000000e+00 0.00000000e+00 0.00000000e+00 0.00000000e+00 1.67921883e-07 4.19804707e-07 1.38535553e-06 3.19051577e-06 4.57587130e-06 9.67649849e-06 2.24805421e-05 3.35423961e-05 5.18039008e-05 7.75379294e-05 8.58920430e-05 1.12402710e-04 1.25836461e-04 1.33938692e-04 1.21890297e-04 1.20735834e-04 1.11227257e-04 1.12906476e-04 9.03839534e-05 7.17656146e-05 4.46672208e-05 1.98987431e-05 1.30979069e-05 6.38103154e-06 4.65983225e-06
6.75885578e-06 4.40794942e-06 2.20397471e-06 1.59525789e-06 3.98814472e-07 2.09902353e-08 0.00000000e+00 0.00000000e+00 0.00000000e+00 0.00000000e+00 8.39609414e-08 1.30139459e-06 3.10655483e-06 7.22064096e-06 9.34065473e-06 5.56241237e-06 1.23842389e-05 2.20397471e-05 4.48981134e-05 7.55648472e-05 8.60599649e-05 1.00228374e-04 1.28250338e-04 1.47183530e-04 1.50332066e-04 1.52326138e-04 1.36877325e-04 1.30643225e-04 1.39627045e-04 1.23338623e-04 9.42461567e-05 5.41128267e-05 3.20101089e-05 2.04025088e-05 9.94937155e-06 6.46499249e-06
8.27015272e-06 6.38103154e-06 6.48598272e-06 5.41548072e-06 3.98814472e-06 6.71687531e-07 2.09902353e-07 4.19804707e-08 0.00000000e+00 0.00000000e+00 1.46931647e-06 4.34497872e-06 7.93430896e-06 1.07050200e-05 9.57154732e-06 1.17125513e-05 1.68341687e-05 2.60698723e-05 4.29040410e-05 6.63291437e-05 8.97962268e-05 1.08246644e-04 1.21008707e-04 1.35827813e-04 1.40025860e-04 1.38073768e-04 1.36352569e-04 1.34169584e-04 1.30706195e-04 1.23485555e-04 9.61352779e-05 5.76811667e-05 3.93566913e-05 1.87862606e-05 6.98974837e-06 5.45746119e-06
9.34065473e-06 8.08124061e-06 4.76478342e-06 4.26101777e-06 3.90418377e-06 1.70020906e-06 4.19804707e-07 3.14853530e-07 1.88912118e-07 1.67921883e-07 1.51129694e-06 3.69428142e-06 6.21310966e-06 8.43807461e-06 1.20274049e-05 1.66662469e-05 2.23336104e-05 3.13804018e-05 4.35547383e-05 5.61698698e-05 7.65303981e-05 8.74243302e-05 9.82133112e-05 1.04069587e-04 1.06693366e-04 1.02411358e-04 1.02873143e-04 1.02348388e-04 9.52746782e-05 8.18619178e-05 6.61822120e-05 4.36806797e-05 2.93023685e-05 1.85973485e-05 1.25311705e-05 1.03691763e-05
8.12322108e-06 4.76478342e-06 2.95962318e-06 2.32991612e-06 2.30892589e-06 1.84714071e-06 8.39609414e-07 1.11248247e-06 1.55327742e-06 2.18298448e-06 3.96715448e-06 3.77824236e-06 4.36596895e-06 6.46499249e-06 7.61945543e-06 1.07889810e-05 1.58056472e-05 1.96258700e-05 2.29423272e-05 3.20101089e-05 4.17495781e-05 4.82565511e-05 5.56870944e-05 5.69674987e-05 5.69045280e-05 5.44066900e-05 5.68625475e-05 5.87726590e-05 5.58969967e-05 4.77737756e-05 4.03642226e-05 2.94702904e-05 2.25435128e-05 1.81985340e-05 1.50709890e-05 1.31608776e-05
5.39449048e-06 4.93270531e-06 3.63131071e-06 3.77824236e-06 3.14853530e-06 2.49783801e-06 1.63723836e-06 2.18298448e-06 2.56080871e-06 3.52635954e-06 4.11408613e-06 4.93270531e-06 5.64637331e-06 6.25509013e-06 7.07370931e-06 7.26262143e-06 9.36164496e-06 1.14606685e-05 1.37695944e-05 1.71280320e-05 1.88912118e-05 2.11371670e-05 2.19557862e-05 2.22496495e-05 2.46005558e-05 2.21237081e-05 2.32571808e-05 2.12001377e-05 2.19347959e-05 1.73169442e-05 1.33078092e-05 1.15866099e-05 1.08099712e-05 1.02852153e-05 9.73946920e-06 8.16520155e-06
2.79170130e-06 2.83368177e-06 3.08556460e-06 2.58179895e-06 2.51882824e-06 2.56080871e-06 2.30892589e-06 2.09902353e-06 2.51882824e-06 2.49783801e-06 2.41387706e-06 2.91764271e-06 2.35090636e-06 2.56080871e-06 2.79170130e-06 2.89665248e-06 2.79170130e-06 2.93863295e-06 4.34497872e-06 4.40794942e-06 4.91171507e-06 5.14260766e-06 4.99567601e-06 5.31052954e-06 4.95369554e-06 5.91924637e-06 5.79330495e-06 5.24755884e-06 5.39449048e-06 6.00320731e-06 4.51290060e-06 4.53389083e-06 3.67329118e-06 3.61032048e-06 3.54734977e-06 3.02259389e-06
0.00000000e+00 0.00000000e+00 0.00000000e+00 0.00000000e+00 0.00000000e+00 0.00000000e+00 0.00000000e+00 0.00000000e+00 0.00000000e+00 0.00000000e+00 0.00000000e+00 0.00000000e+00 0.00000000e+00 0.00000000e+00 0.00000000e+00 0.00000000e+00 0.00000000e+00 0.00000000e+00 0.00000000e+00 0.00000000e+00 0.00000000e+00 0.00000000e+00 0.00000000e+00 0.00000000e+00 0.00000000e+00 0.00000000e+00 0.00000000e+00 0.00000000e+00 0.00000000e+00 0.00000000e+00 0.00000000e+00 0.00000000e+00 0.00000000e+00 0.00000000e+00 0.00000000e+00 0.00000000e+00
0.00000000e+00 0.00000000e+00 0.00000000e+00 0.00000000e+00 0.00000000e+00 0.00000000e+00 0.00000000e+00 0.00000000e+00 0.00000000e+00 0.00000000e+00 0.00000000e+00 0.00000000e+00 0.00000000e+00 0.00000000e+00 0.00000000e+00 0.00000000e+00 0.00000000e+00 0.00000000e+00 0.00000000e+00 0.00000000e+00 0.00000000e+00 0.00000000e+00 0.00000000e+00 0.00000000e+00 0.00000000e+00 0.00000000e+00 0.00000000e+00 0.00000000e+00 0.00000000e+00 0.00000000e+00 0.00000000e+00 0.00000000e+00 0.00000000e+00 0.00000000e+00 0.00000000e+00 0.00000000e+00
0.00000000e+00 0.00000000e+00 0.00000000e+00 0.00000000e+00 0.00000000e+00 0.00000000e+00 0.00000000e+00 0.00000000e+00 0.00000000e+00 0.00000000e+00 0.00000000e+00 0.00000000e+00 0.00000000e+00 0.00000000e+00 0.00000000e+00 0.00000000e+00 0.00000000e+00 0.00000000e+00 0.00000000e+00 0.00000000e+00 0.00000000e+00 0.00000000e+00 0.00000000e+00 0.00000000e+00 0.00000000e+00 0.00000000e+00 0.00000000e+00 0.00000000e+00 0.00000000e+00 0.00000000e+00 0.00000000e+00 0.00000000e+00 0.00000000e+00 0.00000000e+00 0.00000000e+00 0.00000000e+00
0.00000000e+00 0.00000000e+00 0.00000000e+00 0.00000000e+00 0.00000000e+00 0.00000000e+00 0.00000000e+00 0.00000000e+00 0.00000000e+00 0.00000000e+00 0.00000000e+00 0.00000000e+00 0.00000000e+00 0.00000000e+00 0.00000000e+00 0.00000000e+00 0.00000000e+00 0.00000000e+00 0.00000000e+00 0.00000000e+00 0.00000000e+00 0.00000000e+00 0.00000000e+00 0.00000000e+00 0.00000000e+00 0.00000000e+00 0.00000000e+00 0.00000000e+00 0.00000000e+00 0.00000000e+00 0.00000000e+00 0.00000000e+00 0.00000000e+00 0.00000000e+00 0.00000000e+00 0.00000000e+00
0.00000000e+00 0.00000000e+00 0.00000000e+00 0.00000000e+00 0.00000000e+00 0.00000000e+00 0.00000000e+00 0.00000000e+00 0.00000000e+00 0.00000000e+00 0.00000000e+00 0.00000000e+00 0.00000000e+00 0.00000000e+00 0.00000000e+00 0.00000000e+00 0.00000000e+00 0.00000000e+00 0.00000000e+00 0.00000000e+00 0.00000000e+00 0.00000000e+00 0.00000000e+00 0.00000000e+00 0.00000000e+00 0.00000000e+00 0.00000000e+00 0.00000000e+00 0.00000000e+00 0.00000000e+00 0.00000000e+00 0.00000000e+00 0.00000000e+00 0.00000000e+00 0.00000000e+00 0.00000000e+00
0.00000000e+00 0.00000000e+00 0.00000000e+00 0.00000000e+00 0.00000000e+00 0.00000000e+00 0.00000000e+00 0.00000000e+00 0.00000000e+00 0.00000000e+00 0.00000000e+00 0.00000000e+00 0.00000000e+00 0.00000000e+00 0.00000000e+00 0.00000000e+00 0.00000000e+00 0.00000000e+00 0.00000000e+00 0.00000000e+00 0.00000000e+00 0.00000000e+00 0.00000000e+00 0.00000000e+00 0.00000000e+00 0.00000000e+00 0.00000000e+00 0.00000000e+00 0.00000000e+00 0.00000000e+00 0.00000000e+00 0.00000000e+00 0.00000000e+00 0.00000000e+00 0.00000000e+00 0.00000000e+00
0.00000000e+00 0.00000000e+00 0.00000000e+00 0.00000000e+00 0.00000000e+00 0.00000000e+00 0.00000000e+00 0.00000000e+00 0.00000000e+00 0.00000000e+00 0.00000000e+00 0.00000000e+00 0.00000000e+00 0.00000000e+00 0.00000000e+00 0.00000000e+00 0.00000000e+00 0.00000000e+00 0.00000000e+00 0.00000000e+00 0.00000000e+00 0.00000000e+00 0.00000000e+00 0.00000000e+00 0.00000000e+00 0.00000000e+00 0.00000000e+00 0.00000000e+00 0.00000000e+00 0.00000000e+00 0.00000000e+00 0.00000000e+00 0.00000000e+00 0.00000000e+00 0.00000000e+00 0.00000000e+00
0.00000000e+00 0.00000000e+00 0.00000000e+00 0.00000000e+00 0.00000000e+00 0.00000000e+00 0.00000000e+00 0.00000000e+00 0.00000000e+00 0.00000000e+00 0.00000000e+00 0.00000000e+00 0.00000000e+00 0.00000000e+00 0.00000000e+00 0.00000000e+00 0.00000000e+00 0.00000000e+00 0.00000000e+00 0.00000000e+00 0.00000000e+00 0.00000000e+00 0.00000000e+00 0.00000000e+00 0.00000000e+00 0.00000000e+00 0.00000000e+00 0.00000000e+00 0.00000000e+00 0.00000000e+00 0.00000000e+00 0.00000000e+00 0.00000000e+00 0.00000000e+00 0.00000000e+00 0.00000000e+00
0.00000000e+00 0.00000000e+00 0.00000000e+00 0.00000000e+00 0.00000000e+00 0.00000000e+00 0.00000000e+00 0.00000000e+00 0.00000000e+00 0.00000000e+00 0.00000000e+00 0.00000000e+00 0.00000000e+00 0.00000000e+00 0.00000000e+00 0.00000000e+00 0.00000000e+00 0.00000000e+00 0.00000000e+00 0.00000000e+00 0.00000000e+00 0.00000000e+00 0.00000000e+00 0.00000000e+00 0.00000000e+00 0.00000000e+00 0.00000000e+00 0.00000000e+00 0.00000000e+00 0.00000000e+00 0.00000000e+00 0.00000000e+00 0.00000000e+00 0.00000000e+00 0.00000000e+00 0.00000000e+00
