# Supplementary material for: Molecular mechanism of parental H3/H4 recycling at a replication fork
Source: Nat Commun. 2024 Nov 2;15:9485. doi: 10.1038/s41467-024-53187-4 (PMC11531469; doi:10.1038/s41467-024-53187-4)
Supplement: Supplementary file 9 — Source Data [file 41467_2024_53187_MOESM9_ESM.zip › SourceData/Source Data Figure3/Figure3D.txt]

0.00000000e+00 0.00000000e+00 0.00000000e+00 0.00000000e+00 0.00000000e+00 0.00000000e+00 0.00000000e+00 0.00000000e+00 0.00000000e+00 0.00000000e+00 0.00000000e+00 0.00000000e+00 0.00000000e+00 0.00000000e+00 0.00000000e+00 0.00000000e+00 0.00000000e+00 0.00000000e+00 0.00000000e+00 0.00000000e+00 0.00000000e+00 0.00000000e+00 0.00000000e+00 0.00000000e+00 0.00000000e+00 0.00000000e+00 0.00000000e+00 0.00000000e+00 0.00000000e+00 0.00000000e+00 0.00000000e+00 0.00000000e+00 0.00000000e+00 0.00000000e+00 0.00000000e+00 0.00000000e+00
0.00000000e+00 0.00000000e+00 0.00000000e+00 0.00000000e+00 0.00000000e+00 0.00000000e+00 0.00000000e+00 0.00000000e+00 0.00000000e+00 0.00000000e+00 0.00000000e+00 0.00000000e+00 0.00000000e+00 0.00000000e+00 0.00000000e+00 0.00000000e+00 0.00000000e+00 0.00000000e+00 0.00000000e+00 0.00000000e+00 0.00000000e+00 0.00000000e+00 0.00000000e+00 0.00000000e+00 0.00000000e+00 0.00000000e+00 0.00000000e+00 0.00000000e+00 0.00000000e+00 0.00000000e+00 0.00000000e+00 0.00000000e+00 0.00000000e+00 0.00000000e+00 0.00000000e+00 0.00000000e+00
0.00000000e+00 0.00000000e+00 0.00000000e+00 0.00000000e+00 0.00000000e+00 0.00000000e+00 0.00000000e+00 0.00000000e+00 0.00000000e+00 0.00000000e+00 0.00000000e+00 0.00000000e+00 0.00000000e+00 0.00000000e+00 0.00000000e+00 0.00000000e+00 0.00000000e+00 0.00000000e+00 0.00000000e+00 0.00000000e+00 0.00000000e+00 0.00000000e+00 0.00000000e+00 0.00000000e+00 0.00000000e+00 0.00000000e+00 0.00000000e+00 0.00000000e+00 0.00000000e+00 0.00000000e+00 0.00000000e+00 0.00000000e+00 0.00000000e+00 0.00000000e+00 0.00000000e+00 0.00000000e+00
0.00000000e+00 0.00000000e+00 0.00000000e+00 0.00000000e+00 0.00000000e+00 0.00000000e+00 0.00000000e+00 0.00000000e+00 0.00000000e+00 0.00000000e+00 0.00000000e+00 0.00000000e+00 0.00000000e+00 0.00000000e+00 0.00000000e+00 0.00000000e+00 0.00000000e+00 0.00000000e+00 0.00000000e+00 0.00000000e+00 0.00000000e+00 0.00000000e+00 0.00000000e+00 0.00000000e+00 0.00000000e+00 0.00000000e+00 0.00000000e+00 0.00000000e+00 0.00000000e+00 0.00000000e+00 0.00000000e+00 0.00000000e+00 0.00000000e+00 0.00000000e+00 0.00000000e+00 0.00000000e+00
0.00000000e+00 0.00000000e+00 0.00000000e+00 0.00000000e+00 0.00000000e+00 0.00000000e+00 0.00000000e+00 0.00000000e+00 0.00000000e+00 0.00000000e+00 0.00000000e+00 0.00000000e+00 0.00000000e+00 0.00000000e+00 0.00000000e+00 0.00000000e+00 0.00000000e+00 0.00000000e+00 0.00000000e+00 0.00000000e+00 0.00000000e+00 0.00000000e+00 0.00000000e+00 0.00000000e+00 0.00000000e+00 0.00000000e+00 0.00000000e+00 0.00000000e+00 0.00000000e+00 0.00000000e+00 0.00000000e+00 0.00000000e+00 0.00000000e+00 0.00000000e+00 0.00000000e+00 0.00000000e+00
0.00000000e+00 0.00000000e+00 0.00000000e+00 0.00000000e+00 0.00000000e+00 0.00000000e+00 0.00000000e+00 0.00000000e+00 0.00000000e+00 0.00000000e+00 0.00000000e+00 0.00000000e+00 0.00000000e+00 0.00000000e+00 0.00000000e+00 0.00000000e+00 0.00000000e+00 0.00000000e+00 0.00000000e+00 0.00000000e+00 0.00000000e+00 0.00000000e+00 0.00000000e+00 0.00000000e+00 0.00000000e+00 0.00000000e+00 0.00000000e+00 0.00000000e+00 0.00000000e+00 0.00000000e+00 0.00000000e+00 0.00000000e+00 0.00000000e+00 0.00000000e+00 0.00000000e+00 0.00000000e+00
0.00000000e+00 0.00000000e+00 0.00000000e+00 0.00000000e+00 0.00000000e+00 0.00000000e+00 0.00000000e+00 0.00000000e+00 0.00000000e+00 0.00000000e+00 0.00000000e+00 0.00000000e+00 0.00000000e+00 0.00000000e+00 0.00000000e+00 0.00000000e+00 0.00000000e+00 0.00000000e+00 0.00000000e+00 0.00000000e+00 0.00000000e+00 0.00000000e+00 0.00000000e+00 0.00000000e+00 0.00000000e+00 0.00000000e+00 0.00000000e+00 0.00000000e+00 0.00000000e+00 0.00000000e+00 0.00000000e+00 0.00000000e+00 0.00000000e+00 0.00000000e+00 0.00000000e+00 0.00000000e+00
0.00000000e+00 0.00000000e+00 0.00000000e+00 0.00000000e+00 0.00000000e+00 0.00000000e+00 0.00000000e+00 0.00000000e+00 0.00000000e+00 0.00000000e+00 0.00000000e+00 0.00000000e+00 0.00000000e+00 0.00000000e+00 0.00000000e+00 0.00000000e+00 0.00000000e+00 0.00000000e+00 0.00000000e+00 0.00000000e+00 0.00000000e+00 0.00000000e+00 0.00000000e+00 0.00000000e+00 0.00000000e+00 0.00000000e+00 0.00000000e+00 0.00000000e+00 0.00000000e+00 0.00000000e+00 0.00000000e+00 0.00000000e+00 0.00000000e+00 0.00000000e+00 0.00000000e+00 0.00000000e+00
0.00000000e+00 0.00000000e+00 0.00000000e+00 0.00000000e+00 0.00000000e+00 0.00000000e+00 0.00000000e+00 0.00000000e+00 0.00000000e+00 0.00000000e+00 0.00000000e+00 0.00000000e+00 0.00000000e+00 0.00000000e+00 0.00000000e+00 0.00000000e+00 0.00000000e+00 0.00000000e+00 0.00000000e+00 0.00000000e+00 0.00000000e+00 0.00000000e+00 0.00000000e+00 0.00000000e+00 0.00000000e+00 0.00000000e+00 0.00000000e+00 0.00000000e+00 0.00000000e+00 0.00000000e+00 0.00000000e+00 0.00000000e+00 0.00000000e+00 0.00000000e+00 0.00000000e+00 0.00000000e+00
9.93317868e-07 9.72623746e-07 7.24294279e-07 7.65682523e-07 6.41517790e-07 2.89717711e-07 4.34576567e-07 3.31105956e-07 4.34576567e-07 4.13882445e-07 6.62211912e-07 4.75964812e-07 7.44988401e-07 4.55270689e-07 5.79435423e-07 4.13882445e-07 5.38047178e-07 5.79435423e-07 9.72623746e-07 6.41517790e-07 6.41517790e-07 4.96658934e-07 6.00129545e-07 6.00129545e-07 7.86376645e-07 1.01401199e-06 6.00129545e-07 8.07070768e-07 8.69153134e-07 9.31235501e-07 1.13817672e-06 9.93317868e-07 1.22095321e-06 9.93317868e-07 8.69153134e-07 1.17956497e-06
3.93188323e-06 3.12481246e-06 3.55938903e-06 2.93856536e-06 2.13149459e-06 1.80038864e-06 1.69691802e-06 1.32442382e-06 1.11748260e-06 1.11748260e-06 8.89847257e-07 1.40720031e-06 1.40720031e-06 1.07609436e-06 1.22095321e-06 1.11748260e-06 1.32442382e-06 1.73830627e-06 1.57275329e-06 1.44858856e-06 1.34511795e-06 1.36581207e-06 1.42789444e-06 2.15218871e-06 3.02134185e-06 2.52468291e-06 2.52468291e-06 2.66954177e-06 2.46260055e-06 2.89717711e-06 3.08342422e-06 2.93856536e-06 2.93856536e-06 3.80771849e-06 4.40784804e-06 4.69756575e-06
9.93317868e-06 9.99526105e-06 8.96055493e-06 7.16016630e-06 7.30502515e-06 6.66350736e-06 4.86311873e-06 3.60077727e-06 2.00732986e-06 1.55205917e-06 6.41517790e-07 9.31235501e-07 1.11748260e-06 1.11748260e-06 1.05540023e-06 1.36581207e-06 1.57275329e-06 1.67622390e-06 1.77969451e-06 1.65552978e-06 2.58676528e-06 2.79370650e-06 3.37314193e-06 3.78702437e-06 3.60077727e-06 3.78702437e-06 4.03535384e-06 3.78702437e-06 5.25630705e-06 5.27700117e-06 6.31170729e-06 6.72558973e-06 6.91183683e-06 7.73960172e-06 9.60207272e-06 1.02228964e-05
1.51894857e-05 1.45893562e-05 1.36581207e-05 1.32235441e-05 1.18784262e-05 1.09471907e-05 9.51929623e-06 6.60142500e-06 4.28368331e-06 2.02802398e-06 1.98663574e-06 1.69691802e-06 8.07070768e-07 9.51929623e-07 1.36581207e-06 1.20025909e-06 1.42789444e-06 2.97995360e-06 3.00064773e-06 2.71093001e-06 2.83509475e-06 3.53869490e-06 4.38715392e-06 4.13882445e-06 3.66285964e-06 5.54602476e-06 5.69088362e-06 7.67751935e-06 8.91916669e-06 1.09058024e-05 1.17542614e-05 1.26854969e-05 1.41754737e-05 1.47756033e-05 1.48583798e-05 1.65966860e-05
2.47087820e-05 2.28876992e-05 2.39844877e-05 1.90178983e-05 1.80245805e-05 1.52515681e-05 1.23957792e-05 1.00573434e-05 5.54602476e-06 3.24897719e-06 2.06941222e-06 1.65552978e-06 1.36581207e-06 2.27635345e-06 2.52468291e-06 2.04871810e-06 2.00732986e-06 3.12481246e-06 3.18689483e-06 3.14550658e-06 4.22160094e-06 3.62147139e-06 4.32507155e-06 5.46324827e-06 7.51196638e-06 9.27096677e-06 1.03470611e-05 1.16094026e-05 1.63897448e-05 1.84177688e-05 2.11080047e-05 2.25565933e-05 2.46673937e-05 2.53709939e-05 2.77508179e-05 2.97167595e-05
3.12895128e-05 2.53916880e-05 2.32188052e-05 2.04044045e-05 2.05492634e-05 1.63276625e-05 1.47962974e-05 1.09058024e-05 8.60875486e-06 5.52533064e-06 2.93856536e-06 2.02802398e-06 1.77969451e-06 2.95925948e-06 4.59409514e-06 4.65617751e-06 5.60810713e-06 5.87713072e-06 4.80103636e-06 3.86980086e-06 4.24229506e-06 4.92520110e-06 6.00129545e-06 8.75361371e-06 1.24371675e-05 1.48790739e-05 1.67001567e-05 1.97628867e-05 2.48950291e-05 2.81853945e-05 2.97995360e-05 2.83509475e-05 3.43108547e-05 3.91325852e-05 4.03742325e-05 3.72080318e-05
4.50511041e-05 3.50765372e-05 3.02134185e-05 2.71299943e-05 2.33015817e-05 1.65552978e-05 1.59758624e-05 1.55826741e-05 1.26441087e-05 8.13279004e-06 4.36645979e-06 2.64884765e-06 2.06941222e-06 2.11080047e-06 4.61478926e-06 7.78098997e-06 9.04333142e-06 8.33973127e-06 6.22893080e-06 5.87713072e-06 3.78702437e-06 6.02198957e-06 1.04298376e-05 2.02595457e-05 2.04664869e-05 2.15218871e-05 2.48950291e-05 2.12321694e-05 2.86613593e-05 3.36693369e-05 3.38141958e-05 3.50972313e-05 4.24229506e-05 4.97486699e-05 5.39288826e-05 5.41358238e-05
4.64789986e-05 4.01672913e-05 3.33175368e-05 3.38969722e-05 2.84130298e-05 1.84798512e-05 1.63483566e-05 1.45065797e-05 1.33684030e-05 9.02263730e-06 5.40116591e-06 4.13882445e-06 4.34576567e-06 3.55938903e-06 4.59409514e-06 7.01530744e-06 7.01530744e-06 5.77366011e-06 7.96723707e-06 7.13947218e-06 5.38047178e-06 1.08437201e-05 1.63483566e-05 2.37154641e-05 2.50398879e-05 2.79577592e-05 2.77094297e-05 3.17240894e-05 4.10571385e-05 3.80771849e-05 3.64009610e-05 4.07674208e-05 5.61017654e-05 5.58948242e-05 5.99094839e-05 5.55016359e-05
4.44923628e-05 3.94843853e-05 3.69183141e-05 3.02341126e-05 3.11446540e-05 2.80819239e-05 1.93490043e-05 1.90592866e-05 1.63690507e-05 1.10713554e-05 7.16016630e-06 4.69756575e-06 5.81504835e-06 6.06337782e-06 4.49062453e-06 4.71825987e-06 8.79500196e-06 9.82970807e-06 1.05540023e-05 1.21474498e-05 1.36167324e-05 1.29338264e-05 1.49204621e-05 2.30739463e-05 2.63229235e-05 2.99650890e-05 3.35451722e-05 3.77874672e-05 3.86152321e-05 4.06432561e-05 3.91946675e-05 4.95624228e-05 5.80263188e-05 6.16684843e-05 6.16270961e-05 5.21077998e-05
4.48648570e-05 4.03121501e-05 4.04570090e-05 3.00478655e-05 2.73783237e-05 2.25772874e-05 1.88109571e-05 1.38443678e-05 1.25613322e-05 9.08471967e-06 6.10476606e-06 6.45656614e-06 7.67751935e-06 8.13279004e-06 5.89782484e-06 6.99461332e-06 9.16749616e-06 1.09885789e-05 1.38236737e-05 1.51894857e-05 1.66794625e-05 1.69070979e-05 1.72175097e-05 2.38603230e-05 3.02548067e-05 3.40832193e-05 3.66285964e-05 3.90911969e-05 3.93809146e-05 4.35404332e-05 4.91899286e-05 5.32252824e-05 5.71778598e-05 6.43794143e-05 5.68053656e-05 5.11765643e-05
4.17193505e-05 4.25471153e-05 4.12019974e-05 3.54697255e-05 2.61159823e-05 2.32394993e-05 1.81280511e-05 1.51687916e-05 8.85708432e-06 8.89847257e-06 7.78098997e-06 9.14680203e-06 8.71222547e-06 7.07738981e-06 8.96055493e-06 1.09885789e-05 8.48459012e-06 9.53999036e-06 1.23130027e-05 1.39685325e-05 1.52101799e-05 1.52101799e-05 1.89558160e-05 2.46673937e-05 2.98202302e-05 3.21586660e-05 4.04983972e-05 4.21539270e-05 4.20918447e-05 3.88014792e-05 4.55270689e-05 5.27907059e-05 5.10730937e-05 5.29976471e-05 5.05143524e-05 4.56512337e-05
3.77667731e-05 3.78495496e-05 3.60491610e-05 3.80357967e-05 3.29657367e-05 2.78335944e-05 2.58883469e-05 1.78383334e-05 1.26648028e-05 1.14645437e-05 9.93317868e-06 8.79500196e-06 7.22224866e-06 8.69153134e-06 1.15680143e-05 1.18784262e-05 9.72623746e-06 8.89847257e-06 8.56736661e-06 1.35546501e-05 1.58103094e-05 1.81694393e-05 2.26600639e-05 2.86613593e-05 3.44143253e-05 3.41453017e-05 3.84289850e-05 4.18435152e-05 4.37059862e-05 4.24850330e-05 3.86773145e-05 4.17193505e-05 4.59202573e-05 4.56305396e-05 4.66859398e-05 4.00638207e-05
3.23656072e-05 2.88062182e-05 2.51847468e-05 2.96960654e-05 2.80612298e-05 2.64677824e-05 2.37568523e-05 1.96180279e-05 1.53343446e-05 1.27268852e-05 1.06781671e-05 9.62276685e-06 8.42250776e-06 7.76029584e-06 9.08471967e-06 1.00780375e-05 1.29131323e-05 1.05126141e-05 9.97456692e-06 1.52929563e-05 1.95766396e-05 2.38603230e-05 2.75852650e-05 2.96339831e-05 3.23242190e-05 3.09997951e-05 3.33382309e-05 3.70631729e-05 4.10985268e-05 4.10778327e-05 3.66906787e-05 3.80151026e-05 4.14503269e-05 4.36025156e-05 3.73115024e-05 3.20758895e-05
2.65712530e-05 2.42328172e-05 2.20599343e-05 2.28670051e-05 2.31567228e-05 2.24117344e-05 2.18736872e-05 1.79418040e-05 1.75279215e-05 1.51894857e-05 1.02022023e-05 1.07816377e-05 1.12576025e-05 8.93986081e-06 8.98124906e-06 7.42918989e-06 1.00159552e-05 1.25613322e-05 1.07816377e-05 1.35960383e-05 1.77762510e-05 2.24738168e-05 2.60332058e-05 2.42535113e-05 2.58676528e-05 2.38810171e-05 2.53502998e-05 2.87234417e-05 3.21172777e-05 3.62147139e-05 3.17861718e-05 3.23656072e-05 3.47040430e-05 2.90131594e-05 2.79163709e-05 2.64470882e-05
1.69277920e-05 1.78176393e-05 2.00319103e-05 1.99077456e-05 2.02181574e-05 2.25772874e-05 1.94317808e-05 1.89765101e-05 1.66380743e-05 1.36374266e-05 9.85040219e-06 1.08023318e-05 9.51929623e-06 1.10299672e-05 1.18991203e-05 1.09471907e-05 1.08023318e-05 1.07402494e-05 1.06781671e-05 1.18784262e-05 1.41340855e-05 1.67208508e-05 1.86867924e-05 1.79624981e-05 1.85626277e-05 2.07355105e-05 2.16667460e-05 2.22875697e-05 2.66954177e-05 2.58262646e-05 2.38189347e-05 2.32808875e-05 2.35912994e-05 2.17081342e-05 2.11493929e-05 1.89144277e-05
1.22509204e-05 1.36374266e-05 1.34511795e-05 1.39478384e-05 1.65346037e-05 1.71140391e-05 1.60172506e-05 1.34304853e-05 1.16921791e-05 9.56068448e-06 8.07070768e-06 7.16016630e-06 7.51196638e-06 7.32571928e-06 8.27764890e-06 8.71222547e-06 8.11209592e-06 6.74628385e-06 7.16016630e-06 6.82906034e-06 7.96723707e-06 9.91248456e-06 1.15059320e-05 1.32442382e-05 1.52929563e-05 1.45272738e-05 1.44858856e-05 1.57068388e-05 1.58723918e-05 1.78797216e-05 1.65552978e-05 1.61207212e-05 1.40306149e-05 1.34718736e-05 1.40306149e-05 1.37408972e-05
7.61543699e-06 7.63613111e-06 9.51929623e-06 8.31903714e-06 8.09140180e-06 8.00862531e-06 6.91183683e-06 5.75296599e-06 5.73227186e-06 4.90450697e-06 4.46993041e-06 4.28368331e-06 3.49730666e-06 3.41453017e-06 4.07674208e-06 4.28368331e-06 4.65617751e-06 4.73895399e-06 4.84242461e-06 5.04936583e-06 4.65617751e-06 5.13214232e-06 5.46324827e-06 6.12546019e-06 7.03600156e-06 7.47057813e-06 8.62944898e-06 8.36042539e-06 9.20888440e-06 9.37443738e-06 1.10920495e-05 9.87109631e-06 9.70554333e-06 8.69153134e-06 9.12610791e-06 8.40181363e-06
2.40051818e-06 2.33843581e-06 1.90385925e-06 2.21427108e-06 2.13149459e-06 1.73830627e-06 1.82108276e-06 1.90385925e-06 1.61414154e-06 1.75900039e-06 1.44858856e-06 1.30372970e-06 1.36581207e-06 1.80038864e-06 1.53136505e-06 1.65552978e-06 1.71761215e-06 1.65552978e-06 1.57275329e-06 1.82108276e-06 2.23496520e-06 1.86247100e-06 1.86247100e-06 2.23496520e-06 2.37982406e-06 2.19357696e-06 2.46260055e-06 2.48329467e-06 2.35912994e-06 2.60745940e-06 2.62815353e-06 3.00064773e-06 2.31774169e-06 2.48329467e-06 2.29704757e-06 2.58676528e-06
0.00000000e+00 0.00000000e+00 0.00000000e+00 0.00000000e+00 0.00000000e+00 0.00000000e+00 0.00000000e+00 0.00000000e+00 0.00000000e+00 0.00000000e+00 0.00000000e+00 0.00000000e+00 0.00000000e+00 0.00000000e+00 0.00000000e+00 0.00000000e+00 0.00000000e+00 0.00000000e+00 0.00000000e+00 0.00000000e+00 0.00000000e+00 0.00000000e+00 0.00000000e+00 0.00000000e+00 0.00000000e+00 0.00000000e+00 0.00000000e+00 0.00000000e+00 0.00000000e+00 0.00000000e+00 0.00000000e+00 0.00000000e+00 0.00000000e+00 0.00000000e+00 0.00000000e+00 0.00000000e+00
0.00000000e+00 0.00000000e+00 0.00000000e+00 0.00000000e+00 0.00000000e+00 0.00000000e+00 0.00000000e+00 0.00000000e+00 0.00000000e+00 0.00000000e+00 0.00000000e+00 0.00000000e+00 0.00000000e+00 0.00000000e+00 0.00000000e+00 0.00000000e+00 0.00000000e+00 0.00000000e+00 0.00000000e+00 0.00000000e+00 0.00000000e+00 0.00000000e+00 0.00000000e+00 0.00000000e+00 0.00000000e+00 0.00000000e+00 0.00000000e+00 0.00000000e+00 0.00000000e+00 0.00000000e+00 0.00000000e+00 0.00000000e+00 0.00000000e+00 0.00000000e+00 0.00000000e+00 0.00000000e+00
0.00000000e+00 0.00000000e+00 0.00000000e+00 0.00000000e+00 0.00000000e+00 0.00000000e+00 0.00000000e+00 0.00000000e+00 0.00000000e+00 0.00000000e+00 0.00000000e+00 0.00000000e+00 0.00000000e+00 0.00000000e+00 0.00000000e+00 0.00000000e+00 0.00000000e+00 0.00000000e+00 0.00000000e+00 0.00000000e+00 0.00000000e+00 0.00000000e+00 0.00000000e+00 0.00000000e+00 0.00000000e+00 0.00000000e+00 0.00000000e+00 0.00000000e+00 0.00000000e+00 0.00000000e+00 0.00000000e+00 0.00000000e+00 0.00000000e+00 0.00000000e+00 0.00000000e+00 0.00000000e+00
0.00000000e+00 0.00000000e+00 0.00000000e+00 0.00000000e+00 0.00000000e+00 0.00000000e+00 0.00000000e+00 0.00000000e+00 0.00000000e+00 0.00000000e+00 0.00000000e+00 0.00000000e+00 0.00000000e+00 0.00000000e+00 0.00000000e+00 0.00000000e+00 0.00000000e+00 0.00000000e+00 0.00000000e+00 0.00000000e+00 0.00000000e+00 0.00000000e+00 0.00000000e+00 0.00000000e+00 0.00000000e+00 0.00000000e+00 0.00000000e+00 0.00000000e+00 0.00000000e+00 0.00000000e+00 0.00000000e+00 0.00000000e+00 0.00000000e+00 0.00000000e+00 0.00000000e+00 0.00000000e+00
0.00000000e+00 0.00000000e+00 0.00000000e+00 0.00000000e+00 0.00000000e+00 0.00000000e+00 0.00000000e+00 0.00000000e+00 0.00000000e+00 0.00000000e+00 0.00000000e+00 0.00000000e+00 0.00000000e+00 0.00000000e+00 0.00000000e+00 0.00000000e+00 0.00000000e+00 0.00000000e+00 0.00000000e+00 0.00000000e+00 0.00000000e+00 0.00000000e+00 0.00000000e+00 0.00000000e+00 0.00000000e+00 0.00000000e+00 0.00000000e+00 0.00000000e+00 0.00000000e+00 0.00000000e+00 0.00000000e+00 0.00000000e+00 0.00000000e+00 0.00000000e+00 0.00000000e+00 0.00000000e+00
0.00000000e+00 0.00000000e+00 0.00000000e+00 0.00000000e+00 0.00000000e+00 0.00000000e+00 0.00000000e+00 0.00000000e+00 0.00000000e+00 0.00000000e+00 0.00000000e+00 0.00000000e+00 0.00000000e+00 0.00000000e+00 0.00000000e+00 0.00000000e+00 0.00000000e+00 0.00000000e+00 0.00000000e+00 0.00000000e+00 0.00000000e+00 0.00000000e+00 0.00000000e+00 0.00000000e+00 0.00000000e+00 0.00000000e+00 0.00000000e+00 0.00000000e+00 0.00000000e+00 0.00000000e+00 0.00000000e+00 0.00000000e+00 0.00000000e+00 0.00000000e+00 0.00000000e+00 0.00000000e+00
0.00000000e+00 0.00000000e+00 0.00000000e+00 0.00000000e+00 0.00000000e+00 0.00000000e+00 0.00000000e+00 0.00000000e+00 0.00000000e+00 0.00000000e+00 0.00000000e+00 0.00000000e+00 0.00000000e+00 0.00000000e+00 0.00000000e+00 0.00000000e+00 0.00000000e+00 0.00000000e+00 0.00000000e+00 0.00000000e+00 0.00000000e+00 0.00000000e+00 0.00000000e+00 0.00000000e+00 0.00000000e+00 0.00000000e+00 0.00000000e+00 0.00000000e+00 0.00000000e+00 0.00000000e+00 0.00000000e+00 0.00000000e+00 0.00000000e+00 0.00000000e+00 0.00000000e+00 0.00000000e+00
0.00000000e+00 0.00000000e+00 0.00000000e+00 0.00000000e+00 0.00000000e+00 0.00000000e+00 0.00000000e+00 0.00000000e+00 0.00000000e+00 0.00000000e+00 0.00000000e+00 0.00000000e+00 0.00000000e+00 0.00000000e+00 0.00000000e+00 0.00000000e+00 0.00000000e+00 0.00000000e+00 0.00000000e+00 0.00000000e+00 0.00000000e+00 0.00000000e+00 0.00000000e+00 0.00000000e+00 0.00000000e+00 0.00000000e+00 0.00000000e+00 0.00000000e+00 0.00000000e+00 0.00000000e+00 0.00000000e+00 0.00000000e+00 0.00000000e+00 0.00000000e+00 0.00000000e+00 0.00000000e+00
0.00000000e+00 0.00000000e+00 0.00000000e+00 0.00000000e+00 0.00000000e+00 0.00000000e+00 0.00000000e+00 0.00000000e+00 0.00000000e+00 0.00000000e+00 0.00000000e+00 0.00000000e+00 0.00000000e+00 0.00000000e+00 0.00000000e+00 0.00000000e+00 0.00000000e+00 0.00000000e+00 0.00000000e+00 0.00000000e+00 0.00000000e+00 0.00000000e+00 0.00000000e+00 0.00000000e+00 0.00000000e+00 0.00000000e+00 0.00000000e+00 0.00000000e+00 0.00000000e+00 0.00000000e+00 0.00000000e+00 0.00000000e+00 0.00000000e+00 0.00000000e+00 0.00000000e+00 0.00000000e+00
