# Supplementary material for: Molecular mechanism of parental H3/H4 recycling at a replication fork
Source: Nat Commun. 2024 Nov 2;15:9485. doi: 10.1038/s41467-024-53187-4 (PMC11531469; doi:10.1038/s41467-024-53187-4)
Supplement: Supplementary file 9 — Source Data [file 41467_2024_53187_MOESM9_ESM.zip › SourceData/Source Data Supplementary Figure1/FigureS1C.txt]

0.966
0.759
0.695
0.655
0.813
0.773
0.542
0.744
0.704
0.685
0.764
0.695
0.68
0.7
0.606
0.798
0.714
0.67
0.759
0.759
0.719
0.877
0.695
0.685
0.754
0.685
0.764
0.818
0.778
0.552
0.606
0.655
0.739
0.69
0.724
0.675
0.66
0.719
0.714
0.68
0.719
0.704
0.695
0.729
0.778
0.601
0.818
0.675
0.734
0.67
0.64
0.793
0.709
0.778
0.709
0.729
0.709
0.65
0.665
0.739
0.857
0.557
0.744
0.833
0.709
0.655
0.675
0.729
0.576
0.823
0.7
0.665
0.64
0.714
0.729
0.783
0.734
0.764
0.852
0.606
0.695
0.719
0.754
0.655
0.621
0.675
0.739
0.69
0.754
0.808
0.764
0.783
0.64
0.793
0.744
0.631
0.7
0.842
0.655
0.744
0.67
0.571
0.724
0.675
0.675
0.631
0.808
0.665
0.754
0.773
0.754
0.616
0.778
0.872
0.724
0.729
0.611
0.798
0.64
0.768
0.783
0.7
0.734
0.764
0.842
0.788
0.768
0.739
0.571
0.714
0.65
0.709
0.68
0.729
0.719
0.724
0.65
0.611
0.498
0.67
0.719
0.714
0.621
0.68
0.67
0.773
0.729
0.734
0.808
0.635
0.759
0.635
0.744
0.926
0.66
0.729
0.857
0.512
0.788
0.709
0.714
0.709
0.778
0.631
0.768
0.709
0.828
0.764
0.64
0.788
0.714
0.724
0.709
0.768
0.611
0.685
0.7
0.665
0.616
0.67
0.685
0.65
0.724
0.601
0.591
0.739
0.803
0.798
0.507
0.788
0.591
0.581
0.808
0.591
0.852
0.704
0.606
0.714
0.709
0.714
0.729
0.749
0.764
0.754
0.64
0.542
0.778
0.759
0.739
0.709
0.631
0.695
0.768
0.626
0.773
0.675
0.739
0.645
0.68
0.714
0.808
0.36
0.704
0.729
0.798
0.67
0.754
0.675
0.7
0.783
0.67
0.631
0.768
0.828
0.695
0.68
0.724
0.621
0.764
0.69
0.384
0.719
0.65
0.803
0.675
0.591
0.473
0.749
0.773
0.803
0.635
0.685
0.768
0.685
0.65
0.739
0.709
0.704
0.833
0.729
0.591
0.493
0.685
0.739
0.695
0.719
0.527
0.729
0.833
0.68
0.788
0.635
0.754
0.576
0.567
0.709
0.695
0.7
0.759
0.512
0.463
0.591
0.67
0.704
0.759
0.64
0.665
0.606
0.798
0.818
0.803
0.685
0.783
0.739
0.842
0.768
0.709
0.527
0.67
0.7
0.719
0.685
0.847
0.414
0.704
0.527
0.709
0.793
0.828
0.734
0.645
0.665
0.695
0.764
0.709
0.685
0.586
0.788
0.744
0.842
0.665
0.631
0.744
0.704
0.67
0.591
0.626
0.522
0.665
0.768
0.626
0.7
0.709
0.665
0.626
0.7
0.522
0.764
0.69
0.69
0.749
0.739
0.793
0.67
0.709
0.611
0.665
0.655
0.611
0.64
0.764
0.65
0.645
0.704
0.788
0.557
0.847
0.512
0.783
0.828
0.823
0.665
0.734
0.631
0.68
0.734
0.695
0.695
0.69
0.685
0.601
0.7
0.749
0.754
0.788
0.734
0.675
0.655
0.709
0.759
0.739
0.739
0.704
0.759
0.759
0.808
0.685
0.704
0.665
0.833
0.695
0.739
0.773
0.773
0.547
0.749
0.645
0.65
0.606
0.778
0.729
0.778
0.729
0.734
0.818
0.813
0.68
0.621
0.749
0.783
0.798
0.739
0.778
0.576
0.714
0.788
0.64
0.704
0.7
0.498
0.517
0.729
0.724
0.818
0.685
0.704
0.557
0.685
0.714
0.478
0.69
0.616
0.69
0.616
0.714
0.719
0.754
0.616
0.695
0.759
0.517
0.493
0.788
0.626
0.493
0.517
0.665
0.537
0.562
0.857
0.458
0.547
0.488
0.7
0.719
0.645
0.522
0.695
0.65
0.714
0.69
0.7
0.64
0.754
0.798
0.724
0.719
0.768
0.67
0.734
0.562
0.759
0.67
0.783
0.783
0.818
0.768
0.734
0.759
0.488
0.606
0.833
0.695
0.695
0.66
0.601
0.719
0.729
0.798
0.773
0.773
0.7
0.7
0.852
0.66
0.739
0.645
0.64
0.739
0.66
0.685
0.764
0.734
0.842
0.773
0.685
0.67
0.808
0.468
0.759
0.68
0.69
0.65
0.749
0.305
0.631
0.783
0.892
0.768
0.626
0.852
0.67
0.798
0.621
0.576
0.744
0.783
0.695
0.778
0.759
0.764
0.576
0.773
0.724
0.793
0.626
0.759
0.709
0.66
0.724
0.803
0.626
0.655
0.724
0.744
0.724
0.685
0.783
0.69
0.714
0.857
0.744
0.645
0.675
0.724
0.542
0.67
0.749
0.754
0.65
0.591
0.635
0.586
0.788
0.69
0.7
0.813
0.65
0.581
0.778
0.744
0.788
0.655
0.724
0.818
0.719
0.778
0.64
0.773
0.764
0.576
0.631
0.744
0.675
0.665
0.862
0.675
0.704
0.744
0.685
0.67
0.768
0.729
0.621
0.724
0.35
0.788
0.744
0.749
0.714
0.65
0.744
0.749
0.433
0.631
0.581
0.631
0.586
0.768
0.724
0.695
0.68
0.68
0.626
0.714
0.714
0.591
0.695
0.906
0.468
0.798
0.764
0.798
0.7
0.759
0.517
0.522
0.68
0.724
0.517
0.631
0.655
0.739
0.724
0.626
0.709
0.68
0.729
0.759
0.685
0.734
0.586
0.631
0.586
0.808
0.734
0.502
0.443
0.724
0.739
0.739
0.65
0.655
0.576
0.704
0.695
0.635
0.852
0.192
0.64
0.793
0.567
0.424
0.586
0.764
0.562
0.522
0.64
0.493
0.404
0.512
0.675
0.571
0.783
0.867
0.552
0.773
0.788
0.502
0.744
0.626
0.635
0.448
0.507
0.355
0.783
0.507
0.394
0.488
0.665
0.833
0.581
0.818
0.325
0.759
0.778
0.631
0.611
0.68
0.611
0.517
0.399
0.714
0.571
0.768
0.626
0.744
0.365
0.502
0.291
0.596
0.66
0.542
0.724
0.823
0.729
0.695
0.621
0.522
0.138
0.803
0.232
0.433
0.586
0.32
0.586
0.655
0.803
0.768
0.754
0.384
0.325
0.798
0.709
0.468
0.621
0.404
0.601
0.33
0.64
0.626
0.66
0.685
0.764
0.596
0.793
0.7
0.665
0.724
0.749
0.645
0.788
0.714
0.823
0.571
0.744
0.749
0.788
0.645
0.749
0.704
0.719
0.606
0.567
0.591
0.764
0.69
0.586
0.631
0.512
0.7
0.631
0.793
0.793
0.729
0.754
0.675
0.719
0.67
0.616
0.709
0.749
0.739
0.828
0.803
0.7
0.507
0.749
0.714
0.764
0.69
0.66
0.788
0.813
0.837
0.567
0.788
0.68
0.734
0.532
0.872
0.759
0.744
0.739
0.724
0.788
0.724
0.749
0.596
0.729
0.631
0.709
0.744
0.808
0.719
0.803
0.635
0.68
0.7
0.532
0.744
0.813
0.685
0.645
0.586
0.7
0.606
0.764
0.675
0.788
0.685
0.754
0.68
0.522
0.616
0.734
0.7
0.685
0.729
0.724
0.66
0.67
0.719
0.729
0.793
0.773
0.833
0.734
0.818
0.522
0.754
0.818
0.734
0.759
0.724
0.655
0.69
0.749
0.675
0.729
0.729
0.635
0.749
0.685
0.65
0.68
0.739
0.626
0.803
0.616
0.645
0.68
0.675
0.567
0.729
0.724
0.808
0.404
0.488
0.64
0.759
0.724
0.611
0.783
0.384
0.433
0.68
0.724
0.64
0.724
0.616
0.695
0.754
0.655
0.709
0.709
0.773
0.749
0.759
0.734
0.567
0.719
0.0
0.803
0.724
0.798
0.611
0.567
0.872
0.754
0.69
0.759
0.714
0.635
0.67
0.695
0.754
0.798
0.695
0.7
0.724
0.724
0.419
0.749
0.729
0.468
0.645
0.67
0.66
0.64
0.823
0.808
0.803
0.655
0.616
0.547
0.611
0.724
0.591
0.714
0.562
0.586
0.512
0.498
0.759
0.576
0.498
0.502
0.768
0.68
0.778
0.576
0.655
0.665
0.66
0.69
0.842
0.729
0.586
0.704
0.709
0.581
0.749
0.754
0.7
0.596
0.695
0.7
0.69
0.695
0.793
0.709
0.66
0.818
0.631
0.616
0.719
0.759
0.69
0.704
0.739
0.65
0.709
0.842
0.719
0.759
0.719
0.655
0.724
0.502
0.803
0.709
0.813
0.754
0.581
0.611
0.783
0.685
0.655
0.749
0.734
0.818
0.596
0.631
0.749
0.744
0.739
0.837
0.783
0.586
0.808
0.7
0.685
0.0
0.695
0.552
0.714
0.773
0.764
0.557
0.621
0.798
0.882
0.68
0.759
0.67
0.714
0.808
0.606
0.793
0.857
0.67
0.714
0.685
0.709
0.788
0.709
0.773
0.803
0.744
0.803
0.621
0.778
0.665
0.709
0.665
0.606
0.571
0.67
0.596
0.562
0.823
0.734
0.773
0.69
0.66
0.621
0.626
0.768
0.69
0.759
0.764
0.744
0.719
0.675
0.847
0.704
0.798
0.7
0.739
0.532
0.596
0.714
0.714
0.739
0.823
0.754
0.759
0.606
0.645
0.404
0.729
0.586
0.793
0.65
0.675
0.596
0.611
0.724
0.68
0.685
0.453
0.483
0.374
0.803
0.724
0.764
0.616
0.576
0.793
0.739
0.3
0.438
0.621
0.586
0.68
0.768
0.69
0.744
0.635
0.685
0.7
0.768
0.754
0.739
0.759
0.67
0.729
0.744
0.7
0.818
0.842
0.325
0.68
0.798
0.67
0.764
0.616
0.803
0.685
0.749
0.69
0.837
0.68
0.764
0.734
0.65
0.635
0.734
0.626
0.645
0.562
0.67
0.64
0.616
0.665
0.764
0.65
0.778
0.754
0.749
0.35
0.744
0.729
0.793
0.714
0.542
0.749
0.798
0.744
0.729
0.744
0.635
0.833
0.35
0.759
0.857
0.798
0.586
0.734
0.734
0.645
0.768
0.635
0.837
0.734
0.7
0.631
0.522
0.724
0.729
0.626
0.823
0.818
0.783
0.764
0.793
0.655
0.729
0.759
0.724
0.852
0.433
0.768
0.704
0.685
0.719
0.025
0.729
0.685
0.714
0.709
0.67
0.778
0.724
0.315
0.665
0.852
0.507
0.355
0.581
0.695
0.576
0.867
0.507
0.714
0.601
0.744
0.65
0.596
0.562
0.606
0.562
0.69
0.567
0.384
0.818
0.557
0.547
0.734
0.759
0.547
0.532
0.665
0.749
0.655
0.527
0.483
0.857
0.399
0.65
0.729
0.675
0.547
0.709
0.695
0.724
0.798
0.68
0.714
0.685
0.498
0.483
0.7
0.596
0.793
0.7
0.606
0.7
0.645
0.616
0.68
0.709
0.429
0.675
0.537
0.64
0.773
0.522
0.394
0.635
0.734
0.616
0.596
0.576
0.562
0.483
0.645
0.64
0.596
0.714
0.655
0.606
0.828
0.532
0.714
0.621
0.665
0.601
0.798
0.65
0.675
0.754
0.596
0.532
0.581
0.621
0.69
0.567
0.803
0.631
0.695
0.695
0.847
0.468
0.704
0.547
0.695
0.567
0.739
0.808
0.65
0.645
0.635
0.759
0.66
0.744
0.734
0.645
0.66
0.798
0.67
0.724
0.754
0.729
0.7
0.744
0.68
0.798
0.759
0.778
0.749
0.631
0.754
0.749
0.783
0.773
0.606
0.493
0.557
0.65
0.739
0.704
0.778
0.749
0.754
0.64
0.65
0.724
0.704
0.724
0.729
0.655
0.729
0.675
0.759
0.685
0.562
0.695
0.724
0.601
0.69
0.788
0.473
0.818
0.764
0.739
0.793
0.773
0.783
0.714
0.7
0.67
0.7
0.857
0.773
0.813
0.704
0.768
0.714
0.596
0.744
0.675
0.749
0.764
0.719
0.778
0.833
0.0
0.631
0.645
0.798
0.734
0.65
0.69
0.808
0.852
0.562
0.695
0.567
0.665
0.527
0.478
0.507
0.7
0.709
0.773
0.709
0.645
0.818
0.773
0.611
0.631
0.69
0.823
0.754
0.739
0.704
0.744
0.7
0.66
0.621
0.65
0.734
0.7
0.675
0.69
0.749
0.768
0.749
0.778
0.611
0.685
0.773
0.813
0.749
0.768
0.764
0.739
0.66
0.655
0.759
0.724
0.665
0.621
0.837
0.744
0.798
0.773
0.754
0.793
0.621
0.744
0.749
0.704
0.65
0.591
0.783
0.645
0.67
0.685
0.734
0.793
0.64
0.734
0.65
0.7
0.714
0.803
0.675
0.749
0.586
0.0
0.591
0.793
0.65
0.507
0.793
0.759
0.739
0.591
0.793
0.749
0.749
0.7
0.675
0.828
0.675
0.798
0.709
0.547
0.897
0.67
0.68
0.764
0.616
0.754
0.665
0.645
0.798
0.788
0.739
0.729
0.724
0.724
0.719
0.739
0.803
0.67
0.764
0.626
0.778
0.798
0.714
0.729
0.69
0.778
0.64
0.448
0.453
0.36
0.808
0.68
0.695
0.749
0.739
0.754
0.768
0.645
0.695
0.212
0.793
0.803
0.808
0.833
0.773
0.276
0.813
0.754
0.581
0.68
0.576
0.724
0.665
0.236
0.69
0.128
0.872
0.675
0.719
0.793
0.768
0.842
0.714
0.704
0.768
0.818
0.0
0.665
0.493
0.759
0.768
0.729
0.429
0.798
0.675
0.754
0.621
0.537
0.842
0.764
0.773
0.601
0.69
0.419
0.448
0.709
0.685
0.655
0.631
0.67
0.778
0.478
0.522
0.828
0.773
0.847
0.69
0.557
0.744
0.596
0.512
0.547
0.631
0.606
0.502
0.709
0.0
0.601
0.498
0.552
0.0
0.665
0.68
0.552
0.862
0.645
0.537
0.562
0.724
0.626
0.69
0.631
0.527
0.754
0.0
0.739
0.734
0.719
0.0
0.847
0.724
0.724
0.823
0.631
0.596
0.709
0.571
0.635
0.783
0.685
0.754
0.34
0.635
0.729
0.458
0.739
0.734
0.65
0.709
0.685
0.837
0.729
0.768
0.704
0.724
0.739
0.768
0.837
0.823
0.704
0.542
0.734
0.729
0.675
0.571
0.768
0.729
0.778
0.764
0.724
0.808
0.793
0.596
0.635
0.483
0.695
0.675
0.685
0.571
0.512
0.754
0.69
0.468
0.744
0.759
0.798
0.734
0.621
0.729
0.719
0.744
0.719
0.631
0.68
0.695
0.64
0.581
0.621
0.813
0.783
0.818
0.567
0.768
0.724
0.64
0.759
0.596
0.729
0.857
0.778
0.69
0.768
0.803
0.675
0.591
0.749
0.685
0.655
0.803
0.714
0.69
0.591
0.788
0.498
0.567
0.69
0.724
0.621
0.798
0.64
0.68
0.557
0.759
0.704
0.611
0.709
0.719
0.778
0.739
0.655
0.729
0.675
0.759
0.68
0.793
0.562
0.739
0.803
0.818
0.655
0.744
0.626
0.7
0.724
0.778
0.704
0.685
0.724
0.704
0.749
0.847
0.596
0.473
0.857
0.675
0.64
0.813
0.734
0.685
0.65
0.542
0.616
0.69
0.576
0.764
0.616
0.729
0.621
0.626
0.645
0.778
0.803
0.695
0.773
0.704
0.704
0.631
0.754
0.803
0.631
0.537
0.695
0.66
0.729
0.67
0.862
0.64
0.768
0.665
0.768
0.512
0.768
0.7
0.714
0.783
0.759
0.635
0.734
0.729
0.502
0.729
0.67
0.847
0.833
0.759
0.581
0.744
0.803
0.586
0.813
0.719
0.739
0.557
0.532
0.704
0.749
0.601
0.773
0.552
0.714
0.759
0.719
0.596
0.778
0.65
0.424
0.719
0.547
0.783
0.502
0.808
0.714
0.601
0.631
0.335
0.537
0.631
0.621
0.734
0.788
0.768
0.576
0.709
0.749
0.69
0.552
0.665
0.547
0.645
0.567
0.562
0.616
0.596
0.68
0.64
0.645
0.626
0.576
0.719
0.773
0.719
0.793
0.798
0.473
0.749
0.754
0.719
0.847
0.586
0.778
0.552
0.655
0.315
0.616
0.788
0.719
0.798
0.709
0.749
0.719
0.754
0.744
0.611
0.714
0.754
0.517
0.64
0.64
0.542
0.788
0.788
0.783
0.768
0.645
0.394
0.759
0.522
0.828
0.567
0.759
0.759
0.739
0.719
0.463
0.631
0.675
0.384
0.616
0.655
0.729
0.68
0.586
0.665
0.581
0.557
0.768
0.576
0.823
0.645
0.483
0.601
0.709
0.571
0.7
0.788
0.744
0.744
0.675
0.719
0.749
0.67
0.0
0.69
0.719
0.764
0.852
0.724
0.749
0.68
0.773
0.709
0.685
0.754
0.788
0.7
0.768
0.512
0.66
0.704
0.488
0.719
0.64
0.773
0.591
0.7
0.621
0.0
0.813
0.68
0.714
0.69
0.645
0.596
0.562
0.744
0.719
0.66
0.0
0.719
0.759
0.709
0.704
0.778
0.695
0.665
0.591
0.749
0.66
0.621
0.685
0.714
0.778
0.729
0.68
0.744
0.759
0.66
0.798
0.764
0.532
0.719
0.601
0.665
0.645
0.818
0.64
0.778
0.749
0.493
0.768
0.695
0.788
0.803
0.704
0.803
0.64
0.744
0.714
0.621
0.764
0.68
0.621
0.645
0.626
0.69
0.69
0.675
0.675
0.655
0.67
0.793
0.68
0.818
0.773
0.759
0.729
0.621
0.764
0.704
0.847
0.749
0.734
0.69
0.862
0.507
0.65
0.862
0.576
0.635
0.739
0.759
0.695
0.724
0.764
0.557
0.379
0.621
0.65
0.783
0.685
0.596
0.734
0.719
0.601
0.66
0.507
0.768
0.665
0.631
0.778
0.695
0.655
0.68
0.714
0.823
0.631
0.0
0.547
0.576
0.788
0.69
0.7
0.833
0.69
0.532
0.803
0.527
0.823
0.778
0.734
0.685
0.793
0.68
0.754
0.798
0.749
0.64
0.611
0.645
0.0
0.424
0.704
0.744
0.433
0.611
0.227
0.685
0.665
0.783
0.571
0.744
0.675
0.69
0.754
0.709
0.404
0.7
0.335
0.719
0.892
0.409
0.719
0.719
0.754
0.847
0.754
0.621
0.665
0.709
0.32
0.685
0.778
0.0
0.345
0.68
0.581
0.379
0.596
0.384
0.695
0.443
0.443
0.754
0.419
0.709
0.394
0.68
0.626
0.709
0.379
0.744
0.374
0.744
0.695
0.424
0.0
0.69
0.764
0.557
0.798
0.719
0.246
0.685
0.749
0.768
0.631
0.616
0.246
0.443
0.685
0.719
0.764
0.719
0.424
0.567
0.808
0.365
0.68
0.67
0.813
0.379
0.438
0.33
0.729
0.813
0.709
0.665
0.69
0.0
0.739
0.586
0.36
0.409
0.601
0.764
0.788
0.67
0.759
0.714
0.7
0.369
0.724
0.754
0.616
0.798
0.36
0.621
0.645
0.202
0.704
0.0
0.68
0.502
0.325
0.433
0.778
0.557
0.719
0.631
0.675
0.749
0.655
0.167
0.227
0.828
0.867
0.739
0.581
0.764
0.857
0.591
0.527
0.404
0.453
0.384
0.0
0.685
0.532
0.783
0.31
0.709
0.281
0.379
0.783
0.675
0.739
0.0
0.685
0.729
0.498
0.749
0.606
0.739
0.729
0.704
0.542
0.527
0.788
0.64
0.493
0.68
0.783
0.458
0.31
0.744
0.665
0.0
0.586
0.0
0.823
0.0
0.7
0.847
0.7
0.675
0.182
0.69
0.138
0.828
0.739
0.251
0.0
0.842
0.645
0.783
0.685
0.601
0.645
0.764
0.793
0.7
0.798
0.0
0.0
0.695
0.685
0.69
0.739
0.749
0.744
0.0
0.818
0.655
0.0
0.764
0.734
0.291
0.759
0.66
0.0
0.778
0.567
0.778
0.305
0.764
0.744
0.399
0.704
0.374
0.704
0.665
0.35
0.768
0.803
0.828
0.773
0.576
0.35
0.754
0.828
0.562
0.768
0.409
0.463
0.675
0.754
0.764
0.631
0.754
0.67
0.714
0.67
0.527
0.601
0.433
0.429
0.433
0.68
0.163
0.749
0.675
0.773
0.788
0.32
0.616
0.438
0.759
0.645
0.739
0.404
0.429
0.744
0.783
0.709
0.749
0.813
0.759
0.0
0.739
0.0
0.764
0.768
0.788
0.626
0.749
0.66
0.571
0.788
0.631
0.606
0.635
0.601
0.645
0.704
0.714
0.773
0.68
0.64
0.675
0.704
0.793
0.419
0.734
0.798
0.749
0.704
0.67
0.749
0.719
0.586
0.384
0.911
0.719
0.764
0.675
0.365
0.606
0.764
0.498
0.419
0.512
0.695
0.631
0.749
0.276
0.655
0.0
0.419
0.813
0.33
0.833
0.404
0.704
0.35
0.773
0.719
0.379
0.793
0.719
0.325
0.739
0.374
0.808
0.754
0.759
0.0
0.69
0.739
0.562
0.389
0.729
0.714
0.64
0.601
0.842
0.704
0.419
0.429
0.759
0.724
0.611
0.394
0.424
0.7
0.685
0.739
0.631
0.793
0.414
0.7
0.66
0.714
0.635
0.778
0.665
0.567
0.631
0.69
0.571
0.631
0.547
0.685
0.0
0.773
0.586
0.611
0.532
0.793
0.754
0.783
0.7
0.635
0.655
0.606
0.704
0.522
0.793
0.532
0.685
0.675
0.562
0.507
0.493
0.586
0.478
0.645
0.567
0.537
0.842
0.719
0.567
0.552
0.793
0.709
0.665
0.695
0.645
0.734
0.7
0.734
0.734
0.773
0.788
0.788
0.66
0.744
0.837
0.729
0.7
0.64
0.857
0.808
0.704
0.724
0.788
0.596
0.793
0.68
0.714
0.586
0.813
0.744
0.734
0.788
0.764
0.734
0.557
0.67
0.882
0.778
0.547
0.7
0.626
0.768
0.571
0.655
0.739
0.734
0.739
0.798
0.823
0.601
0.734
0.601
0.867
0.719
0.67
0.7
0.749
0.709
0.621
0.778
0.685
0.601
0.616
0.0
0.842
0.729
0.685
0.739
0.773
0.665
0.823
0.665
0.0
0.675
0.576
0.744
0.768
0.66
0.724
0.724
0.828
0.581
0.616
0.709
0.798
0.675
0.764
0.724
0.749
0.685
0.635
0.773
0.793
0.734
0.596
0.65
0.611
0.7
0.768
0.754
0.788
0.601
0.788
0.675
0.808
0.857
0.719
0.793
0.695
0.571
0.685
0.813
0.709
0.65
0.788
0.704
0.798
0.724
0.67
0.808
0.66
0.695
0.68
0.611
0.818
0.695
0.749
0.645
0.818
0.675
0.808
0.611
0.7
0.631
0.754
0.764
0.704
0.635
0.7
0.719
0.69
0.67
0.768
0.626
0.65
0.65
0.739
0.764
0.709
0.867
0.754
0.562
0.581
0.616
0.65
0.635
0.778
0.67
0.645
0.601
0.69
0.616
0.754
0.768
0.685
0.64
0.768
0.7
0.754
0.631
0.759
0.67
0.778
0.744
0.734
0.709
0.66
0.645
0.739
0.759
0.837
0.773
0.675
0.833
0.704
0.66
0.847
0.65
0.66
0.783
0.621
0.704
0.818
0.764
0.778
0.734
0.749
0.704
0.621
0.739
0.7
0.621
0.714
0.7
0.645
0.704
0.764
0.729
0.685
0.724
0.749
0.714
0.798
0.67
0.808
0.576
0.768
0.788
0.729
0.754
0.591
0.645
0.818
0.576
0.601
0.448
0.507
0.586
0.744
0.773
0.631
0.734
0.67
0.68
0.567
0.744
0.773
0.0
0.64
0.69
0.749
0.759
0.778
0.709
0.714
0.764
0.517
0.635
0.719
0.719
0.68
0.857
0.749
0.67
0.768
0.759
0.813
0.759
0.788
0.798
0.66
0.754
0.818
0.685
0.744
0.754
0.734
0.685
0.69
0.69
0.635
0.685
0.734
0.616
0.67
0.665
0.704
0.778
0.695
0.734
0.714
0.675
0.724
0.709
0.798
0.724
0.611
0.719
0.591
0.704
0.754
0.744
0.754
0.739
0.66
0.798
0.611
0.759
0.714
0.798
0.719
0.7
0.764
0.591
0.64
0.68
0.803
0.778
0.581
0.695
0.734
0.714
0.847
0.586
0.685
0.714
0.778
0.778
0.709
0.714
0.69
0.7
0.739
0.645
0.793
0.616
0.724
0.808
0.793
0.813
0.793
0.695
0.7
0.778
0.65
0.709
0.803
0.842
0.66
0.759
0.783
0.714
0.724
0.7
0.729
0.68
0.69
0.734
0.749
0.719
0.818
0.601
0.67
0.818
0.631
0.665
0.7
0.635
0.65
0.749
0.64
0.729
0.665
0.66
0.714
0.759
0.768
0.69
0.635
0.788
0.749
0.818
0.754
0.719
0.818
0.813
0.828
0.764
0.768
0.729
0.69
0.704
0.768
0.724
0.704
0.719
0.749
0.764
0.724
0.65
0.65
0.714
0.69
0.611
0.773
0.729
0.69
0.616
0.749
0.581
0.69
0.69
0.655
0.483
0.586
0.857
0.675
0.818
0.808
0.759
0.837
0.754
0.65
0.744
0.788
0.709
0.616
0.793
0.601
0.833
0.768
0.798
0.66
0.719
0.798
0.704
0.621
0.818
0.552
0.562
0.635
0.823
0.783
0.591
0.68
0.685
0.675
0.729
0.291
0.773
0.818
0.773
0.256
0.837
0.271
0.739
0.744
0.537
0.778
0.512
0.783
0.488
0.788
0.488
0.626
0.754
0.739
0.571
0.823
0.586
0.7
0.759
0.768
0.64
0.773
0.606
0.749
0.744
0.724
0.65
0.69
0.739
0.67
0.719
0.562
0.542
0.547
0.478
0.754
0.768
0.724
0.823
0.567
0.714
0.586
0.695
0.69
0.749
0.67
0.714
0.847
0.695
0.798
0.744
0.709
0.68
0.729
0.665
0.567
0.744
0.768
0.665
0.813
0.833
0.704
0.719
0.734
0.68
0.749
0.567
0.695
0.67
0.773
0.69
0.714
0.611
0.724
0.557
0.695
0.714
0.768
0.635
0.744
0.685
0.626
0.734
0.714
0.754
0.729
0.754
0.65
0.64
0.798
0.783
0.695
0.754
0.68
0.719
0.793
0.7
0.67
0.759
0.788
0.734
0.818
0.773
0.719
0.704
0.764
0.709
0.773
0.7
0.754
0.517
0.759
0.586
0.626
0.675
0.704
0.783
0.734
0.744
0.601
0.739
0.0
0.576
0.754
0.739
0.631
0.759
0.66
0.759
0.463
0.749
0.576
0.675
0.695
0.645
0.65
0.764
0.675
0.7
0.65
0.611
0.768
0.833
0.704
0.704
0.837
0.586
0.65
0.645
0.768
0.729
0.606
0.749
0.768
0.596
0.571
0.655
0.788
0.768
0.729
0.655
0.67
0.621
0.719
0.68
0.719
0.788
0.739
0.7
0.764
0.675
0.611
0.788
0.704
0.655
0.764
0.768
0.828
0.778
0.744
0.645
0.665
0.478
0.616
0.783
0.749
0.601
0.719
0.64
0.68
0.808
0.719
0.68
0.709
0.744
0.759
0.714
0.67
0.749
0.65
0.7
0.808
0.704
0.749
0.862
0.724
0.635
0.852
0.65
0.591
0.847
0.626
0.833
0.714
0.719
0.665
0.66
0.744
0.704
0.704
0.847
0.695
0.621
0.621
0.68
0.823
0.803
0.458
0.808
0.685
0.66
0.67
0.754
0.685
0.67
0.773
0.778
0.66
0.606
0.808
0.66
0.828
0.596
0.655
0.739
0.581
0.685
0.734
0.685
0.768
0.837
0.695
0.793
0.724
0.773
0.813
0.798
0.768
0.783
0.803
0.616
0.788
0.645
0.714
0.7
0.709
0.631
0.842
0.744
0.768
0.64
0.837
0.552
0.65
0.833
0.833
0.704
0.764
0.704
0.685
0.7
0.719
0.714
0.601
0.65
0.788
0.783
0.586
0.709
0.65
0.616
0.778
0.576
0.685
0.68
0.793
0.833
0.788
0.557
0.557
0.66
0.749
0.773
0.749
0.719
0.601
0.601
0.768
0.739
0.759
0.596
0.793
0.754
0.66
0.478
0.67
0.823
0.744
0.808
0.69
0.729
0.67
0.7
0.68
0.798
0.665
0.714
0.542
0.704
0.729
0.768
0.778
0.793
0.67
0.709
0.665
0.626
0.68
0.788
0.645
0.512
0.586
0.744
0.783
0.724
0.69
0.764
0.729
0.704
0.645
0.69
0.621
0.562
0.739
0.685
0.773
0.803
0.719
0.695
0.803
0.611
0.724
0.695
0.714
0.66
0.66
0.714
0.704
0.537
0.635
0.803
0.685
0.67
0.0
0.69
0.729
0.724
0.739
0.611
0.66
0.754
0.773
0.345
0.759
0.7
0.571
0.355
0.7
0.31
0.818
0.586
0.665
0.655
0.739
0.729
0.69
0.759
0.704
0.655
0.7
0.808
0.744
0.665
0.709
0.764
0.645
0.744
0.675
0.695
0.66
0.714
0.773
0.685
0.734
0.788
0.764
0.798
0.68
0.502
0.768
0.621
0.626
0.714
0.68
0.808
0.448
0.562
0.552
0.739
0.645
0.626
0.788
0.793
0.744
0.788
0.68
0.734
0.734
0.562
0.803
0.562
0.798
0.616
0.749
0.69
0.64
0.719
0.739
0.64
0.724
0.685
0.576
0.749
0.764
0.586
0.616
0.793
0.744
0.626
0.596
0.724
0.808
0.788
0.685
0.709
0.606
0.685
0.571
0.813
0.749
0.754
0.739
0.345
0.571
0.714
0.759
0.606
0.788
0.635
0.837
0.847
0.665
0.714
0.635
0.675
0.635
0.803
0.793
0.547
0.828
0.655
0.576
0.729
0.734
0.67
0.69
0.714
0.611
0.729
0.685
0.847
0.68
0.857
0.66
0.719
0.803
0.773
0.665
0.685
0.714
0.695
0.813
0.374
0.695
0.675
0.399
0.768
0.719
0.719
0.793
0.601
0.498
0.759
0.67
0.695
0.695
0.192
0.537
0.547
0.635
0.576
0.64
0.754
0.69
0.655
0.729
0.768
0.842
0.7
0.7
0.567
0.655
0.709
0.759
0.522
0.768
0.675
0.744
0.0
0.675
0.67
0.857
0.714
0.714
0.754
0.68
0.606
0.793
0.369
0.803
0.581
0.379
0.68
0.734
0.709
0.813
0.783
0.468
0.709
0.335
0.724
0.601
0.433
0.66
0.813
0.818
0.626
0.576
0.374
0.714
0.0
0.616
0.7
0.729
0.773
0.719
0.576
0.591
0.66
0.567
0.695
0.803
0.773
0.724
0.635
0.635
0.798
0.749
0.685
0.66
0.862
0.828
0.576
0.709
0.685
0.744
0.493
0.759
0.773
0.532
0.719
0.665
0.591
0.621
0.64
0.685
0.729
0.739
0.704
0.744
0.611
0.7
0.783
0.655
0.709
0.803
0.783
0.695
0.64
0.655
0.788
0.724
0.655
0.764
0.773
0.793
0.724
0.793
0.788
0.724
0.768
0.719
0.704
0.749
0.818
0.675
0.729
0.557
0.66
0.675
0.645
0.7
0.724
0.714
0.69
0.813
0.768
0.724
0.621
0.438
0.724
0.645
0.842
0.749
0.675
0.68
0.724
0.67
0.729
0.862
0.778
0.576
0.695
0.631
0.69
0.749
0.645
0.778
0.626
0.793
0.66
0.773
0.68
0.739
0.808
0.67
0.847
0.837
0.69
0.685
0.631
0.759
0.704
0.655
0.734
0.655
0.66
0.847
0.818
0.724
0.621
0.621
0.724
0.635
0.744
0.695
0.734
0.0
0.685
0.729
0.626
0.729
0.724
0.631
0.631
0.69
0.719
0.734
0.729
0.709
0.754
0.724
0.729
0.695
0.601
0.833
0.631
0.621
0.7
0.626
0.798
0.601
0.547
0.709
0.764
0.596
0.798
0.724
0.0
0.709
0.69
0.754
0.0
0.754
0.714
0.813
0.823
0.744
0.719
0.788
0.69
0.729
0.586
0.635
0.596
0.665
0.719
0.754
0.759
0.724
0.744
0.719
0.606
0.695
0.803
0.778
0.788
0.685
0.729
0.813
0.68
0.576
0.724
0.68
0.0
0.719
0.695
0.739
0.788
0.68
0.675
0.828
0.877
0.788
0.537
0.729
0.586
0.764
0.695
0.66
0.542
0.842
0.616
0.793
0.478
0.586
0.537
0.645
0.414
0.714
0.749
0.675
0.547
0.507
0.744
0.7
0.724
0.788
0.0
0.675
0.64
0.823
0.813
0.709
0.552
0.803
0.502
0.65
0.0
0.616
0.783
0.749
0.473
0.842
0.601
0.709
0.512
0.665
0.65
0.724
0.611
0.768
0.498
0.778
0.798
0.611
0.621
0.635
0.557
0.621
0.606
0.507
0.665
0.507
0.527
0.488
0.759
0.773
0.719
0.837
0.635
0.714
0.724
0.7
0.601
0.764
0.714
0.704
0.857
0.621
0.768
0.645
0.493
0.813
0.645
0.68
0.685
0.818
0.813
0.611
0.7
0.473
0.601
0.764
0.65
0.621
0.606
0.557
0.576
0.498
0.635
0.616
0.404
0.764
0.714
0.596
0.724
0.675
0.522
0.542
0.606
0.635
0.606
0.576
0.695
0.803
0.591
0.394
0.675
0.374
0.754
0.759
0.724
0.803
0.522
0.695
0.714
0.729
0.562
0.483
0.744
0.719
0.754
0.626
0.813
0.768
0.66
0.759
0.626
0.764
0.793
0.778
0.473
0.709
0.522
0.606
0.685
0.768
0.695
0.655
0.68
0.739
0.768
0.621
0.635
0.719
0.719
0.768
0.729
0.803
0.808
0.749
0.695
0.685
0.783
0.734
0.704
0.739
0.557
0.793
0.729
0.665
0.621
0.685
0.837
0.709
0.724
0.714
0.66
0.606
0.724
0.773
0.744
0.828
0.0
0.808
0.818
0.803
0.493
0.645
0.803
0.768
0.709
0.69
0.7
0.744
0.783
0.734
0.232
0.719
0.581
0.468
0.808
0.611
0.773
0.709
0.685
0.764
0.35
0.478
0.0
0.537
0.468
0.0
0.389
0.66
0.414
0.66
0.783
0.7
0.828
0.67
0.734
0.0
0.808
0.783
0.33
0.562
0.502
0.493
0.36
0.414
0.483
0.414
0.498
0.552
0.591
0.557
0.389
0.562
0.527
0.498
0.483
0.744
0.0
0.251
0.793
0.69
0.606
0.7
0.611
0.714
0.438
0.635
0.833
0.719
0.665
0.764
0.64
0.793
0.68
0.828
0.64
0.31
0.788
0.759
0.34
0.788
0.557
0.596
0.369
0.744
0.783
0.744
0.69
0.778
0.537
0.704
0.67
0.709
0.709
0.517
0.409
0.635
0.374
0.581
0.744
0.527
0.714
0.665
0.695
0.739
0.823
0.739
0.685
0.66
0.626
0.665
0.7
0.704
0.532
0.773
0.645
0.803
0.788
0.7
0.665
0.754
0.635
0.709
0.808
0.695
0.754
0.709
0.522
0.601
0.813
0.64
0.522
0.695
0.591
0.468
0.611
0.502
0.704
0.606
0.522
0.749
0.7
0.764
0.483
0.562
0.67
0.493
0.655
0.759
0.759
0.68
0.778
0.749
0.507
0.808
0.714
0.768
0.631
0.724
0.778
0.759
0.734
0.695
0.783
0.828
0.768
0.631
0.744
0.744
0.793
0.655
0.68
0.793
0.69
0.714
0.768
0.867
0.557
0.768
0.69
0.655
0.852
0.655
0.724
0.759
0.818
0.621
0.823
0.645
0.734
0.65
0.704
0.749
0.773
0.498
0.7
0.527
0.783
0.754
0.768
0.493
0.65
0.714
0.601
0.567
0.685
0.665
0.695
0.571
0.611
0.709
0.793
0.754
0.803
0.7
0.66
0.813
0.778
0.685
0.675
0.709
0.645
0.739
0.616
0.764
0.67
0.773
0.645
0.724
0.749
0.675
0.768
0.665
0.793
0.734
0.68
0.567
0.626
0.586
0.759
0.818
0.808
0.65
0.631
0.626
0.65
0.695
0.675
0.773
0.65
0.635
0.714
0.709
0.0
0.828
0.502
0.714
0.65
0.65
0.7
0.709
0.665
0.704
0.601
0.621
0.833
0.749
0.734
0.764
0.65
0.557
0.709
0.685
0.65
0.611
0.601
0.719
0.7
0.68
0.744
0.69
0.773
0.788
0.581
0.724
0.764
0.744
0.744
0.0
0.685
0.65
0.626
0.675
0.675
0.453
0.547
0.744
0.847
0.709
0.768
0.64
0.7
0.749
0.872
0.675
0.655
0.744
0.576
0.724
0.773
0.675
0.773
0.65
0.783
0.724
0.729
0.798
0.616
0.67
0.626
0.695
0.783
0.734
0.665
0.842
0.724
0.823
0.709
0.828
0.532
0.803
0.768
0.66
0.7
0.778
0.744
0.778
0.0
0.695
0.783
0.798
0.788
0.655
0.724
0.759
0.66
0.621
0.695
0.759
0.803
0.665
0.734
0.749
0.616
0.631
0.709
0.655
0.778
0.754
0.739
0.833
0.798
0.567
0.729
0.695
0.813
0.818
0.655
0.7
0.749
0.788
0.768
0.695
0.734
0.69
0.734
0.818
0.744
0.67
0.783
0.714
0.68
0.773
0.69
0.788
0.768
0.67
0.69
0.685
0.739
0.685
0.64
0.67
0.778
0.744
0.631
0.734
0.675
0.0
0.734
0.788
0.719
0.665
0.788
0.823
0.754
0.66
0.502
0.759
0.611
0.616
0.601
0.67
0.749
0.685
0.7
0.69
0.7
0.798
0.833
0.719
0.685
0.586
0.586
0.542
0.788
0.7
0.685
0.68
0.729
0.744
0.724
0.857
0.655
0.744
0.655
0.709
0.611
0.724
0.7
0.778
0.655
0.803
0.818
0.68
0.685
0.773
0.68
0.704
0.729
0.764
0.729
0.882
0.818
0.69
0.818
0.833
0.818
0.749
0.69
0.64
0.685
0.744
0.773
0.754
0.759
0.635
0.709
0.857
0.685
0.719
0.739
0.724
0.724
0.833
0.739
0.704
0.808
0.601
0.808
0.783
0.788
0.709
0.793
0.645
0.67
0.704
0.601
0.719
0.828
0.764
0.7
0.704
0.768
0.734
0.783
0.704
0.675
0.778
0.635
0.665
0.709
0.0
0.65
0.7
0.685
0.823
0.66
0.783
0.665
0.714
0.67
0.803
0.655
0.877
0.719
0.734
0.626
0.744
0.64
0.187
0.842
0.793
0.788
0.675
0.749
0.655
0.695
0.704
0.719
0.739
0.773
0.68
0.823
0.591
0.739
0.764
0.67
0.69
0.739
0.709
0.645
0.793
0.719
0.729
0.631
0.798
0.744
0.724
0.586
0.522
0.69
0.68
0.719
0.739
0.709
0.438
0.685
0.517
0.709
0.808
0.714
0.64
0.67
0.601
0.724
0.768
0.754
0.719
0.704
0.709
0.714
0.764
0.635
0.621
0.788
0.783
0.655
0.773
0.823
0.793
0.744
0.764
0.7
0.64
0.675
0.729
0.635
0.729
0.749
0.724
0.68
0.65
0.7
0.655
0.842
0.729
0.502
0.414
0.719
0.635
0.557
0.788
0.768
0.685
0.793
0.567
0.709
0.749
0.808
0.7
0.704
0.734
0.645
0.823
0.537
0.778
0.64
0.744
0.665
0.69
0.778
0.591
0.739
0.788
0.626
0.739
0.783
0.562
0.675
0.67
0.665
0.532
0.877
0.719
0.788
0.833
0.675
0.749
0.7
0.7
0.783
0.709
0.739
0.783
0.675
0.704
0.7
0.64
0.823
0.778
0.773
0.734
0.7
0.764
0.665
0.66
0.675
0.754
0.764
0.813
0.675
0.798
0.695
0.66
0.655
0.813
0.704
0.571
0.65
0.704
0.744
0.66
0.778
0.754
0.69
0.709
0.547
0.685
0.754
0.714
0.635
0.768
0.724
0.67
0.704
0.517
0.813
0.67
0.714
0.754
0.768
0.862
0.778
0.645
0.808
0.68
0.798
0.778
0.739
0.709
0.507
0.635
0.601
0.823
0.818
0.798
0.754
0.616
0.685
0.601
0.596
0.68
0.803
0.665
0.64
0.739
0.793
0.768
0.69
0.808
0.724
0.803
0.823
0.709
0.68
0.65
0.724
0.0
0.685
0.719
0.852
0.714
0.749
0.65
0.847
0.542
0.498
0.798
0.709
0.67
0.724
0.68
0.542
0.749
0.783
0.675
0.724
0.764
0.714
0.695
0.852
0.611
0.67
0.483
0.64
0.67
0.788
0.828
0.67
0.685
0.704
0.626
0.759
0.764
0.443
0.64
0.768
0.744
0.685
0.586
0.655
0.818
0.483
0.665
0.739
0.783
0.7
0.483
0.635
0.685
0.7
0.714
0.69
0.739
0.65
0.64
0.783
0.724
0.581
0.581
0.616
0.729
0.7
0.764
0.813
0.719
0.724
0.764
0.704
0.7
0.803
0.783
0.69
0.793
0.744
0.842
0.635
0.65
0.749
0.66
0.773
0.773
0.729
0.768
0.65
0.798
0.719
0.601
0.729
0.719
0.581
0.739
0.764
0.65
0.591
0.813
0.768
0.833
0.778
0.739
0.818
0.704
0.837
0.685
0.808
0.739
0.724
0.719
0.773
0.68
0.759
0.788
0.655
0.744
0.739
0.714
0.749
0.724
0.655
0.66
0.601
0.724
0.729
0.803
0.621
0.818
0.729
0.591
0.793
0.655
0.655
0.768
0.719
0.709
0.833
0.749
0.813
0.739
0.778
0.734
0.783
0.739
0.818
0.626
0.685
0.768
0.744
0.606
0.621
0.798
0.621
0.749
0.882
0.67
0.7
0.601
0.837
0.749
0.68
0.68
0.808
0.793
0.768
0.695
0.69
0.724
0.704
0.67
0.675
0.837
0.66
0.537
0.67
0.704
0.714
0.744
0.665
0.734
0.478
0.739
0.734
0.675
0.749
0.655
0.734
0.66
0.66
0.749
0.596
0.739
0.468
0.65
0.68
0.414
0.704
0.621
0.631
0.808
0.768
0.631
0.453
0.65
0.335
0.724
0.714
0.685
0.616
0.286
0.571
0.704
0.635
0.601
0.778
0.65
0.813
0.823
0.665
0.571
0.621
0.724
0.828
0.734
0.67
0.788
0.764
0.764
0.783
0.759
0.729
0.719
0.66
0.631
0.793
0.611
0.65
0.773
0.749
0.7
0.675
0.803
0.709
0.67
0.0
0.818
0.69
0.704
0.714
0.709
0.833
0.69
0.665
0.69
0.823
0.798
0.783
0.729
0.803
0.67
0.7
0.709
0.586
0.586
0.768
0.7
0.655
0.7
0.68
0.734
0.724
0.611
0.655
0.675
0.7
0.783
0.685
0.704
0.852
0.714
0.557
0.734
0.734
0.729
0.517
0.68
0.739
0.833
0.704
0.527
0.724
0.65
0.719
0.837
0.685
0.828
0.542
0.833
0.596
0.7
0.665
0.773
0.798
0.739
0.778
0.803
0.764
0.685
0.64
0.798
0.734
0.724
0.626
0.606
0.616
0.709
0.576
0.675
0.759
0.621
0.695
0.695
0.68
0.576
0.67
0.0
0.714
0.823
0.823
0.778
0.798
0.601
0.635
0.773
0.655
0.601
0.793
0.7
0.739
0.842
0.709
0.69
0.724
0.596
0.69
0.695
0.69
0.749
0.635
0.7
0.665
0.719
0.734
0.704
0.783
0.586
0.68
0.67
0.749
0.64
0.837
0.823
0.783
0.704
0.665
0.724
0.818
0.64
0.744
0.695
0.552
0.581
0.66
0.69
0.719
0.872
0.576
0.695
0.635
0.773
0.749
0.739
0.675
0.557
0.655
0.724
0.724
0.788
0.611
0.749
0.724
0.7
0.537
0.768
0.823
0.714
0.754
0.754
0.67
0.739
0.695
0.803
0.734
0.586
0.729
0.635
0.68
0.754
0.66
0.67
0.645
0.833
0.7
0.675
0.754
0.749
0.724
0.631
0.734
0.419
0.788
0.67
0.438
0.527
0.764
0.69
0.655
0.631
0.542
0.778
0.704
0.606
0.892
0.621
0.734
0.803
0.803
0.734
0.591
0.64
0.586
0.852
0.7
0.749
0.695
0.675
0.749
0.463
0.714
0.739
0.453
0.685
0.739
0.773
0.65
0.709
0.778
0.709
0.749
0.739
0.719
0.724
0.7
0.66
0.803
0.655
0.754
0.68
0.66
0.764
0.704
0.768
0.714
0.788
0.695
0.64
0.729
0.833
0.488
0.7
0.744
0.631
0.724
0.739
0.793
0.724
0.695
0.852
0.729
0.877
0.655
0.759
0.527
0.739
0.611
0.773
0.724
0.803
0.739
0.675
0.621
0.793
0.704
0.872
0.793
0.557
0.754
0.567
0.665
0.714
0.0
0.749
0.586
0.798
0.596
0.744
0.571
0.66
0.729
0.833
0.655
0.675
0.793
0.744
0.773
0.65
0.837
0.724
0.512
0.695
0.665
0.626
0.66
0.729
0.714
0.7
0.754
0.616
0.744
0.724
0.842
0.542
0.621
0.734
0.764
0.645
0.764
0.813
0.626
0.631
0.665
0.645
0.596
0.626
0.729
0.685
0.517
0.655
0.744
0.65
0.507
0.463
0.527
0.532
0.739
0.813
0.724
0.64
0.739
0.621
0.488
0.778
0.759
0.562
0.714
0.828
0.695
0.483
0.64
0.719
0.714
0.729
0.754
0.507
0.675
0.567
0.764
0.527
0.586
0.606
0.562
0.695
0.626
0.394
0.635
0.729
0.764
0.591
0.704
0.759
0.709
0.655
0.729
0.768
0.596
0.7
0.236
0.65
0.783
0.7
0.768
0.729
0.626
0.276
0.448
0.724
0.709
0.773
0.552
0.754
0.768
0.833
0.768
0.483
0.764
0.611
0.478
0.724
0.635
0.414
0.764
0.754
0.749
0.453
0.744
0.695
0.788
0.626
0.547
0.744
0.419
0.527
0.537
0.532
0.502
0.65
0.798
0.69
0.749
0.857
0.739
0.695
0.768
0.655
0.724
0.729
0.759
0.714
0.749
0.744
0.581
0.69
0.768
0.739
0.808
0.601
0.793
0.675
0.704
0.685
0.68
0.7
0.695
0.65
0.675
0.818
0.778
0.803
0.783
0.793
0.768
0.754
0.635
0.567
0.709
0.749
0.685
0.759
0.69
0.576
0.68
0.719
0.719
0.833
0.709
0.611
0.69
0.813
0.754
0.759
0.68
0.778
0.685
0.724
0.64
0.645
0.798
0.749
0.69
0.591
0.768
0.626
0.803
0.581
0.704
0.734
0.714
0.739
0.695
0.749
0.798
0.66
0.675
0.67
0.724
0.655
0.626
0.709
0.754
0.847
0.724
0.709
0.655
0.655
0.67
0.842
0.695
0.655
0.675
0.621
0.749
0.695
0.281
0.685
0.734
0.719
0.808
0.754
0.695
0.665
0.798
0.759
0.768
0.695
0.768
0.7
0.67
0.818
0.739
0.798
0.586
0.759
0.665
0.744
0.67
0.429
0.862
0.596
0.798
0.645
0.714
0.764
0.704
0.837
0.626
0.764
0.611
0.719
0.724
0.714
0.68
0.675
0.7
0.709
0.709
0.65
0.714
0.64
0.69
0.734
0.818
0.759
0.626
0.65
0.749
0.764
0.793
0.729
0.749
0.744
0.724
0.601
0.695
0.7
0.729
0.808
0.739
0.803
0.803
0.783
0.665
0.65
0.744
0.68
0.675
0.512
0.675
0.744
0.0
0.7
0.621
0.897
0.719
0.793
0.68
0.68
0.685
0.754
0.828
0.783
0.709
0.704
0.7
0.768
0.724
0.709
0.69
0.586
0.793
0.759
0.704
0.567
0.67
0.709
0.719
0.729
0.754
0.616
0.704
0.685
0.67
0.65
0.68
0.685
0.468
0.828
0.665
0.69
0.714
0.759
0.704
0.65
0.685
0.616
0.655
0.64
0.631
0.626
0.645
0.611
0.695
0.695
0.734
0.665
0.645
0.685
0.754
0.0
0.803
0.0
0.675
0.773
0.665
0.631
0.631
0.729
0.833
0.798
0.798
0.606
0.576
0.714
0.788
0.803
0.739
0.798
0.724
0.803
0.778
0.764
0.882
0.66
0.818
0.719
0.626
0.67
0.67
0.7
0.621
0.64
0.665
0.768
0.635
0.596
0.7
0.695
0.744
0.655
0.739
0.749
0.788
0.852
0.818
0.714
0.704
0.7
0.562
0.729
0.665
0.611
0.783
0.803
0.68
0.631
0.798
0.803
0.833
0.709
0.645
0.645
0.665
0.645
0.695
0.803
0.778
0.744
0.749
0.773
0.724
0.675
0.798
0.611
0.665
0.754
0.768
0.67
0.754
0.591
0.749
0.773
0.7
0.69
0.744
0.783
0.793
0.739
0.734
0.685
0.744
0.803
0.714
0.522
0.773
0.0
0.773
0.837
0.847
0.586
0.66
0.719
0.65
0.68
0.828
0.655
0.729
0.788
0.655
0.764
0.685
0.704
0.65
0.729
0.773
0.665
0.567
0.778
0.734
0.813
0.631
0.773
0.685
0.7
0.591
0.719
0.754
0.818
0.675
0.626
0.754
0.552
0.567
0.675
0.557
0.586
0.704
0.842
0.635
0.754
0.719
0.719
0.704
0.808
0.704
0.778
0.709
0.655
0.724
0.734
0.7
0.798
0.724
0.724
0.773
0.897
0.704
0.601
0.764
0.631
0.759
0.714
0.783
0.7
0.798
0.675
0.744
0.606
0.517
0.739
0.621
0.64
0.823
0.724
0.719
0.788
0.734
0.704
0.778
0.788
0.65
0.749
0.714
0.867
0.69
0.695
0.754
0.759
0.665
0.783
0.734
0.64
0.749
0.783
0.773
0.655
0.719
0.744
0.655
0.783
0.793
0.601
0.778
0.601
0.749
0.729
0.502
0.626
0.675
0.793
0.7
0.714
0.729
0.66
0.0
0.754
0.665
0.749
0.635
0.862
0.729
0.695
0.788
0.842
0.68
0.64
0.749
0.64
0.773
0.714
0.64
0.714
0.704
0.778
0.714
0.778
0.596
0.64
0.665
0.631
0.778
0.793
0.635
0.695
0.611
0.621
0.611
0.759
0.468
0.685
0.542
0.571
0.635
0.507
0.793
0.665
0.68
0.759
0.837
0.69
0.69
0.66
0.754
0.626
0.793
0.626
0.665
0.601
0.759
0.744
0.463
0.635
0.68
0.714
0.675
0.67
0.749
0.69
0.621
0.69
0.606
0.557
0.66
0.635
0.517
0.601
0.788
0.655
0.0
0.764
0.7
0.793
0.719
0.724
0.655
0.798
0.744
0.68
0.606
0.557
0.64
0.483
0.773
0.606
0.665
0.862
0.675
0.562
0.724
0.621
0.621
0.67
0.655
0.714
0.773
0.616
0.798
0.744
0.69
0.67
0.744
0.788
0.783
0.621
0.734
0.635
0.655
0.68
0.759
0.655
0.818
0.586
0.675
0.778
0.562
0.734
0.631
0.793
0.606
0.739
0.754
0.798
0.606
0.0
0.754
0.67
0.847
0.704
0.581
0.773
0.631
0.7
0.685
0.69
0.571
0.739
0.828
0.655
0.734
0.192
0.69
0.759
0.163
0.586
0.704
0.759
0.571
0.704
0.828
0.842
0.734
0.685
0.783
0.567
0.778
0.724
0.837
0.783
0.739
0.468
0.665
0.704
0.0
0.502
0.473
0.611
0.828
0.749
0.768
0.704
0.808
0.744
0.64
0.724
0.7
0.778
0.635
0.803
0.778
0.355
0.764
0.719
0.64
0.601
0.399
0.65
0.749
0.695
0.719
0.818
0.7
0.695
0.562
0.764
0.709
0.695
0.788
0.665
0.739
0.68
0.724
0.665
0.773
0.576
0.345
0.823
0.783
0.498
0.719
0.655
0.473
0.704
0.773
0.788
0.33
0.719
0.695
0.0
0.798
0.754
0.744
0.478
0.522
0.798
0.67
0.394
0.695
0.739
0.389
0.468
0.236
0.453
0.798
0.66
0.754
0.621
0.808
0.365
0.764
0.379
0.493
0.606
0.345
0.645
0.798
0.793
0.704
0.877
0.527
0.167
0.345
0.734
0.291
0.443
0.493
0.709
0.601
0.695
0.404
0.695
0.808
0.394
0.704
0.645
0.67
0.276
0.744
0.744
0.631
0.773
0.635
0.414
0.315
0.3
0.788
0.778
0.842
0.685
0.7
0.374
0.857
0.655
0.65
0.236
0.709
0.842
0.739
0.665
0.773
0.709
0.754
0.798
0.783
0.394
0.704
0.345
0.739
0.759
0.675
0.335
0.719
0.788
0.616
0.424
0.704
0.749
0.335
0.69
0.64
0.744
0.369
0.695
0.443
0.296
0.67
0.635
0.764
0.369
0.601
0.734
0.813
0.719
0.685
0.813
0.621
0.724
0.833
0.798
0.645
0.64
0.798
0.67
0.665
0.66
0.847
0.65
0.764
0.631
0.793
0.631
0.66
0.788
0.734
0.635
0.729
0.739
0.616
0.744
0.68
0.586
0.803
0.67
0.0
0.754
0.828
0.719
0.729
0.823
0.734
0.631
0.695
0.67
0.68
0.66
0.695
0.764
0.365
0.764
0.626
0.754
0.7
0.749
0.7
0.365
0.281
0.744
0.606
0.64
0.606
0.704
0.66
0.882
0.601
0.714
0.768
0.892
0.685
0.828
0.635
0.655
0.744
0.66
0.611
0.665
0.68
0.739
0.635
0.586
0.719
0.724
0.532
0.837
0.788
0.468
0.675
0.626
0.734
0.719
0.754
0.744
0.764
0.606
0.793
0.808
0.773
0.67
0.67
0.823
0.734
0.783
0.675
0.67
0.744
0.833
0.729
0.764
0.66
0.773
0.773
0.68
0.734
0.685
0.69
0.749
0.744
0.744
0.67
0.754
0.739
0.601
0.68
0.734
0.783
0.828
0.808
0.842
0.847
0.626
0.631
0.754
0.724
0.596
0.69
0.744
0.828
0.739
0.571
0.724
0.768
0.601
0.665
0.606
0.68
0.616
0.842
0.655
0.709
0.847
0.744
0.68
0.764
0.739
0.867
0.64
0.67
0.547
0.724
0.739
0.468
0.695
0.759
0.69
0.616
0.788
0.631
0.685
0.586
0.0
0.65
0.818
0.635
0.67
0.675
0.862
0.729
0.719
0.7
0.69
0.808
0.611
0.581
0.631
0.64
0.818
0.606
0.773
0.759
0.68
0.67
0.744
0.709
0.788
0.68
0.764
0.773
0.64
0.709
0.724
0.768
0.783
0.65
0.768
0.69
0.724
0.788
0.847
0.783
0.714
0.714
0.675
0.66
0.7
0.724
0.739
0.724
0.67
0.744
0.734
0.68
0.606
0.808
0.507
0.7
0.296
0.571
0.552
0.709
0.379
0.645
0.729
0.576
0.704
0.65
0.576
0.783
0.842
0.507
0.65
0.798
0.532
0.621
0.611
0.754
0.512
0.33
0.374
0.424
0.724
0.552
0.813
0.547
0.719
0.631
0.833
0.34
0.714
0.788
0.419
0.744
0.685
0.645
0.0
0.808
0.493
0.562
0.793
0.522
0.675
0.557
0.502
0.754
0.562
0.66
0.493
0.443
0.404
0.404
0.374
0.502
0.36
0.793
0.69
0.355
0.631
0.438
0.714
0.365
0.0
0.759
0.645
0.68
0.709
0.616
0.714
0.788
0.739
0.36
0.709
0.66
0.749
0.542
0.744
0.68
0.719
0.65
0.685
0.424
0.601
0.68
0.714
0.709
0.744
0.695
0.719
0.759
0.734
0.783
0.68
0.749
0.754
0.581
0.793
0.645
0.631
0.631
0.813
0.66
0.537
0.626
0.675
0.734
0.665
0.749
0.502
0.35
0.32
0.803
0.739
0.64
0.808
0.714
0.744
0.611
0.567
0.739
0.803
0.739
0.724
0.33
0.7
0.724
0.552
0.517
0.675
0.734
0.69
0.793
0.626
0.734
0.695
0.754
0.719
0.724
0.719
0.847
0.557
0.645
0.66
0.69
0.704
0.685
0.773
0.596
0.562
0.567
0.788
0.468
0.837
0.7
0.67
0.773
0.714
0.778
0.581
0.734
0.887
0.616
0.611
0.626
0.813
0.783
0.704
0.813
0.749
0.734
0.788
0.488
0.611
0.798
0.68
0.828
0.695
0.813
0.828
0.606
0.596
0.606
0.734
0.759
0.64
0.69
0.66
0.739
0.798
0.66
0.788
0.67
0.788
0.502
0.719
0.69
0.759
0.631
0.704
0.734
0.744
0.709
0.562
0.764
0.65
0.596
0.69
0.709
0.714
0.547
0.611
0.754
0.813
0.739
0.719
0.798
0.773
0.66
0.567
0.635
0.463
0.759
0.567
0.527
0.626
0.744
0.498
0.852
0.759
0.768
0.744
0.67
0.709
0.714
0.685
0.759
0.729
0.749
0.635
0.626
0.724
0.773
0.778
0.803
0.798
0.635
0.719
0.7
0.754
0.7
0.852
0.626
0.783
0.7
0.828
0.773
0.212
0.665
0.695
0.724
0.665
0.739
0.626
0.69
0.65
0.768
0.7
0.764
0.695
0.675
0.837
0.567
0.744
0.626
0.739
0.734
0.739
0.704
0.576
0.581
0.695
0.616
0.808
0.7
0.719
0.695
0.665
0.729
0.709
0.7
0.704
0.724
0.719
0.734
0.709
0.788
0.744
0.65
0.616
0.621
0.616
0.709
0.626
0.823
0.778
0.744
0.621
0.744
0.803
0.64
0.778
0.66
0.704
0.719
0.739
0.793
0.675
0.611
0.7
0.69
0.67
0.626
0.655
0.783
0.773
0.749
0.744
0.739
0.552
0.793
0.739
0.685
0.783
0.709
0.719
0.567
0.744
0.626
0.783
0.621
0.685
0.66
0.685
0.709
0.65
0.458
0.611
0.69
0.665
0.714
0.532
0.576
0.813
0.576
0.67
0.635
0.867
0.778
0.892
0.685
0.66
0.463
0.64
0.601
0.601
0.714
0.704
0.65
0.833
0.764
0.734
0.438
0.631
0.764
0.719
0.695
0.67
0.552
0.631
0.837
0.813
0.626
0.764
0.793
0.724
0.68
0.793
0.818
0.803
0.759
0.729
0.7
0.7
0.764
0.744
0.842
0.67
0.542
0.291
0.798
0.586
0.714
0.749
0.714
0.739
0.783
0.419
0.665
0.606
0.704
0.571
0.773
0.66
0.596
0.596
0.68
0.744
0.739
0.645
0.675
0.542
0.552
0.571
0.606
0.606
0.365
0.69
0.783
0.567
0.823
0.626
0.621
0.749
0.714
0.764
0.537
0.798
0.842
0.635
0.655
0.596
0.734
0.823
0.665
0.764
0.828
0.719
0.611
0.744
0.734
0.675
0.635
0.768
0.754
0.685
0.616
0.621
0.759
0.67
0.65
0.695
0.739
0.818
0.69
0.793
0.675
0.749
0.571
0.714
0.606
0.793
0.813
0.704
0.729
0.7
0.695
0.754
0.739
0.734
0.69
0.695
0.744
0.576
0.64
0.798
0.631
0.759
0.591
0.695
0.857
0.616
0.729
0.808
0.675
0.842
0.655
0.749
0.581
0.645
0.749
0.823
0.616
0.655
0.709
0.665
0.67
0.714
0.749
0.68
0.64
0.759
0.655
0.724
0.749
0.778
0.65
0.754
0.793
0.749
0.665
0.744
0.685
0.571
0.616
0.655
0.759
0.803
0.611
0.69
0.695
0.759
0.719
0.68
0.586
0.818
0.68
0.823
0.788
0.438
0.621
0.68
0.739
0.744
0.69
0.739
0.64
0.719
0.601
0.749
0.7
0.557
0.739
0.704
0.768
0.655
0.69
0.788
0.729
0.586
0.778
0.719
0.764
0.69
0.833
0.64
0.611
0.601
0.778
0.788
0.675
0.675
0.719
0.764
0.793
0.749
0.704
0.64
0.764
0.803
0.709
0.502
0.773
0.69
0.601
0.759
0.665
0.69
0.695
0.739
0.645
0.355
0.749
0.67
0.374
0.818
0.714
0.803
0.773
0.433
0.793
0.68
0.778
0.837
0.675
0.606
0.665
0.828
0.7
0.438
0.379
0.635
0.374
0.276
0.635
0.498
0.67
0.404
0.512
0.773
0.69
0.719
0.734
0.502
0.754
0.734
0.631
0.64
0.567
0.655
0.739
0.67
0.877
0.833
0.571
0.576
0.611
0.759
0.685
0.64
0.773
0.606
0.833
0.64
0.818
0.724
0.66
0.695
0.867
0.621
0.631
0.645
0.655
0.754
0.66
0.773
0.675
0.793
0.483
0.729
0.773
0.645
0.68
0.704
0.744
0.734
0.749
0.69
0.7
0.621
0.719
0.621
0.635
0.685
0.695
0.576
0.828
0.621
0.695
0.685
0.754
0.714
0.759
0.586
0.734
0.704
0.665
0.69
0.69
0.645
0.793
0.714
0.69
0.665
0.833
0.793
0.66
0.685
0.626
0.64
0.704
0.0
0.764
0.759
0.744
0.759
0.404
0.803
0.709
0.522
0.828
0.296
0.704
0.704
0.719
0.754
0.813
0.778
0.877
0.547
0.734
0.783
0.0
0.0
0.389
0.369
0.616
0.0
0.655
0.576
0.483
0.675
0.655
0.729
0.631
0.404
0.576
0.749
0.739
0.468
0.7
0.759
0.719
0.675
0.404
0.867
0.0
0.744
0.823
0.296
0.719
0.68
0.759
0.675
0.744
0.739
0.606
0.31
0.803
0.69
0.473
0.823
0.33
0.369
0.828
0.286
0.847
0.443
0.764
0.852
0.399
0.409
0.596
0.749
0.635
0.749
0.483
0.512
0.833
0.325
0.724
0.67
0.571
0.3
0.685
0.892
0.892
0.468
0.478
0.685
0.236
0.788
0.0
0.67
0.734
0.793
0.695
0.749
0.828
0.626
0.768
0.616
0.773
0.635
0.65
0.714
0.64
0.65
0.704
0.685
0.857
0.724
0.744
0.798
0.532
0.626
0.773
0.68
0.695
0.828
0.749
0.695
0.69
0.645
0.764
0.64
0.611
0.872
0.621
0.502
0.645
0.823
0.754
0.695
0.734
0.576
0.719
0.532
0.69
0.823
0.685
0.724
0.788
0.65
0.631
0.729
0.616
0.606
0.542
0.537
0.645
0.0
0.739
0.576
0.68
0.69
0.744
0.759
0.847
0.704
0.764
0.69
0.621
0.744
0.69
0.655
0.788
0.645
0.764
0.749
0.744
0.783
0.704
0.818
0.67
0.635
0.695
0.65
0.695
0.655
0.655
0.68
0.69
0.66
0.68
0.69
0.685
0.0
0.0
0.675
0.808
0.764
0.68
0.739
0.67
0.709
0.67
0.621
0.734
0.719
0.251
0.591
0.744
0.714
0.635
0.744
0.685
0.803
0.793
0.793
0.719
0.808
0.68
0.798
0.783
0.754
0.591
0.611
0.394
0.724
0.626
0.601
0.31
0.695
0.734
0.655
0.498
0.458
0.714
0.68
0.507
0.616
0.709
0.69
0.823
0.66
0.69
0.685
0.537
0.64
0.621
0.626
0.562
0.384
0.778
0.833
0.734
0.828
0.611
0.512
0.793
0.739
0.739
0.744
0.803
0.783
0.67
0.704
0.631
0.719
0.783
0.66
0.581
0.665
0.685
0.0
0.813
0.0
0.67
0.69
0.778
0.729
0.66
0.65
0.631
0.704
0.759
0.867
0.66
0.729
0.719
0.567
0.645
0.818
0.66
0.729
0.675
0.734
0.621
0.7
0.695
0.798
0.724
0.635
0.749
0.69
0.611
0.0
0.808
0.65
0.675
0.714
0.635
0.586
0.709
0.759
0.793
0.606
0.833
0.0
0.823
0.0
0.635
0.744
0.724
0.739
0.64
0.808
0.631
0.709
0.626
0.581
0.552
0.818
0.842
0.576
0.631
0.724
0.68
0.709
0.695
0.749
0.754
0.685
0.724
0.675
0.0
0.7
0.7
0.631
0.68
0.759
0.685
0.749
0.69
0.611
0.739
0.724
0.591
0.685
0.709
0.704
0.759
0.744
0.833
0.788
0.823
0.729
0.734
0.778
0.576
0.704
0.744
0.64
0.64
0.719
0.66
0.739
0.724
0.744
0.724
0.64
0.704
0.586
0.655
0.645
0.719
0.749
0.695
0.813
0.695
0.695
0.709
0.596
0.7
0.68
0.798
0.823
0.685
0.616
0.778
0.739
0.596
0.773
0.759
0.695
0.591
0.685
0.823
0.783
0.645
0.616
0.547
0.537
0.685
0.837
0.695
0.798
0.325
0.433
0.458
0.522
0.754
0.665
0.64
0.808
0.759
0.089
0.645
0.433
0.404
0.522
0.66
0.537
0.527
0.576
0.586
0.542
0.562
0.576
0.709
0.557
0.473
0.749
0.813
0.64
0.808
0.655
0.773
0.606
0.754
0.695
0.783
0.818
0.704
0.724
0.734
0.719
0.665
0.744
0.675
0.547
0.764
0.788
0.729
0.0
0.808
0.704
0.783
0.64
0.719
0.744
0.635
0.788
0.798
0.69
0.645
0.601
0.67
0.502
0.754
0.719
0.818
0.749
0.626
0.69
0.734
0.384
0.739
0.635
0.611
0.724
0.635
0.626
0.768
0.567
0.655
0.719
0.7
0.759
0.66
0.241
0.739
0.862
0.714
0.778
0.685
0.764
0.724
0.773
0.744
0.744
0.813
0.547
0.68
0.685
0.719
0.655
0.69
0.69
0.695
0.66
0.744
0.704
0.498
0.685
0.773
0.734
0.773
0.67
0.66
0.813
0.502
0.35
0.823
0.635
0.872
0.793
0.813
0.65
0.704
0.778
0.586
0.645
0.828
0.685
0.635
0.704
0.685
0.719
0.65
0.695
0.571
0.675
0.69
0.719
0.704
0.616
0.626
0.68
0.695
0.655
0.714
0.66
0.842
0.714
0.532
0.778
0.562
0.635
0.724
0.631
0.69
0.709
0.719
0.665
0.621
0.734
0.635
0.695
0.576
0.473
0.793
0.635
0.734
0.621
0.68
0.759
0.724
0.65
0.823
0.281
0.695
0.754
0.695
0.635
0.645
0.675
0.0
0.778
0.695
0.852
0.626
0.764
0.778
0.7
0.764
0.65
0.65
0.773
0.818
0.798
0.665
0.626
0.626
0.601
0.749
0.754
0.754
0.517
0.818
0.65
0.695
0.547
0.768
0.714
0.744
0.749
0.759
0.768
0.739
0.734
0.739
0.754
0.635
0.729
0.562
0.68
0.778
0.749
0.473
0.537
0.645
0.759
0.68
0.778
0.793
0.099
0.552
0.749
0.67
0.882
0.685
0.778
0.635
0.611
0.655
0.586
0.7
0.635
0.783
0.788
0.793
0.719
0.744
0.828
0.744
0.813
0.69
0.773
0.773
0.65
0.655
0.626
0.719
0.714
0.655
0.542
0.778
0.768
0.463
0.783
0.606
0.714
0.522
0.631
0.532
0.655
0.818
0.798
0.493
0.512
0.626
0.557
0.488
0.562
0.778
0.645
0.813
0.68
0.709
0.512
0.709
0.552
0.847
0.69
0.788
0.458
0.764
0.778
0.601
0.616
0.517
0.709
0.498
0.645
0.754
0.675
0.803
0.729
0.793
0.601
0.7
0.739
0.813
0.754
0.759
0.793
0.695
0.714
0.483
0.532
0.704
0.66
0.714
0.67
0.631
0.66
0.675
0.768
0.764
0.744
0.68
0.296
0.695
0.783
0.66
0.901
0.739
0.675
0.69
0.714
0.778
0.655
0.7
0.773
0.734
0.404
0.709
0.734
0.675
0.744
0.675
0.803
0.7
0.744
0.404
0.601
0.645
0.7
0.709
0.744
0.719
0.764
0.7
0.591
0.586
0.793
0.749
0.818
0.616
0.759
0.65
0.685
0.631
0.621
0.557
0.823
0.754
0.655
0.621
0.576
0.547
0.788
0.734
0.808
0.768
0.7
0.645
0.64
0.729
0.734
0.695
0.665
0.67
0.581
0.719
0.773
0.66
0.783
0.754
0.64
0.67
0.808
0.842
0.882
0.66
0.749
0.803
0.69
0.808
0.754
0.631
0.798
0.695
0.67
0.601
0.788
0.828
0.522
0.665
0.788
0.739
0.783
0.759
0.734
0.704
0.739
0.783
0.734
0.783
0.606
0.571
0.872
0.729
0.803
0.759
0.729
0.591
0.744
0.749
0.552
0.783
0.803
0.64
0.823
0.734
0.502
0.532
0.68
0.655
0.764
0.655
0.704
0.69
0.68
0.7
0.631
0.719
0.695
0.483
0.714
0.562
0.764
0.798
0.793
0.635
0.621
0.778
0.655
0.655
0.616
0.665
0.724
0.626
0.778
0.695
0.724
0.626
0.739
0.773
0.754
0.611
0.729
0.7
0.69
0.606
0.734
0.586
0.645
0.606
0.857
0.803
0.734
0.734
0.808
0.719
0.64
0.567
0.788
0.818
0.764
0.645
0.68
0.675
0.734
0.675
0.695
0.778
0.778
0.768
0.749
0.778
0.695
0.729
0.635
0.69
0.813
0.7
0.768
0.66
0.616
0.645
0.67
0.645
0.823
0.749
0.645
0.576
0.631
0.783
0.714
0.675
0.749
0.823
0.601
0.734
0.768
0.778
0.709
0.655
0.828
0.616
0.768
0.828
0.764
0.744
0.591
0.64
0.532
0.808
0.695
0.665
0.596
0.631
0.818
0.571
0.65
0.631
0.67
0.685
0.813
0.695
0.739
0.818
0.739
0.438
0.749
0.335
0.645
0.768
0.709
0.714
0.773
0.724
0.739
0.66
0.488
0.7
0.837
0.823
0.754
0.635
0.631
0.724
0.793
0.68
0.655
0.837
0.586
0.557
0.754
0.66
0.527
0.675
0.498
0.803
0.547
0.719
0.808
0.537
0.837
0.581
0.537
0.709
0.709
0.744
0.768
0.793
0.719
0.719
0.68
0.35
0.695
0.69
0.739
0.833
0.739
0.813
0.586
0.64
0.7
0.709
0.655
0.675
0.754
0.793
0.729
0.739
0.557
0.458
0.64
0.887
0.498
0.739
0.714
0.404
0.621
0.345
0.621
0.305
0.719
0.443
0.7
0.502
0.325
0.685
0.803
0.823
0.616
0.468
0.611
0.66
0.616
0.655
0.522
0.616
0.754
0.685
0.704
0.512
0.857
0.798
0.749
0.7
0.744
0.7
0.631
0.764
0.655
0.744
0.606
0.823
0.631
0.783
0.35
0.355
0.68
0.709
0.778
0.842
0.675
0.65
0.66
0.749
0.719
0.714
0.837
0.315
0.744
0.704
0.759
0.813
0.7
0.596
0.616
0.798
0.65
0.729
0.685
0.783
0.68
0.68
0.709
0.739
0.67
0.433
0.685
0.158
0.828
0.852
0.764
0.813
0.818
0.68
0.714
0.685
0.562
0.0
0.675
0.788
0.626
0.65
0.547
0.621
0.69
0.626
0.562
0.7
0.704
0.813
0.744
0.749
0.695
0.601
0.69
0.68
0.788
0.67
0.704
0.714
0.665
0.69
0.754
0.571
0.793
0.611
0.793
0.719
0.709
0.778
0.749
0.695
0.754
0.768
0.7
0.498
0.69
0.507
0.507
0.749
0.645
0.69
0.778
0.793
0.714
0.793
0.433
0.69
0.68
0.719
0.645
0.542
0.704
0.719
0.813
0.65
0.468
0.7
0.685
0.813
0.571
0.788
0.635
0.502
0.798
0.709
0.709
0.793
0.675
0.709
0.596
0.463
0.749
0.764
0.759
0.665
0.739
0.576
0.67
0.606
0.606
0.68
0.606
0.473
0.783
0.68
0.655
0.813
0.773
0.739
0.66
0.749
0.793
0.768
0.695
0.724
0.0
0.729
0.714
0.547
0.0
0.67
0.704
0.685
0.764
0.655
0.793
0.788
0.635
0.685
0.7
0.734
0.768
0.744
0.675
0.69
0.773
0.798
0.798
0.67
0.69
0.739
0.729
0.734
0.65
0.764
0.754
0.695
0.374
0.798
0.64
0.768
0.724
0.803
0.754
0.645
0.355
0.626
0.631
0.695
0.611
0.734
0.635
0.616
0.67
0.788
0.798
0.606
0.635
0.606
0.695
0.709
0.823
0.611
0.606
0.788
0.704
0.675
0.719
0.813
0.744
0.842
0.704
0.576
0.773
0.808
0.719
0.64
0.754
0.862
0.69
0.764
0.768
0.571
0.468
0.438
0.64
0.803
0.68
0.69
0.704
0.773
0.739
0.626
0.69
0.65
0.631
0.764
0.759
0.645
0.837
0.611
0.7
0.69
0.773
0.833
0.788
0.621
0.645
0.542
0.793
0.808
0.695
0.783
0.69
0.384
0.749
0.714
0.729
0.729
0.704
0.616
0.754
0.69
0.704
0.768
0.808
0.67
0.246
0.729
0.852
0.64
0.522
0.532
0.66
0.675
0.355
0.685
0.823
0.754
0.66
0.749
0.714
0.719
0.709
0.532
0.7
0.783
0.739
0.695
0.251
0.729
0.759
0.606
0.768
0.581
0.606
0.724
0.749
0.66
0.567
0.798
0.744
0.69
0.724
0.655
0.611
0.729
0.616
0.0
0.611
0.773
0.754
0.606
0.778
0.764
0.65
0.823
0.719
0.7
0.685
0.749
0.759
0.813
0.719
0.69
0.759
0.704
0.704
0.675
0.729
0.512
0.759
0.68
0.695
0.768
0.724
0.704
0.798
0.744
0.635
0.773
0.7
0.537
0.645
0.704
0.69
0.783
0.567
0.69
0.69
0.493
0.67
0.783
0.719
0.586
0.69
0.547
0.601
0.665
0.833
0.67
0.739
0.714
0.68
0.739
0.734
0.665
0.7
0.66
0.483
0.709
0.788
0.724
0.714
0.857
0.502
0.803
0.709
0.635
0.586
0.783
0.621
0.704
0.665
0.69
0.621
0.764
0.65
0.788
0.724
0.685
0.729
0.68
0.606
0.64
0.778
0.69
0.616
0.764
0.729
0.724
0.778
0.68
0.468
0.887
0.778
0.764
0.655
0.773
0.759
0.793
0.754
0.744
0.744
0.739
0.714
0.773
0.704
0.66
0.704
0.586
0.635
0.596
0.586
0.749
0.66
0.68
0.586
0.709
0.759
0.7
0.719
0.305
0.645
0.695
0.695
0.749
0.798
0.788
0.695
0.695
0.764
0.502
0.729
0.803
0.404
0.571
0.67
0.621
0.611
0.631
0.798
0.66
0.65
0.744
0.567
0.724
0.783
0.7
0.808
0.68
0.793
0.729
0.601
0.645
0.65
0.709
0.729
0.601
0.547
0.7
0.719
0.719
0.729
0.704
0.675
0.68
0.557
0.65
0.842
0.621
0.704
0.414
0.833
0.739
0.754
0.764
0.7
0.626
0.734
0.778
0.596
0.542
0.631
0.759
0.808
0.833
0.857
0.754
0.64
0.645
0.665
0.68
0.67
0.576
0.69
0.709
0.833
0.67
0.793
0.591
0.7
0.7
0.808
0.768
0.655
0.759
0.768
0.764
0.759
0.709
0.709
0.783
0.562
0.773
0.724
0.645
0.709
0.793
0.655
0.719
0.645
0.571
0.69
0.798
0.7
0.754
0.66
0.67
0.547
0.463
0.67
0.655
0.69
0.621
0.685
0.631
0.685
0.695
0.626
0.793
0.803
0.773
0.67
0.852
0.7
0.783
0.704
0.724
0.734
0.685
0.665
0.724
0.7
0.64
0.67
0.64
0.542
0.724
0.759
0.778
0.645
0.764
0.764
0.719
0.724
0.818
0.69
0.65
0.719
0.69
0.798
0.65
0.714
0.7
0.823
0.665
0.631
0.749
0.626
0.793
0.616
0.714
0.798
0.768
0.813
0.729
0.744
0.7
0.744
0.616
0.631
0.685
0.7
0.833
0.69
0.783
0.803
0.729
0.581
0.759
0.793
0.7
0.64
0.749
0.709
0.7
0.64
0.719
0.798
0.828
0.695
0.665
0.739
0.68
0.586
0.591
0.66
0.64
0.616
0.621
0.67
0.749
0.68
0.788
0.562
0.655
0.813
0.66
0.606
0.739
0.724
0.749
0.768
0.729
0.803
0.704
0.813
0.714
0.857
0.754
0.532
0.616
0.734
0.783
0.768
0.66
0.65
0.754
0.68
0.547
0.64
0.65
0.749
0.749
0.744
0.783
0.69
0.69
0.833
0.631
0.793
0.729
0.65
0.685
0.744
0.734
0.739
0.837
0.773
0.803
0.631
0.719
0.645
0.69
0.616
0.655
0.798
0.857
0.724
0.655
0.483
0.571
0.768
0.576
0.724
0.793
0.611
0.67
0.808
0.369
0.67
0.739
0.749
0.709
0.798
0.749
0.744
0.729
0.788
0.719
0.64
0.67
0.655
0.709
0.7
0.704
0.68
0.537
0.611
0.522
0.567
0.631
0.64
0.798
0.665
0.635
0.768
0.729
0.783
0.586
0.66
0.709
0.64
0.837
0.764
0.793
0.635
0.685
0.68
0.655
0.754
0.512
0.66
0.704
0.626
0.739
0.69
0.7
0.645
0.739
0.783
0.66
0.502
0.734
0.783
0.581
0.7
0.714
0.818
0.69
0.788
0.69
0.606
0.783
0.64
0.621
0.783
0.719
0.586
0.507
0.557
0.675
0.626
0.626
0.719
0.69
0.621
0.709
0.69
0.399
0.616
0.729
0.611
0.453
0.828
0.69
0.734
0.665
0.724
0.616
0.7
0.749
0.764
0.7
0.773
0.675
0.739
0.704
0.547
0.759
0.66
0.631
0.64
0.567
0.635
0.695
0.7
0.695
0.616
0.69
0.734
0.655
0.768
0.754
0.754
0.739
0.749
0.714
0.606
0.709
0.729
0.808
0.759
0.557
0.709
0.793
0.68
0.709
0.813
0.729
0.685
0.739
0.813
0.704
0.749
0.744
0.744
0.68
0.749
0.7
0.793
0.734
0.734
0.724
0.7
0.734
0.64
0.778
0.581
0.7
0.468
0.754
0.724
0.69
0.719
0.798
0.739
0.709
0.729
0.793
0.724
0.7
0.532
0.586
0.635
0.655
0.798
0.798
0.739
0.621
0.749
0.65
0.631
0.764
0.606
0.842
0.724
0.335
0.645
0.749
0.365
0.778
0.768
0.823
0.586
0.759
0.67
0.744
0.759
0.158
0.645
0.714
0.778
0.714
0.64
0.685
0.67
0.68
0.759
0.709
0.714
0.783
0.719
0.635
0.793
0.833
0.719
0.645
0.626
0.862
0.69
0.591
0.68
0.606
0.635
0.65
0.818
0.7
0.739
0.67
0.626
0.847
0.69
0.547
0.66
0.68
0.655
0.759
0.754
0.833
0.788
0.768
0.527
0.729
0.749
0.724
0.778
0.759
0.704
0.734
0.773
0.754
0.69
0.739
0.547
0.675
0.778
0.749
0.67
0.803
0.591
0.808
0.768
0.803
0.631
0.66
0.709
0.749
0.571
0.69
0.719
0.631
0.803
0.759
0.675
0.764
0.685
0.596
0.842
0.783
0.635
0.764
0.522
0.665
0.675
0.852
0.631
0.453
0.611
0.704
0.635
0.601
0.788
0.64
0.68
0.571
0.562
0.744
0.709
0.798
0.557
0.773
0.645
0.754
0.68
0.67
0.744
0.862
0.729
0.734
0.69
0.586
0.596
0.616
0.665
0.685
0.709
0.576
0.729
0.65
0.685
0.709
0.773
0.65
0.837
0.704
0.788
0.828
0.729
0.793
0.596
0.621
0.498
0.606
0.773
0.616
0.7
0.773
0.66
0.69
0.852
0.626
0.68
0.852
0.64
0.783
0.7
0.626
0.823
0.803
0.833
0.724
0.675
0.729
0.744
0.793
0.724
0.66
0.724
0.833
0.635
0.645
0.709
0.719
0.739
0.719
0.665
0.714
0.655
0.828
0.704
0.744
0.675
0.463
0.724
0.719
0.635
0.803
0.675
0.68
0.616
0.606
0.773
0.7
0.803
0.695
0.537
0.808
0.67
0.685
0.724
0.714
0.788
0.734
0.635
0.793
0.611
0.685
0.616
0.675
0.818
0.458
0.768
0.67
0.66
0.754
0.788
0.709
0.7
0.749
0.69
0.685
0.655
0.586
0.635
0.739
0.734
0.621
0.542
0.808
0.778
0.591
0.724
0.68
0.823
0.744
0.788
0.818
0.739
0.714
0.611
0.655
0.724
0.571
0.704
0.626
0.749
0.749
0.68
0.65
0.631
0.729
0.552
0.557
0.768
0.867
0.685
0.69
0.803
0.813
0.67
0.68
0.581
0.709
0.665
0.507
0.724
0.547
0.621
0.773
0.847
0.754
0.69
0.65
0.635
0.729
0.69
0.808
0.719
0.724
0.823
0.655
0.744
0.616
0.842
0.611
0.69
0.724
0.768
0.734
0.719
0.695
0.793
0.68
0.557
0.65
0.759
0.803
0.739
0.626
0.68
0.739
0.778
0.764
0.606
0.714
0.749
0.601
0.842
0.675
0.621
0.744
0.739
0.734
0.783
0.665
0.665
0.818
0.67
0.714
0.709
0.734
0.68
0.729
0.709
0.778
0.759
0.729
0.852
0.754
0.739
0.596
0.768
0.729
0.66
0.754
0.709
0.7
0.68
0.714
0.704
0.833
0.882
0.744
0.69
0.734
0.709
0.778
0.69
0.837
0.66
0.7
0.798
0.675
0.744
0.635
0.768
0.793
0.714
0.734
0.695
0.729
0.69
0.729
0.788
0.734
0.675
0.739
0.808
0.828
0.626
0.759
0.788
0.739
0.616
0.616
0.704
0.695
0.66
0.7
0.813
0.576
0.764
0.729
0.453
0.665
0.66
0.768
0.606
0.773
0.635
0.754
0.404
0.764
0.69
0.877
0.744
0.567
0.754
0.67
0.695
0.788
0.7
0.788
0.66
0.64
0.685
0.828
0.31
0.69
0.7
0.798
0.709
0.675
0.665
0.665
0.729
0.675
0.719
0.478
0.665
0.507
0.7
0.709
0.803
0.744
0.414
0.552
0.67
0.414
0.606
0.527
0.498
0.719
0.65
0.557
0.557
0.759
0.631
0.468
0.478
0.571
0.719
0.778
0.709
0.69
0.542
0.655
0.729
0.64
0.798
0.591
0.626
0.867
0.778
0.724
0.724
0.685
0.744
0.586
0.714
0.719
0.823
0.66
0.596
0.739
0.773
0.719
0.788
0.655
0.783
0.67
0.842
0.754
0.635
0.877
0.655
0.596
0.759
0.704
0.557
0.828
0.695
0.798
0.818
0.67
0.69
0.675
0.665
0.739
0.768
0.665
0.803
0.729
0.778
0.783
0.68
0.759
0.744
0.69
0.739
0.591
0.734
0.291
0.798
0.744
0.729
0.65
0.778
0.424
0.739
0.586
0.7
0.768
0.399
0.724
0.719
0.749
0.631
0.778
0.655
0.808
0.645
0.828
0.665
0.759
0.714
0.591
0.729
0.7
0.621
0.739
0.631
0.68
0.759
0.719
0.773
0.665
0.591
0.655
0.66
0.532
0.704
0.783
0.0
0.67
0.547
0.754
0.591
0.768
0.739
0.655
0.734
0.768
0.739
0.724
0.665
0.704
0.64
0.591
0.778
0.744
0.749
0.567
0.635
0.729
0.744
0.739
0.64
0.768
0.754
0.695
0.808
0.527
0.749
0.665
0.749
0.793
0.764
0.798
0.685
0.714
0.808
0.665
0.744
0.768
0.842
0.714
0.611
0.69
0.695
0.778
0.788
0.631
0.759
0.764
0.685
0.729
0.635
0.729
0.734
0.749
0.685
0.68
0.798
0.7
0.695
0.724
0.754
0.616
0.635
0.734
0.739
0.695
0.768
0.749
0.828
0.739
0.739
0.734
0.64
0.709
0.527
0.759
0.685
0.67
0.69
0.69
0.704
0.719
0.68
0.803
0.714
0.749
0.611
0.68
0.803
0.798
0.818
0.626
0.606
0.803
0.729
0.744
0.783
0.719
0.547
0.66
0.734
0.719
0.606
0.631
0.596
0.66
0.764
0.69
0.803
0.734
0.512
0.729
0.724
0.68
0.571
0.793
0.788
0.768
0.744
0.581
0.655
0.606
0.749
0.724
0.778
0.803
0.778
0.724
0.759
0.823
0.7
0.709
0.665
0.714
0.759
0.719
0.685
0.557
0.67
0.64
0.759
0.749
0.616
0.847
0.695
0.611
0.867
0.621
0.616
0.64
0.739
0.576
0.695
0.389
0.773
0.734
0.7
0.778
0.611
0.621
0.842
0.714
0.65
0.828
0.576
0.448
0.557
0.764
0.778
0.631
0.66
0.576
0.7
0.631
0.734
0.66
0.552
0.69
0.724
0.67
0.493
0.369
0.69
0.665
0.754
0.734
0.773
0.714
0.581
0.729
0.655
0.675
0.66
0.039
0.759
0.793
0.0
0.586
0.68
0.793
0.251
0.788
0.345
0.729
0.749
0.739
0.606
0.778
0.749
0.424
0.793
0.68
0.419
0.635
0.759
0.828
0.783
0.759
0.616
0.719
0.68
0.729
0.734
0.655
0.729
0.744
0.872
0.685
0.409
0.729
0.759
0.453
0.828
0.67
0.645
0.631
0.695
0.842
0.571
0.419
0.493
0.872
0.601
0.783
0.69
0.522
0.709
0.749
0.616
0.675
0.631
0.714
0.557
0.675
0.685
0.724
0.837
0.635
0.754
0.714
0.744
0.744
0.818
0.7
0.709
0.749
0.576
0.842
0.773
0.655
0.788
0.7
0.754
0.68
0.739
0.714
0.759
0.768
0.749
0.695
0.695
0.616
0.783
0.798
0.749
0.803
0.734
0.872
0.714
0.695
0.764
0.754
0.773
0.764
0.744
0.778
0.749
0.675
0.754
0.69
0.596
0.813
0.695
0.665
0.764
0.606
0.65
0.606
0.493
0.645
0.596
0.695
0.606
0.532
0.768
0.7
0.764
0.68
0.759
0.714
0.498
0.852
0.567
0.478
0.596
0.749
0.714
0.645
0.502
0.69
0.714
0.764
0.626
0.783
0.685
0.734
0.882
0.704
0.749
0.655
0.31
0.704
0.35
0.808
0.7
0.286
0.3
0.576
0.754
0.621
0.562
0.665
0.709
0.709
0.483
0.143
0.714
0.709
0.685
0.867
0.773
0.631
0.631
0.631
0.788
0.719
0.695
0.65
0.527
0.404
0.635
0.596
0.601
0.611
0.719
0.695
0.562
0.562
0.739
0.626
0.788
0.68
0.709
0.749
0.798
0.729
0.685
0.241
0.788
0.759
0.783
0.754
0.675
0.719
0.768
0.345
0.424
0.768
0.695
0.754
0.655
0.813
0.759
0.65
0.596
0.704
0.571
0.305
0.695
0.36
0.67
0.793
0.645
0.749
0.32
0.729
0.522
0.768
0.675
0.749
0.606
0.764
0.433
0.542
0.719
0.665
0.695
0.36
0.813
0.32
0.744
0.793
0.778
0.581
0.424
0.729
0.783
0.704
0.778
0.734
0.704
0.596
0.704
0.793
0.65
0.724
0.591
0.695
0.685
0.704
0.616
0.773
0.596
0.586
0.739
0.66
0.813
0.749
0.547
0.719
0.7
0.837
0.7
0.552
0.729
0.719
0.719
0.739
0.734
0.783
0.813
0.655
0.798
0.714
0.626
0.793
0.724
0.532
0.764
0.611
0.645
0.655
0.783
0.754
0.729
0.69
0.714
0.695
0.724
0.803
0.783
0.808
0.68
0.798
0.685
0.768
0.729
0.744
0.793
0.655
0.734
0.7
0.729
0.734
0.739
0.631
0.616
0.823
0.788
0.778
0.512
0.626
0.724
0.596
0.719
0.793
0.631
0.655
0.764
0.773
0.537
0.714
0.798
0.719
0.675
0.596
0.67
0.714
0.783
0.798
0.764
0.552
0.65
0.709
0.768
0.803
0.655
0.66
0.69
0.498
0.729
0.626
0.759
0.759
0.719
0.729
0.739
0.724
0.788
0.571
0.724
0.724
0.759
0.512
0.754
0.719
0.842
0.734
0.704
0.793
0.64
0.675
0.778
0.783
0.768
0.857
0.778
0.842
0.709
0.783
0.729
0.665
0.65
0.773
0.714
0.64
0.685
0.813
0.788
0.66
0.68
0.675
0.576
0.552
0.571
0.611
0.502
0.729
0.709
0.793
0.704
0.803
0.798
0.67
0.675
0.7
0.685
0.596
0.552
0.655
0.631
0.66
0.714
0.788
0.724
0.798
0.793
0.576
0.591
0.729
0.877
0.788
0.611
0.695
0.64
0.783
0.68
0.778
0.798
0.704
0.739
0.369
0.621
0.729
0.749
0.695
0.69
0.764
0.823
0.665
0.739
0.675
0.783
0.68
0.798
0.719
0.739
0.724
0.842
0.517
0.65
0.0
0.468
0.783
0.64
0.872
0.729
0.778
0.719
0.847
0.778
0.729
0.724
0.773
0.64
0.7
0.645
0.734
0.675
0.719
0.67
0.813
0.852
0.596
0.719
0.783
0.759
0.739
0.714
0.685
0.768
0.734
0.626
0.655
0.65
0.305
0.788
0.512
0.7
0.67
0.759
0.675
0.783
0.66
0.759
0.739
0.778
0.596
0.719
0.576
0.739
0.675
0.69
0.567
0.724
0.67
0.611
0.808
0.67
0.374
0.778
0.7
0.404
0.709
0.404
0.591
0.709
0.778
0.759
0.803
0.719
0.734
0.591
0.778
0.7
0.704
0.754
0.788
0.744
0.355
0.586
0.808
0.724
0.744
0.685
0.818
0.645
0.739
0.823
0.764
0.719
0.7
0.645
0.596
0.773
0.473
0.704
0.591
0.67
0.709
0.818
0.729
0.764
0.498
0.818
0.724
0.562
0.665
0.704
0.709
0.793
0.704
0.562
0.778
0.788
0.64
0.729
0.754
0.69
0.749
0.773
0.665
0.764
0.783
0.714
0.665
0.793
0.655
0.847
0.65
0.562
0.783
0.67
0.714
0.591
0.67
0.631
0.67
0.744
0.66
0.847
0.591
0.719
0.67
0.626
0.67
0.704
0.704
0.749
0.704
0.773
0.631
0.635
0.645
0.626
0.611
0.645
0.724
0.719
0.685
0.69
0.793
0.7
0.754
0.695
0.729
0.778
0.788
0.729
0.818
0.729
0.833
0.744
0.857
0.645
0.714
0.768
0.685
0.768
0.808
0.0
0.813
0.724
0.729
0.764
0.626
0.724
0.729
0.788
0.724
0.704
0.798
0.626
0.69
0.695
0.828
0.586
0.562
0.813
0.764
0.68
0.754
0.783
0.739
0.704
0.813
0.675
0.704
0.365
0.724
0.778
0.709
0.704
0.803
0.704
0.557
0.739
0.734
0.591
0.591
0.773
0.764
0.833
0.773
0.724
0.813
0.7
0.764
0.768
0.453
0.448
0.695
0.665
0.488
0.626
0.665
0.7
0.734
0.532
0.704
0.591
0.7
0.65
0.813
0.803
0.675
0.601
0.675
0.498
0.675
0.67
0.842
0.7
0.65
0.798
0.635
0.675
0.704
0.596
0.798
0.754
0.66
0.596
0.512
0.606
0.665
0.852
0.768
0.606
0.734
0.749
0.665
0.798
0.719
0.724
0.65
0.788
0.818
0.473
0.64
0.67
0.616
0.611
0.719
0.537
0.68
0.68
0.724
0.704
0.773
0.571
0.517
0.798
0.611
0.724
0.586
0.64
0.64
0.0
0.798
0.768
0.498
0.616
0.695
0.719
0.576
0.818
0.798
0.788
0.823
0.68
0.7
0.739
0.69
0.665
0.0
0.704
0.764
0.783
0.645
0.709
0.808
0.601
0.709
0.729
0.645
0.616
0.631
0.764
0.537
0.759
0.759
0.69
0.837
0.665
0.803
0.507
0.626
0.709
0.635
0.601
0.665
0.818
0.64
0.734
0.729
0.483
0.739
0.739
0.739
0.665
0.67
0.68
0.754
0.764
0.759
0.537
0.7
0.773
0.768
0.764
0.759
0.842
0.655
0.783
0.645
0.798
0.714
0.645
0.729
0.581
0.798
0.818
0.754
0.739
0.655
0.734
0.67
0.665
0.562
0.616
0.754
0.517
0.68
0.714
0.808
0.695
0.759
0.734
0.778
0.768
0.788
0.764
0.808
0.724
0.788
0.739
0.734
0.734
0.557
0.808
0.764
0.65
0.695
0.734
0.759
0.621
0.714
0.709
0.754
0.847
0.557
0.576
0.7
0.616
0.0
0.7
0.626
0.591
0.631
0.798
0.67
0.562
0.719
0.759
0.759
0.621
0.675
0.7
0.65
0.744
0.635
0.7
0.635
0.557
0.764
0.764
0.744
0.64
0.739
0.621
0.665
0.768
0.719
0.65
0.813
0.64
0.793
0.631
0.621
0.749
0.768
0.626
0.813
0.719
0.759
0.64
0.754
0.798
0.64
0.69
0.729
0.714
0.724
0.65
0.695
0.759
0.611
0.847
0.714
0.739
0.744
0.803
0.724
0.724
0.818
0.783
0.0
0.803
0.788
0.768
0.616
0.675
0.729
0.685
0.778
0.704
0.611
0.729
0.857
0.645
0.65
0.704
0.631
0.7
0.611
0.665
0.645
0.744
0.749
0.749
0.798
0.685
0.7
0.764
0.788
0.68
0.837
0.675
0.734
0.631
0.759
0.739
0.675
0.65
0.714
0.0
0.665
0.759
0.562
0.66
0.759
0.764
0.764
0.635
0.729
0.768
0.768
0.655
0.749
0.793
0.66
0.778
0.66
0.783
0.744
0.69
0.808
0.67
0.837
0.69
0.837
0.734
0.586
0.709
0.833
0.68
0.719
0.754
0.783
0.729
0.719
0.64
0.64
0.675
0.65
0.749
0.793
0.788
0.852
0.857
0.828
0.768
0.759
0.621
0.793
0.714
0.655
0.655
0.7
0.611
0.833
0.685
0.768
0.552
0.887
0.68
0.7
0.65
0.7
0.823
0.768
0.675
0.66
0.685
0.645
0.813
0.773
0.616
0.803
0.719
0.714
0.67
0.803
0.635
0.665
0.512
0.596
0.675
0.764
0.793
0.729
0.64
0.793
0.704
0.621
0.818
0.734
0.709
0.729
0.7
0.729
0.68
0.0
0.783
0.685
0.591
0.611
0.0
0.734
0.783
0.7
0.685
0.685
0.833
0.724
0.7
0.764
0.68
0.704
0.714
0.793
0.709
0.704
0.0
0.7
0.744
0.635
0.69
0.655
0.754
0.709
0.759
0.655
0.764
0.788
0.739
0.68
0.695
0.7
0.749
0.704
0.724
0.611
0.65
0.66
0.704
0.65
0.773
0.695
0.764
0.453
0.695
0.729
0.685
0.557
0.675
0.788
0.7
0.424
0.754
0.626
0.606
0.635
0.749
0.897
0.773
0.611
0.562
0.665
0.665
0.537
0.744
0.655
0.724
0.818
0.734
0.764
0.635
0.68
0.724
0.69
0.621
0.842
0.68
0.65
0.675
0.65
0.744
0.606
0.616
0.69
0.685
0.803
0.798
0.734
0.828
0.645
0.64
0.808
0.601
0.532
0.365
0.606
0.837
0.759
0.714
0.66
0.443
0.749
0.759
0.606
0.709
0.739
0.67
0.626
0.655
0.778
0.478
0.754
0.724
0.7
0.64
0.867
0.621
0.695
0.64
0.739
0.7
0.759
0.67
0.793
0.621
0.754
0.537
0.768
0.813
0.729
0.803
0.764
0.813
0.675
0.842
0.818
0.601
0.7
0.581
0.645
0.842
0.793
0.601
0.872
0.665
0.709
0.813
0.685
0.601
0.798
0.808
0.709
0.709
0.709
0.626
0.7
0.65
0.798
0.764
0.739
0.7
0.685
0.754
0.631
0.877
0.719
0.591
0.754
0.709
0.724
0.778
0.596
0.0
0.606
0.665
0.69
0.724
0.635
0.764
0.837
0.606
0.709
0.685
0.823
0.601
0.655
0.833
0.877
0.729
0.788
0.734
0.704
0.635
0.635
0.655
0.739
0.754
0.537
0.759
0.7
0.768
0.724
0.675
0.655
0.576
0.65
0.626
0.759
0.606
0.818
0.808
0.729
0.778
0.734
0.768
0.847
0.813
0.675
0.562
0.704
0.749
0.65
0.764
0.665
0.842
0.67
0.828
0.695
0.734
0.734
0.65
0.704
0.675
0.645
0.837
0.704
0.749
0.655
0.685
0.611
0.621
0.714
0.685
0.66
0.621
0.611
0.67
0.596
0.759
0.764
0.813
0.542
0.734
0.7
0.704
0.793
0.749
0.768
0.837
0.764
0.764
0.709
0.522
0.0
0.665
0.621
0.749
0.685
0.773
0.635
0.67
0.709
0.611
0.783
0.749
0.709
0.685
0.68
0.611
0.739
0.355
0.616
0.704
0.739
0.685
0.764
0.394
0.803
0.655
0.315
0.813
0.414
0.675
0.635
0.773
0.296
0.813
0.527
0.0
0.754
0.808
0.557
0.665
0.808
0.788
0.675
0.714
0.719
0.744
0.635
0.468
0.502
0.409
0.645
0.591
0.557
0.754
0.498
0.764
0.532
0.591
0.719
0.69
0.532
0.635
0.709
0.616
0.685
0.468
0.527
0.64
0.626
0.665
0.64
0.66
0.709
0.557
0.635
0.773
0.734
0.596
0.714
0.704
0.744
0.803
0.68
0.773
0.872
0.665
0.0
0.621
0.709
0.739
0.734
0.68
0.823
0.719
0.749
0.675
0.793
0.759
0.773
0.778
0.793
0.739
0.591
0.788
0.675
0.813
0.798
0.704
0.606
0.704
0.798
0.759
0.704
0.665
0.704
0.778
0.655
0.626
0.522
0.768
0.655
0.759
0.67
0.571
0.749
0.867
0.788
0.562
0.0
0.7
0.764
0.749
0.69
0.576
0.793
0.695
0.788
0.714
0.704
0.675
0.596
0.739
0.778
0.818
0.601
0.68
0.714
0.685
0.759
0.0
0.512
0.739
0.749
0.729
0.601
0.424
0.7
0.571
0.768
0.0
0.374
0.606
0.739
0.714
0.502
0.69
0.704
0.744
0.365
0.749
0.645
0.631
0.778
0.0
0.581
0.542
0.616
0.719
0.768
0.768
0.704
0.729
0.64
0.66
0.704
0.818
0.768
0.0
0.0
0.724
0.256
0.0
0.325
0.606
0.709
0.3
0.793
0.335
0.645
0.345
0.808
0.704
0.793
0.754
0.857
0.32
0.34
0.571
0.0
0.734
0.123
0.315
0.635
0.0
0.7
0.685
0.69
0.828
0.512
0.64
0.665
0.759
0.773
0.665
0.36
0.764
0.837
0.695
0.601
0.66
0.606
0.527
0.635
0.557
0.818
0.542
0.483
0.69
0.724
0.749
0.739
0.611
0.606
0.626
0.675
0.783
0.793
0.611
0.64
0.645
0.596
0.798
0.714
0.562
0.374
0.675
0.69
0.621
0.7
0.685
0.552
0.69
0.768
0.591
0.586
0.586
0.596
0.591
0.562
0.557
0.64
0.429
0.522
0.581
0.645
0.744
0.532
0.773
0.596
0.729
0.823
0.773
0.818
0.818
0.695
0.685
0.719
0.768
0.695
0.571
0.719
0.818
0.734
0.754
0.65
0.759
0.818
0.744
0.665
0.704
0.729
0.808
0.778
0.813
0.7
0.567
0.488
0.724
0.68
0.739
0.562
0.562
0.739
0.685
0.704
0.729
0.0
0.739
0.635
0.591
0.695
0.68
0.601
0.744
0.724
0.65
0.739
0.64
0.729
0.759
0.749
0.65
0.296
0.685
0.261
0.0
0.621
0.798
0.734
0.759
0.788
0.236
0.719
0.695
0.34
0.768
0.709
0.773
0.768
0.798
0.754
0.68
0.719
0.64
0.69
0.616
0.685
0.744
0.695
0.709
0.616
0.557
0.734
0.0
0.695
0.704
0.704
0.65
0.778
0.744
0.69
0.0
0.808
0.562
0.69
0.0
0.818
0.877
0.714
0.709
0.764
0.714
0.739
0.744
0.64
0.714
0.0
0.734
0.803
0.685
0.709
0.768
0.788
0.69
0.862
0.714
0.734
0.0
0.744
0.616
0.788
0.768
0.783
0.724
0.704
0.557
0.7
0.64
0.793
0.69
0.645
0.675
0.7
0.818
0.734
0.759
0.892
0.764
0.768
0.813
0.818
0.813
0.576
0.631
0.714
0.734
0.7
0.773
0.754
0.685
0.778
0.837
0.734
0.67
0.754
0.621
0.0
0.754
0.704
0.793
0.783
0.64
0.724
0.744
0.69
0.749
0.631
0.724
0.704
0.65
0.704
0.729
0.665
0.783
0.675
0.768
0.665
0.675
0.69
0.754
0.167
0.217
0.714
0.7
0.783
0.527
0.0
0.823
0.35
0.872
0.0
0.64
0.783
0.665
0.695
0.394
0.369
0.0
0.709
0.749
0.759
0.345
0.788
0.754
0.729
0.788
0.611
0.655
0.665
0.355
0.606
0.665
0.695
0.744
0.517
0.606
0.631
0.724
0.754
0.793
0.655
0.719
0.507
0.734
0.65
0.542
0.714
0.704
0.704
0.695
0.606
0.749
0.631
0.685
0.532
0.567
0.744
0.586
0.69
0.631
0.695
0.798
0.384
0.66
0.591
0.379
0.621
0.631
0.591
0.749
0.749
0.724
0.773
0.887
0.744
0.606
0.635
0.483
0.793
0.384
0.645
0.68
0.803
0.818
0.695
0.611
0.704
0.581
0.818
0.704
0.675
0.798
0.655
0.685
0.611
0.704
0.744
0.719
0.803
0.635
0.734
0.719
0.803
0.734
0.823
0.67
0.798
0.0
0.788
0.675
0.764
0.606
0.759
0.571
0.626
0.601
0.433
0.754
0.606
0.68
0.783
0.739
0.695
0.67
0.759
0.64
0.7
0.714
0.685
0.773
0.788
0.621
0.675
0.798
0.734
0.7
0.7
0.734
0.739
0.729
0.695
0.739
0.739
0.823
0.719
0.64
0.611
0.606
0.709
0.675
0.729
0.739
0.744
0.65
0.788
0.729
0.768
0.764
0.675
0.793
0.778
0.498
0.616
0.704
0.695
0.665
0.626
0.576
0.773
0.709
0.793
0.631
0.571
0.803
0.803
0.517
0.813
0.542
0.67
0.798
0.517
0.527
0.616
0.631
0.719
0.714
0.749
0.69
0.645
0.842
0.729
0.714
0.601
0.557
0.734
0.744
0.778
0.749
0.749
0.798
0.754
0.458
0.616
0.635
0.645
0.197
0.635
0.768
0.793
0.764
0.729
0.759
0.635
0.709
0.734
0.537
0.764
0.818
0.724
0.665
0.685
0.793
0.744
0.571
0.68
0.729
0.276
0.675
0.586
0.724
0.581
0.187
0.616
0.542
0.665
0.635
0.695
0.665
0.798
0.768
0.709
0.65
0.695
0.714
0.734
0.576
0.675
0.453
0.818
0.655
0.729
0.788
0.675
0.626
0.768
0.601
0.793
0.754
0.793
0.581
0.739
0.606
0.739
0.704
0.621
0.66
0.714
0.768
0.0
0.734
0.69
0.734
0.621
0.621
0.709
0.783
0.695
0.719
0.616
0.783
0.709
0.768
0.719
0.803
0.616
0.512
0.591
0.586
0.828
0.695
0.759
0.754
0.581
0.7
0.724
0.65
0.675
0.709
0.764
0.7
0.69
0.665
0.67
0.655
0.744
0.764
0.0
0.783
0.808
0.66
0.709
0.808
0.635
0.709
0.704
0.665
0.719
0.719
0.217
0.729
0.764
0.68
0.734
0.645
0.739
0.773
0.65
0.719
0.66
0.581
0.793
0.621
0.581
0.754
0.611
0.655
0.611
0.754
0.739
0.773
0.729
0.778
0.7
0.798
0.734
0.724
0.685
0.64
0.542
0.631
0.675
0.714
0.493
0.759
0.783
0.783
0.69
0.749
0.798
0.749
0.764
0.709
0.759
0.69
0.773
0.68
0.645
0.66
0.709
0.749
0.773
0.675
0.695
0.631
0.67
0.739
0.512
0.685
0.719
0.709
0.783
0.739
0.744
0.744
0.626
0.759
0.631
0.882
0.645
0.793
0.576
0.724
0.714
0.7
0.616
0.631
0.778
0.631
0.611
0.69
0.724
0.724
0.66
0.68
0.719
0.724
0.695
0.778
0.739
0.788
0.537
0.542
0.719
0.665
0.655
0.616
0.537
0.783
0.581
0.734
0.665
0.788
0.719
0.695
0.675
0.626
0.611
0.665
0.704
0.616
0.783
0.65
0.744
0.562
0.719
0.695
0.788
0.734
0.704
0.69
0.714
0.665
0.768
0.709
0.685
0.69
0.724
0.749
0.778
0.69
0.0
0.714
0.552
0.631
0.803
0.557
0.645
0.68
0.783
0.7
0.739
0.808
0.67
0.788
0.803
0.67
0.635
0.655
0.695
0.754
0.788
0.473
0.764
0.68
0.586
0.749
0.803
0.616
0.837
0.847
0.754
0.788
0.601
0.754
0.0
0.783
0.645
0.783
0.65
0.596
0.803
0.813
0.724
0.778
0.68
0.591
0.704
0.67
0.67
0.739
0.685
0.65
0.818
0.709
0.778
0.778
0.773
0.724
0.719
0.724
0.68
0.626
0.645
0.596
0.626
0.675
0.67
0.754
0.7
0.65
0.65
0.611
0.468
0.729
0.709
0.635
0.616
0.443
0.596
0.246
0.527
0.739
0.808
0.729
0.384
0.655
0.714
0.68
0.596
0.64
0.424
0.714
0.837
0.749
0.571
0.857
0.665
0.631
0.562
0.724
0.7
0.704
0.675
0.581
0.818
0.645
0.335
0.66
0.695
0.803
0.754
0.581
0.808
0.611
0.803
0.798
0.828
0.823
0.759
0.783
0.709
0.778
0.67
0.783
0.655
0.847
0.616
0.798
0.557
0.739
0.66
0.798
0.704
0.7
0.502
0.813
0.749
0.67
0.601
0.621
0.635
0.586
0.778
0.68
0.65
0.778
0.709
0.754
0.576
0.7
0.788
0.655
0.808
0.788
0.729
0.759
0.665
0.704
0.719
0.813
0.67
0.606
0.773
0.818
0.498
0.729
0.695
0.66
0.837
0.734
0.793
0.66
0.69
0.788
0.749
0.695
0.749
0.719
0.626
0.837
0.744
0.734
0.685
0.596
0.695
0.833
0.788
0.764
0.788
0.759
0.665
0.69
0.729
0.631
0.675
0.877
0.754
0.68
0.601
0.793
0.665
0.719
0.67
0.611
0.665
0.803
0.714
0.734
0.724
0.744
0.635
0.749
0.581
0.704
0.601
0.724
0.695
0.7
0.813
0.67
0.754
0.773
0.685
0.665
0.645
0.818
0.616
0.576
0.833
0.645
0.685
0.828
0.7
0.621
0.744
0.768
0.788
0.783
0.759
0.842
0.734
0.793
0.7
0.685
0.734
0.685
0.606
0.704
0.714
0.695
0.655
0.704
0.68
0.793
0.901
0.68
0.596
0.719
0.645
0.601
0.66
0.734
0.498
0.67
0.788
0.729
0.557
0.606
0.837
0.768
0.773
0.754
0.759
0.749
0.655
0.685
0.621
0.685
0.581
0.744
0.64
0.665
0.773
0.729
0.788
0.783
0.803
0.754
0.754
0.724
0.581
0.645
0.778
0.719
0.542
0.695
0.729
0.69
0.773
0.64
0.695
0.591
0.581
0.665
0.512
0.601
0.734
0.7
0.724
0.788
0.749
0.734
0.813
0.606
0.724
0.734
0.842
0.631
0.764
0.586
0.621
0.793
0.69
0.695
0.724
0.621
0.685
0.773
0.837
0.714
0.709
0.783
0.591
0.69
0.68
0.266
0.818
0.754
0.67
0.739
0.754
0.665
0.808
0.714
0.773
0.837
0.862
0.768
0.793
0.65
0.685
0.724
0.729
0.768
0.837
0.611
0.847
0.768
0.754
0.749
0.719
0.635
0.754
0.764
0.65
0.567
0.345
0.798
0.759
0.749
0.68
0.631
0.739
0.803
0.65
0.724
0.798
0.65
0.596
0.675
0.645
0.724
0.729
0.734
0.749
0.783
0.739
0.788
0.67
0.823
0.507
0.704
0.788
0.803
0.788
0.823
0.823
0.729
0.729
0.675
0.813
0.793
0.695
0.7
0.719
0.665
0.626
0.571
0.734
0.714
0.783
0.764
0.542
0.562
0.798
0.744
0.813
0.66
0.532
0.601
0.655
0.744
0.64
0.645
0.67
0.837
0.7
0.7
0.764
0.754
0.429
0.547
0.759
0.788
0.66
0.626
0.764
0.773
0.631
0.714
0.754
0.695
0.7
0.739
0.69
0.665
0.719
0.739
0.695
0.621
0.739
0.749
0.631
0.65
0.793
0.724
0.665
0.724
0.695
0.818
0.724
0.818
0.709
0.778
0.729
0.631
0.788
0.596
0.783
0.719
0.734
0.69
0.704
0.724
0.764
0.852
0.788
0.719
0.823
0.857
0.64
0.847
0.537
0.532
0.7
0.709
0.862
0.793
0.823
0.803
0.813
0.828
0.576
0.7
0.709
0.596
0.714
0.724
0.714
0.631
0.596
0.695
0.739
0.675
0.719
0.714
0.714
0.749
0.635
0.734
0.754
0.67
0.517
0.768
0.813
0.67
0.709
0.473
0.65
0.68
0.783
0.64
0.65
0.754
0.744
0.768
0.734
0.759
0.655
0.714
0.695
0.749
0.744
0.759
0.601
0.793
0.645
0.704
0.709
0.675
0.325
0.616
0.695
0.601
0.828
0.798
0.828
0.685
0.305
0.709
0.67
0.833
0.69
0.645
0.773
0.729
0.68
0.655
0.768
0.783
0.724
0.611
0.714
0.64
0.665
0.517
0.69
0.621
0.64
0.645
0.729
0.749
0.709
0.695
0.64
0.724
0.764
0.65
0.7
0.788
0.665
0.719
0.537
0.833
0.764
0.655
0.798
0.695
0.813
0.749
0.67
0.778
0.778
0.606
0.64
0.695
0.631
0.685
0.7
0.759
0.719
0.64
0.502
0.67
0.685
0.729
0.714
0.67
0.828
0.828
0.764
0.64
0.714
0.69
0.759
0.66
0.714
0.635
0.709
0.709
0.704
0.709
0.754
0.7
0.724
0.734
0.645
0.754
0.764
0.744
0.754
0.65
0.547
0.729
0.626
0.384
0.675
0.764
0.7
0.414
0.704
0.522
0.754
0.803
0.709
0.778
0.635
0.749
0.823
0.695
0.862
0.709
0.764
0.645
0.719
0.724
0.7
0.69
0.621
0.798
0.729
0.793
0.754
0.64
0.729
0.773
0.719
0.778
0.768
0.645
0.704
0.685
0.842
0.655
0.69
0.685
0.704
0.724
0.768
0.704
0.783
0.764
0.729
0.837
0.675
0.631
0.837
0.69
0.803
0.724
0.635
0.764
0.778
0.778
0.759
0.67
0.857
0.734
0.759
0.67
0.813
0.714
0.714
0.808
0.547
0.557
0.601
0.655
0.768
0.68
0.635
0.591
0.586
0.7
0.69
0.823
0.581
0.892
0.783
0.675
0.749
0.665
0.695
0.783
0.709
0.768
0.739
0.739
0.719
0.803
0.783
0.66
0.739
0.65
0.749
0.66
0.67
0.714
0.788
0.616
0.512
0.754
0.768
0.69
0.729
0.596
0.729
0.793
0.65
0.69
0.759
0.478
0.685
0.695
0.606
0.808
0.773
0.635
0.724
0.631
0.414
0.66
0.778
0.621
0.852
0.591
0.734
0.631
0.64
0.773
0.754
0.685
0.709
0.749
0.695
0.547
0.399
0.635
0.67
0.798
0.7
0.626
0.803
0.754
0.695
0.665
0.586
0.759
0.714
0.719
0.478
0.512
0.847
0.823
0.709
0.768
0.675
0.754
0.67
0.586
0.739
0.729
0.823
0.69
0.768
0.749
0.68
0.872
0.631
0.665
0.773
0.552
0.719
0.783
0.655
0.635
0.734
0.749
0.714
0.739
0.704
0.665
0.675
0.833
0.601
0.68
0.68
0.773
0.764
0.798
0.754
0.709
0.66
0.576
0.68
0.616
0.754
0.729
0.813
0.778
0.734
0.744
0.734
0.783
0.808
0.798
0.773
0.704
0.69
0.685
0.7
0.709
0.773
0.828
0.734
0.739
0.773
0.704
0.754
0.7
0.655
0.655
0.704
0.764
0.754
0.635
0.631
0.729
0.7
0.685
0.788
0.695
0.764
0.66
0.764
0.783
0.709
0.675
0.724
0.813
0.68
0.7
0.734
0.616
0.764
0.828
0.704
0.655
0.66
0.754
0.709
0.635
0.823
0.581
0.69
0.734
0.64
0.724
0.576
0.69
0.68
0.729
0.606
0.857
0.596
0.586
0.7
0.788
0.739
0.714
0.754
0.823
0.783
0.709
0.749
0.709
0.759
0.808
0.754
0.739
0.724
0.685
0.704
0.837
0.764
0.621
0.793
0.626
0.764
0.714
0.872
0.645
0.788
0.768
0.759
0.709
0.768
0.768
0.704
0.759
0.7
0.724
0.788
0.808
0.665
0.729
0.527
0.586
0.616
0.69
0.739
0.773
0.714
0.759
0.64
0.611
0.798
0.749
0.621
0.744
0.778
0.778
0.665
0.768
0.724
0.586
0.734
0.778
0.754
0.828
0.675
0.813
0.65
0.478
0.69
0.532
0.833
0.645
0.606
0.768
0.768
0.739
0.749
0.724
0.626
0.704
0.591
0.675
0.655
0.67
0.719
0.768
0.793
0.522
0.704
0.67
0.724
0.724
0.828
0.749
0.675
0.744
0.739
0.744
0.66
0.823
0.68
0.68
0.759
0.768
0.842
0.69
0.64
0.764
0.606
0.842
0.675
0.7
0.7
0.714
0.69
0.685
0.67
0.635
0.621
0.788
0.704
0.823
0.655
0.685
0.685
0.739
0.754
0.695
0.586
0.704
0.64
0.64
0.483
0.596
0.739
0.67
0.719
0.754
0.714
0.665
0.744
0.64
0.596
0.768
0.635
0.729
0.778
0.709
0.759
0.655
0.7
0.744
0.803
0.729
0.645
0.68
0.704
0.675
0.729
0.601
0.768
0.803
0.773
0.709
0.68
0.862
0.685
0.645
0.581
0.631
0.788
0.773
0.68
0.586
0.655
0.714
0.532
0.773
0.823
0.768
0.798
0.798
0.768
0.842
0.759
0.655
0.709
0.695
0.764
0.729
0.635
0.7
0.483
0.68
0.714
0.7
0.7
0.69
0.645
0.754
0.714
0.724
0.7
0.764
0.754
0.64
0.709
0.631
0.803
0.655
0.734
0.778
0.793
0.798
0.739
0.631
0.631
0.601
0.463
0.734
0.64
0.66
0.783
0.7
0.808
0.734
0.68
0.729
0.69
0.793
0.655
0.729
0.724
0.744
0.739
0.616
0.562
0.734
0.778
0.626
0.719
0.695
0.828
0.507
0.788
0.714
0.562
0.734
0.724
0.739
0.724
0.857
0.68
0.626
0.68
0.808
0.68
0.714
0.586
0.768
0.695
0.744
0.798
0.734
0.65
0.783
0.729
0.852
0.616
0.754
0.793
0.685
0.69
0.734
0.695
0.778
0.739
0.783
0.749
0.64
0.803
0.606
0.828
0.734
0.719
0.68
0.557
0.7
0.586
0.591
0.483
0.695
0.527
0.542
0.744
0.7
0.734
0.567
0.635
0.32
0.704
0.655
0.7
0.724
0.714
0.591
0.69
0.66
0.7
0.709
0.665
0.704
0.749
0.862
0.483
0.448
0.537
0.754
0.837
0.65
0.793
0.621
0.68
0.621
0.655
0.635
0.773
0.773
0.64
0.842
0.734
0.734
0.606
0.823
0.798
0.734
0.719
0.709
0.601
0.788
0.749
0.719
0.749
0.7
0.576
0.749
0.64
0.69
0.749
0.675
0.586
0.754
0.0
0.773
0.66
0.788
0.601
0.66
0.655
0.739
0.596
0.67
0.724
0.685
0.685
0.719
0.645
0.768
0.759
0.606
0.655
0.808
0.645
0.744
0.635
0.739
0.808
0.601
0.759
0.808
0.7
0.675
0.719
0.754
0.69
0.645
0.744
0.768
0.631
0.621
0.719
0.754
0.768
0.69
0.768
0.729
0.773
0.739
0.601
0.64
0.655
0.0
0.719
0.67
0.704
0.714
0.754
0.606
0.64
0.645
0.704
0.724
0.798
0.719
0.69
0.626
0.719
0.783
0.739
0.66
0.567
0.719
0.66
0.665
0.532
0.744
0.709
0.739
0.739
0.778
0.788
0.803
0.709
0.66
0.0
0.842
0.64
0.586
0.719
0.729
0.818
0.65
0.729
0.768
0.626
0.714
0.66
0.69
0.778
0.655
0.65
0.709
0.719
0.764
0.64
0.783
0.695
0.69
0.709
0.768
0.788
0.665
0.749
0.793
0.764
0.768
0.695
0.626
0.655
0.719
0.773
0.635
0.616
0.714
0.714
0.773
0.744
0.818
0.557
0.66
0.685
0.828
0.631
0.655
0.744
0.828
0.66
0.601
0.453
0.729
0.665
0.709
0.68
0.739
0.581
0.729
0.837
0.749
0.798
0.635
0.709
0.68
0.734
0.645
0.788
0.818
0.665
0.837
0.68
0.714
0.724
0.65
0.768
0.438
0.65
0.704
0.729
0.68
0.719
0.69
0.793
0.749
0.719
0.823
0.438
0.34
0.67
0.739
0.389
0.675
0.483
0.483
0.759
0.606
0.709
0.68
0.695
0.749
0.734
0.695
0.7
0.734
0.69
0.31
0.611
0.729
0.631
0.754
0.271
0.729
0.749
0.709
0.783
0.621
0.867
0.69
0.719
0.345
0.724
0.828
0.507
0.655
0.68
0.611
0.675
0.631
0.36
0.734
0.759
0.749
0.251
0.754
0.739
0.532
0.522
0.65
0.828
0.586
0.714
0.788
0.734
0.581
0.404
0.596
0.833
0.335
0.67
0.665
0.67
0.749
0.675
0.759
0.7
0.606
0.596
0.429
0.483
0.522
0.483
0.365
0.0
0.281
0.409
0.414
0.576
0.0
0.473
0.759
0.778
0.754
0.719
0.695
0.67
0.714
0.369
0.32
0.773
0.0
0.704
0.837
0.69
0.768
0.616
0.783
0.828
0.709
0.734
0.788
0.66
0.443
0.778
0.0
0.68
0.685
0.734
0.773
0.626
0.355
0.419
0.788
0.576
0.369
0.783
0.655
0.69
0.369
0.685
0.704
0.793
0.823
0.724
0.714
0.764
0.754
0.7
0.685
0.596
0.754
0.862
0.734
0.635
0.537
0.379
0.571
0.675
0.798
0.724
0.31
0.754
0.655
0.153
0.044
0.315
0.345
0.31
0.212
0.227
0.488
0.315
0.498
0.0
0.438
0.33
0.31
0.463
0.433
0.453
0.369
0.266
0.438
0.296
0.429
0.325
0.369
0.241
0.315
0.404
0.0
0.256
0.537
0.502
0.424
0.409
0.493
0.271
0.296
0.335
0.335
0.468
0.35
0.227
0.409
0.345
0.433
0.399
0.34
0.345
0.33
0.261
0.286
0.384
0.36
0.379
0.276
0.0
0.36
0.384
0.241
0.36
0.384
0.424
0.404
0.379
0.32
0.232
0.31
0.379
0.734
0.429
0.798
0.759
0.704
0.374
0.345
0.448
0.0
0.3
0.719
0.389
0.803
0.803
0.635
0.616
0.734
0.704
0.655
0.793
0.0
0.709
0.68
0.66
0.424
0.611
0.355
0.645
0.744
0.7
0.759
0.621
0.808
0.433
0.704
0.389
0.404
0.783
0.409
0.291
0.478
0.33
0.0
0.365
0.335
0.847
0.665
0.463
0.394
0.739
0.695
0.379
0.778
0.576
0.68
0.724
0.744
0.704
0.828
0.754
0.729
0.517
0.695
0.153
0.537
0.473
0.724
0.384
0.813
0.33
0.621
0.823
0.468
0.768
0.7
0.404
0.675
0.709
0.542
0.798
0.414
0.768
0.32
0.384
0.355
0.788
0.724
0.616
0.192
0.783
0.596
0.783
0.675
0.458
0.655
0.64
0.507
0.586
0.557
0.749
0.7
0.631
0.828
0.576
0.783
0.734
0.704
0.69
0.695
0.665
0.69
0.655
0.655
0.724
0.65
0.729
0.778
0.562
0.591
0.626
0.714
0.67
0.764
0.808
0.552
0.764
0.606
0.695
0.724
0.68
0.69
0.7
0.828
0.665
0.724
0.571
0.67
0.813
0.808
0.754
0.768
0.744
0.655
0.783
0.783
0.438
0.734
0.64
0.704
0.818
0.675
0.66
0.695
0.463
0.69
0.606
0.808
0.675
0.581
0.739
0.768
0.655
0.823
0.7
0.798
0.837
0.734
0.655
0.724
0.734
0.429
0.675
0.665
0.67
0.764
0.695
0.65
0.808
0.645
0.768
0.704
0.67
0.709
0.842
0.764
0.606
0.522
0.709
0.67
0.749
0.576
0.547
0.749
0.635
0.852
0.596
0.67
0.759
0.635
0.793
0.631
0.744
0.813
0.803
0.655
0.837
0.778
0.606
0.65
0.764
0.68
0.803
0.744
0.68
0.517
0.749
0.778
0.468
0.611
0.709
0.611
0.586
0.7
0.754
0.586
0.571
0.65
0.645
0.788
0.768
0.768
0.65
0.768
0.655
0.571
0.783
0.744
0.754
0.414
0.778
0.818
0.67
0.714
0.65
0.68
0.734
0.675
0.665
0.562
0.808
0.724
0.749
0.35
0.704
0.788
0.645
0.621
0.734
0.665
0.576
0.783
0.66
0.808
0.709
0.714
0.842
0.803
0.68
0.734
0.67
0.709
0.601
0.69
0.542
0.793
0.399
0.488
0.724
0.764
0.749
0.754
0.778
0.64
0.68
0.596
0.606
0.744
0.778
0.749
0.768
0.576
0.552
0.675
0.764
0.734
0.66
0.655
0.773
0.591
0.635
0.719
0.768
0.768
0.744
0.64
0.675
0.626
0.754
0.734
0.709
0.862
0.828
0.596
0.586
0.759
0.616
0.675
0.685
0.724
0.685
0.788
0.626
0.759
0.68
0.759
0.783
0.695
0.768
0.788
0.695
0.734
0.783
0.773
0.783
0.567
0.818
0.626
0.783
0.522
0.803
0.675
0.66
0.635
0.739
0.665
0.724
0.714
0.695
0.685
0.768
0.818
0.645
0.645
0.655
0.635
0.591
0.616
0.665
0.005
0.69
0.714
0.67
0.734
0.704
0.675
0.818
0.833
0.616
0.69
0.655
0.739
0.68
0.606
0.778
0.631
0.764
0.631
0.714
0.788
0.631
0.611
0.788
0.557
0.764
0.665
0.665
0.631
0.719
0.67
0.616
0.744
0.764
0.586
0.714
0.818
0.586
0.788
0.695
0.69
0.552
0.626
0.581
0.665
0.379
0.69
0.714
0.542
0.877
0.621
0.788
0.778
0.813
0.675
0.749
0.65
0.714
0.695
0.813
0.562
0.596
0.788
0.64
0.724
0.729
0.695
0.64
0.325
0.675
0.591
0.783
0.714
0.645
0.709
0.611
0.764
0.66
0.768
0.695
0.724
0.645
0.527
0.67
0.645
0.754
0.798
0.798
0.778
0.695
0.754
0.695
0.704
0.685
0.734
0.842
0.67
0.714
0.783
0.833
0.537
0.586
0.7
0.798
0.69
0.719
0.675
0.69
0.872
0.783
0.621
0.714
0.729
0.764
0.788
0.729
0.759
0.704
0.665
0.749
0.66
0.685
0.783
0.675
0.754
0.739
0.64
0.7
0.773
0.67
0.764
0.67
0.754
0.857
0.7
0.67
0.788
0.729
0.714
0.729
0.833
0.714
0.808
0.803
0.773
0.68
0.739
0.724
0.729
0.498
0.635
0.586
0.64
0.552
0.749
0.842
0.714
0.704
0.709
0.616
0.714
0.813
0.803
0.606
0.655
0.68
0.739
0.685
0.729
0.709
0.724
0.764
0.724
0.626
0.704
0.606
0.547
0.813
0.552
0.813
0.542
0.65
0.67
0.798
0.778
0.813
0.744
0.714
0.734
0.773
0.764
0.581
0.591
0.635
0.803
0.714
0.759
0.783
0.714
0.704
0.759
0.744
0.744
0.621
0.695
0.729
0.744
0.695
0.764
0.724
0.591
0.591
0.69
0.857
0.709
0.847
0.645
0.788
0.571
0.695
0.749
0.611
0.655
0.552
0.66
0.586
0.7
0.808
0.714
0.611
0.65
0.631
0.709
0.803
0.7
0.837
0.778
0.754
0.512
0.547
0.842
0.734
0.616
0.764
0.749
0.739
0.675
0.69
0.833
0.803
0.665
0.7
0.709
0.823
0.783
0.768
0.803
0.65
0.695
0.7
0.586
0.596
0.655
0.808
0.522
0.867
0.788
0.685
0.685
0.527
0.606
0.463
0.734
0.744
0.714
0.606
0.709
0.808
0.773
0.857
0.719
0.576
0.818
0.749
0.719
0.68
0.759
0.473
0.778
0.66
0.724
0.754
0.562
0.631
0.65
0.611
0.7
0.729
0.547
0.621
0.729
0.734
0.749
0.655
0.66
0.65
0.675
0.724
0.714
0.754
0.773
0.67
0.65
0.803
0.675
0.719
0.734
0.734
0.69
0.631
0.709
0.788
0.695
0.734
0.576
0.631
0.759
0.685
0.773
0.768
0.764
0.635
0.714
0.631
0.665
0.749
0.591
0.803
0.601
0.709
0.65
0.631
0.818
0.626
0.68
0.768
0.601
0.867
0.709
0.68
0.655
0.749
0.818
0.586
0.66
0.764
0.734
0.665
0.64
0.714
0.542
0.704
0.66
0.7
0.69
0.69
0.749
0.709
0.759
0.591
0.626
0.724
0.749
0.576
0.739
0.744
0.68
0.616
0.734
0.68
0.591
0.739
0.69
0.714
0.591
0.714
0.537
0.714
0.719
0.793
0.749
0.867
0.567
0.768
0.665
0.655
0.719
0.778
0.749
0.399
0.803
0.64
0.744
0.734
0.621
0.695
0.695
0.862
0.719
0.734
0.749
0.744
0.749
0.685
0.655
0.7
0.665
0.655
0.67
0.542
0.788
0.7
0.852
0.783
0.768
0.818
0.714
0.714
0.537
0.764
0.754
0.729
0.685
0.744
0.798
0.65
0.611
0.798
0.842
0.754
0.803
0.724
0.557
0.562
0.739
0.66
0.7
0.547
0.783
0.512
0.803
0.813
0.512
0.788
0.606
0.488
0.773
0.695
0.714
0.69
0.729
0.611
0.631
0.808
0.7
0.823
0.66
0.754
0.675
0.709
0.631
0.744
0.67
0.749
0.803
0.744
0.709
0.704
0.621
0.773
0.616
0.591
0.645
0.695
0.66
0.778
0.68
0.64
0.571
0.596
0.557
0.685
0.626
0.768
0.734
0.764
0.665
0.714
0.798
0.67
0.665
0.734
0.773
0.724
0.631
0.685
0.709
0.714
0.808
0.813
0.813
0.606
0.665
0.562
0.66
0.759
0.591
0.7
0.808
0.759
0.857
0.714
0.611
0.567
0.734
0.823
0.498
0.773
0.635
0.729
0.695
0.626
0.768
0.773
0.586
0.571
0.724
0.709
0.631
0.783
0.768
0.778
0.808
0.7
0.704
0.714
0.739
0.783
0.68
0.739
0.724
0.463
0.66
0.798
0.68
0.768
0.562
0.798
0.709
0.823
0.64
0.793
0.665
0.724
0.621
0.818
0.606
0.695
0.67
0.695
0.719
0.65
0.749
0.665
0.685
0.729
0.803
0.69
0.675
0.749
0.68
0.764
0.744
0.64
0.734
0.828
0.7
0.739
0.502
0.552
0.744
0.764
0.542
0.645
0.764
0.685
0.581
0.724
0.754
0.591
0.7
0.645
0.685
0.611
0.453
0.729
0.562
0.68
0.532
0.67
0.793
0.704
0.778
0.695
0.724
0.68
0.562
0.67
0.783
0.724
0.522
0.714
0.833
0.709
0.64
0.709
0.862
0.709
0.754
0.601
0.783
0.685
0.665
0.808
0.581
0.67
0.709
0.675
0.788
0.744
0.788
0.823
0.626
0.833
0.532
0.778
0.586
0.714
0.65
0.754
0.631
0.714
0.631
0.734
0.635
0.709
0.621
0.621
0.502
0.685
0.754
0.601
0.808
0.764
0.808
0.749
0.665
0.768
0.645
0.473
0.493
0.458
0.488
0.685
0.626
0.768
0.616
0.64
0.768
0.754
0.739
0.803
0.68
0.709
0.798
0.704
0.7
0.704
0.631
0.704
0.759
0.517
0.724
0.7
0.719
0.463
0.704
0.695
0.7
0.768
0.719
0.586
0.601
0.744
0.611
0.709
0.739
0.744
0.798
0.591
0.759
0.739
0.739
0.734
0.591
0.67
0.724
0.69
0.709
0.635
0.719
0.759
0.818
0.645
0.66
0.655
0.724
0.685
0.7
0.823
0.709
0.635
0.749
0.66
0.773
0.833
0.67
0.764
0.754
0.65
0.783
0.611
0.695
0.576
0.655
0.635
0.749
0.67
0.645
0.773
0.68
0.788
0.695
0.744
0.621
0.754
0.601
0.581
0.695
0.729
0.709
0.64
0.695
0.64
0.862
0.764
0.665
0.719
0.704
0.724
0.773
0.847
0.734
0.581
0.837
0.635
0.685
0.724
0.709
0.675
0.734
0.68
0.788
0.596
0.709
0.685
0.764
0.7
0.616
0.773
0.739
0.744
0.704
0.714
0.655
0.675
0.493
0.828
0.739
0.645
0.749
0.744
0.729
0.296
0.739
0.655
0.793
0.714
0.759
0.768
0.744
0.714
0.621
0.709
0.67
0.714
0.665
0.714
0.547
0.68
0.783
0.813
0.803
0.606
0.591
0.7
0.635
0.764
0.852
0.759
0.631
0.68
0.65
0.808
0.759
0.591
0.557
0.739
0.714
0.69
0.818
0.729
0.754
0.695
0.704
0.729
0.64
0.655
0.714
0.724
0.783
0.714
0.788
0.773
0.709
0.714
0.714
0.808
0.773
0.675
0.729
0.655
0.744
0.557
0.616
0.645
0.734
0.67
0.709
0.7
0.714
0.685
0.709
0.729
0.69
0.764
0.754
0.611
0.606
0.773
0.724
0.616
0.798
0.808
0.798
0.823
0.586
0.695
0.754
0.739
0.803
0.68
0.606
0.778
0.704
0.69
0.764
0.793
0.626
0.695
0.783
0.724
0.739
0.537
0.788
0.798
0.724
0.808
0.842
0.675
0.69
0.606
0.744
0.719
0.709
0.547
0.601
0.66
0.69
0.823
0.0
0.793
0.813
0.576
0.749
0.571
0.655
0.818
0.803
0.601
0.768
0.709
0.709
0.695
0.803
0.635
0.695
0.591
0.739
0.714
0.719
0.591
0.798
0.719
0.857
0.517
0.64
0.68
0.729
0.562
0.67
0.739
0.714
0.7
0.704
0.695
0.847
0.734
0.719
0.645
0.66
0.532
0.596
0.803
0.808
0.793
0.808
0.675
0.601
0.69
0.759
0.872
0.64
0.65
0.783
0.793
0.709
0.591
0.675
0.729
0.601
0.719
0.709
0.808
0.729
0.64
0.803
0.571
0.793
0.783
0.749
0.754
0.685
0.709
0.788
0.739
0.67
0.69
0.749
0.704
0.837
0.66
0.64
0.67
0.64
0.67
0.695
0.724
0.803
0.734
0.67
0.606
0.724
0.714
0.734
0.601
0.714
0.729
0.7
0.828
0.714
0.759
0.724
0.0
0.773
0.714
0.729
0.547
0.606
0.65
0.631
0.69
0.67
0.655
0.724
0.729
0.724
0.724
0.409
0.626
0.759
0.778
0.739
0.709
0.724
0.655
0.616
0.66
0.655
0.729
0.7
0.778
0.749
0.773
0.631
0.719
0.739
0.798
0.626
0.67
0.695
0.522
0.626
0.414
0.675
0.685
0.34
0.729
0.892
0.0
0.704
0.744
0.759
0.374
0.714
0.128
0.754
0.345
0.424
0.67
0.808
0.355
0.522
0.744
0.704
0.414
0.675
0.562
0.842
0.404
0.675
0.695
0.773
0.768
0.443
0.458
0.394
0.749
0.803
0.369
0.7
0.744
0.365
0.69
0.808
0.429
0.773
0.808
0.631
0.764
0.823
0.473
0.719
0.773
0.606
0.759
0.749
0.764
0.749
0.714
0.281
0.788
0.67
0.66
0.719
0.818
0.768
0.783
0.0
0.665
0.744
0.606
0.64
0.729
0.424
0.581
0.837
0.67
0.65
0.754
0.7
0.719
0.542
0.675
0.724
0.424
0.704
0.714
0.754
0.813
0.621
0.739
0.616
0.734
0.764
0.793
0.709
0.768
0.527
0.719
0.695
0.64
0.69
0.714
0.724
0.793
0.828
0.631
0.808
0.818
0.66
0.591
0.729
0.773
0.803
0.576
0.798
0.665
0.601
0.537
0.773
0.729
0.808
0.66
0.675
0.675
0.7
0.749
0.734
0.65
0.734
0.719
0.744
0.69
0.828
0.611
0.739
0.7
0.695
0.606
0.837
0.709
0.754
0.754
0.586
0.813
0.695
0.744
0.823
0.857
0.783
0.788
0.68
0.773
0.783
0.704
0.68
0.616
0.68
0.567
0.695
0.793
0.527
0.749
0.616
0.709
0.709
0.754
0.645
0.719
0.567
0.547
0.788
0.626
0.724
0.665
0.729
0.833
0.537
0.768
0.69
0.734
0.724
0.685
0.818
0.611
0.793
0.631
0.645
0.823
0.724
0.685
0.616
0.675
0.749
0.719
0.576
0.714
0.7
0.532
0.655
0.478
0.483
0.369
0.621
0.0
0.621
0.778
0.626
0.621
0.631
0.764
0.695
0.709
0.65
0.808
0.626
0.749
0.719
0.655
0.823
0.611
0.768
0.714
0.842
0.719
0.778
0.606
0.744
0.719
0.69
0.562
0.768
0.709
0.798
0.813
0.754
0.596
0.576
0.877
0.837
0.714
0.759
0.665
0.601
0.704
0.67
0.803
0.828
0.729
0.714
0.709
0.734
0.744
0.867
0.847
0.719
0.645
0.709
0.616
0.724
0.798
0.882
0.739
0.803
0.685
0.759
0.507
0.685
0.67
0.68
0.66
0.7
0.631
0.69
0.808
0.69
0.744
0.68
0.522
0.788
0.66
0.67
0.724
0.734
0.562
0.695
0.7
0.675
0.68
0.773
0.68
0.729
0.675
0.759
0.67
0.773
0.739
0.675
0.606
0.631
0.68
0.719
0.778
0.591
0.754
0.665
0.788
0.645
0.581
0.768
0.621
0.734
0.833
0.65
0.704
0.798
0.823
0.695
0.7
0.778
0.65
0.724
0.68
0.478
0.828
0.498
0.695
0.675
0.621
0.601
0.626
0.788
0.828
0.631
0.621
0.631
0.714
0.695
0.709
0.611
0.729
0.773
0.704
0.714
0.754
0.66
0.517
0.67
0.616
0.581
0.665
0.724
0.744
0.601
0.833
0.704
0.537
0.768
0.567
0.783
0.788
0.7
0.552
0.749
0.704
0.744
0.724
0.754
0.0
0.828
0.724
0.675
0.768
0.626
0.734
0.783
0.67
0.695
0.685
0.443
0.773
0.847
0.685
0.808
0.754
0.783
0.586
0.596
0.64
0.606
0.739
0.611
0.719
0.724
0.803
0.798
0.709
0.601
0.793
0.798
0.768
0.576
0.65
0.626
0.616
0.714
0.64
0.522
0.0
0.768
0.631
0.778
0.675
0.665
0.433
0.749
0.729
0.571
0.567
0.621
0.675
0.719
0.0
0.631
0.685
0.813
0.828
0.793
0.744
0.65
0.704
0.744
0.808
0.69
0.645
0.7
0.764
0.709
0.857
0.67
0.611
0.709
0.764
0.626
0.685
0.833
0.773
0.64
0.798
0.744
0.685
0.695
0.749
0.803
0.808
0.635
0.729
0.695
0.69
0.67
0.773
0.837
0.67
0.7
0.764
0.749
0.601
0.754
0.793
0.665
0.739
0.773
0.764
0.783
0.571
0.709
0.645
0.576
0.675
0.783
0.67
0.65
0.621
0.68
0.798
0.823
0.808
0.685
0.626
0.67
0.808
0.709
0.744
0.675
0.793
0.759
0.823
0.69
0.759
0.734
0.68
0.783
0.616
0.744
0.739
0.685
0.695
0.729
0.813
0.714
0.66
0.719
0.635
0.759
0.601
0.695
0.768
0.571
0.655
0.562
0.66
0.64
0.66
0.764
0.764
0.768
0.803
0.704
0.709
0.773
0.842
0.7
0.67
0.606
0.685
0.68
0.532
0.759
0.685
0.764
0.793
0.685
0.596
0.764
0.709
0.729
0.0
0.754
0.695
0.803
0.532
0.719
0.842
0.675
0.714
0.768
0.704
0.596
0.65
0.68
0.734
0.626
0.744
0.749
0.744
0.704
0.704
0.537
0.616
0.724
0.887
0.719
0.631
0.724
0.709
0.778
0.768
0.759
0.463
0.621
0.7
0.823
0.773
0.611
0.709
0.734
0.749
0.729
0.793
0.768
0.655
0.837
0.709
0.773
0.67
0.724
0.675
0.714
0.67
0.675
0.635
0.803
0.783
0.581
0.542
0.621
0.803
0.768
0.764
0.793
0.803
0.749
0.616
0.606
0.823
0.724
0.635
0.754
0.581
0.69
0.69
0.729
0.596
0.695
0.773
0.571
0.798
0.813
0.764
0.704
0.739
0.724
0.557
0.714
0.586
0.724
0.571
0.606
0.714
0.764
0.813
0.655
0.562
0.645
0.695
0.571
0.7
0.754
0.695
0.759
0.724
0.66
0.576
0.798
0.768
0.734
0.606
0.69
0.714
0.749
0.714
0.764
0.66
0.783
0.818
0.616
0.813
0.709
0.532
0.759
0.798
0.828
0.734
0.759
0.744
0.773
0.64
0.0
0.635
0.808
0.783
0.704
0.768
0.69
0.744
0.601
0.739
0.754
0.783
0.734
0.754
0.764
0.626
0.729
0.862
0.719
0.764
0.808
0.69
0.719
0.443
0.788
0.66
0.768
0.749
0.616
0.714
0.749
0.645
0.783
0.754
0.512
0.69
0.729
0.773
0.635
0.542
0.596
0.532
0.463
0.493
0.635
0.842
0.729
0.734
0.606
0.798
0.778
0.714
0.606
0.695
0.778
0.724
0.635
0.67
0.773
0.729
0.64
0.69
0.67
0.754
0.768
0.576
0.596
0.596
0.704
0.7
0.714
0.729
0.744
0.749
0.739
0.631
0.719
0.606
0.778
0.685
0.67
0.635
0.655
0.65
0.759
0.754
0.714
0.626
0.734
0.778
0.601
0.803
0.581
0.744
0.729
0.557
0.576
0.788
0.798
0.828
0.67
0.606
0.606
0.0
0.704
0.67
0.852
0.798
0.754
0.729
0.631
0.729
0.739
0.768
0.64
0.655
0.714
0.68
0.739
0.621
0.675
0.714
0.379
0.655
0.64
0.749
0.394
0.463
0.704
0.433
0.0
0.621
0.438
0.695
0.897
0.429
0.571
0.709
0.803
0.374
0.759
0.783
0.808
0.665
0.0
0.773
0.773
0.315
0.729
0.394
0.345
0.478
0.34
0.695
0.739
0.813
0.271
0.34
0.69
0.729
0.345
0.65
0.749
0.64
0.621
0.571
0.606
0.724
0.655
0.562
0.739
0.296
0.768
0.759
0.704
0.685
0.714
0.714
0.714
0.596
0.813
0.7
0.562
0.729
0.709
0.724
0.695
0.783
0.749
0.69
0.798
0.803
0.744
0.783
0.764
0.719
0.586
0.626
0.744
0.749
0.635
0.547
0.7
0.601
0.768
0.7
0.714
0.626
0.537
0.813
0.719
0.759
0.773
0.754
0.655
0.704
0.778
0.685
0.714
0.887
0.724
0.808
0.764
0.837
0.729
0.788
0.685
0.601
0.704
0.7
0.768
0.67
0.764
0.714
0.808
0.714
0.65
0.808
0.749
0.749
0.714
0.744
0.695
0.808
0.828
0.778
0.764
0.576
0.852
0.744
0.768
0.685
0.704
0.823
0.655
0.606
0.586
0.66
0.719
0.759
0.695
0.764
0.798
0.729
0.798
0.788
0.714
0.759
0.616
0.724
0.788
0.729
0.714
0.823
0.611
0.616
0.621
0.803
0.616
0.675
0.478
0.724
0.567
0.626
0.788
0.704
0.616
0.739
0.65
0.724
0.808
0.695
0.635
0.749
0.837
0.616
0.458
0.695
0.788
0.69
0.828
0.749
0.749
0.547
0.576
0.685
0.724
0.69
0.833
0.66
0.778
0.616
0.665
0.67
0.749
0.788
0.734
0.0
0.724
0.567
0.768
0.67
0.645
0.773
0.665
0.783
0.714
0.724
0.7
0.685
0.704
0.586
0.749
0.68
0.571
0.635
0.64
0.739
0.645
0.719
0.714
0.675
0.734
0.69
0.172
0.635
0.724
0.744
0.734
0.69
0.665
0.606
0.241
0.399
0.734
0.596
0.808
0.586
0.537
0.655
0.803
0.773
0.675
0.67
0.714
0.714
0.576
0.714
0.458
0.764
0.685
0.448
0.768
0.567
0.645
0.65
0.7
0.798
0.778
0.764
0.665
0.709
0.734
0.734
0.744
0.616
0.759
0.69
0.606
0.552
0.739
0.719
0.576
0.749
0.611
0.581
0.473
0.734
0.635
0.714
0.764
0.739
0.635
0.734
0.542
0.744
0.778
0.818
0.665
0.335
0.744
0.68
0.719
0.793
0.818
0.645
0.764
0.749
0.591
0.739
0.808
0.764
0.704
0.68
0.808
0.788
0.842
0.749
0.734
0.778
0.665
0.66
0.803
0.768
0.601
0.818
0.818
0.67
0.631
0.655
0.68
0.611
0.586
0.0
0.621
0.773
0.601
0.754
0.764
0.66
0.65
0.685
0.66
0.778
0.744
0.773
0.788
0.783
0.793
0.65
0.7
0.596
0.768
0.69
0.724
0.783
0.596
0.616
0.0
0.611
0.665
0.759
0.64
0.719
0.695
0.591
0.507
0.0
0.749
0.488
0.631
0.709
0.798
0.788
0.744
0.591
0.591
0.818
0.754
0.7
0.655
0.749
0.759
0.562
0.798
0.798
0.704
0.695
0.488
0.291
0.399
0.611
0.251
0.813
0.365
0.586
0.616
0.803
0.453
0.601
0.714
0.709
0.842
0.552
0.65
0.764
0.384
0.729
0.704
0.744
0.468
0.798
0.616
0.719
0.685
0.719
0.719
0.64
0.764
0.665
0.714
0.0
0.31
0.882
0.576
0.355
0.355
0.724
0.695
0.438
0.744
0.744
0.773
0.468
0.419
0.813
0.65
0.68
0.68
0.0
0.655
0.729
0.631
0.68
0.764
0.68
0.601
0.704
0.571
0.665
0.67
0.724
0.867
0.754
0.739
0.734
0.719
0.749
0.709
0.655
0.788
0.7
0.788
0.611
0.66
0.704
0.759
0.818
0.714
0.729
0.626
0.754
0.719
0.739
0.749
0.709
0.685
0.778
0.788
0.685
0.719
0.645
0.685
0.665
0.773
0.719
0.734
0.783
0.631
0.571
0.788
0.754
0.739
0.635
0.754
0.724
0.813
0.695
0.65
0.734
0.66
0.719
0.734
0.66
0.695
0.586
0.803
0.719
0.64
0.734
0.808
0.739
0.813
0.591
0.813
0.616
0.7
0.734
0.66
0.778
0.571
0.759
0.0
0.818
0.69
0.793
0.828
0.719
0.675
0.66
0.0
0.729
0.754
0.734
0.724
0.744
0.773
0.773
0.739
0.576
0.833
0.724
0.788
0.68
0.695
0.768
0.734
0.803
0.67
0.685
0.675
0.0
0.803
0.764
0.68
0.759
0.719
0.0
0.744
0.0
0.764
0.744
0.778
0.808
0.571
0.567
0.724
0.685
0.803
0.66
0.591
0.631
0.783
0.645
0.724
0.788
0.665
0.749
0.724
0.695
0.842
0.66
0.0
0.68
0.842
0.734
0.601
0.729
0.704
0.645
0.704
0.621
0.626
0.768
0.744
0.724
0.635
0.631
0.793
0.69
0.709
0.719
0.65
0.823
0.591
0.798
0.645
0.714
0.527
0.734
0.754
0.709
0.803
0.778
0.714
0.67
0.847
0.7
0.729
0.852
0.591
0.724
0.675
0.808
0.0
0.66
0.635
0.67
0.552
0.635
0.788
0.65
0.744
0.517
0.847
0.734
0.744
0.704
0.798
0.719
0.68
0.768
0.793
0.749
0.635
0.764
0.606
0.759
0.665
0.788
0.739
0.837
0.813
0.778
0.704
0.788
0.685
0.67
0.65
0.631
0.734
0.7
0.719
0.7
0.719
0.0
0.685
0.635
0.754
0.783
0.596
0.7
0.798
0.773
0.783
0.867
0.64
0.621
0.754
0.793
0.764
0.685
0.729
0.562
0.842
0.729
0.611
0.695
0.709
0.759
0.783
0.764
0.778
0.783
0.704
0.704
0.773
0.626
0.754
0.601
0.783
0.601
0.704
0.635
0.714
0.7
0.631
0.586
0.714
0.857
0.67
0.714
0.695
0.793
0.665
0.773
0.65
0.645
0.729
0.64
0.783
0.754
0.764
0.709
0.739
0.764
0.714
0.616
0.798
0.739
0.695
0.729
0.788
0.734
0.65
0.64
0.655
0.734
0.695
0.778
0.704
0.714
0.803
0.704
0.773
0.635
0.867
0.67
0.601
0.719
0.34
0.596
0.665
0.665
0.345
0.68
0.606
0.488
0.7
0.709
0.645
0.709
0.719
0.788
0.635
0.704
0.616
0.665
0.567
0.833
0.773
0.798
0.291
0.675
0.389
0.808
0.773
0.394
0.36
0.567
0.729
0.695
0.734
0.655
0.734
0.69
0.35
0.389
0.65
0.212
0.325
0.606
0.483
0.586
0.532
0.0
0.65
0.719
0.719
0.611
0.635
0.67
0.68
0.813
0.808
0.754
0.0
0.606
0.399
0.685
0.709
0.64
0.591
0.788
0.68
0.34
0.596
0.828
0.567
0.374
0.626
0.828
0.739
0.655
0.695
0.399
0.365
0.68
0.749
0.675
0.793
0.399
0.655
0.749
0.69
0.754
0.729
0.808
0.768
0.857
0.596
0.443
0.744
0.744
0.685
0.0
0.3
0.709
0.675
0.798
0.695
0.695
0.764
0.734
0.31
0.34
0.675
0.621
0.759
0.724
0.251
0.704
0.35
0.714
0.69
0.0
0.714
0.665
0.729
0.749
0.0
0.621
0.695
0.399
0.887
0.404
0.69
0.0
0.665
0.281
0.601
0.768
0.66
0.266
0.7
0.773
0.611
0.66
0.719
0.754
0.0
0.729
0.773
0.685
0.778
0.31
0.562
0.837
0.626
0.463
0.606
0.0
0.655
0.567
0.35
0.458
0.616
0.567
0.404
0.67
0.606
0.611
0.325
0.788
0.635
0.759
0.724
0.714
0.635
0.611
0.236
0.734
0.675
0.764
0.384
0.704
0.631
0.453
0.783
0.601
0.369
0.581
0.645
0.739
0.64
0.773
0.611
0.783
0.241
0.276
0.7
0.754
0.793
0.0
0.665
0.0
0.719
0.754
0.749
0.719
0.808
0.773
0.813
0.7
0.852
0.729
0.714
0.773
0.847
0.68
0.709
0.0
0.813
0.67
0.704
0.695
0.778
0.823
0.665
0.7
0.788
0.793
0.813
0.704
0.798
0.808
0.0
0.66
0.724
0.665
0.813
0.842
0.571
0.64
0.783
0.591
0.626
0.596
0.665
0.64
0.847
0.571
0.547
0.626
0.645
0.527
0.384
0.33
0.429
0.596
0.33
0.419
0.596
0.507
0.581
0.601
0.453
0.576
0.581
0.0
0.635
0.601
0.65
0.512
0.0
0.488
0.517
0.591
0.429
0.522
0.527
0.453
0.271
0.335
0.576
0.532
0.182
0.0
0.3
0.557
0.502
0.468
0.522
0.621
0.0
0.498
0.419
0.527
0.537
0.675
0.0
0.616
0.611
0.606
0.527
0.0
0.557
0.616
0.571
0.384
0.251
0.512
0.453
0.305
0.414
0.611
0.33
0.532
0.493
0.601
0.374
0.591
0.557
0.34
0.443
0.345
0.611
0.576
0.7
0.552
0.675
0.567
0.246
0.517
0.394
0.532
0.562
0.64
0.645
0.655
0.522
0.365
0.463
0.562
0.621
0.542
0.635
0.635
0.611
0.567
0.591
0.32
0.631
0.527
0.567
0.246
0.325
0.394
0.586
0.493
0.581
0.35
0.66
0.591
0.507
0.586
0.394
0.468
0.369
0.488
0.502
0.493
0.586
0.502
0.512
0.468
0.591
0.586
0.635
0.576
0.586
0.473
0.576
0.626
0.557
0.0
0.626
0.498
0.586
0.0
0.547
0.571
0.542
0.611
0.542
0.453
0.66
0.695
0.65
0.581
0.502
0.281
0.488
0.527
0.631
0.601
0.0
0.571
0.65
0.591
0.567
0.606
0.611
0.621
0.571
0.813
0.793
0.744
0.601
0.818
0.552
0.783
0.695
0.626
0.665
0.606
0.616
0.502
0.695
0.424
0.517
0.468
0.616
0.527
0.655
0.734
0.685
0.754
0.527
0.828
0.754
0.581
0.685
0.473
0.507
0.493
0.586
0.429
0.788
0.512
0.635
0.522
0.478
0.783
0.685
0.591
0.67
0.754
0.724
0.7
0.734
0.734
0.557
0.744
0.419
0.478
0.631
0.0
0.507
0.621
0.611
0.65
0.552
0.581
0.768
0.685
0.542
0.749
0.7
0.695
0.532
0.665
0.685
0.621
0.749
0.626
0.601
0.522
0.675
0.621
0.0
0.65
0.7
0.7
0.675
0.537
0.507
0.616
0.768
0.813
0.64
0.567
0.635
0.709
0.0
0.596
0.443
0.522
0.522
0.616
0.724
0.606
0.576
0.616
0.7
0.675
0.448
0.783
0.65
0.724
0.64
0.626
0.798
0.842
0.798
0.719
0.635
0.65
0.7
0.803
0.768
0.611
0.788
0.783
0.704
0.808
0.709
0.675
0.655
0.833
0.729
0.778
0.621
0.621
0.837
0.778
0.734
0.685
0.626
0.818
0.635
0.552
0.562
0.69
0.655
0.749
0.586
0.783
0.704
0.65
0.818
0.719
0.65
0.714
0.798
0.709
0.749
0.798
0.778
0.764
0.783
0.798
0.685
0.3
0.665
0.719
0.719
0.724
0.596
0.709
0.778
0.655
0.749
0.719
0.744
0.709
0.616
0.704
0.828
0.734
0.744
0.591
0.729
0.729
0.754
0.675
0.7
0.768
0.631
0.788
0.645
0.591
0.695
0.724
0.773
0.709
0.798
0.567
0.69
0.759
0.744
0.813
0.7
0.68
0.631
0.744
0.704
0.803
0.606
0.729
0.7
0.709
0.67
0.621
0.7
0.704
0.626
0.7
0.759
0.754
0.675
0.798
0.709
0.562
0.493
0.719
0.719
0.581
0.665
0.616
0.729
0.709
0.522
0.818
0.685
0.68
0.709
0.754
0.66
0.611
0.68
0.0
0.7
0.793
0.759
0.724
0.744
0.724
0.601
0.734
0.576
0.685
0.714
0.823
0.562
0.635
0.793
0.64
0.759
0.527
0.562
0.842
0.601
0.0
0.685
0.65
0.542
0.714
0.724
0.695
0.783
0.709
0.675
0.463
0.704
0.65
0.739
0.532
0.813
0.685
0.67
0.704
0.739
0.793
0.808
0.685
0.64
0.685
0.759
0.754
0.66
0.714
0.645
0.724
0.709
0.764
0.704
0.67
0.729
0.749
0.552
0.803
0.685
0.473
0.798
0.458
0.596
0.621
0.704
0.764
0.773
0.591
0.754
0.611
0.759
0.724
0.631
0.626
0.828
0.744
0.67
0.596
0.626
0.626
0.764
0.773
0.783
0.685
0.68
0.537
0.675
0.655
0.788
0.778
0.675
0.709
0.611
0.788
0.704
0.7
0.773
0.635
0.611
0.512
0.685
0.69
0.601
0.596
0.828
0.64
0.764
0.68
0.69
0.754
0.739
0.724
0.744
0.695
0.768
0.754
0.744
0.714
0.842
0.719
0.719
0.768
0.714
0.635
0.803
0.626
0.793
0.719
0.783
0.754
0.616
0.645
0.606
0.695
0.739
0.788
0.724
0.724
0.808
0.67
0.616
0.709
0.675
0.621
0.828
0.709
0.798
0.754
0.714
0.635
0.709
0.65
0.739
0.754
0.695
0.695
0.596
0.665
0.709
0.906
0.631
0.739
0.719
0.749
0.768
0.635
0.601
0.803
0.606
0.714
0.685
0.67
0.665
0.547
0.709
0.754
0.754
0.685
0.571
0.709
0.685
0.685
0.704
0.0
0.788
0.685
0.759
0.7
0.709
0.773
0.833
0.685
0.798
0.798
0.7
0.69
0.734
0.68
0.798
0.675
0.719
0.7
0.768
0.685
0.852
0.764
0.66
0.67
0.724
0.734
0.714
0.709
0.729
0.704
0.773
0.695
0.734
0.616
0.714
0.601
0.773
0.768
0.818
0.68
0.709
0.562
0.739
0.635
0.724
0.724
0.67
0.65
0.837
0.695
0.862
0.64
0.734
0.67
0.67
0.764
0.616
0.621
0.0
0.616
0.0
0.552
0.724
0.0
0.695
0.67
0.675
0.675
0.66
0.754
0.68
0.749
0.685
0.66
0.734
0.764
0.867
0.635
0.759
0.724
0.66
0.576
0.7
0.793
0.739
0.69
0.719
0.7
0.783
0.803
0.724
0.0
0.695
0.768
0.773
0.773
0.601
0.783
0.773
0.695
0.862
0.857
0.724
0.704
0.66
0.778
0.818
0.852
0.621
0.709
0.724
0.69
0.724
0.823
0.527
0.626
0.724
0.695
0.665
0.724
0.714
0.709
0.695
0.675
0.665
0.798
0.68
0.69
0.675
0.665
0.823
0.724
0.66
0.778
0.744
0.704
0.621
0.724
0.739
0.744
0.773
0.709
0.788
0.7
0.749
0.749
0.591
0.754
0.685
0.704
0.66
0.67
0.695
0.768
0.67
0.695
0.68
0.67
0.734
0.793
0.828
0.695
0.847
0.724
0.709
0.567
0.808
0.783
0.714
0.729
0.739
0.586
0.778
0.704
0.517
0.635
0.744
0.714
0.842
0.764
0.803
0.842
0.522
0.704
0.729
0.611
0.798
0.724
0.739
0.498
0.724
0.645
0.788
0.768
0.808
0.695
0.764
0.217
0.68
0.581
0.645
0.621
0.665
0.754
0.33
0.685
0.754
0.286
0.719
0.621
0.581
0.586
0.788
0.749
0.798
0.443
0.591
0.778
0.66
0.631
0.453
0.606
0.764
0.483
0.601
0.611
0.685
0.64
0.611
0.695
0.813
0.768
0.739
0.704
0.611
0.473
0.778
0.739
0.621
0.655
0.744
0.685
0.596
0.852
0.695
0.709
0.788
0.759
0.783
0.734
0.616
0.552
0.547
0.537
0.695
0.596
0.768
0.754
0.709
0.709
0.675
0.67
0.527
0.67
0.744
0.734
0.631
0.64
0.828
0.537
0.69
0.714
0.571
0.448
0.65
0.645
0.66
0.64
0.709
0.739
0.66
0.744
0.764
0.591
0.67
0.724
0.704
0.68
0.645
0.69
0.759
0.818
0.67
0.7
0.67
0.739
0.759
0.729
0.665
0.66
0.601
0.7
0.798
0.719
0.788
0.675
0.685
0.773
0.709
0.793
0.734
0.7
0.823
0.764
0.714
0.631
0.729
0.719
0.813
0.695
0.729
0.803
0.709
0.764
0.685
0.631
0.734
0.768
0.611
0.675
0.778
0.626
0.778
0.793
0.729
0.7
0.655
0.783
0.645
0.768
0.803
0.793
0.803
0.621
0.552
0.709
0.783
0.685
0.68
0.739
0.739
0.719
0.576
0.739
0.803
0.65
0.33
0.611
0.458
0.616
0.305
0.803
0.325
0.399
0.591
0.759
0.66
0.65
0.759
0.759
0.64
0.424
0.803
0.591
0.749
0.527
0.64
0.65
0.483
0.714
0.729
0.635
0.596
0.729
0.621
0.68
0.759
0.7
0.591
0.626
0.744
0.783
0.734
0.783
0.773
0.675
0.695
0.764
0.611
0.685
0.818
0.517
0.798
0.542
0.606
0.768
0.557
0.606
0.729
0.729
0.729
0.709
0.581
0.823
0.685
0.635
0.517
0.635
0.695
0.739
0.764
0.576
0.754
0.695
0.69
0.818
0.68
0.68
0.724
0.744
0.729
0.719
0.685
0.714
0.635
0.704
0.813
0.813
0.773
0.655
0.66
0.709
0.788
0.828
0.655
0.818
0.768
0.665
0.783
0.68
0.744
0.818
0.626
0.709
0.557
0.64
0.709
0.675
0.67
0.606
0.67
0.64
0.852
0.64
0.867
0.847
0.793
0.729
0.852
0.847
0.744
0.547
0.773
0.773
0.665
0.768
0.759
0.749
0.744
0.734
0.591
0.754
0.665
0.655
0.764
0.739
0.882
0.759
0.69
0.704
0.739
0.788
0.734
0.645
0.783
0.764
0.591
0.631
0.764
0.739
0.778
0.764
0.778
0.675
0.798
0.567
0.719
0.7
0.768
0.798
0.675
0.818
0.35
0.778
0.729
0.768
0.709
0.67
0.754
0.798
0.655
0.685
0.749
0.773
0.798
0.67
0.714
0.591
0.754
0.754
0.527
0.724
0.665
0.68
0.665
0.813
0.803
0.768
0.537
0.665
0.65
0.498
0.729
0.631
0.729
0.764
0.498
0.724
0.537
0.749
0.522
0.498
0.64
0.793
0.833
0.695
0.783
0.709
0.69
0.778
0.734
0.719
0.557
0.739
0.724
0.719
0.576
0.764
0.621
0.788
0.778
0.704
0.635
0.695
0.665
0.685
0.764
0.724
0.478
0.719
0.704
0.68
0.793
0.621
0.537
0.502
0.65
0.788
0.719
0.675
0.645
0.685
0.754
0.823
0.709
0.68
0.66
0.744
0.65
0.409
0.749
0.675
0.635
0.798
0.586
0.729
0.783
0.768
0.611
0.778
0.532
0.65
0.729
0.778
0.64
0.675
0.606
0.66
0.759
0.296
0.729
0.788
0.704
0.793
0.453
0.709
0.813
0.744
0.788
0.611
0.764
0.709
0.67
0.778
0.66
0.65
0.754
0.714
0.685
0.744
0.783
0.714
0.823
0.714
0.596
0.7
0.709
0.793
0.724
0.665
0.729
0.808
0.788
0.719
0.704
0.7
0.764
0.788
0.778
0.675
0.793
0.793
0.665
0.744
0.857
0.67
0.67
0.837
0.744
0.483
0.212
0.714
0.759
0.734
0.729
0.631
0.793
0.655
0.68
0.635
0.64
0.739
0.606
0.69
0.557
0.631
0.468
0.596
0.739
0.562
0.567
0.64
0.576
0.586
0.66
0.621
0.512
0.709
0.626
0.547
0.68
0.581
0.621
0.749
0.635
0.527
0.828
0.65
0.759
0.68
0.458
0.719
0.631
0.734
0.547
0.532
0.675
0.69
0.768
0.631
0.729
0.557
0.778
0.783
0.68
0.606
0.586
0.488
0.537
0.488
0.507
0.655
0.557
0.547
0.463
0.512
0.754
0.547
0.596
0.502
0.665
0.793
0.764
0.557
0.621
0.793
0.719
0.69
0.64
0.645
0.739
0.675
0.724
0.645
0.783
0.773
0.665
0.532
0.714
0.483
0.719
0.286
0.695
0.365
0.217
0.69
0.709
0.754
0.768
0.833
0.547
0.768
0.409
0.626
0.798
0.463
0.739
0.591
0.744
0.66
0.507
0.67
0.64
0.749
0.729
0.483
0.803
0.709
0.655
0.586
0.567
0.739
0.773
0.665
0.596
0.837
0.7
0.424
0.759
0.498
0.724
0.448
0.704
0.251
0.754
0.892
0.773
0.399
0.365
0.675
0.675
0.764
0.621
0.562
0.709
0.463
0.655
0.803
0.68
0.631
0.655
0.591
0.665
0.571
0.709
0.744
0.611
0.778
0.744
0.714
0.793
0.739
0.453
0.739
0.631
0.744
0.754
0.591
0.823
0.749
0.586
0.414
0.828
0.714
0.65
0.616
0.739
0.729
0.793
0.749
0.527
0.719
0.729
0.562
0.867
0.502
0.414
0.823
0.655
0.778
0.68
0.591
0.626
0.778
0.768
0.562
0.773
0.734
0.754
0.685
0.374
0.798
0.7
0.744
0.517
0.665
0.616
0.596
0.7
0.414
0.734
0.552
0.458
0.793
0.443
0.685
0.719
0.69
0.36
0.635
0.665
0.576
0.704
0.764
0.714
0.695
0.724
0.764
0.754
0.621
0.744
0.783
0.65
0.857
0.69
0.759
0.675
0.695
0.581
0.66
0.754
0.571
0.744
0.823
0.704
0.798
0.773
0.256
0.847
0.64
0.719
0.709
0.709
0.66
0.394
0.764
0.783
0.828
0.67
0.754
0.768
0.754
0.581
0.7
0.379
0.719
0.739
0.611
0.7
0.695
0.591
0.567
0.379
0.719
0.67
0.719
0.729
0.616
0.369
0.704
0.704
0.571
0.7
0.739
0.833
0.665
0.685
0.384
0.724
0.793
0.631
0.734
0.7
0.64
0.7
0.695
0.616
0.744
0.719
0.611
0.286
0.759
0.68
0.798
0.704
0.665
0.709
0.631
0.729
0.626
0.754
0.453
0.64
0.719
0.783
0.335
0.754
0.734
0.7
0.847
0.704
0.724
0.552
0.778
0.695
0.576
0.586
0.798
0.35
0.719
0.803
0.532
0.813
0.414
0.522
0.483
0.325
0.788
0.355
0.719
0.626
0.236
0.36
0.266
0.734
0.626
0.788
0.788
0.32
0.567
0.714
0.67
0.325
0.675
0.266
0.675
0.542
0.296
0.7
0.325
0.66
0.591
0.3
0.655
0.798
0.764
0.798
0.522
0.7
0.714
0.734
0.493
0.759
0.611
0.759
0.714
0.631
0.7
0.655
0.586
0.276
0.369
0.635
0.69
0.463
0.729
0.734
0.483
0.714
0.67
0.828
0.778
0.65
0.734
0.778
0.803
0.719
0.7
0.813
0.65
0.842
0.714
0.857
0.64
0.596
0.695
0.704
0.773
0.803
0.7
0.768
0.749
0.749
0.808
0.798
0.724
0.734
0.502
0.783
0.759
0.66
0.714
0.685
0.768
0.675
0.719
0.645
0.606
0.813
0.788
0.749
0.793
0.788
0.739
0.67
0.68
0.788
0.695
0.739
0.665
0.734
0.714
0.517
0.7
0.419
0.35
0.65
0.744
0.695
0.69
0.35
0.0
0.438
0.665
0.631
0.522
0.714
0.527
0.631
0.67
0.847
0.709
0.379
0.734
0.695
0.783
0.3
0.709
0.665
0.704
0.724
0.719
0.606
0.483
0.645
0.739
0.626
0.714
0.685
0.714
0.724
0.232
0.852
0.754
0.857
0.69
0.729
0.596
0.754
0.591
0.798
0.709
0.616
0.67
0.65
0.803
0.759
0.621
0.778
0.69
0.655
0.522
0.714
0.798
0.621
0.842
0.468
0.399
0.7
0.222
0.759
0.734
0.0
0.611
0.749
0.793
0.591
0.581
0.778
0.493
0.635
0.739
0.749
0.369
0.567
0.33
0.571
0.631
0.813
0.709
0.709
0.768
0.478
0.729
0.768
0.768
0.768
0.645
0.729
0.606
0.823
0.276
0.759
0.768
0.665
0.729
0.729
0.685
0.768
0.345
0.64
0.739
0.581
0.704
0.719
0.66
0.68
0.759
0.276
0.783
0.685
0.729
0.759
0.222
0.374
0.704
0.67
0.685
0.739
0.67
0.823
0.665
0.695
0.67
0.729
0.788
0.729
0.734
0.793
0.739
0.675
0.749
0.803
0.522
0.729
0.764
0.773
0.35
0.803
0.729
0.754
0.764
0.626
0.64
0.611
0.773
0.512
0.458
0.463
0.818
0.655
0.783
0.818
0.744
0.783
0.655
0.429
0.611
0.734
0.429
0.537
0.404
0.714
0.64
0.768
0.788
0.729
0.788
0.631
0.833
0.379
0.635
0.709
0.468
0.739
0.734
0.69
0.438
0.379
0.379
0.429
0.704
0.365
0.34
0.399
0.429
0.778
0.768
0.714
0.581
0.704
0.793
0.35
0.517
0.414
0.773
0.685
0.611
0.734
0.621
0.695
0.695
0.695
0.665
0.704
0.611
0.591
0.463
0.616
0.424
0.507
0.665
0.631
0.67
0.719
0.626
0.714
0.655
0.724
0.729
0.773
0.571
0.66
0.739
0.576
0.635
0.704
0.66
0.754
0.631
0.773
0.675
0.65
0.739
0.557
0.0
0.754
0.67
0.66
0.788
0.685
0.837
0.665
0.744
0.724
0.586
0.394
0.764
0.635
0.788
0.369
0.69
0.724
0.68
0.744
0.768
0.438
0.759
0.68
0.246
0.596
0.67
0.596
0.537
0.562
0.488
0.443
0.552
0.507
0.596
0.542
0.517
0.66
0.759
0.626
0.847
0.709
0.591
0.621
0.246
0.798
0.773
0.448
0.305
0.788
0.764
0.606
0.635
0.222
0.631
0.621
0.0
0.759
0.542
0.744
0.719
0.754
0.532
0.65
0.552
0.704
0.616
0.714
0.709
0.759
0.818
0.7
0.724
0.744
0.478
0.729
0.606
0.665
0.655
0.576
0.571
0.704
0.616
0.734
0.7
0.818
0.483
0.803
0.507
0.744
0.714
0.778
0.734
0.739
0.724
0.0
0.695
0.759
0.828
0.631
0.631
0.714
0.764
0.813
0.749
0.724
0.803
0.768
0.734
0.631
0.744
0.65
0.685
0.764
0.744
0.739
0.685
0.714
0.739
0.601
0.621
0.645
0.581
0.576
0.734
0.65
0.729
0.7
0.685
0.655
0.798
0.709
0.739
0.837
0.724
0.749
0.562
0.739
0.547
0.704
0.69
0.7
0.69
0.798
0.739
0.616
0.675
0.695
0.626
0.764
0.754
0.581
0.773
0.675
0.768
0.621
0.818
0.626
0.631
0.773
0.719
0.665
0.749
0.611
0.729
0.562
0.739
0.68
0.793
0.719
0.635
0.739
0.635
0.783
0.65
0.739
0.803
0.626
0.64
0.739
0.7
0.591
0.778
0.0
0.68
0.616
0.837
0.729
0.704
0.631
0.616
0.729
0.655
0.675
0.67
0.734
0.793
0.675
0.591
0.7
0.719
0.631
0.611
0.438
0.734
0.69
0.788
0.581
0.596
0.621
0.744
0.808
0.768
0.635
0.655
0.813
0.793
0.67
0.833
0.803
0.808
0.823
0.635
0.803
0.768
0.581
0.65
0.7
0.7
0.65
0.65
0.749
0.714
0.754
0.68
0.798
0.773
0.7
0.0
0.704
0.798
0.798
0.7
0.631
0.813
0.783
0.586
0.729
0.749
0.759
0.793
0.754
0.66
0.631
0.611
0.635
0.749
0.68
0.749
0.847
0.788
0.626
0.719
0.66
0.606
0.635
0.788
0.591
0.69
0.631
0.724
0.68
0.759
0.665
0.714
0.803
0.562
0.616
0.621
0.704
0.606
0.739
0.754
0.645
0.606
0.0
0.729
0.665
0.729
0.64
0.68
0.783
0.813
0.719
0.665
0.591
0.764
0.813
0.778
0.734
0.7
0.695
0.852
0.729
0.695
0.714
0.665
0.581
0.734
0.719
0.665
0.729
0.616
0.773
0.635
0.68
0.0
0.724
0.714
0.719
0.704
0.389
0.626
0.754
0.773
0.493
0.675
0.808
0.32
0.517
0.631
0.675
0.443
0.276
0.759
0.527
0.7
0.345
0.483
0.586
0.571
0.256
0.719
0.542
0.754
0.0
0.305
0.266
0.626
0.818
0.749
0.749
0.606
0.586
0.783
0.734
0.778
0.719
0.788
0.768
0.695
0.803
0.818
0.675
0.621
0.68
0.847
0.734
0.0
0.635
0.744
0.626
0.808
0.768
0.847
0.803
0.749
0.69
0.739
0.552
0.759
0.709
0.749
0.631
0.69
0.665
0.0
0.872
0.567
0.606
0.739
0.729
0.714
0.754
0.68
0.621
0.818
0.66
0.793
0.571
0.611
0.655
0.562
0.828
0.635
0.66
0.695
0.576
0.601
0.704
0.675
0.744
0.764
0.65
0.813
0.714
0.655
0.862
0.798
0.626
0.734
0.66
0.69
0.704
0.709
0.773
0.788
0.739
0.724
0.65
0.655
0.596
0.685
0.621
0.606
0.783
0.69
0.64
0.759
0.798
0.813
0.675
0.744
0.66
0.778
0.631
0.754
0.719
0.65
0.567
0.64
0.567
0.601
0.66
0.675
0.778
0.67
0.709
0.591
0.759
0.621
0.734
0.778
0.803
0.66
0.729
0.685
0.744
0.754
0.749
0.704
0.714
0.67
0.709
0.616
0.64
0.552
0.66
0.631
0.709
0.754
0.803
0.783
0.709
0.7
0.626
0.626
0.695
0.665
0.719
0.68
0.709
0.719
0.7
0.724
0.724
0.645
0.768
0.64
0.818
0.695
0.729
0.601
0.778
0.729
0.601
0.729
0.754
0.847
0.685
0.823
0.67
0.759
0.739
0.675
0.744
0.709
0.754
0.616
0.808
0.744
0.798
0.749
0.764
0.69
0.704
0.744
0.635
0.675
0.675
0.783
0.685
0.576
0.778
0.68
0.744
0.754
0.724
0.759
0.803
0.754
0.867
0.837
0.704
0.64
0.507
0.764
0.552
0.616
0.823
0.754
0.665
0.749
0.665
0.616
0.719
0.695
0.66
0.635
0.739
0.685
0.65
0.749
0.7
0.547
0.719
0.714
0.734
0.754
0.635
0.665
0.882
0.739
0.764
0.808
0.828
0.813
0.719
0.621
0.611
0.729
0.754
0.724
0.734
0.685
0.626
0.68
0.833
0.571
0.828
0.66
0.685
0.719
0.729
0.542
0.557
0.754
0.729
0.744
0.714
0.768
0.724
0.764
0.68
0.734
0.764
0.803
0.724
0.227
0.65
0.768
0.695
0.611
0.754
0.818
0.68
0.635
0.69
0.754
0.611
0.759
0.695
0.783
0.773
0.66
0.552
0.621
0.68
0.709
0.739
0.69
0.685
0.778
0.626
0.862
0.759
0.65
0.685
0.493
0.69
0.68
0.517
0.586
0.507
0.562
0.7
0.739
0.631
0.571
0.803
0.0
0.7
0.586
0.793
0.734
0.635
0.567
0.759
0.808
0.744
0.759
0.833
0.734
0.68
0.837
0.773
0.768
0.734
0.0
0.808
0.739
0.69
0.665
0.768
0.601
0.749
0.675
0.778
0.778
0.64
0.685
0.601
0.7
0.759
0.281
0.778
0.0
0.882
0.847
0.872
0.778
0.828
0.704
0.778
0.754
0.709
0.754
0.729
0.773
0.532
0.803
0.808
0.719
0.675
0.675
0.542
0.798
0.709
0.621
0.724
0.788
0.759
0.512
0.7
0.788
0.744
0.734
0.739
0.714
0.798
0.655
0.808
0.724
0.631
0.596
0.852
0.601
0.729
0.576
0.695
0.31
0.764
0.665
0.764
0.749
0.616
0.813
0.66
0.552
0.709
0.695
0.798
0.734
0.562
0.808
0.596
0.714
0.655
0.704
0.665
0.759
0.719
0.744
0.734
0.768
0.803
0.64
0.635
0.66
0.803
0.842
0.7
0.709
0.719
0.729
0.34
0.65
0.695
0.719
0.719
0.65
0.695
0.724
0.704
0.724
0.714
0.567
0.759
0.635
0.857
0.69
0.675
0.719
0.768
0.719
0.793
0.803
0.759
0.552
0.7
0.552
0.527
0.724
0.768
0.783
0.645
0.68
0.68
0.842
0.68
0.635
0.744
0.764
0.66
0.847
0.665
0.749
0.7
0.64
0.695
0.828
0.645
0.626
0.616
0.739
0.847
0.714
0.69
0.739
0.379
0.808
0.724
0.783
0.621
0.562
0.429
0.68
0.606
0.433
0.665
0.552
0.724
0.719
0.488
0.635
0.798
0.783
0.315
0.606
0.0
0.473
0.562
0.611
0.759
0.611
0.64
0.808
0.557
0.729
0.724
0.581
0.69
0.862
0.557
0.655
0.685
0.719
0.611
0.719
0.768
0.778
0.833
0.67
0.645
0.601
0.729
0.823
0.685
0.591
0.621
0.695
0.749
0.768
0.734
0.749
0.833
0.7
0.764
0.626
0.7
0.793
0.773
0.768
0.675
0.719
0.764
0.828
0.695
0.611
0.567
0.67
0.783
0.788
0.616
0.631
0.724
0.557
0.729
0.606
0.552
0.611
0.833
0.65
0.724
0.7
0.724
0.7
0.709
0.532
0.788
0.754
0.69
0.778
0.768
0.764
0.68
0.616
0.739
0.778
0.621
0.601
0.734
0.823
0.557
0.714
0.704
0.729
0.69
0.695
0.764
0.7
0.778
0.69
0.714
0.818
0.759
0.719
0.69
0.749
0.65
0.714
0.803
0.67
0.833
0.7
0.833
0.847
0.719
0.695
0.719
0.675
0.695
0.596
0.714
0.562
0.65
0.734
0.798
0.675
0.709
0.571
0.552
0.724
0.567
0.626
0.808
0.754
0.675
0.734
0.488
0.719
0.68
0.7
0.739
0.739
0.532
0.744
0.69
0.778
0.66
0.709
0.69
0.64
0.813
0.468
0.734
0.724
0.724
0.724
0.764
0.675
0.675
0.034
0.631
0.798
0.458
0.512
0.749
0.793
0.621
0.739
0.764
0.527
0.586
0.631
0.616
0.547
0.67
0.68
0.404
0.581
0.591
0.463
0.749
0.65
0.626
0.507
0.616
0.788
0.773
0.576
0.591
0.818
0.783
0.685
0.749
0.704
0.833
0.724
0.704
0.783
0.704
0.675
0.803
0.709
0.537
0.709
0.744
0.813
0.872
0.483
0.709
0.665
0.729
0.502
0.759
0.704
0.68
0.512
0.591
0.655
0.719
0.793
0.69
0.256
0.621
0.759
0.685
0.793
0.764
0.626
0.522
0.704
0.631
0.719
0.695
0.754
0.793
0.793
0.764
0.7
0.665
0.798
0.729
0.764
0.695
0.709
0.729
0.68
0.596
0.685
0.685
0.729
0.808
0.808
0.65
0.591
0.665
0.65
0.739
0.778
0.7
0.68
0.64
0.744
0.778
0.724
0.631
0.739
0.798
0.64
0.734
0.685
0.675
0.621
0.695
0.783
0.724
0.749
0.793
0.739
0.68
0.557
0.778
0.66
0.695
0.798
0.67
0.764
0.488
0.69
0.0
0.764
0.719
0.867
0.709
0.596
0.768
0.759
0.823
0.65
0.729
0.754
0.759
0.837
0.719
0.616
0.764
0.768
0.586
0.759
0.764
0.704
0.68
0.7
0.635
0.714
0.729
0.601
0.783
0.714
0.606
0.729
0.596
0.759
0.714
0.675
0.813
0.68
0.591
0.685
0.64
0.586
0.537
0.872
0.788
0.695
0.695
0.744
0.7
0.0
0.626
0.69
0.729
0.635
0.69
0.759
0.65
0.567
0.783
0.729
0.729
0.783
0.842
0.719
0.704
0.754
0.719
0.704
0.635
0.67
0.759
0.704
0.709
0.739
0.695
0.552
0.635
0.68
0.66
0.596
0.69
0.576
0.606
0.719
0.576
0.778
0.709
0.704
0.567
0.665
0.724
0.729
0.729
0.793
0.764
0.69
0.793
0.783
0.764
0.611
0.729
0.665
0.749
0.773
0.527
0.704
0.626
0.7
0.69
0.616
0.537
0.788
0.631
0.729
0.729
0.704
0.704
0.724
0.773
0.773
0.783
0.837
0.709
0.734
0.724
0.645
0.552
0.685
0.798
0.635
0.778
0.709
0.478
0.576
0.0
0.759
0.704
0.557
0.64
0.778
0.645
0.66
0.768
0.537
0.847
0.68
0.803
0.744
0.783
0.443
0.739
0.581
0.601
0.631
0.7
0.719
0.793
0.729
0.621
0.768
0.542
0.768
0.744
0.567
0.724
0.69
0.675
0.709
0.645
0.759
0.754
0.601
0.67
0.744
0.0
0.788
0.532
0.611
0.783
0.517
0.783
0.581
0.862
0.729
0.69
0.557
0.498
0.734
0.557
0.606
0.724
0.704
0.798
0.0
0.714
0.527
0.581
0.517
0.695
0.734
0.517
0.66
0.768
0.601
0.488
0.754
0.778
0.458
0.793
0.837
0.562
0.571
0.818
0.36
0.567
0.576
0.478
0.68
0.66
0.655
0.685
0.754
0.803
0.734
0.596
0.754
0.729
0.739
0.783
0.764
0.714
0.65
0.66
0.69
0.601
0.759
0.759
0.675
0.788
0.7
0.586
0.719
0.793
0.729
0.7
0.709
0.778
0.685
0.709
0.67
0.69
0.596
0.606
0.852
0.709
0.7
0.527
0.803
0.611
0.744
0.734
0.714
0.709
0.808
0.773
0.645
0.704
0.719
0.754
0.764
0.764
0.601
0.764
0.857
0.788
0.645
0.739
0.665
0.645
0.759
0.621
0.596
0.704
0.793
0.68
0.739
0.759
0.754
0.65
0.783
0.571
0.808
0.808
0.67
0.734
0.719
0.793
0.616
0.719
0.729
0.729
0.709
0.581
0.719
0.0
0.724
0.724
0.685
0.759
0.754
0.67
0.764
0.66
0.69
0.803
0.793
0.724
0.714
0.749
0.877
0.695
0.695
0.754
0.759
0.808
0.7
0.901
0.66
0.0
0.764
0.739
0.621
0.611
0.764
0.759
0.714
0.562
0.828
0.754
0.783
0.709
0.685
0.709
0.631
0.729
0.719
0.734
0.685
0.744
0.64
0.759
0.695
0.778
0.655
0.645
0.768
0.798
0.744
0.704
0.695
0.665
0.635
0.764
0.852
0.818
0.719
0.798
0.68
0.675
0.739
0.567
0.68
0.606
0.714
0.704
0.635
0.695
0.675
0.675
0.0
0.749
0.591
0.7
0.773
0.68
0.719
0.729
0.709
0.734
0.754
0.808
0.665
0.611
0.631
0.621
0.724
0.749
0.744
0.773
0.724
0.759
0.379
0.36
0.645
0.823
0.266
0.709
0.409
0.483
0.685
0.842
0.778
0.788
0.576
0.739
0.734
0.502
0.828
0.783
0.744
0.793
0.842
0.724
0.69
0.68
0.635
0.665
0.729
0.773
0.67
0.729
0.852
0.798
0.601
0.734
0.754
0.719
0.749
0.724
0.64
0.616
0.783
0.635
0.714
0.409
0.562
0.591
0.7
0.665
0.709
0.586
0.714
0.7
0.675
0.719
0.685
0.69
0.611
0.709
0.788
0.852
0.719
0.818
0.65
0.828
0.744
0.68
0.719
0.724
0.833
0.768
0.65
0.67
0.645
0.616
0.808
0.714
0.611
0.739
0.729
0.739
0.714
0.793
0.754
0.764
0.837
0.69
0.621
0.665
0.645
0.695
0.847
0.645
0.685
0.695
0.719
0.719
0.631
0.847
0.764
0.837
0.448
0.754
0.818
0.739
0.729
0.739
0.744
0.842
0.675
0.729
0.621
0.665
0.749
0.64
0.813
0.788
0.872
0.793
0.665
0.818
0.655
0.764
0.438
0.256
0.507
0.704
0.675
0.384
0.734
0.739
0.778
0.675
0.778
0.379
0.734
0.414
0.345
0.818
0.34
0.754
0.803
0.719
0.246
0.389
0.739
0.433
0.7
0.695
0.724
0.3
0.714
0.719
0.734
0.65
0.67
0.64
0.645
0.729
0.749
0.803
0.818
0.68
0.808
0.729
0.759
0.65
0.645
0.547
0.537
0.675
0.67
0.724
0.828
0.714
0.823
0.7
0.69
0.768
0.793
0.0
0.837
0.567
0.7
0.655
0.778
0.685
0.66
0.527
0.847
0.69
0.596
0.704
0.64
0.665
0.675
0.739
0.744
0.675
0.611
0.744
0.502
0.567
0.581
0.739
0.67
0.778
0.483
0.567
0.719
0.685
0.729
0.502
0.567
0.773
0.739
0.778
0.65
0.567
0.502
0.788
0.695
0.562
0.818
0.0
0.783
0.621
0.68
0.68
0.724
0.68
0.616
0.754
0.626
0.808
0.635
0.778
0.685
0.793
0.744
0.685
0.0
0.759
0.862
0.719
0.552
0.596
0.458
0.759
0.877
0.355
0.675
0.433
0.591
0.576
0.68
0.502
0.882
0.729
0.69
0.621
0.808
0.635
0.847
0.635
0.719
0.227
0.611
0.709
0.059
0.68
0.724
0.749
0.606
0.685
0.768
0.0
0.69
0.783
0.768
0.695
0.571
0.665
0.778
0.591
0.719
0.7
0.69
0.0
0.744
0.788
0.0
0.798
0.65
0.65
0.66
0.0
0.547
0.783
0.798
0.724
0.719
0.581
0.631
0.0
0.64
0.626
0.714
0.635
0.675
0.01
0.818
0.621
0.68
0.759
0.783
0.759
0.67
0.764
0.788
0.69
0.635
0.719
0.571
0.759
0.714
0.709
0.685
0.768
0.793
0.606
0.379
0.557
0.512
0.532
0.0
0.315
0.512
0.783
0.557
0.675
0.527
0.714
0.35
0.877
0.764
0.788
0.783
0.384
0.33
0.724
0.34
0.345
0.685
0.754
0.621
0.739
0.719
0.734
0.532
0.621
0.68
0.709
0.64
0.64
0.729
0.709
0.842
0.635
0.69
0.729
0.803
0.739
0.685
0.0
0.69
0.754
0.773
0.67
0.68
0.823
0.522
0.67
0.635
0.798
0.704
0.675
0.709
0.872
0.719
0.724
0.66
0.729
0.823
0.724
0.719
0.719
0.773
0.739
0.724
0.754
0.739
0.685
0.606
0.764
0.768
0.611
0.552
0.635
0.778
0.709
0.852
0.803
0.729
0.749
0.522
0.798
0.837
0.695
0.724
0.793
0.768
0.665
0.724
0.857
0.645
0.759
0.567
0.571
0.709
0.704
0.754
0.7
0.778
0.65
0.749
0.729
0.675
0.64
0.67
0.66
0.754
0.606
0.448
0.581
0.704
0.724
0.128
0.729
0.714
0.833
0.778
0.502
0.754
0.68
0.719
0.729
0.631
0.606
0.798
0.749
0.581
0.837
0.0
0.837
0.798
0.7
0.626
0.798
0.695
0.611
0.714
0.754
0.823
0.655
0.64
0.783
0.788
0.783
0.68
0.724
0.734
0.709
0.0
0.675
0.512
0.813
0.626
0.69
0.739
0.69
0.764
0.744
0.665
0.69
0.783
0.448
0.808
0.714
0.709
0.739
0.719
0.65
0.601
0.778
0.739
0.581
0.665
0.69
0.754
0.724
0.631
0.719
0.872
0.567
0.611
0.798
0.823
0.739
0.793
0.768
0.675
0.739
0.773
0.65
0.793
0.749
0.783
0.754
0.788
0.744
0.586
0.798
0.788
0.768
0.783
0.695
0.739
0.596
0.803
0.803
0.64
0.837
0.586
0.581
0.719
0.857
0.562
0.685
0.675
0.778
0.739
0.616
0.709
0.847
0.793
0.808
0.729
0.729
0.813
0.729
0.64
0.813
0.734
0.862
0.724
0.0
0.675
0.576
0.552
0.655
0.69
0.729
0.635
0.773
0.626
0.867
0.635
0.798
0.783
0.739
0.759
0.788
0.67
0.842
0.635
0.783
0.759
0.606
0.7
0.739
0.67
0.729
0.714
0.714
0.798
0.739
0.778
0.754
0.744
0.665
0.833
0.414
0.665
0.429
0.729
0.374
0.389
0.31
0.256
0.635
0.631
0.281
0.67
0.714
0.355
0.714
0.645
0.709
0.67
0.695
0.581
0.719
0.655
0.621
0.901
0.685
0.635
0.66
0.7
0.66
0.818
0.685
0.355
0.798
0.823
0.399
0.65
0.828
0.749
0.365
0.724
0.704
0.734
0.665
0.631
0.773
0.586
0.739
0.778
0.404
0.724
0.567
0.552
0.64
0.704
0.276
0.246
0.759
0.739
0.695
0.0
0.719
0.724
0.773
0.68
0.759
0.704
0.734
0.823
0.764
0.685
0.783
0.695
0.66
0.631
0.685
0.778
0.409
0.498
0.507
0.818
0.709
0.158
0.65
0.764
0.729
0.778
0.749
0.729
0.473
0.0
0.626
0.729
0.0
0.778
0.611
0.626
0.261
0.433
0.759
0.414
0.502
0.764
0.675
0.685
0.704
0.714
0.754
0.433
0.798
0.443
0.586
0.0
0.66
0.67
0.414
0.754
0.404
0.0
0.32
0.0
0.631
0.685
0.34
0.685
0.448
0.291
0.498
0.562
0.557
0.527
0.68
0.635
0.724
0.709
0.714
0.749
0.34
0.695
0.783
0.315
0.64
0.734
0.7
0.0
0.783
0.754
0.473
0.788
0.847
0.443
0.714
0.768
0.739
0.719
0.296
0.719
0.675
0.384
0.719
0.66
0.424
0.65
0.847
0.394
0.719
0.626
0.734
0.429
0.369
0.798
0.69
0.709
0.729
0.704
0.729
0.369
0.394
0.69
0.635
0.645
0.719
0.379
0.611
0.404
0.759
0.739
0.685
0.631
0.409
0.714
0.729
0.808
0.616
0.665
0.32
0.754
0.374
0.704
0.626
0.389
0.773
0.759
0.429
0.842
0.207
0.729
0.759
0.788
0.66
0.695
0.749
0.69
0.611
0.384
0.852
0.483
0.803
0.581
0.675
0.65
0.507
0.7
0.704
0.709
0.709
0.803
0.783
0.749
0.547
0.749
0.709
0.734
0.734
0.773
0.517
0.803
0.67
0.803
0.768
0.67
0.325
0.882
0.522
0.773
0.655
0.557
0.778
0.729
0.576
0.315
0.675
0.744
0.778
0.803
0.793
0.724
0.626
0.655
0.808
0.7
0.685
0.631
0.803
0.64
0.739
0.783
0.704
0.695
0.749
0.744
0.729
0.739
0.66
0.709
0.581
0.685
0.768
0.714
0.719
0.739
0.581
0.773
0.808
0.64
0.803
0.68
0.724
0.695
0.813
0.729
0.596
0.645
0.704
0.675
0.754
0.626
0.7
0.729
0.798
0.69
0.714
0.798
0.793
0.764
0.611
0.764
0.719
0.778
0.527
0.547
0.744
0.764
0.719
0.803
0.828
0.828
0.749
0.552
0.675
0.813
0.788
0.749
0.635
0.788
0.764
0.813
0.773
0.823
0.68
0.665
0.675
0.778
0.729
0.606
0.852
0.621
0.655
0.635
0.833
0.68
0.69
0.739
0.828
0.65
0.788
0.793
0.704
0.645
0.773
0.773
0.764
0.778
0.808
0.7
0.803
0.709
0.754
0.695
0.675
0.665
0.768
0.803
0.833
0.729
0.69
0.685
0.823
0.66
0.833
0.0
0.616
0.66
0.729
0.744
0.877
0.783
0.66
0.754
0.645
0.507
0.783
0.645
0.502
0.704
0.778
0.384
0.665
0.601
0.818
0.695
0.621
0.744
0.68
0.571
0.828
0.768
0.665
0.808
0.759
0.635
0.7
0.773
0.749
0.739
0.729
0.783
0.778
0.719
0.828
0.0
0.68
0.734
0.606
0.704
0.719
0.759
0.64
0.808
0.68
0.695
0.655
0.621
0.517
0.749
0.695
0.581
0.704
0.685
0.729
0.695
0.739
0.714
0.798
0.739
0.842
0.635
0.837
0.596
0.709
0.665
0.754
0.606
0.64
0.759
0.778
0.69
0.739
0.709
0.783
0.783
0.818
0.601
0.665
0.778
0.808
0.744
0.64
0.7
0.709
0.64
0.724
0.695
0.31
0.601
0.744
0.616
0.744
0.724
0.626
0.754
0.64
0.744
0.798
0.626
0.704
0.645
0.65
0.0
0.704
0.734
0.67
0.768
0.675
0.729
0.714
0.69
0.808
0.729
0.793
0.571
0.734
0.872
0.64
0.631
0.67
0.739
0.714
0.778
0.734
0.7
0.69
0.665
0.695
0.793
0.788
0.562
0.714
0.591
0.828
0.744
0.665
0.68
0.31
0.69
0.665
0.739
0.813
0.837
0.729
0.685
0.601
0.675
0.818
0.68
0.759
0.562
0.773
0.837
0.645
0.734
0.675
0.714
0.803
0.66
0.704
0.714
0.719
0.571
0.823
0.754
0.803
0.567
0.778
0.66
0.719
0.709
0.739
0.665
0.749
0.734
0.739
0.645
0.759
0.719
0.833
0.7
0.749
0.724
0.739
0.65
0.724
0.581
0.631
0.739
0.764
0.734
0.69
0.714
0.488
0.773
0.709
0.764
0.709
0.695
0.621
0.749
0.65
0.68
0.744
0.768
0.783
0.507
0.734
0.69
0.621
0.596
0.611
0.724
0.709
0.734
0.709
0.64
0.714
0.626
0.734
0.675
0.695
0.655
0.798
0.631
0.744
0.66
0.768
0.768
0.813
0.759
0.803
0.621
0.601
0.655
0.714
0.709
0.704
0.68
0.66
0.655
0.709
0.601
0.803
0.463
0.709
0.709
0.0
0.714
0.719
0.773
0.64
0.601
0.847
0.626
0.547
0.704
0.709
0.695
0.562
0.704
0.562
0.685
0.709
0.704
0.665
0.803
0.714
0.675
0.621
0.778
0.512
0.759
0.709
0.764
0.709
0.724
0.557
0.635
0.833
0.66
0.69
0.734
0.803
0.655
0.709
0.601
0.493
0.424
0.68
0.704
0.66
0.611
0.571
0.798
0.655
0.7
0.675
0.665
0.68
0.557
0.749
0.729
0.65
0.0
0.571
0.695
0.877
0.7
0.739
0.719
0.665
0.749
0.764
0.724
0.458
0.463
0.734
0.729
0.69
0.813
0.754
0.847
0.66
0.897
0.66
0.7
0.768
0.793
0.719
0.729
0.734
0.66
0.759
0.734
0.872
0.345
0.65
0.739
0.793
0.773
0.793
0.759
0.0
0.685
0.507
0.675
0.704
0.631
0.793
0.512
0.759
0.36
0.709
0.773
0.709
0.749
0.675
0.719
0.522
0.527
0.581
0.704
0.645
0.759
0.685
0.7
0.709
0.704
0.744
0.709
0.665
0.828
0.823
0.709
0.68
0.562
0.606
0.542
0.369
0.828
0.734
0.739
0.813
0.532
0.409
0.601
0.764
0.443
0.724
0.502
0.621
0.773
0.645
0.764
0.502
0.483
0.704
0.719
0.808
0.33
0.719
0.286
0.399
0.719
0.626
0.783
0.621
0.493
0.596
0.601
0.665
0.606
0.463
0.557
0.507
0.744
0.626
0.616
0.773
0.704
0.527
0.645
0.576
0.567
0.754
0.611
0.616
0.532
0.355
0.764
0.68
0.631
0.823
0.768
0.567
0.65
0.571
0.0
0.7
0.719
0.764
0.66
0.379
0.576
0.0
0.606
0.759
0.601
0.665
0.813
0.813
0.709
0.798
0.635
0.576
0.773
0.739
0.695
0.601
0.754
0.527
0.714
0.744
0.695
0.852
0.606
0.739
0.813
0.704
0.719
0.251
0.68
0.7
0.493
0.69
0.685
0.734
0.65
0.65
0.463
0.724
0.665
0.764
0.793
0.498
0.828
0.621
0.66
0.616
0.537
0.813
0.695
0.749
0.759
0.547
0.66
0.562
0.852
0.67
0.621
0.626
0.645
0.621
0.724
0.739
0.655
0.783
0.719
0.65
0.773
0.616
0.542
0.527
0.808
0.537
0.724
0.67
0.734
0.611
0.66
0.596
0.596
0.655
0.458
0.631
0.68
0.601
0.808
0.67
0.527
0.606
0.626
0.552
0.764
0.778
0.66
0.621
0.276
0.621
0.635
0.828
0.586
0.818
0.645
0.522
0.719
0.478
0.601
0.754
0.498
0.773
0.719
0.64
0.714
0.724
0.68
0.635
0.754
0.67
0.621
0.626
0.773
0.635
0.64
0.793
0.69
0.473
0.754
0.739
0.729
0.833
0.852
0.645
0.665
0.557
0.783
0.67
0.601
0.571
0.621
0.749
0.502
0.665
0.798
0.739
0.675
0.591
0.744
0.695
0.512
0.729
0.719
0.655
0.823
0.557
0.601
0.498
0.631
0.704
0.744
0.724
0.512
0.532
0.813
0.749
0.709
0.734
0.729
0.744
0.704
0.7
0.813
0.764
0.581
0.709
0.764
0.552
0.729
0.665
0.749
0.744
0.704
0.665
0.793
0.621
0.729
0.685
0.685
0.788
0.734
0.704
0.586
0.803
0.665
0.788
0.773
0.719
0.68
0.542
0.7
0.581
0.764
0.719
0.685
0.778
0.724
0.719
0.754
0.65
0.665
0.488
0.729
0.586
0.764
0.759
0.788
0.783
0.581
0.68
0.685
0.877
0.724
0.754
0.887
0.793
0.764
0.635
0.773
0.552
0.704
0.704
0.749
0.601
0.768
0.626
0.626
0.719
0.764
0.704
0.724
0.695
0.695
0.778
0.581
0.823
0.67
0.695
0.68
0.768
0.695
0.783
0.616
0.734
0.68
0.64
0.818
0.768
0.7
0.695
0.729
0.714
0.714
0.581
0.729
0.709
0.759
0.655
0.714
0.685
0.739
0.734
0.675
0.704
0.7
0.665
0.709
0.714
0.729
0.419
0.744
0.65
0.709
0.685
0.65
0.685
0.606
0.857
0.65
0.739
0.7
0.68
0.67
0.734
0.631
0.759
0.793
0.759
0.808
0.724
0.621
0.655
0.69
0.714
0.764
0.542
0.581
0.69
0.754
0.695
0.768
0.754
0.764
0.749
0.675
0.69
0.512
0.764
0.729
0.783
0.616
0.685
0.872
0.547
0.67
0.709
0.754
0.724
0.65
0.67
0.69
0.557
0.783
0.7
0.729
0.695
0.724
0.719
0.68
0.626
0.724
0.749
0.675
0.778
0.709
0.65
0.783
0.695
0.798
0.645
0.586
0.586
0.803
0.69
0.64
0.719
0.631
0.69
0.818
0.788
0.828
0.685
0.778
0.739
0.714
0.734
0.778
0.813
0.67
0.611
0.631
0.64
0.64
0.862
0.892
0.591
0.7
0.719
0.773
0.7
0.778
0.739
0.67
0.69
0.67
0.704
0.601
0.714
0.783
0.714
0.709
0.764
0.69
0.685
0.714
0.729
0.7
0.65
0.714
0.67
0.764
0.704
0.828
0.616
0.714
0.764
0.64
0.714
0.675
0.655
0.655
0.764
0.655
0.764
0.768
0.67
0.68
0.626
0.69
0.744
0.754
0.803
0.798
0.626
0.65
0.764
0.842
0.601
0.611
0.734
0.596
0.739
0.793
0.7
0.571
0.798
0.744
0.773
0.754
0.537
0.813
0.527
0.67
0.714
0.704
0.562
0.793
0.182
0.498
0.798
0.709
0.635
0.611
0.626
0.591
0.645
0.645
0.68
0.64
0.783
0.645
0.581
0.704
0.749
0.798
0.734
0.768
0.591
0.68
0.606
0.601
0.759
0.66
0.591
0.724
0.473
0.488
0.507
0.458
0.655
0.734
0.714
0.724
0.68
0.7
0.655
0.764
0.502
0.724
0.764
0.596
0.66
0.768
0.759
0.773
0.739
0.798
0.734
0.34
0.778
0.66
0.66
0.813
0.68
0.7
0.7
0.69
0.66
0.778
0.783
0.754
0.714
0.665
0.69
0.808
0.764
0.783
0.685
0.852
0.724
0.729
0.601
0.788
0.818
0.626
0.7
0.596
0.808
0.68
0.7
0.576
0.626
0.591
0.655
0.823
0.714
0.562
0.793
0.729
0.7
0.7
0.463
0.709
0.586
0.719
0.788
0.724
0.616
0.709
0.768
0.685
0.759
0.645
0.527
0.675
0.655
0.714
0.768
0.611
0.734
0.749
0.709
0.793
0.729
0.823
0.729
0.685
0.783
0.744
0.601
0.788
0.66
0.754
0.611
0.788
0.847
0.754
0.704
0.704
0.773
0.7
0.744
0.704
0.695
0.601
0.709
0.695
0.877
0.749
0.759
0.833
0.823
0.768
0.813
0.714
0.887
0.729
0.384
0.502
0.557
0.645
0.611
0.704
0.813
0.788
0.709
0.655
0.798
0.635
0.704
0.7
0.847
0.798
0.768
0.759
0.606
0.64
0.69
0.232
0.798
0.655
0.537
0.759
0.532
0.527
0.606
0.744
0.443
0.724
0.749
0.621
0.68
0.512
0.749
0.621
0.695
0.744
0.813
0.635
0.823
0.695
0.424
0.655
0.714
0.591
0.68
0.532
0.764
0.744
0.69
0.734
0.744
0.734
0.537
0.734
0.803
0.645
0.803
0.764
0.764
0.768
0.695
0.626
0.803
0.729
0.773
0.611
0.67
0.68
0.724
0.591
0.818
0.626
0.724
0.729
0.586
0.729
0.685
0.778
0.31
0.581
0.463
0.586
0.867
0.724
0.522
0.65
0.803
0.655
0.729
0.744
0.744
0.68
0.714
0.778
0.754
0.739
0.586
0.828
0.719
0.685
0.803
0.685
0.724
0.714
0.626
0.793
0.571
0.724
0.7
0.739
0.759
0.749
0.631
0.606
0.576
0.695
0.798
0.714
0.606
0.847
0.645
0.734
0.734
0.803
0.734
0.675
0.754
0.645
0.65
0.695
0.704
0.724
0.695
0.606
0.788
0.483
0.778
0.778
0.759
0.729
0.808
0.793
0.764
0.675
0.818
0.798
0.685
0.788
0.65
0.591
0.66
0.601
0.709
0.714
0.773
0.458
0.0
0.709
0.754
0.749
0.744
0.719
0.488
0.764
0.635
0.744
0.783
0.788
0.808
0.867
0.665
0.611
0.522
0.793
0.68
0.655
0.227
0.69
0.665
0.714
0.862
0.695
0.867
0.655
0.685
0.768
0.788
0.813
0.788
0.823
0.783
0.64
0.798
0.729
0.808
0.724
0.788
0.798
0.773
0.788
0.507
0.665
0.744
0.857
0.65
0.754
0.833
0.655
0.719
0.67
0.734
0.68
0.64
0.764
0.709
0.823
0.808
0.724
0.833
0.734
0.719
0.724
0.601
0.744
0.665
0.744
0.557
0.616
0.808
0.818
0.734
0.828
0.635
0.783
0.714
0.788
0.665
0.665
0.68
0.823
0.704
0.778
0.66
0.768
0.714
0.808
0.739
0.768
0.852
0.606
0.808
0.764
0.714
0.655
0.68
0.798
0.833
0.685
0.552
0.704
0.714
0.724
0.68
0.714
0.734
0.714
0.562
0.744
0.719
0.764
0.882
0.591
0.665
0.645
0.685
0.719
0.788
0.68
0.66
0.64
0.764
0.616
0.7
0.64
0.768
0.759
0.675
0.635
0.798
0.828
0.749
0.734
0.675
0.655
0.645
0.749
0.65
0.635
0.685
0.754
0.808
0.709
0.67
0.813
0.596
0.557
0.823
0.67
0.665
0.798
0.69
0.803
0.759
0.734
0.621
0.901
0.749
0.754
0.67
0.808
0.685
0.704
0.616
0.67
0.729
0.621
0.759
0.739
0.65
0.709
0.764
0.67
0.714
0.626
0.724
0.655
0.704
0.734
0.7
0.709
0.798
0.714
0.759
0.808
0.675
0.675
0.803
0.724
0.759
0.704
0.739
0.764
0.749
0.66
0.66
0.581
0.532
0.66
0.764
0.68
0.68
0.719
0.754
0.788
0.631
0.655
0.768
0.655
0.773
0.7
0.754
0.783
0.438
0.64
0.709
0.768
0.714
0.773
0.887
0.64
0.793
0.601
0.685
0.833
0.527
0.635
0.803
0.847
0.635
0.749
0.852
0.709
0.788
0.813
0.488
0.665
0.66
0.675
0.709
0.685
0.621
0.813
0.562
0.704
0.611
0.631
0.783
0.759
0.783
0.744
0.611
0.69
0.66
0.655
0.621
0.557
0.616
0.759
0.813
0.768
0.596
0.522
0.704
0.552
0.709
0.754
0.695
0.65
0.616
0.695
0.798
0.65
0.601
0.833
0.813
0.734
0.803
0.783
0.631
0.749
0.714
0.744
0.744
0.778
0.645
0.591
0.621
0.768
0.714
0.626
0.759
0.626
0.645
0.596
0.581
0.695
0.749
0.685
0.419
0.601
0.823
0.616
0.626
0.557
0.517
0.823
0.744
0.749
0.744
0.734
0.788
0.65
0.695
0.818
0.695
0.562
0.788
0.655
0.813
0.833
0.631
0.704
0.759
0.759
0.739
0.744
0.764
0.724
0.586
0.724
0.828
0.69
0.724
0.586
0.67
0.813
0.66
0.709
0.714
0.764
0.616
0.773
0.719
0.729
0.764
0.69
0.65
0.601
0.759
0.813
0.798
0.749
0.749
0.739
0.778
0.675
0.788
0.695
0.704
0.586
0.783
0.68
0.65
0.783
0.714
0.729
0.704
0.729
0.719
0.621
0.69
0.759
0.862
0.616
0.739
0.695
0.547
0.749
0.64
0.631
0.798
0.749
0.719
0.754
0.803
0.606
0.655
0.7
0.7
0.862
0.887
0.759
0.69
0.788
0.631
0.729
0.759
0.704
0.655
0.665
0.685
0.655
0.773
0.719
0.793
0.764
0.709
0.828
0.739
0.635
0.714
0.739
0.739
0.685
0.764
0.695
0.606
0.645
0.7
0.719
0.744
0.68
0.67
0.754
0.788
0.685
0.837
0.68
0.783
0.591
0.67
0.734
0.0
0.739
0.783
0.675
0.67
0.591
0.813
0.562
0.675
0.833
0.709
0.66
0.759
0.69
0.01
0.69
0.67
0.616
0.507
0.709
0.438
0.675
0.665
0.64
0.759
0.842
0.739
0.606
0.729
0.631
0.68
0.635
0.754
0.611
0.749
0.778
0.606
0.65
0.739
0.808
0.65
0.719
0.0
0.695
0.754
0.754
0.591
0.571
0.764
0.798
0.911
0.744
0.567
0.734
0.764
0.759
0.803
0.803
0.704
0.798
0.808
0.709
0.65
0.67
0.764
0.453
0.606
0.803
0.655
0.764
0.749
0.586
0.719
0.0
0.714
0.685
0.626
0.813
0.631
0.739
0.823
0.714
0.719
0.754
0.759
0.813
0.749
0.778
0.803
0.847
0.778
0.695
0.714
0.798
0.793
0.0
0.69
0.823
0.616
0.823
0.768
0.635
0.724
0.734
0.655
0.65
0.64
0.64
0.384
0.695
0.754
0.754
0.695
0.744
0.754
0.739
0.813
0.734
0.675
0.69
0.685
0.754
0.842
0.803
0.695
0.709
0.773
0.695
0.631
0.847
0.744
0.724
0.744
0.65
0.754
0.586
0.813
0.719
0.709
0.754
0.562
0.695
0.635
0.847
0.704
0.823
0.695
0.754
0.675
0.69
0.754
0.665
0.719
0.719
0.611
0.635
0.759
0.739
0.724
0.596
0.773
0.754
0.0
0.768
0.66
0.7
0.66
0.635
0.66
0.65
0.537
0.66
0.591
0.276
0.837
0.616
0.626
0.576
0.581
0.616
0.621
0.483
0.542
0.542
0.68
0.833
0.69
0.754
0.739
0.808
0.635
0.759
0.685
0.734
0.842
0.685
0.803
0.754
0.621
0.635
0.729
0.645
0.601
0.773
0.813
0.749
0.783
0.685
0.621
0.823
0.714
0.67
0.739
0.714
0.734
0.739
0.729
0.778
0.66
0.645
0.695
0.724
0.714
0.773
0.67
0.739
0.739
0.709
0.66
0.793
0.788
0.69
0.645
0.744
0.818
0.709
0.655
0.734
0.749
0.635
0.768
0.704
0.867
0.571
0.704
0.714
0.813
0.655
0.68
0.729
0.798
0.833
0.783
0.837
0.68
0.842
0.675
0.749
0.7
0.67
0.778
0.788
0.818
0.655
0.798
0.837
0.685
0.714
0.754
0.788
0.68
0.773
0.631
0.695
0.68
0.719
0.744
0.631
0.66
0.709
0.813
0.616
0.773
0.68
0.754
0.714
0.655
0.645
0.69
0.749
0.665
0.0
0.773
0.645
0.788
0.828
0.631
0.69
0.887
0.704
0.621
0.783
0.645
0.768
0.759
0.498
0.754
0.788
0.665
0.611
0.724
0.754
0.729
0.734
0.0
0.631
0.749
0.808
0.754
0.325
0.778
0.768
0.458
0.793
0.611
0.596
0.719
0.759
0.685
0.818
0.537
0.714
0.0
0.66
0.69
0.719
0.631
0.611
0.803
0.571
0.655
0.0
0.724
0.64
0.749
0.69
0.734
0.645
0.842
0.675
0.798
0.744
0.685
0.828
0.744
0.65
0.754
0.828
0.729
0.739
0.724
0.601
0.709
0.714
0.828
0.621
0.739
0.793
0.67
0.542
0.65
0.591
0.828
0.616
0.512
0.576
0.695
0.759
0.601
0.685
0.665
0.773
0.665
0.768
0.695
0.719
0.813
0.478
0.547
0.547
0.586
0.793
0.635
0.67
0.305
0.665
0.7
0.704
0.768
0.739
0.798
0.65
0.498
0.547
0.576
0.818
0.315
0.783
0.635
0.719
0.754
0.729
0.768
0.645
0.631
0.567
0.581
0.424
0.626
0.547
0.626
0.847
0.739
0.709
0.66
0.596
0.729
0.655
0.532
0.744
0.704
0.695
0.734
0.783
0.113
0.685
0.788
0.685
0.793
0.764
0.537
0.778
0.66
0.813
0.734
0.818
0.645
0.744
0.665
0.808
0.66
0.502
0.655
0.749
0.69
0.729
0.754
0.695
0.764
0.695
0.665
0.601
0.67
0.665
0.665
0.571
0.557
0.714
0.803
0.68
0.842
0.724
0.808
0.803
0.67
0.734
0.64
0.631
0.69
0.665
0.783
0.631
0.719
0.754
0.828
0.645
0.724
0.724
0.744
0.754
0.778
0.704
0.759
0.665
0.463
0.571
0.7
0.729
0.601
0.729
0.532
0.754
0.837
0.635
0.626
0.704
0.552
0.557
0.773
0.611
0.808
0.626
0.685
0.778
0.567
0.655
0.532
0.695
0.695
0.611
0.695
0.704
0.714
0.744
0.724
0.754
0.596
0.798
0.68
0.7
0.714
0.724
0.744
0.729
0.645
0.724
0.685
0.655
0.744
0.719
0.793
0.69
0.719
0.7
0.828
0.69
0.739
0.704
0.862
0.798
0.783
0.778
0.793
0.719
0.729
0.685
0.695
0.744
0.64
0.709
0.764
0.749
0.695
0.67
0.709
0.719
0.818
0.69
0.645
0.685
0.724
0.709
0.788
0.759
0.724
0.675
0.719
0.744
0.719
0.709
0.631
0.66
0.719
0.69
0.645
0.685
0.714
0.611
0.704
0.798
0.788
0.591
0.557
0.729
0.0
0.586
0.665
0.704
0.739
0.734
0.798
0.734
0.655
0.704
0.778
0.813
0.675
0.808
0.655
0.547
0.759
0.665
0.778
0.68
0.704
0.788
0.768
0.7
0.621
0.0
0.719
0.655
0.724
0.808
0.655
0.764
0.714
0.759
0.778
0.778
0.606
0.709
0.645
0.68
0.345
0.783
0.734
0.552
0.67
0.601
0.709
0.335
0.709
0.828
0.655
0.759
0.695
0.704
0.823
0.734
0.754
0.764
0.645
0.0
0.675
0.739
0.66
0.768
0.626
0.709
0.67
0.606
0.621
0.778
0.709
0.695
0.833
0.724
0.7
0.764
0.704
0.626
0.842
0.754
0.788
0.665
0.68
0.695
0.7
0.64
0.759
0.749
0.739
0.739
0.847
0.778
0.754
0.842
0.616
0.65
0.788
0.754
0.291
0.714
0.695
0.0
0.645
0.704
0.837
0.66
0.749
0.744
0.754
0.7
0.369
0.695
0.7
0.793
0.0
0.562
0.68
0.527
0.64
0.709
0.68
0.665
0.744
0.823
0.788
0.778
0.586
0.0
0.709
0.764
0.778
0.768
0.813
0.522
0.754
0.749
0.64
0.764
0.567
0.714
0.808
0.7
0.616
0.818
0.734
0.714
0.729
0.704
0.581
0.783
0.744
0.542
0.729
0.714
0.744
0.655
0.635
0.527
0.833
0.704
0.675
0.704
0.424
0.773
0.709
0.596
0.507
0.744
0.635
0.749
0.67
0.695
0.596
0.562
0.685
0.67
0.616
0.823
0.507
0.778
0.586
0.606
0.635
0.695
0.557
0.739
0.606
0.606
0.7
0.793
0.704
0.749
0.552
0.695
0.606
0.793
0.744
0.616
0.749
0.468
0.463
0.803
0.739
0.68
0.665
0.714
0.773
0.803
0.67
0.635
0.591
0.645
0.626
0.744
0.783
0.596
0.665
0.754
0.616
0.517
0.704
0.655
0.719
0.675
0.823
0.567
0.532
0.621
0.793
0.66
0.754
0.611
0.857
0.778
0.562
0.754
0.591
0.714
0.517
0.69
0.877
0.685
0.66
0.601
0.7
0.773
0.773
0.498
0.813
0.665
0.793
0.813
0.631
0.729
0.685
0.645
0.655
0.729
0.64
0.69
0.67
0.675
0.68
0.65
0.729
0.704
0.7
0.616
0.729
0.67
0.754
0.64
0.675
0.729
0.655
0.749
0.68
0.768
0.611
0.803
0.773
0.69
0.67
0.695
0.621
0.857
0.493
0.847
0.734
0.764
0.729
0.675
0.596
0.704
0.557
0.68
0.813
0.842
0.754
0.67
0.798
0.793
0.764
0.818
0.842
0.685
0.675
0.586
0.675
0.69
0.833
0.621
0.645
0.69
0.808
0.759
0.7
0.67
0.739
0.764
0.66
0.704
0.754
0.65
0.69
0.695
0.69
0.803
0.675
0.724
0.872
0.7
0.788
0.547
0.734
0.66
0.626
0.768
0.7
0.734
0.704
0.759
0.744
0.833
0.66
0.704
0.764
0.581
0.739
0.759
0.591
0.67
0.557
0.606
0.635
0.783
0.685
0.69
0.798
0.887
0.793
0.744
0.764
0.808
0.567
0.611
0.837
0.739
0.739
0.729
0.611
0.685
0.803
0.714
0.729
0.7
0.547
0.557
0.729
0.754
0.808
0.778
0.69
0.7
0.67
0.754
0.808
0.734
0.7
0.69
0.68
0.537
0.808
0.759
0.389
0.616
0.345
0.788
0.862
0.847
0.768
0.773
0.68
0.527
0.734
0.621
0.744
0.813
0.621
0.719
0.759
0.818
0.571
0.768
0.601
0.591
0.571
0.69
0.739
0.675
0.685
0.69
0.768
0.3
0.773
0.66
0.764
0.369
0.837
0.675
0.709
0.483
0.808
0.744
0.754
0.675
0.675
0.616
0.719
0.581
0.813
0.552
0.729
0.626
0.709
0.773
0.783
0.7
0.695
0.768
0.621
0.872
0.847
0.714
0.764
0.714
0.803
0.773
0.655
0.68
0.65
0.823
0.635
0.675
0.724
0.818
0.729
0.606
0.764
0.828
0.778
0.833
0.719
0.626
0.778
0.793
0.714
0.69
0.729
0.586
0.695
0.69
0.527
0.734
0.764
0.798
0.768
0.764
0.764
0.749
0.714
0.734
0.719
0.813
0.64
0.744
0.68
0.675
0.704
0.695
0.631
0.788
0.655
0.788
0.66
0.69
0.764
0.645
0.606
0.66
0.768
0.468
0.714
0.714
0.685
0.759
0.675
0.695
0.813
0.581
0.719
0.709
0.67
0.616
0.64
0.419
0.478
0.68
0.709
0.847
0.808
0.65
0.793
0.818
0.571
0.66
0.675
0.576
0.729
0.695
0.685
0.778
0.847
0.709
0.655
0.783
0.734
0.562
0.611
0.66
0.724
0.759
0.626
0.69
0.685
0.65
0.719
0.562
0.68
0.502
0.64
0.7
0.67
0.557
0.596
0.744
0.709
0.818
0.724
0.69
0.547
0.882
0.611
0.571
0.759
0.764
0.709
0.793
0.759
0.788
0.626
0.714
0.665
0.759
0.754
0.69
0.778
0.704
0.69
0.739
0.635
0.567
0.719
0.655
0.655
0.739
0.719
0.611
0.813
0.616
0.591
0.744
0.655
0.655
0.724
0.675
0.709
0.631
0.591
0.621
0.66
0.724
0.759
0.66
0.754
0.665
0.675
0.734
0.754
0.581
0.749
0.655
0.759
0.685
0.631
0.778
0.685
0.675
0.704
0.813
0.714
0.744
0.7
0.645
0.783
0.719
0.68
0.739
0.665
0.749
0.754
0.798
0.729
0.808
0.665
0.291
0.813
0.778
0.576
0.626
0.798
0.734
0.704
0.739
0.759
0.788
0.744
0.749
0.759
0.739
0.803
0.744
0.759
0.749
0.645
0.729
0.739
0.739
0.621
0.739
0.65
0.842
0.749
0.719
0.739
0.773
0.764
0.611
0.813
0.803
0.704
0.67
0.695
0.749
0.626
0.823
0.739
0.803
0.606
0.621
0.714
0.709
0.67
0.749
0.837
0.704
0.749
0.798
0.498
0.734
0.729
0.606
0.68
0.704
0.68
0.616
0.414
0.759
0.424
0.645
0.202
0.537
0.685
0.621
0.709
0.833
0.685
0.724
0.754
0.69
0.798
0.719
0.68
0.813
0.709
0.66
0.793
0.823
0.65
0.685
0.0
0.65
0.66
0.7
0.793
0.719
0.621
0.768
0.754
0.749
0.685
0.823
0.719
0.709
0.749
0.655
0.719
0.764
0.852
0.69
0.798
0.823
0.7
0.719
0.685
0.724
0.562
0.65
0.719
0.685
0.64
0.704
0.704
0.69
0.759
0.773
0.798
0.64
0.0
0.798
0.591
0.601
0.645
0.724
0.0
0.68
0.778
0.655
0.562
0.695
0.842
0.773
0.64
0.744
0.66
0.724
0.729
0.739
0.655
0.719
0.69
0.764
0.655
0.7
0.581
0.709
0.768
0.635
0.724
0.532
0.778
0.709
0.576
0.714
0.847
0.744
0.65
0.7
0.685
0.665
0.65
0.645
0.739
0.724
0.64
0.778
0.778
0.0
0.778
0.606
0.744
0.635
0.719
0.788
0.66
0.498
0.7
0.626
0.759
0.719
0.567
0.429
0.773
0.616
0.345
0.783
0.33
0.241
0.734
0.374
0.606
0.704
0.606
0.729
0.803
0.675
0.631
0.719
0.645
0.803
0.724
0.823
0.754
0.768
0.635
0.773
0.828
0.552
0.709
0.69
0.571
0.783
0.749
0.714
0.719
0.606
0.764
0.626
0.695
0.704
0.704
0.749
0.803
0.0
0.635
0.665
0.749
0.621
0.626
0.764
0.813
0.621
0.803
0.626
0.833
0.818
0.645
0.862
0.68
0.793
0.655
0.882
0.783
0.626
0.798
0.803
0.704
0.783
0.655
0.665
0.764
0.66
0.581
0.616
0.803
0.749
0.586
0.783
0.586
0.586
0.7
0.626
0.685
0.626
0.783
0.793
0.66
0.719
0.749
0.704
0.709
0.64
0.754
0.645
0.685
0.631
0.724
0.768
0.68
0.675
0.719
0.66
0.719
0.571
0.552
0.645
0.66
0.818
0.611
0.768
0.69
0.704
0.704
0.867
0.631
0.665
0.808
0.645
0.714
0.739
0.665
0.67
0.557
0.744
0.724
0.803
0.635
0.803
0.552
0.458
0.601
0.576
0.704
0.0
0.626
0.65
0.606
0.626
0.626
0.734
0.675
0.783
0.685
0.611
0.0
0.66
0.685
0.823
0.7
0.64
0.685
0.778
0.714
0.724
0.818
0.788
0.66
0.675
0.724
0.64
0.773
0.7
0.67
0.788
0.68
0.695
0.739
0.704
0.724
0.773
0.704
0.65
0.739
0.552
0.635
0.626
0.567
0.724
0.67
0.616
0.719
0.788
0.764
0.655
0.709
0.7
0.803
0.768
0.714
0.626
0.764
0.749
0.355
0.31
0.414
0.315
0.778
0.616
0.754
0.803
0.759
0.606
0.68
0.675
0.749
0.616
0.695
0.552
0.744
0.335
0.803
0.818
0.744
0.675
0.502
0.355
0.734
0.68
0.695
0.64
0.823
0.433
0.65
0.438
0.783
0.621
0.719
0.783
0.7
0.803
0.744
0.749
0.645
0.759
0.768
0.675
0.512
0.709
0.808
0.764
0.778
0.606
0.552
0.749
0.67
0.714
0.704
0.828
0.739
0.0
0.571
0.803
0.719
0.847
0.69
0.69
0.626
0.675
0.709
0.67
0.714
0.695
0.67
0.443
0.433
0.35
0.857
0.823
0.488
0.803
0.266
0.714
0.675
0.562
0.719
0.764
0.778
0.65
0.724
0.714
0.7
0.729
0.783
0.665
0.714
0.0
0.606
0.724
0.685
0.616
0.0
0.754
0.675
0.803
0.813
0.714
0.626
0.621
0.739
0.409
0.473
0.621
0.32
0.384
0.296
0.69
0.68
0.709
0.823
0.685
0.734
0.64
0.764
0.66
0.754
0.655
0.724
0.778
0.68
0.493
0.704
0.759
0.764
0.69
0.606
0.709
0.783
0.739
0.64
0.729
0.754
0.788
0.626
0.749
0.704
0.719
0.828
0.635
0.704
0.64
0.69
0.645
0.729
0.665
0.773
0.764
0.719
0.714
0.818
0.749
0.611
0.823
0.788
0.773
0.591
0.631
0.65
0.764
0.734
0.754
0.67
0.768
0.798
0.798
0.709
0.704
0.685
0.626
0.788
0.709
0.803
0.0
0.719
0.675
0.798
0.729
0.645
0.581
0.655
0.729
0.724
0.581
0.68
0.596
0.734
0.695
0.739
0.665
0.808
0.714
0.793
0.611
0.685
0.0
0.788
0.69
0.695
0.764
0.803
0.704
0.768
0.473
0.7
0.685
0.783
0.685
0.724
0.695
0.69
0.591
0.655
0.803
0.665
0.695
0.67
0.685
0.547
0.483
0.443
0.606
0.714
0.793
0.729
0.675
0.803
0.645
0.675
0.759
0.567
0.621
0.729
0.69
0.764
0.606
0.68
0.773
0.557
0.759
0.621
0.67
0.714
0.621
0.744
0.631
0.773
0.729
0.724
0.635
0.852
0.68
0.724
0.675
0.611
0.655
0.719
0.739
0.719
0.67
0.635
0.739
0.665
0.798
0.709
0.606
0.714
0.798
0.749
0.645
0.783
0.709
0.69
0.621
0.808
0.749
0.68
0.754
0.754
0.887
0.773
0.631
0.571
0.7
0.616
0.675
0.685
0.635
0.67
0.64
0.714
0.734
0.783
0.704
0.754
0.611
0.655
0.714
0.68
0.576
0.729
0.685
0.69
0.798
0.754
0.778
0.778
0.611
0.512
0.833
0.65
0.67
0.828
0.788
0.384
0.542
0.67
0.675
0.739
0.621
0.66
0.798
0.714
0.724
0.468
0.537
0.448
0.724
0.409
0.616
0.552
0.793
0.704
0.493
0.616
0.562
0.724
0.665
0.562
0.685
0.759
0.512
0.7
0.685
0.739
0.714
0.818
0.764
0.739
0.64
0.724
0.714
0.729
0.0
0.759
0.788
0.502
0.714
0.7
0.685
0.719
0.778
0.7
0.719
0.596
0.823
0.833
0.384
0.685
0.798
0.626
0.675
0.67
0.803
0.719
0.256
0.729
0.778
0.586
0.665
0.67
0.714
0.744
0.69
0.734
0.857
0.798
0.443
0.532
0.764
0.69
0.695
0.537
0.66
0.621
0.68
0.7
0.616
0.793
0.729
0.621
0.788
0.532
0.483
0.867
0.665
0.7
0.709
0.862
0.744
0.739
0.557
0.828
0.69
0.759
0.872
0.616
0.778
0.828
0.764
0.714
0.635
0.7
0.68
0.611
0.778
0.828
0.596
0.365
0.547
0.754
0.685
0.448
0.729
0.601
0.404
0.335
0.783
0.537
0.621
0.7
0.778
0.66
0.67
0.768
0.645
0.695
0.823
0.527
0.793
0.64
0.773
0.596
0.813
0.788
0.69
0.788
0.695
0.739
0.803
0.557
0.695
0.626
0.709
0.783
0.724
0.69
0.631
0.719
0.704
0.768
0.739
0.645
0.562
0.803
0.695
0.66
0.67
0.645
0.754
0.739
0.7
0.714
0.714
0.67
0.818
0.631
0.749
0.64
0.473
0.7
0.788
0.734
0.665
0.734
0.626
0.719
0.66
0.798
0.808
0.714
0.837
0.468
0.749
0.778
0.645
0.719
0.764
0.704
0.823
0.65
0.704
0.744
0.803
0.823
0.813
0.739
0.724
0.69
0.675
0.714
0.768
0.601
0.67
0.7
0.828
0.729
0.768
0.571
0.739
0.69
0.808
0.714
0.67
0.512
0.729
0.778
0.818
0.823
0.68
0.69
0.724
0.788
0.734
0.631
0.685
0.645
0.759
0.631
0.655
0.724
0.818
0.714
0.744
0.64
0.744
0.557
0.749
0.709
0.631
0.818
0.719
0.66
0.67
0.764
0.783
0.69
0.714
0.591
0.852
0.773
0.704
0.66
0.754
0.719
0.576
0.734
0.788
0.773
0.818
0.635
0.64
0.695
0.34
0.808
0.808
0.768
0.704
0.562
0.611
0.768
0.754
0.655
0.749
0.537
0.719
0.596
0.754
0.837
0.847
0.724
0.596
0.374
0.857
0.714
0.695
0.729
0.547
0.7
0.768
0.749
0.818
0.522
0.773
0.768
0.729
0.601
0.68
0.764
0.621
0.65
0.818
0.621
0.754
0.867
0.493
0.645
0.7
0.734
0.552
0.793
0.7
0.458
0.621
0.537
0.596
0.759
0.734
0.734
0.744
0.709
0.709
0.857
0.675
0.685
0.798
0.65
0.704
0.739
0.665
0.793
0.69
0.783
0.69
0.778
0.635
0.788
0.714
0.719
0.571
0.631
0.65
0.424
0.695
0.768
0.719
0.813
0.685
0.754
0.695
0.818
0.557
0.591
0.764
0.847
0.778
0.704
0.704
0.695
0.635
0.739
0.754
0.655
0.0
0.685
0.724
0.532
0.65
0.768
0.665
0.645
0.754
0.645
0.67
0.813
0.739
0.734
0.645
0.778
0.739
0.734
0.749
0.749
0.601
0.788
0.793
0.729
0.749
0.68
0.808
0.665
0.537
0.0
0.586
0.606
0.7
0.719
0.69
0.778
0.783
0.67
0.645
0.665
0.69
0.783
0.66
0.498
0.719
0.65
0.65
0.7
0.818
0.621
0.734
0.729
0.581
0.66
0.714
0.616
0.695
0.7
0.759
0.793
0.793
0.764
0.591
0.695
0.724
0.655
0.818
0.749
0.68
0.734
0.675
0.488
0.7
0.685
0.778
0.704
0.621
0.68
0.606
0.798
0.67
0.803
0.67
0.67
0.675
0.783
0.739
0.596
0.709
0.0
0.7
0.665
0.606
0.818
0.768
0.626
0.739
0.759
0.768
0.665
0.768
0.665
0.788
0.64
0.626
0.665
0.67
0.709
0.724
0.591
0.749
0.626
0.527
0.714
0.768
0.685
0.542
0.0
0.0
0.714
0.749
0.655
0.581
0.65
0.493
0.7
0.695
0.709
0.675
0.645
0.704
0.783
0.635
0.783
0.729
0.704
0.719
0.714
0.788
0.754
0.65
0.739
0.783
0.734
0.714
0.0
0.616
0.828
0.714
0.803
0.759
0.591
0.631
0.68
0.704
0.68
0.808
0.714
0.616
0.655
0.714
0.704
0.818
0.704
0.616
0.67
0.611
0.798
0.66
0.685
0.734
0.704
0.872
0.793
0.596
0.709
0.744
0.507
0.7
0.552
0.635
0.724
0.808
0.803
0.749
0.768
0.65
0.611
0.527
0.778
0.778
0.768
0.611
0.793
0.788
0.601
0.823
0.0
0.709
0.788
0.675
0.768
0.562
0.67
0.788
0.0
0.808
0.739
0.0
0.704
0.616
0.675
0.749
0.724
0.7
0.596
0.685
0.803
0.837
0.729
0.704
0.67
0.626
0.754
0.621
0.729
0.0
0.635
0.512
0.759
0.768
0.611
0.601
0.773
0.724
0.635
0.67
0.69
0.675
0.66
0.68
0.759
0.759
0.739
0.768
0.64
0.655
0.759
0.783
0.714
0.67
0.833
0.695
0.68
0.0
0.759
0.724
0.68
0.631
0.601
0.719
0.764
0.7
0.655
0.0
0.635
0.719
0.626
0.665
0.714
0.793
0.714
0.488
0.749
0.68
0.621
0.675
0.759
0.788
0.621
0.764
0.798
0.739
0.69
0.695
0.744
0.704
0.714
0.759
0.828
0.69
0.754
0.675
0.759
0.783
0.69
0.744
0.645
0.778
0.695
0.562
0.729
0.709
0.798
0.621
0.685
0.631
0.68
0.818
0.64
0.714
0.645
0.842
0.714
0.685
0.576
0.778
0.685
0.798
0.808
0.611
0.788
0.69
0.571
0.754
0.616
0.739
0.69
0.729
0.729
0.803
0.655
0.744
0.601
0.773
0.749
0.714
0.695
0.685
0.759
0.754
0.68
0.773
0.837
0.749
0.744
0.729
0.635
0.734
0.67
0.857
0.749
0.744
0.685
0.631
0.621
0.7
0.0
0.507
0.813
0.695
0.724
0.611
0.862
0.768
0.768
0.749
0.635
0.665
0.621
0.754
0.709
0.739
0.759
0.675
0.601
0.764
0.68
0.739
0.68
0.724
0.773
0.714
0.739
0.823
0.788
0.286
0.655
0.734
0.547
0.734
0.66
0.788
0.842
0.759
0.759
0.645
0.803
0.512
0.695
0.749
0.7
0.68
0.768
0.842
0.754
0.768
0.68
0.808
0.803
0.68
0.803
0.734
0.744
0.803
0.67
0.783
0.384
0.68
0.7
0.443
0.68
0.744
0.611
0.749
0.655
0.768
0.65
0.724
0.542
0.773
0.778
0.655
0.69
0.635
0.655
0.7
0.67
0.453
0.808
0.522
0.305
0.626
0.675
0.626
0.749
0.68
0.833
0.488
0.759
0.7
0.394
0.798
0.773
0.483
0.704
0.626
0.808
0.68
0.596
0.783
0.793
0.714
0.68
0.586
0.675
0.66
0.374
0.67
0.818
0.714
0.724
0.67
0.709
0.872
0.704
0.764
0.704
0.719
0.704
0.803
0.739
0.66
0.813
0.7
0.749
0.813
0.764
0.645
0.729
0.606
0.768
0.749
0.429
0.424
0.655
0.7
0.739
0.788
0.724
0.616
0.369
0.616
0.724
0.557
0.759
0.66
0.734
0.704
0.823
0.596
0.719
0.729
0.596
0.65
0.754
0.631
0.7
0.837
0.645
0.768
0.67
0.685
0.768
0.734
0.788
0.64
0.68
0.69
0.69
0.695
0.754
0.635
0.793
0.704
0.778
0.897
0.64
0.739
0.828
0.754
0.709
0.68
0.837
0.764
0.719
0.66
0.621
0.695
0.818
0.724
0.601
0.7
0.828
0.764
0.36
0.759
0.64
0.665
0.67
0.803
0.719
0.655
0.833
0.739
0.754
0.695
0.714
0.704
0.808
0.626
0.719
0.414
0.69
0.773
0.739
0.808
0.498
0.665
0.704
0.67
0.744
0.695
0.837
0.744
0.719
0.67
0.665
0.759
0.69
0.739
0.68
0.576
0.621
0.635
0.739
0.813
0.803
0.537
0.665
0.739
0.571
0.665
0.764
0.778
0.837
0.729
0.675
0.823
0.729
0.527
0.571
0.783
0.783
0.754
0.685
0.744
0.778
0.719
0.665
0.778
0.768
0.709
0.744
0.7
0.793
0.788
0.621
0.739
0.517
0.729
0.729
0.665
0.626
0.704
0.783
0.453
0.67
0.483
0.68
0.734
0.842
0.517
0.778
0.719
0.581
0.557
0.517
0.64
0.0
0.547
0.631
0.581
0.631
0.739
0.581
0.596
0.571
0.645
0.596
0.685
0.837
0.749
0.704
0.67
0.527
0.714
0.69
0.542
0.857
0.719
0.532
0.542
0.67
0.744
0.709
0.291
0.458
0.507
0.507
0.384
0.507
0.424
0.704
0.808
0.66
0.704
0.69
0.759
0.754
0.557
0.65
0.586
0.621
0.724
0.7
0.744
0.67
0.749
0.69
0.739
0.409
0.665
0.414
0.778
0.709
0.631
0.754
0.719
0.631
0.685
0.759
0.69
0.443
0.709
0.635
0.744
0.68
0.729
0.759
0.695
0.335
0.493
0.562
0.695
0.724
0.793
0.749
0.601
0.404
0.69
0.719
0.828
0.749
0.7
0.468
0.389
0.704
0.374
0.635
0.217
0.734
0.192
0.66
0.7
0.34
0.744
0.69
0.729
0.591
0.261
0.616
0.616
0.685
0.759
0.68
0.744
0.813
0.749
0.384
0.34
0.379
0.773
0.675
0.798
0.764
0.049
0.808
0.744
0.749
0.675
0.759
0.734
0.695
0.69
0.65
0.65
0.768
0.837
0.739
0.68
0.803
0.7
0.296
0.69
0.764
0.616
0.596
0.241
0.645
0.606
0.714
0.695
0.749
0.655
0.798
0.655
0.808
0.591
0.759
0.714
0.7
0.709
0.0
0.66
0.66
0.695
0.616
0.69
0.611
0.562
0.601
0.798
0.517
0.714
0.66
0.399
0.867
0.813
0.0
0.685
0.67
0.739
0.724
0.704
0.862
0.68
0.764
0.793
0.502
0.695
0.675
0.754
0.803
0.621
0.616
0.778
0.601
0.601
0.601
0.793
0.695
0.645
0.862
0.754
0.571
0.764
0.764
0.571
0.764
0.655
0.665
0.709
0.729
0.714
0.67
0.616
0.695
0.64
0.616
0.645
0.793
0.719
0.512
0.709
0.685
0.798
0.783
0.803
0.828
0.744
0.655
0.719
0.744
0.66
0.803
0.626
0.645
0.64
0.749
0.808
0.552
0.768
0.754
0.778
0.562
0.704
0.675
0.798
0.857
0.68
0.591
0.576
0.685
0.783
0.837
0.828
0.695
0.7
0.749
0.596
0.729
0.764
0.783
0.803
0.759
0.773
0.483
0.655
0.803
0.66
0.828
0.695
0.655
0.596
0.724
0.734
0.719
0.773
0.606
0.754
0.685
0.823
0.621
0.813
0.749
0.823
0.808
0.665
0.65
0.709
0.749
0.719
0.739
0.586
0.64
0.704
0.773
0.739
0.808
0.557
0.635
0.645
0.483
0.67
0.773
0.567
0.754
0.591
0.744
0.783
0.724
0.749
0.552
0.7
0.7
0.813
0.537
0.704
0.704
0.759
0.685
0.734
0.655
0.695
0.823
0.67
0.724
0.837
0.734
0.724
0.729
0.704
0.823
0.675
0.808
0.709
0.7
0.635
0.645
0.626
0.7
0.665
0.557
0.768
0.704
0.749
0.611
0.729
0.695
0.709
0.714
0.714
0.611
0.734
0.793
0.704
0.764
0.724
0.665
0.768
0.714
0.768
0.778
0.67
0.783
0.616
0.7
0.749
0.571
0.823
0.793
0.739
0.734
0.724
0.547
0.734
0.729
0.744
0.512
0.64
0.818
0.852
0.729
0.773
0.65
0.813
0.635
0.714
0.704
0.798
0.695
0.66
0.65
0.768
0.833
0.749
0.68
0.778
0.837
0.65
0.783
0.724
0.69
0.783
0.685
0.719
0.783
0.798
0.64
0.773
0.778
0.734
0.66
0.0
0.67
0.704
0.552
0.783
0.704
0.68
0.65
0.557
0.7
0.68
0.67
0.635
0.557
0.744
0.66
0.773
0.729
0.695
0.778
0.719
0.778
0.788
0.724
0.852
0.724
0.734
0.64
0.596
0.709
0.631
0.719
0.67
0.847
0.768
0.828
0.695
0.773
0.527
0.734
0.744
0.709
0.788
0.783
0.729
0.749
0.803
0.562
0.724
0.709
0.67
0.606
0.69
0.695
0.734
0.773
0.709
0.655
0.586
0.601
0.734
0.626
0.665
0.847
0.823
0.768
0.675
0.69
0.66
0.7
0.833
0.778
0.596
0.823
0.773
0.778
0.424
0.69
0.739
0.734
0.823
0.635
0.611
0.754
0.773
0.631
0.704
0.69
0.635
0.65
0.665
0.611
0.754
0.704
0.68
0.66
0.729
0.778
0.675
0.759
0.724
0.768
0.704
0.69
0.729
0.616
0.847
0.818
0.778
0.773
0.685
0.601
0.803
0.704
0.67
0.857
0.704
0.567
0.754
0.7
0.773
0.581
0.611
0.69
0.601
0.808
0.7
0.635
0.729
0.665
0.734
0.65
0.611
0.665
0.798
0.7
0.828
0.64
0.685
0.645
0.714
0.734
0.803
0.793
0.68
0.764
0.719
0.616
0.798
0.734
0.626
0.847
0.522
0.665
0.557
0.724
0.759
0.764
0.808
0.793
0.685
0.778
0.754
0.685
0.522
0.788
0.567
0.749
0.704
0.793
0.675
0.773
0.764
0.714
0.675
0.581
0.616
0.734
0.65
0.719
0.818
0.685
0.867
0.729
0.69
0.714
0.626
0.734
0.596
0.601
0.778
0.631
0.744
0.655
0.818
0.783
0.808
0.67
0.69
0.606
0.611
0.581
0.626
0.749
0.7
0.626
0.803
0.7
0.581
0.665
0.527
0.606
0.0
0.0
0.803
0.532
0.744
0.66
0.512
0.734
0.768
0.783
0.749
0.68
0.433
0.522
0.616
0.567
0.67
0.64
0.69
0.665
0.823
0.813
0.788
0.808
0.325
0.729
0.749
0.655
0.591
0.655
0.616
0.665
0.744
0.714
0.685
0.631
0.64
0.773
0.645
0.704
0.665
0.823
0.704
0.764
0.502
0.562
0.517
0.734
0.443
0.606
0.67
0.759
0.635
0.754
0.517
0.798
0.399
0.695
0.857
0.685
0.448
0.512
0.754
0.734
0.635
0.754
0.631
0.65
0.576
0.635
0.675
0.68
0.65
0.808
0.729
0.764
0.739
0.818
0.655
0.606
0.828
0.65
0.734
0.67
0.833
0.695
0.778
0.635
0.7
0.232
0.719
0.345
0.409
0.734
0.635
0.872
0.675
0.808
0.744
0.764
0.65
0.714
0.0
0.783
0.7
0.719
0.68
0.547
0.704
0.655
0.724
0.788
0.744
0.68
0.616
0.631
0.7
0.621
0.808
0.739
0.655
0.645
0.828
0.734
0.67
0.675
0.729
0.384
0.813
0.749
0.695
0.7
0.65
0.739
0.645
0.818
0.724
0.828
0.621
0.453
0.631
0.719
0.773
0.7
0.734
0.68
0.616
0.32
0.704
0.764
0.665
0.773
0.764
0.749
0.429
0.66
0.606
0.611
0.764
0.798
0.542
0.7
0.714
0.719
0.759
0.754
0.601
0.631
0.798
0.798
0.581
0.315
0.675
0.522
0.576
0.547
0.596
0.64
0.675
0.813
0.788
0.709
0.724
0.68
0.828
0.783
0.768
0.764
0.695
0.773
0.847
0.852
0.749
0.66
0.7
0.586
0.586
0.621
0.7
0.754
0.749
0.567
0.739
0.793
0.631
0.0
0.724
0.557
0.754
0.65
0.567
0.665
0.562
0.773
0.704
0.744
0.704
0.783
0.586
0.631
0.591
0.655
0.793
0.788
0.635
0.69
0.778
0.901
0.739
0.665
0.813
0.709
0.739
0.813
0.675
0.576
0.335
0.709
0.365
0.596
0.759
0.66
0.571
0.764
0.68
0.749
0.768
0.719
0.581
0.483
0.739
0.783
0.719
0.837
0.414
0.68
0.64
0.394
0.232
0.798
0.778
0.798
0.635
0.635
0.764
0.773
0.68
0.522
0.729
0.734
0.655
0.773
0.764
0.69
0.744
0.778
0.645
0.719
0.729
0.744
0.764
0.788
0.507
0.655
0.655
0.778
0.734
0.66
0.823
0.783
0.626
0.69
0.768
0.749
0.601
0.537
0.606
0.365
0.655
0.754
0.69
0.66
0.576
0.665
0.778
0.759
0.749
0.793
0.621
0.675
0.714
0.0
0.69
0.616
0.778
0.635
0.749
0.783
0.749
0.704
0.793
0.616
0.788
0.685
0.714
0.576
0.714
0.704
0.7
0.7
0.714
0.823
0.571
0.724
0.724
0.631
0.645
0.571
0.759
0.739
0.645
0.759
0.675
0.7
0.704
0.759
0.532
0.675
0.773
0.719
0.749
0.685
0.631
0.645
0.571
0.7
0.768
0.645
0.709
0.739
0.621
0.808
0.69
0.754
0.695
0.719
0.768
0.675
0.808
0.719
0.803
0.709
0.631
0.631
0.764
0.764
0.768
0.744
0.695
0.68
0.7
0.803
0.813
0.783
0.616
0.635
0.739
0.749
0.803
0.65
0.611
0.768
0.837
0.611
0.754
0.704
0.67
0.778
0.788
0.621
0.576
0.719
0.813
0.739
0.788
0.783
0.645
0.719
0.645
0.635
0.842
0.601
0.695
0.768
0.68
0.7
0.798
0.645
0.675
0.626
0.709
0.754
0.68
0.862
0.773
0.69
0.591
0.768
0.704
0.695
0.591
0.626
0.847
0.567
0.576
0.724
0.798
0.606
0.768
0.69
0.754
0.581
0.709
0.68
0.67
0.714
0.764
0.665
0.828
0.576
0.685
0.0
0.754
0.576
0.665
0.665
0.493
0.581
0.468
0.739
0.759
0.734
0.611
0.591
0.719
0.665
0.557
0.724
0.734
0.813
0.847
0.768
0.606
0.754
0.877
0.626
0.837
0.783
0.69
0.665
0.768
0.581
0.645
0.567
0.498
0.562
0.571
0.719
0.66
0.611
0.69
0.704
0.818
0.64
0.739
0.606
0.808
0.744
0.739
0.586
0.576
0.754
0.547
0.719
0.724
0.773
0.586
0.833
0.66
0.695
0.714
0.567
0.759
0.631
0.68
0.734
0.709
0.532
0.734
0.768
0.729
0.808
0.793
0.655
0.744
0.7
0.685
0.596
0.517
0.739
0.65
0.724
0.0
0.655
0.911
0.537
0.586
0.65
0.724
0.68
0.65
0.808
0.655
0.601
0.695
0.345
0.522
0.67
0.483
0.773
0.65
0.719
0.744
0.788
0.768
0.709
0.729
0.596
0.744
0.724
0.616
0.719
0.616
0.719
0.768
0.493
0.768
0.66
0.493
0.626
0.493
0.7
0.621
0.773
0.315
0.0
0.788
0.64
0.739
0.68
0.837
0.626
0.192
0.35
0.601
0.0
0.631
0.36
0.754
0.724
0.394
0.374
0.35
0.7
0.365
0.793
0.65
0.709
0.0
0.66
0.759
0.478
0.517
0.823
0.591
0.778
0.714
0.365
0.586
0.35
0.734
0.527
0.719
0.365
0.729
0.749
0.793
0.69
0.655
0.626
0.374
0.773
0.764
0.828
0.7
0.409
0.729
0.601
0.601
0.596
0.296
0.768
0.773
0.635
0.744
0.631
0.764
0.788
0.823
0.0
0.759
0.305
0.665
0.645
0.665
0.631
0.68
0.64
0.744
0.695
0.764
0.675
0.739
0.729
0.163
0.655
0.355
0.739
0.3
0.783
0.448
0.626
0.0
0.744
0.655
0.665
0.739
0.823
0.635
0.468
0.759
0.448
0.803
0.67
0.837
0.773
0.645
0.788
0.709
0.571
0.399
0.749
0.69
0.734
0.695
0.714
0.803
0.586
0.724
0.665
0.611
0.389
0.7
0.719
0.788
0.768
0.778
0.734
0.685
0.626
0.675
0.837
0.823
0.773
0.744
0.241
0.788
0.621
0.695
0.665
0.862
0.69
0.498
0.64
0.365
0.67
0.675
0.734
0.788
0.68
0.635
0.66
0.759
0.749
0.823
0.828
0.635
0.788
0.867
0.709
0.823
0.665
0.7
0.369
0.675
0.813
0.695
0.567
0.69
0.665
0.724
0.793
0.719
0.69
0.754
0.631
0.793
0.31
0.768
0.734
0.695
0.783
0.798
0.665
0.704
0.754
0.768
0.655
0.635
0.562
0.759
0.557
0.823
0.744
0.749
0.596
0.768
0.719
0.685
0.409
0.64
0.764
0.586
0.759
0.749
0.7
0.714
0.621
0.719
0.704
0.512
0.429
0.739
0.675
0.695
0.438
0.365
0.759
0.665
0.759
0.749
0.665
0.36
0.729
0.759
0.714
0.729
0.65
0.798
0.778
0.813
0.695
0.793
0.286
0.808
0.458
0.695
0.389
0.69
0.355
0.842
0.778
0.448
0.305
0.473
0.453
0.365
0.571
0.35
0.714
0.66
0.3
0.645
0.714
0.591
0.704
0.704
0.833
0.281
0.734
0.798
0.522
0.783
0.754
0.665
0.685
0.842
0.493
0.502
0.365
0.788
0.704
0.586
0.562
0.621
0.704
0.739
0.335
0.542
0.704
0.463
0.409
0.478
0.419
0.704
0.626
0.616
0.601
0.453
0.675
0.759
0.379
0.793
0.754
0.67
0.581
0.65
0.69
0.591
0.719
0.714
0.631
0.675
0.65
0.833
0.778
0.67
0.744
0.581
0.714
0.783
0.798
0.754
0.803
0.803
0.67
0.34
0.768
0.581
0.734
0.635
0.567
0.788
0.7
0.665
0.591
0.734
0.581
0.606
0.764
0.616
0.606
0.601
0.478
0.665
0.704
0.68
0.483
0.7
0.714
0.724
0.798
0.665
0.591
0.744
0.69
0.626
0.635
0.655
0.754
0.773
0.571
0.714
0.764
0.788
0.739
0.773
0.596
0.759
0.773
0.488
0.7
0.768
0.635
0.576
0.675
0.739
0.448
0.473
0.842
0.0
0.695
0.591
0.32
0.675
0.394
0.709
0.645
0.611
0.685
0.631
0.744
0.655
0.803
0.65
0.645
0.773
0.759
0.571
0.68
0.601
0.685
0.695
0.281
0.631
0.788
0.68
0.468
0.744
0.488
0.621
0.759
0.803
0.685
0.739
0.818
0.645
0.685
0.754
0.493
0.823
0.813
0.729
0.768
0.576
0.709
0.734
0.68
0.606
0.655
0.665
0.69
0.562
0.729
0.754
0.729
0.744
0.724
0.744
0.645
0.675
0.714
0.685
0.616
0.739
0.739
0.665
0.724
0.665
0.768
0.744
0.783
0.695
0.473
0.631
0.793
0.675
0.764
0.773
0.635
0.714
0.704
0.778
0.626
0.527
0.69
0.768
0.754
0.65
0.65
0.724
0.65
0.709
0.744
0.759
0.655
0.527
0.759
0.724
0.828
0.616
0.64
0.621
0.734
0.67
0.793
0.778
0.739
0.837
0.704
0.729
0.601
0.621
0.749
0.655
0.754
0.739
0.621
0.773
0.739
0.562
0.724
0.739
0.773
0.788
0.601
0.719
0.828
0.793
0.537
0.813
0.714
0.591
0.64
0.719
0.527
0.64
0.606
0.842
0.581
0.739
0.704
0.759
0.621
0.635
0.675
0.744
0.616
0.7
0.768
0.847
0.695
0.665
0.655
0.734
0.704
0.749
0.655
0.734
0.567
0.562
0.562
0.833
0.813
0.803
0.596
0.498
0.7
0.631
0.764
0.734
0.734
0.823
0.67
0.778
0.818
0.631
0.818
0.719
0.768
0.552
0.714
0.778
0.665
0.734
0.67
0.729
0.69
0.631
0.7
0.601
0.739
0.759
0.739
0.749
0.709
0.601
0.768
0.493
0.818
0.719
0.768
0.709
0.828
0.768
0.635
0.675
0.69
0.768
0.665
0.754
0.788
0.67
0.818
0.744
0.7
0.65
0.695
0.685
0.611
0.67
0.768
0.69
0.798
0.68
0.788
0.803
0.833
0.7
0.704
0.66
0.764
0.768
0.606
0.65
0.69
0.709
0.793
0.665
0.532
0.773
0.67
0.709
0.685
0.744
0.704
0.729
0.724
0.576
0.562
0.606
0.719
0.847
0.626
0.754
0.719
0.719
0.872
0.734
0.842
0.793
0.69
0.655
0.739
0.66
0.803
0.68
0.675
0.803
0.764
0.69
0.734
0.719
0.591
0.754
0.734
0.709
0.768
0.709
0.768
0.714
0.724
0.68
0.719
0.68
0.704
0.842
0.719
0.626
0.749
0.473
0.729
0.719
0.704
0.64
0.823
0.69
0.68
0.803
0.759
0.68
0.493
0.635
0.591
0.68
0.453
0.468
0.567
0.65
0.616
0.65
0.749
0.631
0.793
0.7
0.828
0.783
0.562
0.611
0.749
0.7
0.803
0.67
0.635
0.621
0.773
0.645
0.64
0.675
0.793
0.823
0.621
0.768
0.798
0.773
0.764
0.695
0.586
0.68
0.768
0.655
0.823
0.571
0.611
0.453
0.813
0.749
0.734
0.512
0.616
0.759
0.453
0.734
0.532
0.675
0.621
0.729
0.394
0.488
0.532
0.675
0.739
0.576
0.557
0.719
0.69
0.0
0.729
0.847
0.675
0.626
0.621
0.768
0.7
0.685
0.833
0.458
0.759
0.709
0.714
0.557
0.675
0.571
0.645
0.695
0.35
0.759
0.621
0.773
0.803
0.64
0.754
0.887
0.7
0.399
0.665
0.537
0.695
0.522
0.729
0.517
0.611
0.685
0.67
0.69
0.557
0.734
0.685
0.621
0.759
0.655
0.7
0.729
0.709
0.847
0.734
0.759
0.685
0.645
0.616
0.729
0.857
0.818
0.714
0.798
0.709
0.626
0.645
0.69
0.764
0.3
0.675
0.734
0.704
0.852
0.67
0.581
0.739
0.739
0.552
0.601
0.808
0.64
0.685
0.729
0.714
0.68
0.581
0.453
0.773
0.586
0.562
0.828
0.665
0.749
0.586
0.635
0.739
0.744
0.724
0.734
0.837
0.714
0.729
0.616
0.837
0.719
0.739
0.695
0.724
0.64
0.709
0.788
0.719
0.734
0.665
0.773
0.734
0.768
0.783
0.749
0.581
0.665
0.581
0.749
0.645
0.7
0.754
0.675
0.576
0.635
0.734
0.66
0.709
0.719
0.788
0.778
0.734
0.7
0.734
0.808
0.798
0.552
0.724
0.626
0.793
0.635
0.67
0.635
0.724
0.69
0.68
0.631
0.857
0.537
0.67
0.557
0.739
0.66
0.719
0.655
0.626
0.69
0.818
0.803
0.591
0.68
0.695
0.685
0.734
0.685
0.724
0.69
0.685
0.734
0.783
0.847
0.621
0.685
0.734
0.719
0.655
0.576
0.901
0.744
0.665
0.729
0.69
0.645
0.69
0.621
0.828
0.729
0.739
0.665
0.69
0.557
0.7
0.768
0.68
0.695
0.631
0.695
0.729
0.635
0.616
0.695
0.709
0.621
0.744
0.734
0.749
0.778
0.719
0.709
0.685
0.768
0.803
0.7
0.68
0.537
0.724
0.596
0.665
0.778
0.773
0.808
0.69
0.783
0.635
0.606
0.734
0.808
0.842
0.704
0.759
0.833
0.635
0.778
0.631
0.675
0.498
0.709
0.67
0.744
0.719
0.552
0.67
0.714
0.685
0.759
0.744
0.783
0.724
0.813
0.724
0.537
0.768
0.581
0.768
0.739
0.833
0.537
0.704
0.803
0.704
0.847
0.754
0.704
0.665
0.66
0.64
0.768
0.813
0.734
0.749
0.586
0.842
0.557
0.611
0.842
0.788
0.773
0.69
0.704
0.68
0.739
0.695
0.808
0.601
0.754
0.704
0.34
0.0
0.798
0.808
0.808
0.823
0.616
0.655
0.695
0.66
0.67
0.773
0.522
0.537
0.749
0.764
0.626
0.788
0.714
0.778
0.714
0.724
0.788
0.478
0.635
0.719
0.394
0.67
0.665
0.754
0.547
0.818
0.64
0.764
0.631
0.778
0.655
0.65
0.773
0.768
0.754
0.764
0.695
0.793
0.567
0.837
0.764
0.704
0.803
0.793
0.818
0.759
0.621
0.0
0.754
0.596
0.704
0.842
0.695
0.433
0.709
0.709
0.783
0.798
0.714
0.739
0.665
0.808
0.67
0.759
0.261
0.675
0.778
0.635
0.798
0.685
0.67
0.808
0.606
0.729
0.729
0.67
0.847
0.783
0.754
0.631
0.562
0.7
0.729
0.453
0.685
0.783
0.665
0.655
0.749
0.236
0.754
0.557
0.616
0.793
0.739
0.591
0.724
0.69
0.709
0.438
0.768
0.783
0.532
0.675
0.828
0.675
0.527
0.31
0.749
0.749
0.0
0.34
0.665
0.621
0.33
0.842
0.665
0.764
0.7
0.788
0.739
0.828
0.818
0.394
0.798
0.266
0.67
0.611
0.714
0.621
0.729
0.67
0.818
0.813
0.764
0.828
0.714
0.783
0.675
0.833
0.798
0.793
0.749
0.498
0.512
0.754
0.704
0.66
0.675
0.768
0.724
0.729
0.754
0.291
0.764
0.788
0.626
0.695
0.764
0.65
0.704
0.438
0.773
0.778
0.739
0.773
0.764
0.645
0.754
0.724
0.69
0.621
0.685
0.69
0.616
0.744
0.0
0.655
0.734
0.798
0.695
0.695
0.818
0.335
0.719
0.606
0.744
0.616
0.724
0.66
0.749
0.67
0.695
0.759
0.739
0.734
0.655
0.67
0.793
0.0
0.64
0.187
0.567
0.7
0.581
0.631
0.729
0.724
0.734
0.507
0.69
0.552
0.734
0.675
0.749
0.601
0.749
0.65
0.67
0.773
0.695
0.591
0.576
0.793
0.704
0.724
0.645
0.798
0.635
0.552
0.522
0.842
0.704
0.759
0.552
0.783
0.522
0.783
0.567
0.567
0.409
0.7
0.532
0.537
0.448
0.69
0.759
0.616
0.729
0.64
0.547
0.581
0.635
0.581
0.606
0.798
0.685
0.778
0.714
0.542
0.488
0.68
0.576
0.665
0.626
0.65
0.64
0.424
0.468
0.532
0.483
0.621
0.754
0.557
0.429
0.635
0.483
0.68
0.65
0.601
0.675
0.473
0.793
0.803
0.532
0.424
0.744
0.276
0.773
0.581
0.645
0.778
0.778
0.724
0.709
0.64
0.626
0.818
0.586
0.7
0.537
0.714
0.704
0.631
0.69
0.67
0.847
0.704
0.828
0.498
0.798
0.695
0.394
0.645
0.34
0.685
0.729
0.714
0.714
0.724
0.365
0.749
0.798
0.64
0.409
0.581
0.808
0.675
0.488
0.818
0.36
0.296
0.714
0.591
0.719
0.458
0.764
0.778
0.586
0.813
0.808
0.463
0.527
0.64
0.591
0.823
0.724
0.488
0.552
0.709
0.463
0.611
0.709
0.823
0.7
0.517
0.567
0.66
0.562
0.498
0.764
0.675
0.768
0.616
0.69
0.828
0.581
0.424
0.69
0.596
0.66
0.458
0.798
0.645
0.591
0.645
0.665
0.764
0.576
0.709
0.714
0.67
0.532
0.768
0.552
0.813
0.537
0.709
0.798
0.7
0.68
0.714
0.744
0.788
0.69
0.744
0.744
0.626
0.714
0.749
0.749
0.788
0.768
0.635
0.591
0.635
0.645
0.621
0.631
0.67
0.507
0.739
0.498
0.695
0.621
0.754
0.783
0.414
0.562
0.759
0.759
0.611
0.498
0.739
0.616
0.719
0.695
0.33
0.68
0.739
0.759
0.547
0.709
0.66
0.429
0.0
0.68
0.719
0.665
0.31
0.823
0.847
0.35
0.734
0.66
0.631
0.241
0.778
0.655
0.887
0.67
0.571
0.626
0.788
0.828
0.754
0.685
0.31
0.291
0.734
0.345
0.764
0.759
0.296
0.744
0.778
0.704
0.645
0.803
0.709
0.36
0.463
0.527
0.823
0.729
0.734
0.709
0.823
0.793
0.709
0.345
0.498
0.813
0.744
0.783
0.739
0.32
0.335
0.704
0.704
0.635
0.374
0.778
0.65
0.281
0.256
0.813
0.69
0.468
0.571
0.764
0.714
0.305
0.754
0.596
0.719
0.685
0.724
0.842
0.665
0.69
0.818
0.611
0.719
0.197
0.645
0.749
0.803
0.567
0.764
0.734
0.704
0.182
0.695
0.744
0.734
0.719
0.611
0.65
0.714
0.567
0.286
0.783
0.33
0.714
0.0
0.764
0.709
0.768
0.33
0.709
0.773
0.64
0.739
0.389
0.645
0.64
0.714
0.759
0.788
0.606
0.704
0.67
0.502
0.739
0.739
0.695
0.517
0.709
0.759
0.665
0.734
0.567
0.788
0.862
0.493
0.803
0.788
0.704
0.547
0.0
0.744
0.655
0.645
0.527
0.606
0.562
0.478
0.493
0.783
0.65
0.793
0.69
0.547
0.478
0.645
0.665
0.759
0.749
0.709
0.522
0.68
0.65
0.512
0.788
0.473
0.665
0.759
0.404
0.626
0.704
0.719
0.571
0.685
0.68
0.325
0.768
0.764
0.0
0.828
0.69
0.271
0.616
0.803
0.675
0.783
0.798
0.67
0.709
0.616
0.315
0.335
0.611
0.793
0.665
0.67
0.768
0.704
0.709
0.69
0.345
0.837
0.764
0.576
0.655
0.709
0.631
0.635
0.527
0.296
0.34
0.586
0.443
0.581
0.512
0.522
0.315
0.562
0.552
0.576
0.547
0.754
0.778
0.7
0.498
0.714
0.64
0.739
0.704
0.739
0.291
0.793
0.695
0.626
0.379
0.818
0.729
0.69
0.749
0.635
0.621
0.606
0.256
0.813
0.626
0.69
0.734
0.724
0.719
0.749
0.729
0.616
0.734
0.695
0.0
0.818
0.724
0.729
0.798
0.788
0.729
0.631
0.478
0.739
0.793
0.532
0.64
0.768
0.631
0.547
0.68
0.739
0.823
0.626
0.611
0.591
0.463
0.665
0.483
0.424
0.473
0.616
0.512
0.438
0.729
0.621
0.729
0.631
0.635
0.621
0.606
0.68
0.714
0.729
0.596
0.734
0.729
0.778
0.704
0.512
0.695
0.744
0.754
0.734
0.724
0.655
0.65
0.773
0.655
0.734
0.739
0.724
0.7
0.685
0.557
0.764
0.773
0.0
0.581
0.739
0.768
0.808
0.67
0.714
0.655
0.729
0.783
0.744
0.596
0.773
0.68
0.611
0.645
0.739
0.67
0.739
0.759
0.773
0.828
0.7
0.675
0.768
0.729
0.744
0.719
0.65
0.685
0.488
0.793
0.695
0.744
0.611
0.675
0.704
0.631
0.729
0.562
0.601
0.581
0.714
0.611
0.567
0.601
0.685
0.665
0.67
0.675
0.695
0.69
0.709
0.552
0.527
0.695
0.586
0.793
0.512
0.704
0.704
0.631
0.522
0.586
0.68
0.695
0.68
0.665
0.709
0.798
0.744
0.478
0.803
0.601
0.0
0.586
0.616
0.576
0.611
0.532
0.734
0.65
0.773
0.626
0.601
0.576
0.557
0.66
0.783
0.596
0.739
0.759
0.675
0.7
0.783
0.502
0.542
0.685
0.69
0.621
0.601
0.616
0.847
0.458
0.734
0.576
0.483
0.631
0.714
0.621
0.813
0.719
0.773
0.704
0.744
0.665
0.852
0.714
0.69
0.768
0.739
0.788
0.695
0.813
0.719
0.783
0.0
0.857
0.714
0.749
0.537
0.813
0.685
0.773
0.571
0.739
0.778
0.567
0.729
0.576
0.783
0.803
0.0
0.704
0.645
0.754
0.675
0.872
0.685
0.754
0.675
0.754
0.719
0.69
0.7
0.788
0.655
0.665
0.759
0.729
0.704
0.788
0.66
0.754
0.64
0.818
0.68
0.0
0.739
0.68
0.813
0.808
0.64
0.729
0.709
0.739
0.764
0.749
0.626
0.0
0.7
0.69
0.754
0.704
0.734
0.606
0.729
0.616
0.798
0.754
0.709
0.773
0.0
0.739
0.754
0.709
0.783
0.616
0.754
0.665
0.714
0.611
0.749
0.704
0.714
0.695
0.764
0.567
0.724
0.818
0.557
0.719
0.729
0.7
0.788
0.557
0.704
0.67
0.813
0.581
0.611
0.788
0.788
0.739
0.537
0.744
0.788
0.719
0.7
0.754
0.631
0.606
0.66
0.562
0.631
0.69
0.675
0.813
0.739
0.69
0.734
0.759
0.714
0.655
0.714
0.611
0.591
0.719
0.537
0.759
0.65
0.714
0.64
0.744
0.635
0.0
0.768
0.823
0.35
0.458
0.768
0.68
0.749
0.66
0.404
0.709
0.768
0.675
0.0
0.788
0.734
0.0
0.724
0.768
0.793
0.847
0.724
0.0
0.808
0.759
0.591
0.0
0.335
0.734
0.695
0.739
0.828
0.744
0.695
0.709
0.65
0.33
0.384
0.793
0.626
0.764
0.704
0.783
0.798
0.571
0.695
0.67
0.576
0.734
0.66
0.601
0.773
0.631
0.754
0.773
0.586
0.778
0.709
0.759
0.793
0.498
0.892
0.64
0.729
0.744
0.695
0.66
0.764
0.562
0.552
0.709
0.778
0.754
0.601
0.68
0.788
0.645
0.778
0.69
0.567
0.557
0.64
0.64
0.675
0.818
0.586
0.606
0.217
0.3
0.759
0.862
0.665
0.207
0.507
0.724
0.0
0.532
0.438
0.567
0.675
0.744
0.586
0.685
0.626
0.783
0.621
0.606
0.813
0.591
0.768
0.813
0.498
0.606
0.557
0.685
0.69
0.581
0.64
0.739
0.749
0.764
0.621
0.547
0.768
0.773
0.621
0.739
0.0
0.68
0.818
0.675
0.567
0.695
0.734
0.567
0.547
0.591
0.0
0.7
0.764
0.798
0.882
0.709
0.754
0.739
0.64
0.793
0.759
0.709
0.813
0.64
0.675
0.744
0.704
0.852
0.709
0.783
0.729
0.754
0.754
0.631
0.764
0.793
0.581
0.67
0.793
0.759
0.69
0.704
0.739
0.576
0.537
0.68
0.65
0.0
0.542
0.759
0.749
0.749
0.724
0.66
0.734
0.719
0.754
0.768
0.704
0.704
0.675
0.808
0.65
0.64
0.739
0.749
0.754
0.754
0.601
0.788
0.813
0.778
0.773
0.724
0.7
0.635
0.704
0.768
0.645
0.783
0.606
0.709
0.842
0.675
0.739
0.724
0.739
0.729
0.823
0.532
0.714
0.695
0.7
0.65
0.754
0.67
0.655
0.611
0.685
0.68
0.788
0.675
0.714
0.64
0.813
0.67
0.685
0.69
0.645
0.714
0.645
0.606
0.719
0.813
0.798
0.675
0.768
0.764
0.68
0.645
0.562
0.685
0.66
0.793
0.547
0.69
0.69
0.714
0.759
0.66
0.66
0.739
0.66
0.749
0.626
0.773
0.714
0.719
0.581
0.67
0.773
0.606
0.695
0.734
0.813
0.768
0.709
0.69
0.764
0.576
0.591
0.655
0.773
0.768
0.601
0.709
0.729
0.704
0.675
0.665
0.778
0.68
0.576
0.685
0.803
0.704
0.768
0.695
0.729
0.645
0.833
0.626
0.813
0.739
0.704
0.803
0.537
0.64
0.724
0.729
0.567
0.704
0.768
0.66
0.749
0.675
0.764
0.596
0.788
0.709
0.798
0.734
0.709
0.734
0.66
0.562
0.709
0.675
0.719
0.69
0.606
0.66
0.635
0.611
0.709
0.704
0.591
0.719
0.739
0.562
0.793
0.576
0.778
0.695
0.65
0.0
0.655
0.709
0.764
0.729
0.611
0.596
0.823
0.783
0.877
0.69
0.68
0.828
0.719
0.68
0.803
0.828
0.793
0.754
0.65
0.7
0.65
0.724
0.616
0.798
0.7
0.833
0.67
0.759
0.734
0.635
0.0
0.813
0.631
0.65
0.616
0.714
0.611
0.675
0.724
0.7
0.709
0.67
0.557
0.483
0.631
0.645
0.507
0.631
0.581
0.798
0.675
0.626
0.606
0.626
0.606
0.778
0.729
0.714
0.719
0.581
0.601
0.729
0.719
0.69
0.764
0.621
0.596
0.803
0.739
0.665
0.655
0.749
0.729
0.66
0.729
0.759
0.704
0.724
0.68
0.7
0.768
0.808
0.685
0.611
0.714
0.675
0.749
0.621
0.67
0.704
0.714
0.645
0.729
0.828
0.616
0.739
0.783
0.65
0.719
0.754
0.626
0.665
0.798
0.759
0.581
0.695
0.69
0.808
0.729
0.695
0.498
0.778
0.665
0.65
0.69
0.704
0.759
0.596
0.68
0.773
0.69
0.631
0.773
0.719
0.695
0.68
0.616
0.64
0.695
0.709
0.803
0.576
0.704
0.695
0.754
0.768
0.68
0.66
0.631
0.709
0.724
0.498
0.591
0.749
0.734
0.69
0.714
0.655
0.842
0.571
0.773
0.66
0.759
0.719
0.744
0.611
0.665
0.729
0.877
0.665
0.744
0.788
0.626
0.631
0.803
0.704
0.719
0.665
0.64
0.0
0.714
0.754
0.635
0.0
0.606
0.764
0.754
0.685
0.685
0.621
0.68
0.709
0.616
0.655
0.626
0.0
0.502
0.655
0.591
0.0
0.724
0.562
0.591
0.729
0.67
0.764
0.67
0.542
0.685
0.847
0.596
0.744
0.64
0.783
0.778
0.798
0.675
0.724
0.709
0.695
0.665
0.759
0.635
0.734
0.591
0.793
0.665
0.645
0.778
0.778
0.69
0.65
0.64
0.695
0.798
0.0
0.783
0.818
0.704
0.562
0.793
0.645
0.655
0.734
0.768
0.887
0.586
0.0
0.67
0.729
0.833
0.571
0.749
0.64
0.665
0.695
0.744
0.64
0.759
0.562
0.744
0.788
0.744
0.749
0.616
0.793
0.665
0.837
0.655
0.788
0.695
0.685
0.759
0.616
0.719
0.675
0.67
0.552
0.744
0.581
0.695
0.833
0.719
0.7
0.591
0.68
0.478
0.793
0.704
0.65
0.571
0.675
0.581
0.655
0.744
0.586
0.635
0.66
0.606
0.498
0.616
0.719
0.631
0.744
0.488
0.64
0.571
0.7
0.744
0.754
0.645
0.808
0.675
0.724
0.724
0.586
0.621
0.709
0.764
0.631
0.719
0.537
0.793
0.704
0.813
0.675
0.759
0.709
0.793
0.601
0.714
0.67
0.719
0.724
0.714
0.714
0.773
0.66
0.586
0.443
0.7
0.744
0.655
0.685
0.606
0.675
0.655
0.695
0.783
0.788
0.798
0.611
0.744
0.532
0.616
0.463
0.369
0.69
0.749
0.69
0.719
0.631
0.788
0.808
0.443
0.773
0.438
0.665
0.68
0.626
0.724
0.586
0.867
0.749
0.567
0.788
0.808
0.611
0.709
0.773
0.557
0.429
0.591
0.847
0.65
0.714
0.631
0.567
0.596
0.655
0.719
0.571
0.576
0.601
0.729
0.601
0.768
0.65
0.704
0.734
0.739
0.685
0.749
0.749
0.645
0.69
0.665
0.768
0.793
0.759
0.537
0.655
0.685
0.7
0.719
0.66
0.704
0.571
0.734
0.67
0.527
0.754
0.793
0.759
0.739
0.793
0.685
0.571
0.675
0.552
0.645
0.803
0.626
0.704
0.837
0.719
0.842
0.783
0.547
0.557
0.744
0.655
0.734
0.813
0.68
0.665
0.64
0.695
0.749
0.576
0.7
0.729
0.828
0.66
0.719
0.576
0.498
0.389
0.468
0.256
0.631
0.803
0.591
0.778
0.655
0.567
0.522
0.655
0.719
0.547
0.567
0.773
0.729
0.379
0.69
0.788
0.749
0.512
0.645
0.798
0.704
0.64
0.739
0.788
0.645
0.783
0.803
0.64
0.729
0.808
0.783
0.754
0.714
0.759
0.749
0.66
0.522
0.714
0.872
0.773
0.744
0.729
0.749
0.562
0.759
0.66
0.695
0.803
0.685
0.65
0.616
0.616
0.773
0.729
0.581
0.645
0.734
0.734
0.611
0.532
0.714
0.803
0.7
0.685
0.621
0.719
0.734
0.837
0.759
0.709
0.798
0.759
0.714
0.65
0.685
0.778
0.542
0.754
0.778
0.675
0.665
0.764
0.719
0.729
0.675
0.734
0.808
0.621
0.764
0.833
0.448
0.655
0.552
0.611
0.69
0.645
0.704
0.552
0.704
0.818
0.759
0.655
0.793
0.798
0.828
0.778
0.749
0.645
0.67
0.773
0.828
0.783
0.719
0.704
0.616
0.788
0.714
0.685
0.586
0.374
0.685
0.729
0.803
0.823
0.695
0.828
0.631
0.675
0.635
0.581
0.759
0.754
0.68
0.675
0.803
0.837
0.808
0.788
0.537
0.596
0.675
0.818
0.724
0.695
0.744
0.611
0.709
0.64
0.626
0.867
0.719
0.66
0.783
0.773
0.729
0.793
0.64
0.724
0.64
0.808
0.68
0.69
0.719
0.66
0.729
0.685
0.709
0.768
0.616
0.823
0.793
0.591
0.754
0.626
0.813
0.754
0.793
0.734
0.793
0.744
0.749
0.867
0.714
0.69
0.596
0.788
0.739
0.798
0.542
0.719
0.685
0.685
0.562
0.685
0.803
0.621
0.754
0.803
0.665
0.847
0.813
0.768
0.724
0.635
0.833
0.744
0.714
0.68
0.739
0.709
0.576
0.734
0.68
0.754
0.793
0.69
0.754
0.65
0.828
0.67
0.601
0.537
0.734
0.773
0.798
0.813
0.719
0.709
0.749
0.852
0.635
0.616
0.586
0.621
0.601
0.626
0.764
0.532
0.635
0.739
0.7
0.665
0.852
0.69
0.68
0.67
0.611
0.626
0.7
0.739
0.616
0.586
0.66
0.655
0.754
0.65
0.739
0.764
0.645
0.645
0.808
0.665
0.704
0.562
0.759
0.606
0.764
0.729
0.719
0.842
0.764
0.739
0.645
0.744
0.704
0.631
0.724
0.695
0.596
0.793
0.586
0.685
0.729
0.788
0.645
0.695
0.798
0.852
0.754
0.704
0.719
0.803
0.783
0.714
0.734
0.665
0.581
0.744
0.498
0.744
0.606
0.68
0.68
0.734
0.729
0.621
0.507
0.744
0.734
0.512
0.576
0.695
0.626
0.616
0.783
0.552
0.64
0.65
0.744
0.458
0.631
0.645
0.734
0.7
0.778
0.828
0.729
0.793
0.749
0.591
0.788
0.552
0.808
0.847
0.724
0.793
0.773
0.655
0.655
0.813
0.67
0.764
0.685
0.739
0.857
0.576
0.734
0.675
0.778
0.576
0.818
0.601
0.818
0.586
0.67
0.744
0.68
0.665
0.69
0.778
0.813
0.65
0.818
0.749
0.837
0.734
0.611
0.468
0.749
0.744
0.778
0.818
0.562
0.704
0.655
0.635
0.764
0.803
0.778
0.65
0.709
0.759
0.798
0.783
0.631
0.66
0.562
0.557
0.768
0.724
0.69
0.675
0.635
0.719
0.749
0.626
0.704
0.64
0.798
0.552
0.729
0.759
0.665
0.818
0.611
0.66
0.635
0.783
0.877
0.724
0.714
0.724
0.793
0.645
0.862
0.685
0.754
0.68
0.778
0.704
0.729
0.837
0.704
0.557
0.66
0.704
0.764
0.562
0.64
0.823
0.675
0.67
0.778
0.64
0.704
0.759
0.813
0.754
0.744
0.793
0.7
0.734
0.65
0.709
0.729
0.645
0.783
0.754
0.493
0.7
0.719
0.729
0.793
0.724
0.67
0.704
0.7
0.685
0.606
0.68
0.704
0.645
0.837
0.823
0.724
0.517
0.586
0.813
0.7
0.631
0.66
0.788
0.764
0.606
0.532
0.69
0.67
0.631
0.675
0.601
0.852
0.778
0.665
0.571
0.764
0.803
0.749
0.783
0.833
0.3
0.7
0.778
0.754
0.729
0.517
0.719
0.69
0.64
0.66
0.675
0.877
0.744
0.655
0.655
0.724
0.739
0.557
0.562
0.823
0.709
0.67
0.778
0.68
0.611
0.862
0.734
0.65
0.709
0.719
0.709
0.808
0.783
0.749
0.704
0.586
0.241
0.626
0.65
0.739
0.576
0.754
0.818
0.729
0.818
0.67
0.655
0.749
0.768
0.754
0.704
0.64
0.724
0.35
0.621
0.64
0.67
0.714
0.645
0.729
0.749
0.749
0.793
0.823
0.631
0.798
0.66
0.606
0.803
0.739
0.778
0.724
0.601
0.645
0.798
0.65
0.719
0.833
0.773
0.719
0.768
0.842
0.581
0.857
0.685
0.793
0.675
0.719
0.734
0.695
0.783
0.847
0.65
0.734
0.606
0.729
0.695
0.631
0.384
0.631
0.704
0.665
0.724
0.626
0.739
0.833
0.576
0.783
0.621
0.734
0.798
0.645
0.729
0.813
0.823
0.68
0.69
0.69
0.611
0.507
0.793
0.665
0.424
0.68
0.739
0.66
0.567
0.734
0.571
0.621
0.788
0.626
0.69
0.778
0.828
0.69
0.749
0.754
0.7
0.66
0.68
0.734
0.665
0.69
0.7
0.719
0.739
0.778
0.586
0.537
0.739
0.635
0.552
0.67
0.631
0.709
0.616
0.655
0.591
0.665
0.527
0.64
0.65
0.877
0.635
0.547
0.645
0.586
0.739
0.842
0.783
0.714
0.7
0.626
0.611
0.788
0.783
0.877
0.611
0.552
0.675
0.626
0.768
0.749
0.665
0.704
0.754
0.714
0.798
0.64
0.665
0.788
0.635
0.823
0.655
0.635
0.754
0.655
0.601
0.793
0.675
0.591
0.7
0.409
0.768
0.778
0.66
0.552
0.714
0.734
0.685
0.547
0.7
0.645
0.606
0.739
0.823
0.601
0.754
0.581
0.704
0.626
0.734
0.764
0.66
0.739
0.793
0.798
0.542
0.68
0.882
0.847
0.749
0.739
0.64
0.704
0.645
0.729
0.537
0.813
0.576
0.665
0.527
0.606
0.69
0.729
0.675
0.709
0.675
0.35
0.704
0.714
0.655
0.695
0.719
0.655
0.749
0.64
0.67
0.734
0.719
0.749
0.67
0.724
0.808
0.768
0.808
0.749
0.68
0.813
0.552
0.621
0.754
0.68
0.719
0.783
0.69
0.749
0.65
0.739
0.828
0.675
0.768
0.852
0.67
0.734
0.768
0.783
0.798
0.764
0.675
0.719
0.601
0.764
0.764
0.788
0.542
0.527
0.631
0.798
0.626
0.714
0.576
0.729
0.606
0.704
0.754
0.601
0.512
0.645
0.798
0.734
0.759
0.695
0.778
0.709
0.833
0.66
0.729
0.66
0.719
0.788
0.788
0.695
0.749
0.552
0.744
0.739
0.69
0.685
0.64
0.773
0.897
0.729
0.626
0.68
0.793
0.768
0.591
0.626
0.739
0.67
0.645
0.665
0.729
0.611
0.724
0.655
0.537
0.759
0.621
0.596
0.724
0.695
0.788
0.783
0.759
0.744
0.65
0.635
0.65
0.783
0.724
0.626
0.69
0.798
0.803
0.744
0.768
0.739
0.7
0.704
0.611
0.788
0.798
0.724
0.704
0.734
0.793
0.759
0.69
0.714
0.803
0.749
0.562
0.714
0.734
0.695
0.808
0.788
0.852
0.778
0.635
0.606
0.704
0.64
0.803
0.675
0.65
0.714
0.773
0.576
0.749
0.729
0.709
0.69
0.66
0.547
0.695
0.67
0.655
0.591
0.793
0.783
0.739
0.724
0.759
0.818
0.754
0.655
0.65
0.685
0.404
0.783
0.414
0.65
0.66
0.729
0.764
0.606
0.823
0.739
0.665
0.739
0.764
0.788
0.429
0.655
0.685
0.67
0.611
0.7
0.739
0.754
0.719
0.808
0.714
0.828
0.7
0.783
0.384
0.768
0.808
0.773
0.773
0.759
0.552
0.7
0.764
0.867
0.788
0.744
0.498
0.734
0.764
0.724
0.788
0.754
0.69
0.709
0.586
0.719
0.744
0.734
0.724
0.709
0.764
0.685
0.621
0.808
0.768
0.626
0.601
0.754
0.616
0.808
0.788
0.68
0.744
0.754
0.65
0.69
0.719
0.778
0.621
0.714
0.296
0.616
0.729
0.66
0.67
0.532
0.635
0.719
0.576
0.704
0.67
0.685
0.704
0.655
0.601
0.759
0.68
0.468
0.759
0.562
0.783
0.744
0.778
0.695
0.66
0.685
0.7
0.645
0.778
0.709
0.739
0.709
0.64
0.709
0.773
0.793
0.621
0.596
0.704
0.547
0.468
0.522
0.552
0.744
0.862
0.621
0.808
0.764
0.695
0.744
0.803
0.778
0.714
0.724
0.69
0.64
0.828
0.606
0.872
0.729
0.635
0.734
0.562
0.739
0.709
0.68
0.601
0.68
0.478
0.744
0.571
0.704
0.793
0.404
0.783
0.714
0.621
0.823
0.749
0.65
0.695
0.695
0.473
0.833
0.409
0.803
0.345
0.67
0.704
0.68
0.576
0.67
0.744
0.828
0.837
0.714
0.828
0.591
0.562
0.66
0.768
0.734
0.655
0.749
0.704
0.542
0.768
0.655
0.695
0.576
0.724
0.616
0.744
0.631
0.645
0.793
0.803
0.729
0.685
0.645
0.729
0.537
0.64
0.778
0.685
0.798
0.783
0.724
0.709
0.67
0.655
0.655
0.704
0.754
0.739
0.734
0.675
0.685
0.759
0.734
0.7
0.685
0.704
0.714
0.567
0.709
0.813
0.567
0.754
0.773
0.685
0.7
0.788
0.704
0.645
0.709
0.695
0.729
0.601
0.739
0.675
0.67
0.778
0.69
0.69
0.729
0.709
0.645
0.685
0.685
0.709
0.729
0.798
0.65
0.714
0.626
0.695
0.754
0.749
0.872
0.65
0.739
0.778
0.7
0.783
0.714
0.621
0.714
0.635
0.759
0.66
0.626
0.857
0.65
0.645
0.601
0.773
0.734
0.542
0.808
0.719
0.719
0.507
0.734
0.635
0.734
0.759
0.719
0.823
0.7
0.734
0.764
0.719
0.665
0.631
0.788
0.665
0.734
0.813
0.68
0.325
0.709
0.734
0.734
0.739
0.626
0.778
0.813
0.68
0.7
0.675
0.783
0.778
0.808
0.768
0.719
0.719
0.759
0.754
0.675
0.724
0.813
0.739
0.635
0.778
0.803
0.7
0.764
0.616
0.768
0.754
0.69
0.729
0.704
0.773
0.798
0.773
0.754
0.739
0.754
0.69
0.65
0.581
0.606
0.611
0.67
0.778
0.69
0.69
0.768
0.675
0.7
0.768
0.69
0.695
0.685
0.586
0.567
0.695
0.764
0.719
0.714
0.739
0.749
0.768
0.773
0.852
0.478
0.739
0.754
0.901
0.778
0.754
0.759
0.764
0.7
0.685
0.665
0.719
0.709
0.68
0.69
0.724
0.734
0.803
0.764
0.68
0.64
0.818
0.695
0.739
0.818
0.773
0.645
0.828
0.749
0.729
0.813
0.724
0.867
0.739
0.68
0.764
0.768
0.778
0.67
0.532
0.744
0.709
0.65
0.872
0.645
0.764
0.586
0.66
0.714
0.695
0.744
0.788
0.69
0.68
0.7
0.729
0.7
0.65
0.68
0.833
0.665
0.537
0.0
0.7
0.714
0.813
0.734
0.65
0.778
0.685
0.478
0.631
0.64
0.695
0.7
0.7
0.749
0.734
0.773
0.581
0.685
0.704
0.65
0.655
0.685
0.744
0.714
0.68
0.724
0.833
0.828
0.591
0.719
0.685
0.0
0.571
0.65
0.754
0.778
0.754
0.438
0.635
0.719
0.67
0.783
0.778
0.749
0.739
0.788
0.616
0.773
0.714
0.714
0.719
0.788
0.719
0.768
0.635
0.493
0.635
0.695
0.714
0.704
0.704
0.704
0.463
0.527
0.65
0.768
0.749
0.635
0.764
0.714
0.847
0.576
0.734
0.685
0.586
0.798
0.754
0.803
0.68
0.764
0.729
0.606
0.586
0.581
0.606
0.611
0.67
0.793
0.754
0.828
0.478
0.586
0.773
0.635
0.818
0.768
0.626
0.695
0.645
0.818
0.729
0.778
0.724
0.596
0.823
0.709
0.685
0.586
0.734
0.685
0.714
0.537
0.714
0.714
0.793
0.709
0.571
0.739
0.695
0.724
0.764
0.719
0.665
0.532
0.64
0.685
0.468
0.468
0.655
0.562
0.576
0.507
0.552
0.798
0.655
0.759
0.768
0.709
0.773
0.581
0.69
0.35
0.714
0.739
0.281
0.645
0.695
0.68
0.567
0.788
0.764
0.719
0.616
0.793
0.714
0.537
0.714
0.626
0.773
0.823
0.783
0.704
0.709
0.212
0.65
0.665
0.808
0.759
0.749
0.773
0.877
0.567
0.695
0.768
0.68
0.773
0.709
0.69
0.754
0.631
0.808
0.709
0.66
0.64
0.744
0.759
0.66
0.759
0.601
0.714
0.754
0.724
0.788
0.685
0.69
0.813
0.724
0.709
0.749
0.66
0.729
0.788
0.749
0.709
0.704
0.783
0.813
0.744
0.695
0.704
0.576
0.768
0.754
0.892
0.719
0.803
0.576
0.739
0.739
0.596
0.655
0.0
0.734
0.635
0.739
0.685
0.773
0.739
0.655
0.808
0.773
0.0
0.764
0.606
0.719
0.695
0.606
0.803
0.719
0.749
0.557
0.793
0.744
0.729
0.739
0.517
0.512
0.517
0.68
0.645
0.788
0.729
0.0
0.719
0.709
0.803
0.675
0.793
0.803
0.798
0.764
0.581
0.764
0.798
0.645
0.739
0.714
0.759
0.66
0.571
0.768
0.773
0.739
0.739
0.532
0.798
0.719
0.704
0.665
0.754
0.394
0.631
0.675
0.793
0.645
0.724
0.675
0.562
0.571
0.68
0.734
0.724
0.724
0.685
0.3
0.704
0.655
0.734
0.773
0.714
0.66
0.532
0.527
0.665
0.591
0.749
0.685
0.704
0.65
0.773
0.635
0.759
0.527
0.719
0.66
0.695
0.7
0.3
0.419
0.768
0.828
0.828
0.635
0.818
0.754
0.66
0.734
0.685
0.704
0.783
0.719
0.394
0.714
0.798
0.68
0.68
0.695
0.7
0.729
0.818
0.734
0.754
0.749
0.773
0.631
0.69
0.281
0.719
0.547
0.773
0.724
0.744
0.66
0.818
0.852
0.724
0.626
0.823
0.685
0.759
0.0
0.808
0.754
0.65
0.857
0.759
0.759
0.527
0.783
0.591
0.734
0.665
0.749
0.773
0.567
0.7
0.685
0.685
0.709
0.64
0.709
0.783
0.788
0.773
0.759
0.65
0.626
0.768
0.601
0.69
0.7
0.833
0.675
0.808
0.719
0.793
0.576
0.729
0.68
0.695
0.768
0.803
0.724
0.714
0.719
0.739
0.773
0.842
0.601
0.66
0.734
0.759
0.616
0.833
0.67
0.66
0.833
0.586
0.621
0.754
0.709
0.734
0.754
0.734
0.734
0.532
0.729
0.778
0.65
0.788
0.734
0.704
0.709
0.685
0.764
0.645
0.596
0.778
0.68
0.768
0.729
0.704
0.798
0.502
0.576
0.793
0.837
0.665
0.724
0.744
0.724
0.823
0.783
0.67
0.778
0.764
0.813
0.783
0.645
0.739
0.734
0.719
0.837
0.773
0.626
0.833
0.704
0.764
0.67
0.759
0.749
0.586
0.768
0.714
0.7
0.537
0.768
0.7
0.818
0.788
0.744
0.65
0.695
0.759
0.655
0.665
0.709
0.665
0.842
0.655
0.749
0.729
0.611
0.675
0.635
0.778
0.714
0.729
0.621
0.704
0.69
0.788
0.66
0.773
0.67
0.631
0.68
0.778
0.576
0.67
0.729
0.719
0.734
0.616
0.384
0.768
0.586
0.768
0.724
0.601
0.788
0.69
0.374
0.675
0.719
0.764
0.704
0.675
0.788
0.645
0.768
0.67
0.808
0.808
0.655
0.67
0.719
0.695
0.828
0.823
0.552
0.616
0.778
0.719
0.768
0.601
0.611
0.749
0.709
0.818
0.768
0.719
0.631
0.793
0.719
0.759
0.65
0.729
0.586
0.749
0.773
0.719
0.685
0.581
0.828
0.69
0.65
0.729
0.734
0.793
0.586
0.69
0.857
0.7
0.581
0.759
0.7
0.69
0.7
0.739
0.601
0.783
0.468
0.719
0.719
0.808
0.714
0.557
0.764
0.473
0.409
0.355
0.0
0.749
0.576
0.719
0.724
0.291
0.567
0.808
0.404
0.704
0.729
0.266
0.665
0.399
0.685
0.473
0.468
0.645
0.729
0.739
0.64
0.739
0.296
0.355
0.483
0.783
0.621
0.557
0.754
0.433
0.69
0.463
0.798
0.384
0.798
0.768
0.744
0.729
0.749
0.631
0.655
0.65
0.635
0.857
0.759
0.709
0.803
0.414
0.739
0.296
0.32
0.68
0.0
0.562
0.739
0.414
0.773
0.675
0.325
0.542
0.571
0.773
0.0
0.734
0.67
0.251
0.759
0.424
0.828
0.675
0.64
0.433
0.67
0.69
0.635
0.744
0.675
0.773
0.655
0.837
0.0
0.276
0.571
0.724
0.685
0.719
0.621
0.458
0.0
0.616
0.675
0.655
0.69
0.798
0.788
0.616
0.714
0.67
0.704
0.768
0.631
0.596
0.67
0.773
0.833
0.768
0.759
0.729
0.823
0.823
0.764
0.744
0.547
0.729
0.65
0.586
0.823
0.67
0.665
0.532
0.606
0.547
0.522
0.808
0.581
0.695
0.601
0.655
0.754
0.7
0.724
0.581
0.0
0.621
0.665
0.764
0.586
0.635
0.734
0.36
0.773
0.862
0.749
0.68
0.759
0.547
0.704
0.675
0.581
0.557
0.547
0.813
0.586
0.808
0.714
0.685
0.685
0.601
0.502
0.66
0.616
0.778
0.645
0.621
0.68
0.714
0.695
0.586
0.567
0.468
0.798
0.813
0.719
0.596
0.517
0.695
0.813
0.576
0.64
0.571
0.793
0.685
0.842
0.611
0.695
0.67
0.675
0.616
0.704
0.665
0.567
0.783
0.749
0.581
0.522
0.562
0.783
0.685
0.542
0.793
0.739
0.793
0.739
0.635
0.7
0.66
0.818
0.906
0.675
0.631
0.611
0.478
0.655
0.764
0.734
0.571
0.616
0.793
0.532
0.69
0.773
0.537
0.764
0.502
0.552
0.778
0.744
0.803
0.833
0.744
0.616
0.783
0.68
0.635
0.724
0.719
0.714
0.709
0.768
0.69
0.67
0.576
0.7
0.675
0.798
0.739
0.778
0.68
0.734
0.704
0.709
0.64
0.719
0.67
0.635
0.803
0.606
0.739
0.606
0.847
0.744
0.655
0.621
0.778
0.655
0.872
0.631
0.591
0.739
0.837
0.744
0.581
0.749
0.685
0.833
0.611
0.665
0.714
0.734
0.783
0.675
0.798
0.719
0.882
0.739
0.744
0.754
0.69
0.749
0.778
0.744
0.7
0.596
0.118
0.384
0.611
0.606
0.739
0.606
0.709
0.537
0.67
0.709
0.739
0.645
0.788
0.704
0.768
0.7
0.0
0.69
0.887
0.783
0.65
0.783
0.695
0.798
0.783
0.0
0.631
0.778
0.749
0.714
0.704
0.768
0.665
0.685
0.611
0.66
0.606
0.66
0.64
0.833
0.734
0.69
0.724
0.0
0.729
0.502
0.734
0.66
0.635
0.419
0.453
0.734
0.7
0.778
0.803
0.759
0.729
0.729
0.557
0.837
0.645
0.768
0.635
0.852
0.813
0.739
0.823
0.788
0.66
0.66
0.685
0.759
0.601
0.759
0.606
0.764
0.768
0.7
0.724
0.724
0.837
0.798
0.862
0.768
0.66
0.768
0.714
0.64
0.724
0.645
0.739
0.635
0.729
0.729
0.66
0.704
0.7
0.704
0.768
0.719
0.635
0.803
0.783
0.527
0.788
0.65
0.719
0.67
0.7
0.645
0.788
0.635
0.557
0.611
0.685
0.571
0.68
0.808
0.685
0.768
0.764
0.675
0.616
0.749
0.754
0.581
0.685
0.645
0.626
0.631
0.645
0.754
0.803
0.714
0.621
0.704
0.744
0.778
0.749
0.749
0.645
0.0
0.621
0.655
0.665
0.621
0.67
0.842
0.66
0.773
0.695
0.675
0.665
0.645
0.729
0.67
0.64
0.67
0.788
0.818
0.685
0.65
0.729
0.631
0.685
0.808
0.655
0.764
0.783
0.616
0.714
0.675
0.709
0.67
0.734
0.66
0.724
0.719
0.862
0.631
0.665
0.7
0.714
0.665
0.685
0.616
0.665
0.798
0.596
0.719
0.596
0.596
0.709
0.685
0.739
0.778
0.828
0.576
0.719
0.744
0.635
0.778
0.591
0.419
0.645
0.69
0.68
0.616
0.635
0.719
0.611
0.764
0.714
0.798
0.704
0.67
0.749
0.616
0.862
0.69
0.714
0.813
0.749
0.764
0.724
0.764
0.828
0.793
0.655
0.778
0.754
0.567
0.685
0.724
0.0
0.808
0.793
0.867
0.803
0.611
0.675
0.783
0.69
0.68
0.872
0.695
0.764
0.685
0.803
0.764
0.813
0.67
0.773
0.818
0.724
0.7
0.591
0.626
0.754
0.67
0.724
0.724
0.65
0.68
0.635
0.734
0.709
0.635
0.768
0.685
0.611
0.759
0.547
0.714
0.783
0.685
0.759
0.7
0.586
0.768
0.704
0.709
0.798
0.709
0.744
0.749
0.67
0.7
0.665
0.581
0.64
0.606
0.872
0.734
0.739
0.562
0.616
0.768
0.0
0.778
0.665
0.635
0.714
0.685
0.522
0.704
0.65
0.616
0.66
0.65
0.675
0.655
0.675
0.739
0.64
0.729
0.778
0.586
0.571
0.778
0.788
0.665
0.655
0.685
0.793
0.704
0.581
0.704
0.655
0.655
0.7
0.847
0.754
0.7
0.695
0.483
0.734
0.759
0.685
0.606
0.803
0.734
0.724
0.576
0.724
0.828
0.788
0.729
0.729
0.719
0.729
0.778
0.66
0.764
0.7
0.665
0.695
0.768
0.724
0.68
0.833
0.69
0.764
0.739
0.631
0.64
0.665
0.601
0.749
0.754
0.591
0.601
0.788
0.66
0.68
0.754
0.695
0.744
0.744
0.576
0.783
0.65
0.734
0.567
0.675
0.635
0.675
0.542
0.704
0.764
0.847
0.576
0.64
0.793
0.788
0.768
0.606
0.719
0.803
0.768
0.606
0.793
0.591
0.567
0.867
0.448
0.532
0.828
0.581
0.67
0.739
0.749
0.724
0.729
0.685
0.724
0.867
0.66
0.709
0.7
0.749
0.611
0.64
0.783
0.685
0.837
0.655
0.704
0.0
0.0
0.719
0.0
0.724
0.709
0.704
0.734
0.67
0.611
0.0
0.719
0.0
0.749
0.631
0.611
0.749
0.759
0.0
0.631
0.764
0.675
0.631
0.744
0.685
0.808
0.685
0.0
0.778
0.626
0.67
0.803
0.7
0.744
0.828
0.719
0.113
0.596
0.714
0.31
0.695
0.69
0.685
0.724
0.704
0.768
0.621
0.635
0.778
0.739
0.808
0.788
0.798
0.665
0.695
0.813
0.276
0.315
0.685
0.291
0.621
0.764
0.217
0.222
0.69
0.739
0.709
0.345
0.315
0.729
0.64
0.522
0.0
0.281
0.374
0.744
0.695
0.335
0.527
0.596
0.719
0.335
0.768
0.635
0.0
0.759
0.665
0.798
0.429
0.714
0.695
0.655
0.621
0.704
0.813
0.0
0.655
0.749
0.0
0.749
0.576
0.793
0.734
0.66
0.626
0.256
0.227
0.369
0.675
0.749
0.522
0.645
0.34
0.773
0.739
0.631
0.631
0.764
0.749
0.65
0.547
0.68
0.749
0.754
0.808
0.65
0.552
0.813
0.749
0.537
0.631
0.68
0.631
0.764
0.488
0.744
0.7
0.803
0.635
0.631
0.493
0.749
0.108
0.562
0.601
0.7
0.468
0.512
0.453
0.788
0.68
0.67
0.744
0.729
0.754
0.655
0.798
0.783
0.635
0.813
0.719
0.704
0.7
0.783
0.768
0.606
0.562
0.645
0.759
0.719
0.631
0.655
0.567
0.581
0.581
0.685
0.685
0.685
0.571
0.616
0.783
0.626
0.724
0.695
0.527
0.621
0.576
0.813
0.764
0.813
0.759
0.759
0.837
0.773
0.685
0.709
0.665
0.7
0.709
0.571
0.773
0.759
0.547
0.793
0.68
0.788
0.808
0.749
0.729
0.714
0.744
0.729
0.778
0.0
0.64
0.759
0.532
0.808
0.709
0.7
0.768
0.768
0.704
0.7
0.724
0.803
0.842
0.783
0.773
0.778
0.729
0.724
0.798
0.675
0.768
0.813
0.611
0.606
0.635
0.685
0.69
0.695
0.773
0.399
0.631
0.291
0.557
0.754
0.798
0.764
0.764
0.542
0.631
0.67
0.724
0.734
0.631
0.655
0.527
0.704
0.665
0.552
0.429
0.68
0.65
0.586
0.7
0.675
0.739
0.695
0.764
0.714
0.709
0.734
0.631
0.69
0.813
0.719
0.631
0.788
0.739
0.739
0.739
0.695
0.813
0.798
0.749
0.704
0.764
0.749
0.749
0.7
0.719
0.724
0.744
0.734
0.69
0.7
0.621
0.744
0.601
0.788
0.685
0.68
0.685
0.68
0.69
0.773
0.571
0.837
0.695
0.69
0.734
0.65
0.704
0.759
0.65
0.709
0.719
0.754
0.69
0.7
0.695
0.778
0.443
0.675
0.631
0.739
0.616
0.764
0.764
0.783
0.798
0.749
0.803
0.675
0.823
0.724
0.616
0.591
0.704
0.611
0.596
0.576
0.709
0.453
0.571
0.773
0.704
0.532
0.749
0.709
0.744
0.502
0.768
0.704
0.601
0.793
0.729
0.704
0.709
0.778
0.803
0.724
0.729
0.773
0.68
0.764
0.714
0.773
0.719
0.867
0.66
0.695
0.778
0.783
0.783
0.754
0.872
0.704
0.596
0.616
0.621
0.655
0.67
0.768
0.808
0.714
0.685
0.813
0.729
0.7
0.64
0.793
0.655
0.759
0.591
0.808
0.714
0.695
0.857
0.773
0.818
0.66
0.734
0.823
0.739
0.222
0.695
0.833
0.31
0.665
0.759
0.749
0.749
0.695
0.719
0.68
0.685
0.69
0.818
0.66
0.724
0.0
0.823
0.739
0.591
0.645
0.729
0.754
0.773
0.606
0.67
0.759
0.714
0.665
0.793
0.69
0.729
0.768
0.783
0.833
0.793
0.631
0.69
0.67
0.601
0.665
0.744
0.64
0.724
0.793
0.389
0.65
0.754
0.69
0.724
0.798
0.695
0.645
0.276
0.7
0.65
0.749
0.754
0.69
0.626
0.754
0.68
0.7
0.675
0.606
0.7
0.66
0.749
0.798
0.768
0.616
0.867
0.764
0.744
0.675
0.724
0.734
0.729
0.547
0.744
0.7
0.768
0.714
0.729
0.778
0.384
0.739
0.256
0.567
0.7
0.665
0.749
0.0
0.581
0.7
0.424
0.764
0.773
0.665
0.7
0.709
0.837
0.788
0.714
0.586
0.709
0.64
0.724
0.754
0.69
0.729
0.64
0.768
0.675
0.754
0.291
0.768
0.611
0.483
0.517
0.67
0.719
0.645
0.778
0.567
0.798
0.754
0.734
0.803
0.557
0.7
0.498
0.808
0.729
0.764
0.675
0.631
0.507
0.788
0.67
0.67
0.793
0.606
0.783
0.783
0.502
0.616
0.522
0.729
0.601
0.719
0.852
0.724
0.783
0.69
0.808
0.714
0.704
0.601
0.754
0.754
0.616
0.34
0.493
0.749
0.665
0.69
0.655
0.773
0.768
0.734
0.828
0.685
0.65
0.611
0.675
0.724
0.709
0.813
0.709
0.906
0.749
0.66
0.803
0.69
0.611
0.7
0.798
0.68
0.744
0.739
0.665
0.665
0.833
0.808
0.488
0.695
0.729
0.65
0.778
0.626
0.778
0.739
0.828
0.754
0.734
0.798
0.714
0.734
0.704
0.729
0.793
0.823
0.823
0.66
0.621
0.576
0.773
0.768
0.67
0.69
0.695
0.709
0.611
0.645
0.65
0.729
0.778
0.768
0.808
0.527
0.793
0.793
0.665
0.783
0.714
0.759
0.808
0.808
0.749
0.759
0.7
0.803
0.66
0.611
0.857
0.709
0.675
0.714
0.7
0.719
0.734
0.793
0.601
0.818
0.64
0.837
0.803
0.729
0.635
0.729
0.67
0.754
0.675
0.823
0.68
0.739
0.0
0.695
0.601
0.685
0.729
0.576
0.596
0.823
0.621
0.675
0.803
0.704
0.665
0.744
0.759
0.719
0.808
0.695
0.695
0.818
0.675
0.783
0.867
0.773
0.0
0.783
0.67
0.675
0.64
0.709
0.69
0.744
0.828
0.739
0.847
0.596
0.729
0.65
0.704
0.847
0.729
0.562
0.586
0.665
0.517
0.626
0.547
0.34
0.586
0.576
0.744
0.704
0.724
0.542
0.65
0.813
0.631
0.695
0.685
0.828
0.714
0.798
0.596
0.739
0.596
0.759
0.453
0.443
0.601
0.768
0.754
0.783
0.611
0.635
0.69
0.675
0.0
0.739
0.591
0.704
0.562
0.69
0.665
0.473
0.714
0.842
0.635
0.512
0.768
0.576
0.606
0.596
0.65
0.783
0.754
0.557
0.68
0.631
0.675
0.739
0.635
0.0
0.438
0.0
0.557
0.532
0.611
0.759
0.744
0.68
0.724
0.783
0.591
0.576
0.616
0.749
0.581
0.704
0.532
0.581
0.552
0.581
0.778
0.517
0.67
0.635
0.596
0.7
0.773
0.502
0.552
0.611
0.532
0.768
0.576
0.626
0.631
0.739
0.626
0.429
0.404
0.631
0.739
0.64
0.463
0.793
0.537
0.734
0.596
0.601
0.621
0.813
0.759
0.803
0.793
0.685
0.67
0.631
0.783
0.744
0.537
0.695
0.655
0.655
0.759
0.704
0.611
0.675
0.719
0.744
0.69
0.655
0.616
0.67
0.729
0.695
0.764
0.68
0.66
0.744
0.695
0.783
0.793
0.734
0.768
0.749
0.709
0.65
0.665
0.739
0.606
0.704
0.68
0.744
0.65
0.818
0.645
0.65
0.778
0.734
0.837
0.562
0.606
0.67
0.65
0.808
0.616
0.734
0.729
0.68
0.483
0.724
0.66
0.69
0.695
0.729
0.749
0.512
0.527
0.655
0.562
0.729
0.586
0.833
0.808
0.709
0.783
0.724
0.606
0.655
0.764
0.744
0.754
0.773
0.695
0.69
0.803
0.606
0.65
0.847
0.522
0.818
0.453
0.719
0.808
0.69
0.655
0.759
0.596
0.798
0.645
0.601
0.665
0.571
0.704
0.645
0.567
0.557
0.655
0.759
0.803
0.739
0.749
0.739
0.517
0.729
0.65
0.601
0.783
0.631
0.842
0.803
0.631
0.557
0.527
0.473
0.498
0.759
0.517
0.714
0.606
0.66
0.759
0.704
0.571
0.601
0.68
0.557
0.562
0.552
0.335
0.34
0.502
0.557
0.424
0.394
0.0
0.571
0.31
0.414
0.0
0.557
0.512
0.675
0.35
0.65
0.527
0.429
0.399
0.532
0.443
0.394
0.374
0.64
0.527
0.507
0.0
0.576
0.675
0.345
0.606
0.429
0.315
0.567
0.291
0.596
0.552
0.448
0.0
0.355
0.616
0.557
0.424
0.36
0.443
0.522
0.611
0.448
0.66
0.394
0.0
0.433
0.719
0.685
0.419
0.724
0.704
0.754
0.768
0.764
0.414
0.404
0.586
0.527
0.0
0.562
0.631
0.66
0.67
0.527
0.571
0.512
0.33
0.626
0.626
0.562
0.0
0.483
0.606
0.389
0.34
0.695
0.291
0.695
0.35
0.685
0.522
0.675
0.626
0.458
0.389
0.749
0.271
0.66
0.695
0.384
0.842
0.744
0.714
0.695
0.438
0.773
0.576
0.759
0.0
0.635
0.739
0.675
0.591
0.788
0.773
0.788
0.857
0.621
0.635
0.714
0.695
0.0
0.729
0.759
0.778
0.621
0.729
0.64
0.571
0.645
0.714
0.818
0.852
0.739
0.768
0.65
0.768
0.808
0.729
0.768
0.719
0.823
0.852
0.798
0.611
0.69
0.675
0.749
0.719
0.808
0.714
0.773
0.685
0.773
0.67
0.64
0.704
0.768
0.808
0.798
0.719
0.892
0.704
0.606
0.621
0.783
0.645
0.793
0.0
0.67
0.655
0.764
0.685
0.695
0.0
0.823
0.586
0.665
0.724
0.803
0.739
0.759
0.808
0.65
0.724
0.778
0.591
0.798
0.0
0.768
0.704
0.7
0.768
0.7
0.621
0.507
0.695
0.66
0.764
0.606
0.606
0.675
0.778
0.892
0.734
0.67
0.507
0.759
0.64
0.675
0.773
0.645
0.685
0.823
0.773
0.724
0.714
0.783
0.581
0.704
0.64
0.596
0.581
0.571
0.581
0.635
0.778
0.611
0.655
0.719
0.739
0.808
0.759
0.606
0.31
0.764
0.788
0.783
0.517
0.562
0.448
0.645
0.685
0.522
0.483
0.729
0.695
0.744
0.709
0.562
0.842
0.635
0.586
0.675
0.468
0.823
0.798
0.611
0.65
0.591
0.522
0.734
0.626
0.64
0.35
0.724
0.66
0.714
0.744
0.813
0.517
0.768
0.818
0.537
0.0
0.7
0.463
0.764
0.754
0.709
0.744
0.527
0.463
0.764
0.517
0.823
0.675
0.64
0.68
0.645
0.813
0.695
0.0
0.798
0.547
0.64
0.616
0.542
0.69
0.665
0.675
0.852
0.778
0.65
0.571
0.645
0.567
0.729
0.695
0.768
0.685
0.754
0.0
0.704
0.0
0.68
0.852
0.591
0.621
0.65
0.783
0.808
0.665
0.724
0.655
0.788
0.739
0.803
0.714
0.724
0.69
0.739
0.621
0.754
0.749
0.719
0.837
0.798
0.695
0.803
0.759
0.635
0.724
0.764
0.675
0.719
0.547
0.714
0.793
0.714
0.719
0.788
0.709
0.744
0.759
0.823
0.773
0.704
0.729
0.552
0.675
0.606
0.783
0.64
0.69
0.744
0.645
0.704
0.601
0.813
0.704
0.655
0.744
0.724
0.739
0.547
0.635
0.645
0.645
0.803
0.665
0.808
0.719
0.635
0.714
0.798
0.813
0.739
0.837
0.626
0.857
0.7
0.67
0.68
0.695
0.714
0.783
0.764
0.724
0.68
0.744
0.0
0.734
0.783
0.66
0.675
0.0
0.709
0.606
0.7
0.764
0.616
0.626
0.739
0.695
0.695
0.665
0.808
0.798
0.793
0.68
0.68
0.833
0.616
0.783
0.759
0.709
0.862
0.744
0.655
0.783
0.64
0.808
0.818
0.749
0.773
0.773
0.645
0.655
0.695
0.65
0.695
0.808
0.798
0.798
0.823
0.7
0.626
0.635
0.759
0.704
0.645
0.616
0.7
0.729
0.7
0.655
0.773
0.783
0.7
0.31
0.616
0.631
0.665
0.567
0.778
0.818
0.754
0.803
0.522
0.443
0.749
0.704
0.512
0.729
0.759
0.695
0.527
0.759
0.685
0.581
0.621
0.7
0.7
0.552
0.65
0.729
0.714
0.749
0.778
0.0
0.778
0.581
0.719
0.685
0.788
0.837
0.764
0.724
0.645
0.7
0.808
0.749
0.793
0.606
0.7
0.768
0.197
0.818
0.685
0.768
0.798
0.798
0.66
0.793
0.67
0.818
0.64
0.714
0.704
0.616
0.567
0.788
0.724
0.606
0.695
0.685
0.709
0.749
0.645
0.783
0.709
0.695
0.68
0.704
0.0
0.591
0.695
0.67
0.852
0.744
0.764
0.0
0.729
0.685
0.67
0.803
0.729
0.734
0.818
0.803
0.626
0.877
0.788
0.685
0.724
0.635
0.734
0.66
0.773
0.749
0.803
0.773
0.68
0.719
0.739
0.744
0.768
0.709
0.69
0.675
0.724
0.768
0.631
0.734
0.808
0.719
0.833
0.788
0.685
0.719
0.0
0.759
0.65
0.695
0.69
0.754
0.783
0.734
0.768
0.709
0.744
0.665
0.655
0.719
0.842
0.719
0.759
0.818
0.695
0.685
0.0
0.803
0.69
0.611
0.68
0.576
0.64
0.69
0.803
0.571
0.768
0.69
0.729
0.631
0.773
0.729
0.626
0.818
0.729
0.739
0.798
0.576
0.596
0.591
0.675
0.685
0.793
0.734
0.631
0.0
0.67
0.818
0.704
0.7
0.7
0.695
0.759
0.768
0.67
0.729
0.631
0.739
0.7
0.793
0.478
0.709
0.754
0.695
0.847
0.808
0.67
0.616
0.808
0.606
0.7
0.833
0.635
0.0
0.665
0.621
0.749
0.7
0.828
0.645
0.0
0.813
0.788
0.778
0.68
0.655
0.714
0.724
0.69
0.512
0.68
0.852
0.557
0.655
0.64
0.537
0.773
0.734
0.606
0.591
0.842
0.818
0.571
0.714
0.759
0.768
0.872
0.719
0.581
0.744
0.729
0.828
0.645
0.724
0.606
0.68
0.773
0.645
0.645
0.576
0.793
0.704
0.67
0.685
0.744
0.64
0.778
0.611
0.69
0.626
0.7
0.759
0.601
0.611
0.729
0.729
0.788
0.626
0.704
0.69
0.0
0.734
0.783
0.631
0.813
0.764
0.739
0.759
0.719
0.749
0.655
0.773
0.69
0.626
0.808
0.734
0.502
0.507
0.591
0.488
0.557
0.512
0.591
0.764
0.567
0.68
0.626
0.468
0.675
0.719
0.576
0.483
0.65
0.704
0.498
0.581
0.542
0.655
0.847
0.616
0.621
0.675
0.601
0.631
0.67
0.581
0.601
0.695
0.478
0.645
0.788
0.65
0.65
0.793
0.532
0.581
0.857
0.739
0.739
0.768
0.749
0.7
0.567
0.734
0.675
0.793
0.793
0.567
0.463
0.601
0.744
0.596
0.557
0.443
0.507
0.626
0.818
0.291
0.0
0.591
0.621
0.719
0.764
0.409
0.552
0.778
0.626
0.764
0.759
0.7
0.818
0.685
0.724
0.744
0.69
0.571
0.69
0.778
0.606
0.798
0.714
0.389
0.788
0.547
0.704
0.773
0.596
0.246
0.65
0.369
0.724
0.621
0.493
0.0
0.631
0.0
0.714
0.709
0.734
0.833
0.847
0.655
0.744
0.458
0.424
0.685
0.67
0.527
0.793
0.67
0.65
0.7
0.69
0.719
0.675
0.68
0.635
0.67
0.729
0.833
0.424
0.635
0.744
0.66
0.596
0.0
0.67
0.65
0.744
0.798
0.739
0.764
0.69
0.729
0.581
0.768
0.749
0.768
0.532
0.685
0.527
0.729
0.754
0.7
0.754
0.645
0.67
0.724
0.778
0.793
0.66
0.739
0.7
0.0
0.611
0.798
0.591
0.478
0.69
0.66
0.768
0.65
0.823
0.793
0.778
0.68
0.808
0.65
0.557
0.611
0.478
0.645
0.857
0.754
0.66
0.621
0.512
0.714
0.749
0.719
0.626
0.7
0.818
0.0
0.507
0.675
0.645
0.69
0.714
0.793
0.837
0.463
0.517
0.616
0.675
0.729
0.823
0.478
0.704
0.596
0.793
0.478
0.695
0.852
0.739
0.65
0.66
0.557
0.621
0.744
0.596
0.675
0.695
0.798
0.749
0.798
0.783
0.463
0.67
0.724
0.813
0.635
0.739
0.64
0.837
0.611
0.0
0.768
0.739
0.7
0.645
0.704
0.66
0.675
0.783
0.596
0.645
0.729
0.734
0.744
0.803
0.7
0.68
0.768
0.591
0.709
0.749
0.759
0.67
0.665
0.591
0.695
0.0
0.64
0.695
0.818
0.65
0.611
0.695
0.665
0.586
0.631
0.591
0.685
0.719
0.808
0.734
0.768
0.734
0.68
0.734
0.719
0.808
0.759
0.803
0.69
0.69
0.749
0.616
0.0
0.729
0.655
0.714
0.685
0.695
0.7
0.493
0.7
0.557
0.379
0.621
0.768
0.665
0.66
0.379
0.67
0.453
0.655
0.749
0.69
0.778
0.616
0.768
0.7
0.665
0.793
0.798
0.739
0.0
0.759
0.842
0.734
0.828
0.256
0.67
0.788
0.675
0.714
0.724
0.719
0.729
0.818
0.512
0.33
0.404
0.35
0.631
0.768
0.404
0.813
0.65
0.744
0.724
0.33
0.783
0.739
0.286
0.778
0.271
0.67
0.276
0.803
0.788
0.803
0.724
0.399
0.0
0.685
0.611
0.793
0.704
0.0
0.759
0.818
0.709
0.744
0.749
0.409
0.635
0.0
0.788
0.325
0.67
0.0
0.749
0.399
0.783
0.32
0.665
0.34
0.394
0.562
0.719
0.419
0.635
0.645
0.64
0.365
0.261
0.675
0.729
0.778
0.778
0.788
0.724
0.709
0.704
0.591
0.325
0.7
0.0
0.798
0.739
0.734
0.685
0.433
0.68
0.493
0.379
0.833
0.281
0.744
0.734
0.576
0.581
0.655
0.704
0.729
0.704
0.882
0.65
0.793
0.773
0.335
0.616
0.704
0.433
0.453
0.305
0.68
0.493
0.709
0.635
0.734
0.709
0.281
0.409
0.744
0.355
0.759
0.365
0.369
0.739
0.695
0.621
0.374
0.384
0.739
0.7
0.709
0.36
0.808
0.818
0.759
0.473
0.714
0.803
0.369
0.384
0.335
0.645
0.719
0.601
0.645
0.709
0.754
0.724
0.69
0.709
0.414
0.818
0.734
0.759
0.695
0.665
0.665
0.655
0.64
0.714
0.335
0.64
0.793
0.867
0.704
0.305
0.281
0.709
0.675
0.768
0.0
0.709
0.798
0.0
0.877
0.675
0.749
0.764
0.739
0.808
0.675
0.606
0.69
0.532
0.655
0.266
0.714
0.778
0.606
0.744
0.606
0.734
0.7
0.222
0.675
0.626
0.749
0.645
0.68
0.818
0.655
0.778
0.0
0.69
0.778
0.3
0.7
0.744
0.788
0.719
0.655
0.236
0.729
0.69
0.325
0.759
0.749
0.286
0.798
0.768
0.3
0.7
0.68
0.823
0.123
0.645
0.739
0.0
0.813
0.798
0.68
0.118
0.808
0.374
0.828
0.601
0.557
0.66
0.778
0.793
0.69
0.719
0.433
0.31
0.764
0.744
0.739
0.734
0.734
0.448
0.409
0.734
0.453
0.7
0.517
0.586
0.64
0.685
0.759
0.704
0.773
0.768
0.724
0.64
0.576
0.709
0.768
0.64
0.778
0.65
0.803
0.837
0.719
0.552
0.65
0.778
0.749
0.557
0.709
0.724
0.803
0.685
0.68
0.729
0.596
0.567
0.645
0.616
0.675
0.754
0.729
0.69
0.759
0.67
0.621
0.635
0.704
0.631
0.665
0.759
0.7
0.704
0.783
0.759
0.65
0.709
0.714
0.7
0.655
0.69
0.67
0.675
0.764
0.67
0.808
0.719
0.7
0.823
0.783
0.695
0.823
0.517
0.68
0.695
0.729
0.685
0.749
0.7
0.616
0.532
0.833
0.729
0.665
0.773
0.606
0.729
0.631
0.798
0.788
0.724
0.631
0.739
0.724
0.567
0.631
0.724
0.749
0.724
0.734
0.66
0.759
0.65
0.783
0.823
0.724
0.601
0.788
0.833
0.734
0.635
0.621
0.695
0.837
0.68
0.778
0.744
0.611
0.655
0.719
0.685
0.724
0.66
0.744
0.749
0.611
0.773
0.862
0.586
0.685
0.764
0.67
0.734
0.764
0.793
0.744
0.507
0.631
0.0
0.724
0.69
0.645
0.704
0.749
0.729
0.695
0.635
0.557
0.744
0.66
0.68
0.744
0.0
0.35
0.655
0.714
0.695
0.478
0.833
0.645
0.764
0.581
0.665
0.675
0.404
0.773
0.823
0.783
0.0
0.793
0.493
0.0
0.0
0.665
0.665
0.655
0.724
0.567
0.547
0.581
0.724
0.724
0.557
0.532
0.601
0.768
0.734
0.675
0.611
0.0
0.616
0.768
0.764
0.675
0.596
0.542
0.581
0.655
0.7
0.616
0.433
0.67
0.759
0.621
0.778
0.709
0.67
0.778
0.621
0.635
0.768
0.709
0.842
0.542
0.355
0.7
0.0
0.695
0.557
0.645
0.773
0.719
0.66
0.66
0.808
0.0
0.734
0.719
0.847
0.655
0.778
0.724
0.724
0.768
0.709
0.581
0.773
0.665
0.66
0.685
0.0
0.542
0.576
0.675
0.0
0.729
0.709
0.675
0.66
0.67
0.67
0.744
0.67
0.66
0.65
0.734
0.734
0.724
0.64
0.67
0.0
0.596
0.67
0.0
0.0
0.0
0.744
0.581
0.685
0.788
0.635
0.0
0.759
0.655
0.65
0.64
0.709
0.714
0.68
0.793
0.768
0.635
0.0
0.665
0.645
0.714
0.744
0.724
0.709
0.729
0.749
0.837
0.704
0.7
0.0
0.68
0.7
0.67
0.847
0.813
0.567
0.65
0.68
0.773
0.783
0.562
0.0
0.67
0.0
0.739
0.709
0.724
0.818
0.714
0.768
0.0
0.768
0.778
0.828
0.754
0.66
0.833
0.0
0.764
0.655
0.0
0.773
0.586
0.823
0.773
0.695
0.788
0.685
0.729
0.621
0.744
0.665
0.606
0.783
0.768
0.665
0.611
0.754
0.0
0.734
0.562
0.734
0.591
0.729
0.69
0.601
0.66
0.798
0.704
0.69
0.631
0.724
0.773
0.65
0.828
0.704
0.828
0.744
0.768
0.749
0.571
0.788
0.749
0.68
0.857
0.719
0.655
0.714
0.591
0.611
0.768
0.665
0.7
0.818
0.67
0.68
0.862
0.631
0.626
0.0
0.433
0.419
0.468
0.374
0.0
0.36
0.0
0.0
0.734
0.596
0.596
0.635
0.0
0.0
0.69
0.734
0.557
0.704
0.675
0.675
0.744
0.611
0.739
0.778
0.704
0.67
0.709
0.7
0.596
0.734
0.685
0.631
0.734
0.65
0.68
0.818
0.67
0.759
0.0
0.773
0.778
0.803
0.655
0.788
0.591
0.719
0.635
0.833
0.813
0.793
0.67
0.793
0.66
0.626
0.0
0.65
0.631
0.68
0.685
0.68
0.675
0.655
0.0
0.744
0.616
0.857
0.0
0.576
0.739
0.0
0.783
0.704
0.0
0.724
0.828
0.813
0.803
0.842
0.754
0.631
0.685
0.7
0.749
0.704
0.803
0.552
0.645
0.695
0.0
0.616
0.729
0.626
0.7
0.685
0.596
0.7
0.0
0.729
0.591
0.7
0.66
0.611
0.709
0.714
0.7
0.764
0.665
0.719
0.507
0.631
0.69
0.0
0.64
0.69
0.0
0.729
0.773
0.68
0.803
0.759
0.69
0.557
0.833
0.744
0.0
0.0
0.724
0.724
0.606
0.808
0.749
0.517
0.759
0.0
0.768
0.793
0.744
0.793
0.704
0.635
0.69
0.695
0.69
0.64
0.778
0.67
0.65
0.764
0.744
0.68
0.69
0.66
0.0
0.719
0.655
0.65
0.611
0.581
0.803
0.0
0.719
0.778
0.512
0.69
0.635
0.729
0.719
0.685
0.739
0.754
0.783
0.68
0.783
0.616
0.66
0.606
0.818
0.719
0.0
0.635
0.67
0.468
0.68
0.69
0.754
0.64
0.626
0.847
0.69
0.7
0.68
0.773
0.719
0.64
0.749
0.606
0.527
0.744
0.69
0.724
0.808
0.626
0.813
0.611
0.665
0.882
0.68
0.7
0.0
0.764
0.773
0.734
0.7
0.626
0.714
0.67
0.65
0.567
0.754
0.567
0.458
0.552
0.468
0.0
0.522
0.65
0.67
0.67
0.596
0.542
0.478
0.453
0.0
0.409
0.453
0.0
0.463
0.581
0.438
0.483
0.64
0.571
0.517
0.591
0.0
0.586
0.0
0.0
0.591
0.601
0.552
0.626
0.0
0.601
0.463
0.611
0.576
0.665
0.586
0.685
0.0
0.606
0.557
0.0
0.522
0.571
0.586
0.0
0.0
0.483
0.502
0.369
0.0
0.0
0.458
0.384
0.0
0.0
0.0
0.325
0.458
0.3
0.478
0.399
0.0
0.429
0.305
0.0
0.537
0.433
0.0
0.527
0.35
0.291
0.557
0.409
0.0
0.463
0.438
0.0
0.296
0.379
0.419
0.0
0.389
0.0
0.453
0.453
0.0
0.276
0.374
0.365
0.355
0.345
0.31
0.389
0.271
0.394
0.394
0.429
0.0
0.345
0.458
0.527
0.443
0.0
0.448
0.192
0.197
0.453
0.522
0.36
0.473
0.36
0.379
0.488
0.419
0.429
0.0
0.0
0.232
0.399
0.409
0.414
0.35
0.384
0.113
0.286
0.414
0.31
0.419
0.36
0.305
0.0
0.374
0.276
0.433
0.291
0.443
0.33
0.734
0.635
0.626
0.507
0.537
0.596
0.616
0.36
0.31
0.552
0.66
0.443
0.498
0.35
0.32
0.507
0.468
0.591
0.483
0.429
0.488
0.325
0.315
0.399
0.3
0.448
0.813
0.734
0.764
0.399
0.586
0.0
0.631
0.764
0.64
0.281
0.695
0.714
0.793
0.0
0.281
0.325
0.67
0.759
0.68
0.803
0.65
0.655
0.65
0.768
0.635
0.591
0.759
0.744
0.606
0.685
0.764
0.537
0.562
0.655
0.591
0.837
0.635
0.714
0.744
0.724
0.734
0.754
0.768
0.798
0.695
0.67
0.754
0.719
0.66
0.507
0.463
0.567
0.675
0.719
0.601
0.734
0.567
0.64
0.714
0.626
0.601
0.601
0.739
0.562
0.631
0.724
0.0
0.7
0.734
0.842
0.596
0.483
0.606
0.724
0.675
0.621
0.567
0.616
0.576
0.65
0.586
0.394
0.65
0.532
0.67
0.542
0.537
0.655
0.522
0.557
0.601
0.764
0.606
0.473
0.567
0.0
0.744
0.483
0.458
0.734
0.621
0.616
0.631
0.7
0.64
0.453
0.621
0.596
0.601
0.586
0.552
0.576
0.443
0.502
0.227
0.635
0.517
0.596
0.0
0.591
0.685
0.64
0.399
0.626
0.463
0.532
0.788
0.749
0.788
0.67
0.631
0.606
0.685
0.739
0.586
0.744
0.704
0.522
0.783
0.547
0.547
0.665
0.749
0.611
0.463
0.517
0.621
0.695
0.645
0.66
0.754
0.744
0.813
0.709
0.749
0.729
0.862
0.66
0.759
0.606
0.734
0.759
0.744
0.739
0.714
0.695
0.621
0.704
0.675
0.586
0.64
0.567
0.813
0.714
0.655
0.69
0.655
0.626
0.764
0.66
0.744
0.557
0.69
0.621
0.616
0.783
0.635
0.7
0.714
0.645
0.719
0.596
0.724
0.724
0.847
0.695
0.532
0.7
0.601
0.611
0.69
0.719
0.581
0.66
0.709
0.576
0.852
0.773
0.813
0.7
0.704
0.823
0.655
0.768
0.808
0.798
0.724
0.808
0.552
0.724
0.719
0.685
0.754
0.759
0.655
0.788
0.739
0.759
0.798
0.655
0.695
0.67
0.68
0.734
0.68
0.724
0.7
0.798
0.759
0.675
0.685
0.685
0.665
0.719
0.719
0.685
0.842
0.7
0.69
0.759
0.734
0.601
0.857
0.759
0.759
0.778
0.68
0.616
0.68
0.645
0.842
0.567
0.581
0.7
0.773
0.719
0.749
0.803
0.768
0.591
0.685
0.493
0.7
0.729
0.631
0.512
0.709
0.68
0.7
0.823
0.749
0.842
0.768
0.803
0.734
0.764
0.7
0.729
0.66
0.729
0.719
0.729
0.67
0.714
0.621
0.803
0.773
0.734
0.828
0.798
0.813
0.828
0.709
0.0
0.808
0.606
0.655
0.675
0.704
0.744
0.813
0.764
0.754
0.0
0.616
0.616
0.808
0.704
0.803
0.685
0.847
0.616
0.665
0.823
0.739
0.749
0.739
0.847
0.729
0.645
0.64
0.527
0.842
0.724
0.813
0.645
0.749
0.729
0.813
0.704
0.621
0.68
0.611
0.655
0.685
0.793
0.704
0.7
0.7
0.695
0.7
0.621
0.808
0.783
0.739
0.655
0.685
0.606
0.759
0.754
0.581
0.729
0.685
0.704
0.675
0.685
0.808
0.67
0.734
0.695
0.803
0.616
0.749
0.68
0.635
0.729
0.764
0.773
0.808
0.857
0.714
0.645
0.714
0.606
0.621
0.596
0.606
0.616
0.724
0.67
0.655
0.734
0.596
0.66
0.744
0.665
0.803
0.768
0.793
0.803
0.828
0.685
0.759
0.69
0.714
0.754
0.586
0.759
0.635
0.783
0.695
0.68
0.67
0.921
0.665
0.631
0.611
0.527
0.537
0.759
0.768
0.754
0.611
0.66
0.798
0.714
0.591
0.798
0.759
0.764
0.739
0.739
0.808
0.754
0.788
0.626
0.729
0.754
0.764
0.739
0.798
0.739
0.719
0.768
0.596
0.606
0.724
0.621
0.778
0.635
0.601
0.67
0.68
0.778
0.67
0.744
0.803
0.857
0.778
0.655
0.749
0.709
0.665
0.788
0.798
0.685
0.847
0.714
0.808
0.695
0.635
0.724
0.138
0.739
0.611
0.631
0.67
0.685
0.517
0.828
0.64
0.793
0.64
0.635
0.635
0.601
0.631
0.67
0.655
0.65
0.714
0.616
0.739
0.616
0.695
0.665
0.808
0.66
0.69
0.0
0.833
0.709
0.744
0.729
0.665
0.606
0.729
0.419
0.66
0.754
0.734
0.64
0.798
0.468
0.424
0.872
0.586
0.576
0.69
0.532
0.532
0.483
0.823
0.429
0.379
0.714
0.847
0.35
0.749
0.532
0.552
0.369
0.478
0.517
0.478
0.562
0.424
0.384
0.532
0.512
0.527
0.433
0.517
0.517
0.409
0.527
0.379
0.36
0.581
0.532
0.315
0.512
0.606
0.517
0.591
0.542
0.567
0.537
0.596
0.488
0.429
0.379
0.453
0.34
0.586
0.517
0.562
0.527
0.655
0.345
0.567
0.626
0.532
0.498
0.483
0.64
0.665
0.512
0.616
0.616
0.365
0.527
0.384
0.601
0.542
0.645
0.498
0.635
0.744
0.69
0.64
0.665
0.631
0.67
0.64
0.739
0.749
0.606
0.655
0.704
0.818
0.591
0.512
0.695
0.749
0.567
0.729
0.66
0.808
0.576
0.739
0.7
0.719
0.64
0.734
0.611
0.591
0.64
0.739
0.798
0.749
0.778
0.754
0.66
0.66
0.616
0.759
0.635
0.749
0.724
0.601
0.586
0.517
0.744
0.709
0.685
0.586
0.778
0.69
0.35
0.537
0.69
0.704
0.601
0.729
0.823
0.704
0.502
0.266
0.458
0.552
0.739
0.818
0.709
0.704
0.749
0.665
0.409
0.463
0.655
0.67
0.65
0.685
0.542
0.783
0.808
0.66
0.665
0.759
0.897
0.749
0.709
0.813
0.778
0.754
0.847
0.67
0.764
0.68
0.655
0.783
0.749
0.768
0.685
0.665
0.729
0.69
0.665
0.635
0.793
0.576
0.266
0.823
0.852
0.704
0.867
0.631
0.729
0.724
0.768
0.576
0.675
0.714
0.685
0.685
0.788
0.596
0.709
0.818
0.695
0.813
0.709
0.734
0.719
0.532
0.709
0.601
0.64
0.448
0.591
0.596
0.719
0.67
0.754
0.833
0.724
0.724
0.7
0.68
0.69
0.768
0.749
0.749
0.704
0.66
0.759
0.586
0.798
0.734
0.7
0.813
0.69
0.695
0.749
0.443
0.611
0.616
0.611
0.542
0.852
0.734
0.665
0.724
0.744
0.65
0.7
0.665
0.67
0.616
0.734
0.828
0.581
0.768
0.744
0.754
0.754
0.764
0.764
0.675
0.749
0.685
0.778
0.714
0.724
0.729
0.847
0.645
0.764
0.616
0.709
0.734
0.823
0.764
0.645
0.734
0.69
0.714
0.783
0.768
0.7
0.744
0.783
0.67
0.867
0.754
0.759
0.675
0.635
0.837
0.695
0.695
0.655
0.527
0.709
0.552
0.389
0.773
0.833
0.798
0.458
0.557
0.586
0.714
0.65
0.675
0.764
0.749
0.842
0.749
0.695
0.69
0.719
0.783
0.744
0.655
0.778
0.685
0.759
0.67
0.685
0.754
0.778
0.65
0.833
0.69
0.803
0.635
0.808
0.611
0.773
0.754
0.709
0.768
0.576
0.571
0.473
0.714
0.798
0.744
0.635
0.778
0.66
0.69
0.788
0.635
0.754
0.754
0.66
0.596
0.547
0.798
0.65
0.695
0.724
0.833
0.714
0.404
0.67
0.724
0.69
0.759
0.768
0.557
0.384
0.739
0.64
0.286
0.606
0.67
0.714
0.345
0.601
0.586
0.552
0.68
0.798
0.3
0.69
0.749
0.335
0.261
0.768
0.665
0.764
0.798
0.68
0.734
0.655
0.749
0.537
0.522
0.567
0.567
0.68
0.537
0.463
0.522
0.626
0.596
0.823
0.665
0.591
0.443
0.744
0.601
0.527
0.645
0.842
0.453
0.739
0.675
0.581
0.626
0.803
0.729
0.542
0.759
0.581
0.635
0.463
0.542
0.759
0.749
0.0
0.537
0.458
0.67
0.773
0.64
0.739
0.709
0.759
0.611
0.635
0.601
0.596
0.709
0.626
0.67
0.596
0.744
0.532
0.67
0.552
0.212
0.65
0.764
0.852
0.616
0.557
0.778
0.305
0.685
0.463
0.611
0.729
0.695
0.562
0.798
0.626
0.7
0.571
0.567
0.7
0.714
0.576
0.611
0.655
0.66
0.468
0.571
0.384
0.419
0.581
0.645
0.847
0.473
0.517
0.483
0.813
0.547
0.576
0.69
0.803
0.645
0.719
0.719
0.675
0.621
0.724
0.857
0.675
0.631
0.7
0.773
0.631
0.695
0.571
0.852
0.744
0.798
0.768
0.374
0.788
0.266
0.724
0.803
0.852
0.552
0.759
0.764
0.69
0.601
0.419
0.675
0.695
0.729
0.709
0.724
0.759
0.655
0.803
0.813
0.803
0.744
0.808
0.685
0.719
0.768
0.773
0.803
0.655
0.631
0.828
0.355
0.714
0.783
0.764
0.808
0.059
0.833
0.645
0.66
0.729
0.749
0.645
0.768
0.645
0.567
0.852
0.749
0.685
0.67
0.719
0.744
0.616
0.655
0.675
0.478
0.463
0.557
0.502
0.532
0.764
0.69
0.621
0.773
0.764
0.429
0.527
0.596
0.744
0.798
0.507
0.498
0.409
0.867
0.266
0.335
0.842
0.586
0.813
0.227
0.724
0.67
0.729
0.365
0.665
0.695
0.7
0.325
0.33
0.783
0.729
0.69
0.808
0.773
0.68
0.729
0.798
0.808
0.665
0.044
0.768
0.709
0.0
0.719
0.768
0.798
0.739
0.714
0.463
0.685
0.66
0.778
0.695
0.64
0.0
0.719
0.828
0.744
0.764
0.695
0.744
0.739
0.764
0.798
0.714
0.631
0.744
0.626
0.69
0.783
0.665
0.778
0.66
0.754
0.768
0.778
0.463
0.823
0.69
0.581
0.675
0.719
0.695
0.739
0.823
0.714
0.823
0.754
0.571
0.842
0.611
0.695
0.808
0.773
0.571
0.837
0.68
0.557
0.68
0.67
0.586
0.7
0.724
0.818
0.734
0.857
0.611
0.695
0.635
0.778
0.645
0.719
0.68
0.611
0.69
0.542
0.744
0.749
0.645
0.739
0.719
0.0
0.685
0.764
0.655
0.709
0.788
0.744
0.803
0.7
0.626
0.7
0.665
0.68
0.621
0.862
0.626
0.749
0.768
0.532
0.685
0.645
0.635
0.783
0.783
0.69
0.783
0.773
0.739
0.68
0.788
0.709
0.704
0.571
0.719
0.759
0.764
0.65
0.739
0.645
0.655
0.749
0.714
0.695
0.857
0.739
0.768
0.734
0.601
0.813
0.601
0.768
0.778
0.65
0.719
0.631
0.616
0.739
0.665
0.645
0.768
0.675
0.571
0.778
0.719
0.803
0.665
0.704
0.759
0.759
0.764
0.749
0.64
0.532
0.0
0.734
0.833
0.744
0.67
0.778
0.788
0.749
0.803
0.601
0.665
0.685
0.675
0.64
0.764
0.714
0.773
0.631
0.69
0.798
0.621
0.66
0.616
0.724
0.606
0.714
0.601
0.734
0.818
0.714
0.665
0.759
0.818
0.665
0.749
0.645
0.729
0.744
0.729
0.626
0.65
0.7
0.754
0.744
0.764
0.734
0.695
0.808
0.813
0.773
0.759
0.645
0.788
0.719
0.68
0.749
0.749
0.823
0.66
0.69
0.808
0.68
0.788
0.557
0.892
0.704
0.768
0.626
0.488
0.724
0.64
0.744
0.724
0.695
0.833
0.783
0.818
0.581
0.709
0.759
0.709
0.828
0.522
0.818
0.616
0.739
0.527
0.675
0.724
0.724
0.266
0.734
0.571
0.635
0.69
0.739
0.709
0.635
0.675
0.67
0.69
0.611
0.601
0.709
0.808
0.803
0.754
0.778
0.626
0.66
0.862
0.764
0.665
0.734
0.704
0.729
0.631
0.823
0.66
0.65
0.739
0.719
0.645
0.695
0.591
0.695
0.857
0.562
0.67
0.739
0.764
0.833
0.744
0.754
0.631
0.665
0.478
0.537
0.798
0.64
0.66
0.788
0.498
0.739
0.626
0.69
0.714
0.65
0.635
0.842
0.704
0.818
0.714
0.783
0.749
0.719
0.709
0.586
0.704
0.724
0.813
0.828
0.7
0.739
0.68
0.714
0.65
0.64
0.734
0.67
0.783
0.67
0.739
0.67
0.606
0.665
0.567
0.626
0.68
0.616
0.837
0.749
0.759
0.695
0.675
0.764
0.818
0.67
0.67
0.813
0.695
0.473
0.719
0.655
0.749
0.744
0.635
0.695
0.709
0.547
0.493
0.665
0.675
0.616
0.724
0.764
0.709
0.655
0.813
0.759
0.621
0.867
0.709
0.69
0.783
0.665
0.655
0.64
0.665
0.724
0.606
0.67
0.616
0.616
0.512
0.798
0.621
0.527
0.576
0.749
0.759
0.773
0.798
0.833
0.793
0.759
0.759
0.778
0.675
0.714
0.665
0.67
0.635
0.764
0.793
0.66
0.793
0.685
0.739
0.744
0.675
0.788
0.655
0.729
0.507
0.729
0.837
0.0
0.744
0.704
0.734
0.773
0.813
0.808
0.773
0.714
0.754
0.704
0.847
0.808
0.714
0.665
0.581
0.631
0.837
0.596
0.626
0.69
0.675
0.655
0.591
0.778
0.739
0.66
0.808
0.601
0.665
0.709
0.719
0.616
0.768
0.793
0.773
0.655
0.675
0.719
0.773
0.739
0.877
0.64
0.739
0.739
0.709
0.567
0.818
0.591
0.847
0.695
0.557
0.616
0.695
0.645
0.793
0.739
0.68
0.621
0.69
0.64
0.68
0.68
0.69
0.542
0.68
0.764
0.616
0.69
0.734
0.749
0.808
0.729
0.768
0.719
0.66
0.69
0.744
0.66
0.586
0.793
0.749
0.724
0.803
0.69
0.788
0.813
0.734
0.557
0.66
0.729
0.759
0.793
0.64
0.808
0.665
0.695
0.635
0.675
0.783
0.591
0.68
0.714
0.719
0.675
0.512
0.783
0.773
0.729
0.596
0.719
0.744
0.69
0.788
0.69
0.734
0.778
0.724
0.695
0.616
0.842
0.645
0.793
0.596
0.768
0.793
0.778
0.567
0.739
0.675
0.68
0.542
0.749
0.744
0.764
0.611
0.655
0.744
0.596
0.818
0.7
0.847
0.665
0.685
0.675
0.768
0.754
0.581
0.631
0.7
0.68
0.714
0.655
0.739
0.823
0.808
0.739
0.557
0.759
0.764
0.67
0.734
0.719
0.606
0.616
0.739
0.847
0.778
0.803
0.734
0.793
0.808
0.665
0.724
0.64
0.729
0.764
0.764
0.645
0.764
0.709
0.714
0.621
0.65
0.591
0.714
0.7
0.67
0.764
0.69
0.527
0.502
0.818
0.675
0.68
0.749
0.67
0.734
0.704
0.768
0.69
0.773
0.502
0.714
0.709
0.498
0.611
0.768
0.68
0.626
0.719
0.557
0.768
0.778
0.616
0.581
0.798
0.778
0.67
0.764
0.729
0.591
0.571
0.586
0.7
0.67
0.783
0.685
0.581
0.581
0.759
0.768
0.798
0.64
0.507
0.67
0.532
0.695
0.675
0.778
0.773
0.773
0.759
0.823
0.483
0.68
0.32
0.754
0.739
0.64
0.7
0.764
0.69
0.645
0.69
0.729
0.665
0.69
0.714
0.635
0.773
0.768
0.675
0.271
0.778
0.685
0.631
0.69
0.655
0.621
0.729
0.596
0.685
0.759
0.754
0.714
0.759
0.68
0.887
0.685
0.66
0.754
0.64
0.798
0.685
0.897
0.749
0.754
0.596
0.611
0.65
0.645
0.749
0.32
0.655
0.655
0.724
0.67
0.68
0.606
0.744
0.759
0.616
0.591
0.754
0.65
0.719
0.665
0.7
0.596
0.68
0.532
0.567
0.631
0.867
0.695
0.601
0.527
0.709
0.493
0.631
0.714
0.685
0.695
0.7
0.64
0.542
0.704
0.67
0.65
0.69
0.847
0.719
0.729
0.616
0.744
0.778
0.601
0.724
0.778
0.719
0.754
0.65
0.64
0.635
0.714
0.788
0.704
0.783
0.631
0.764
0.704
0.842
0.631
0.675
0.773
0.783
0.734
0.833
0.768
0.714
0.768
0.695
0.7
0.695
0.783
0.847
0.64
0.764
0.522
0.655
0.65
0.714
0.335
0.768
0.365
0.808
0.749
0.778
0.695
0.818
0.655
0.65
0.783
0.778
0.754
0.808
0.892
0.788
0.759
0.734
0.788
0.655
0.793
0.631
0.626
0.67
0.0
0.709
0.616
0.7
0.581
0.813
0.719
0.823
0.7
0.724
0.837
0.773
0.754
0.729
0.714
0.808
0.631
0.581
0.803
0.685
0.704
0.734
0.66
0.704
0.788
0.621
0.532
0.66
0.665
0.296
0.823
0.68
0.631
0.734
0.557
0.69
0.704
0.635
0.724
0.803
0.325
0.68
0.537
0.768
0.833
0.754
0.783
0.704
0.778
0.714
0.704
0.739
0.709
0.808
0.818
0.655
0.744
0.759
0.808
0.517
0.522
0.601
0.847
0.783
0.783
0.616
0.808
0.719
0.7
0.655
0.719
0.734
0.557
0.847
0.69
0.719
0.759
0.65
0.719
0.793
0.754
0.749
0.793
0.675
0.739
0.764
0.631
0.719
0.655
0.64
0.783
0.793
0.833
0.675
0.837
0.675
0.512
0.783
0.768
0.685
0.724
0.704
0.793
0.616
0.69
0.744
0.862
0.793
0.729
0.719
0.64
0.7
0.542
0.562
0.793
0.808
0.512
0.635
0.739
0.542
0.749
0.764
0.847
0.626
0.576
0.655
0.7
0.562
0.611
0.724
0.68
0.655
0.453
0.778
0.626
0.512
0.709
0.601
0.729
0.655
0.68
0.739
0.749
0.69
0.813
0.69
0.778
0.783
0.655
0.754
0.744
0.596
0.695
0.675
0.823
0.734
0.719
0.768
0.542
0.754
0.714
0.749
0.695
0.783
0.734
0.828
0.754
0.764
0.483
0.512
0.754
0.788
0.685
0.635
0.586
0.724
0.734
0.709
0.714
0.739
0.778
0.7
0.837
0.66
0.813
0.7
0.773
0.778
0.695
0.685
0.67
0.64
0.537
0.611
0.69
0.764
0.69
0.724
0.749
0.704
0.522
0.65
0.744
0.512
0.749
0.808
0.842
0.768
0.67
0.68
0.833
0.64
0.631
0.778
0.606
0.744
0.768
0.562
0.783
0.631
0.764
0.744
0.596
0.744
0.818
0.675
0.67
0.764
0.719
0.828
0.66
0.803
0.704
0.818
0.768
0.601
0.64
0.675
0.833
0.833
0.655
0.621
0.635
0.833
0.734
0.837
0.768
0.783
0.695
0.695
0.571
0.635
0.611
0.754
0.709
0.685
0.616
0.773
0.675
0.709
0.675
0.793
0.532
0.798
0.675
0.867
0.744
0.695
0.709
0.675
0.606
0.606
0.66
0.567
0.7
0.606
0.744
0.616
0.7
0.754
0.695
0.616
0.498
0.714
0.68
0.66
0.631
0.754
0.739
0.616
0.576
0.759
0.778
0.562
0.601
0.739
0.773
0.714
0.685
0.67
0.739
0.749
0.808
0.655
0.744
0.645
0.759
0.69
0.626
0.69
0.571
0.749
0.557
0.68
0.576
0.463
0.704
0.665
0.778
0.749
0.695
0.724
0.655
0.709
0.709
0.7
0.537
0.749
0.69
0.685
0.655
0.783
0.576
0.616
0.704
0.65
0.759
0.709
0.714
0.744
0.616
0.685
0.714
0.621
0.64
0.488
0.576
0.709
0.621
0.744
0.724
0.833
0.803
0.754
0.675
0.798
0.685
0.271
0.695
0.744
0.635
0.635
0.847
0.813
0.69
0.847
0.744
0.759
0.788
0.892
0.571
0.744
0.719
0.788
0.433
0.709
0.65
0.576
0.749
0.749
0.764
0.66
0.64
0.65
0.719
0.665
0.798
0.764
0.773
0.764
0.68
0.724
0.773
0.749
0.734
0.645
0.768
0.793
0.798
0.773
0.635
0.645
0.616
0.695
0.837
0.749
0.768
0.734
0.606
0.591
0.601
0.754
0.729
0.719
0.507
0.749
0.645
0.631
0.749
0.734
0.764
0.655
0.621
0.704
0.709
0.788
0.724
0.729
0.631
0.626
0.567
0.823
0.635
0.675
0.675
0.842
0.734
0.823
0.778
0.744
0.872
0.66
0.576
0.631
0.764
0.739
0.793
0.739
0.635
0.719
0.64
0.67
0.739
0.764
0.65
0.823
0.744
0.645
0.734
0.778
0.709
0.704
0.704
0.675
0.601
0.793
0.655
0.695
0.576
0.685
0.675
0.621
0.764
0.675
0.734
0.719
0.734
0.67
0.759
0.764
0.768
0.764
0.773
0.453
0.498
0.783
0.596
0.631
0.562
0.788
0.532
0.606
0.798
0.803
0.768
0.65
0.798
0.739
0.473
0.675
0.714
0.739
0.68
0.749
0.685
0.695
0.744
0.7
0.892
0.818
0.719
0.729
0.734
0.788
0.68
0.744
0.749
0.739
0.798
0.64
0.601
0.744
0.65
0.808
0.596
0.635
0.823
0.704
0.567
0.645
0.798
0.798
0.709
0.793
0.704
0.695
0.773
0.847
0.798
0.749
0.601
0.768
0.631
0.744
0.695
0.749
0.739
0.68
0.675
0.635
0.783
0.724
0.803
0.635
0.842
0.709
0.562
0.724
0.64
0.828
0.576
0.768
0.729
0.778
0.783
0.675
0.714
0.645
0.788
0.764
0.685
0.517
0.631
0.547
0.626
0.69
0.764
0.734
0.66
0.695
0.803
0.65
0.793
0.65
0.562
0.744
0.0
0.773
0.813
0.759
0.7
0.695
0.837
0.754
0.744
0.754
0.788
0.64
0.7
0.68
0.719
0.675
0.675
0.783
0.66
0.778
0.773
0.719
0.744
0.768
0.695
0.788
0.709
0.0
0.773
0.734
0.803
0.7
0.729
0.251
0.591
0.655
0.527
0.68
0.862
0.7
0.773
0.729
0.837
0.448
0.704
0.522
0.69
0.685
0.704
0.759
0.631
0.645
0.719
0.685
0.7
0.773
0.764
0.734
0.798
0.778
0.591
0.729
0.768
0.576
0.729
0.695
0.734
0.66
0.739
0.0
0.685
0.847
0.695
0.719
0.724
0.655
0.596
0.517
0.621
0.704
0.749
0.665
0.67
0.601
0.685
0.749
0.591
0.709
0.66
0.7
0.7
0.759
0.7
0.0
0.64
0.744
0.744
0.616
0.586
0.7
0.719
0.729
0.759
0.749
0.867
0.783
0.665
0.729
0.793
0.631
0.842
0.808
0.837
0.69
0.773
0.709
0.773
0.729
0.709
0.724
0.714
0.719
0.714
0.724
0.724
0.581
0.739
0.709
0.764
0.813
0.773
0.65
0.655
0.626
0.562
0.739
0.724
0.744
0.813
0.739
0.69
0.744
0.616
0.724
0.601
0.581
0.68
0.665
0.788
0.833
0.557
0.645
0.749
0.631
0.562
0.685
0.764
0.872
0.635
0.0
0.596
0.842
0.739
0.764
0.739
0.734
0.685
0.606
0.773
0.818
0.754
0.675
0.734
0.872
0.813
0.68
0.739
0.833
0.793
0.67
0.704
0.596
0.734
0.685
0.704
0.744
0.734
0.65
0.631
0.66
0.601
0.764
0.729
0.714
0.626
0.567
0.729
0.64
0.7
0.739
0.719
0.7
0.537
0.685
0.571
0.66
0.734
0.557
0.621
0.522
0.724
0.635
0.778
0.66
0.69
0.793
0.773
0.69
0.606
0.759
0.596
0.527
0.764
0.793
0.0
0.68
0.69
0.655
0.562
0.635
0.153
0.212
0.665
0.788
0.212
0.709
0.177
0.719
0.714
0.714
0.158
0.749
0.833
0.69
0.719
0.645
0.754
0.754
0.67
0.0
0.778
0.739
0.621
0.7
0.729
0.764
0.478
0.547
0.749
0.552
0.286
0.64
0.66
0.695
0.773
0.862
0.793
0.429
0.537
0.542
0.557
0.601
0.65
0.601
0.606
0.557
0.438
0.567
0.581
0.616
0.635
0.65
0.522
0.522
0.542
0.532
0.537
0.601
0.7
0.67
0.729
0.537
0.522
0.65
0.764
0.626
0.709
0.823
0.586
0.714
0.754
0.635
0.69
0.68
0.842
0.493
0.783
0.759
0.759
0.655
0.823
0.635
0.685
0.69
0.66
0.744
0.675
0.567
0.581
0.626
0.621
0.473
0.488
0.512
0.581
0.517
0.635
0.675
0.704
0.675
0.773
0.532
0.65
0.783
0.67
0.685
0.704
0.675
0.714
0.833
0.739
0.67
0.778
0.596
0.729
0.596
0.857
0.719
0.734
0.606
0.581
0.606
0.576
0.591
0.803
0.66
0.493
0.788
0.714
0.69
0.833
0.67
0.7
0.547
0.813
0.591
0.754
0.783
0.754
0.749
0.768
0.601
0.665
0.783
0.626
0.754
0.764
0.709
0.739
0.665
0.764
0.709
0.808
0.754
0.635
0.714
0.69
0.635
0.739
0.69
0.704
0.773
0.823
0.768
0.768
0.734
0.734
0.695
0.675
0.65
0.685
0.759
0.764
0.714
0.665
0.685
0.621
0.67
0.768
0.567
0.719
0.704
0.847
0.739
0.754
0.685
0.764
0.665
0.709
0.621
0.7
0.793
0.749
0.606
0.778
0.675
0.665
0.778
0.616
0.7
0.616
0.842
0.773
0.66
0.655
0.744
0.611
0.764
0.759
0.709
0.783
0.788
0.759
0.803
0.695
0.7
0.7
0.788
0.793
0.7
0.842
0.709
0.729
0.133
0.67
0.675
0.734
0.645
0.778
0.709
0.773
0.768
0.744
0.719
0.773
0.759
0.64
0.704
0.793
0.739
0.793
0.675
0.704
0.739
0.571
0.64
0.729
0.729
0.744
0.759
0.739
0.645
0.571
0.778
0.69
0.803
0.7
0.621
0.783
0.744
0.798
0.764
0.818
0.69
0.571
0.645
0.793
0.754
0.709
0.754
0.67
0.685
0.764
0.788
0.724
0.7
0.734
0.744
0.665
0.734
0.714
0.502
0.704
0.616
0.576
0.828
0.635
0.64
0.621
0.631
0.645
0.67
0.744
0.601
0.66
0.719
0.773
0.823
0.704
0.567
0.695
0.507
0.714
0.69
0.596
0.631
0.768
0.709
0.68
0.675
0.754
0.754
0.773
0.759
0.67
0.744
0.768
0.793
0.793
0.759
0.764
0.749
0.808
0.7
0.793
0.709
0.833
0.739
0.621
0.512
0.823
0.764
0.606
0.803
0.606
0.69
0.7
0.67
0.616
0.813
0.714
0.68
0.7
0.788
0.719
0.887
0.631
0.685
0.798
0.695
0.69
0.808
0.675
0.68
0.685
0.69
0.818
0.803
0.7
0.729
0.734
0.714
0.837
0.773
0.67
0.704
0.773
0.709
0.754
0.729
0.719
0.65
0.685
0.655
0.729
0.813
0.704
0.601
0.606
0.645
0.606
0.714
0.808
0.764
0.749
0.759
0.778
0.768
0.65
0.596
0.675
0.734
0.68
0.596
0.601
0.67
0.754
0.581
0.645
0.734
0.768
0.665
0.635
0.719
0.709
0.754
0.67
0.714
0.66
0.685
0.69
0.749
0.739
0.576
0.714
0.759
0.7
0.626
0.635
0.66
0.744
0.872
0.724
0.724
0.729
0.818
0.537
0.798
0.542
0.719
0.704
0.616
0.0
0.635
0.734
0.739
0.823
0.739
0.655
0.64
0.655
0.67
0.773
0.798
0.798
0.655
0.695
0.606
0.759
0.759
0.704
0.788
0.788
0.773
0.759
0.468
0.685
0.768
0.734
0.66
0.734
0.453
0.818
0.749
0.754
0.704
0.813
0.596
0.645
0.744
0.704
0.695
0.0
0.783
0.665
0.729
0.626
0.631
0.69
0.734
0.788
0.803
0.788
0.601
0.675
0.626
0.69
0.704
0.606
0.596
0.596
0.522
0.734
0.552
0.552
0.655
0.571
0.601
0.0
0.788
0.818
0.571
0.67
0.69
0.759
0.778
0.635
0.734
0.749
0.635
0.773
0.7
0.739
0.768
0.872
0.744
0.695
0.66
0.655
0.67
0.754
0.739
0.695
0.64
0.714
0.704
0.808
0.66
0.635
0.66
0.714
0.67
0.685
0.793
0.818
0.729
0.631
0.685
0.729
0.749
0.635
0.754
0.67
0.734
0.813
0.744
0.768
0.739
0.7
0.635
0.704
0.64
0.542
0.729
0.808
0.773
0.813
0.803
0.616
0.793
0.621
0.665
0.778
0.631
0.798
0.69
0.734
0.709
0.0
0.709
0.714
0.621
0.739
0.709
0.709
0.759
0.69
0.488
0.744
0.862
0.788
0.547
0.793
0.635
0.833
0.236
0.719
0.695
0.64
0.645
0.695
0.744
0.729
0.69
0.695
0.69
0.695
0.808
0.768
0.66
0.665
0.833
0.621
0.655
0.512
0.764
0.754
0.768
0.68
0.522
0.754
0.67
0.675
0.709
0.695
0.601
0.68
0.695
0.704
0.576
0.828
0.68
0.305
0.788
0.537
0.749
0.734
0.739
0.207
0.586
0.621
0.67
0.611
0.557
0.616
0.631
0.704
0.345
0.68
0.739
0.66
0.818
0.813
0.773
0.773
0.704
0.631
0.665
0.675
0.764
0.645
0.611
0.709
0.783
0.813
0.69
0.729
0.754
0.793
0.69
0.759
0.665
0.739
0.744
0.714
0.596
0.744
0.798
0.808
0.675
0.739
0.65
0.675
0.67
0.783
0.68
0.749
0.522
0.749
0.621
0.813
0.724
0.69
0.68
0.798
0.764
0.635
0.734
0.67
0.611
0.803
0.7
0.793
0.621
0.754
0.759
0.759
0.512
0.759
0.665
0.724
0.783
0.783
0.67
0.675
0.709
0.685
0.744
0.69
0.522
0.818
0.704
0.764
0.798
0.734
0.719
0.719
0.734
0.754
0.616
0.704
0.695
0.783
0.596
0.685
0.778
0.675
0.69
0.68
0.734
0.749
0.739
0.606
0.66
0.704
0.685
0.695
0.852
0.719
0.704
0.596
0.64
0.532
0.704
0.768
0.872
0.744
0.759
0.685
0.759
0.645
0.724
0.749
0.837
0.808
0.813
0.749
0.759
0.823
0.714
0.759
0.655
0.729
0.729
0.749
0.547
0.724
0.759
0.68
0.788
0.754
0.754
0.611
0.719
0.635
0.734
0.709
0.833
0.833
0.729
0.552
0.65
0.207
0.823
0.744
0.675
0.714
0.65
0.764
0.66
0.803
0.67
0.808
0.66
0.729
0.709
0.754
0.764
0.783
0.773
0.842
0.591
0.764
0.833
0.798
0.744
0.818
0.833
0.704
0.798
0.734
0.709
0.645
0.764
0.704
0.744
0.739
0.704
0.685
0.749
0.833
0.355
0.842
0.813
0.581
0.631
0.808
0.576
0.67
0.759
0.749
0.744
0.709
0.66
0.626
0.601
0.66
0.626
0.744
0.527
0.852
0.68
0.675
0.685
0.768
0.586
0.65
0.808
0.66
0.813
0.695
0.601
0.734
0.685
0.586
0.828
0.552
0.773
0.685
0.813
0.532
0.685
0.813
0.734
0.764
0.798
0.483
0.714
0.66
0.66
0.729
0.645
0.709
0.709
0.685
0.631
0.734
0.621
0.734
0.626
0.704
0.739
0.709
0.759
0.537
0.749
0.798
0.704
0.64
0.685
0.685
0.754
0.882
0.734
0.675
0.631
0.685
0.828
0.754
0.695
0.773
0.64
0.833
0.631
0.719
0.562
0.66
0.778
0.458
0.32
0.739
0.675
0.813
0.783
0.813
0.808
0.704
0.788
0.719
0.709
0.768
0.744
0.724
0.695
0.754
0.635
0.833
0.808
0.704
0.631
0.739
0.719
0.68
0.562
0.665
0.665
0.714
0.788
0.67
0.749
0.64
0.7
0.7
0.438
0.571
0.665
0.768
0.675
0.778
0.798
0.591
0.675
0.68
0.778
0.591
0.778
0.655
0.64
0.842
0.739
0.714
0.754
0.798
0.69
0.66
0.281
0.754
0.36
0.704
0.808
0.759
0.778
0.7
0.828
0.754
0.69
0.655
0.724
0.739
0.675
0.631
0.734
0.542
0.621
0.754
0.601
0.739
0.734
0.665
0.719
0.67
0.631
0.606
0.655
0.571
0.734
0.833
0.729
0.567
0.793
0.744
0.823
0.759
0.808
0.626
0.68
0.537
0.704
0.798
0.65
0.626
0.768
0.714
0.724
0.64
0.685
0.744
0.734
0.695
0.813
0.709
0.621
0.788
0.719
0.655
0.675
0.793
0.507
0.783
0.719
0.631
0.768
0.808
0.744
0.709
0.64
0.739
0.611
0.833
0.704
0.724
0.759
0.621
0.749
0.65
0.635
0.754
0.739
0.537
0.621
0.665
0.69
0.734
0.68
0.842
0.64
0.626
0.788
0.754
0.764
0.626
0.542
0.764
0.764
0.695
0.719
0.714
0.852
0.764
0.778
0.754
0.695
0.803
0.7
0.65
0.665
0.581
0.729
0.695
0.793
0.527
0.724
0.493
0.828
0.823
0.739
0.749
0.749
0.724
0.788
0.719
0.645
0.7
0.823
0.69
0.685
0.68
0.798
0.803
0.744
0.749
0.626
0.828
0.759
0.665
0.793
0.68
0.665
0.749
0.734
0.783
0.744
0.729
0.759
0.759
0.695
0.665
0.744
0.655
0.665
0.68
0.749
0.724
0.626
0.695
0.764
0.739
0.798
0.783
0.724
0.567
0.606
0.714
0.596
0.576
0.581
0.596
0.754
0.739
0.695
0.759
0.606
0.601
0.586
0.734
0.739
0.64
0.793
0.778
0.719
0.65
0.65
0.695
0.69
0.719
0.837
0.749
0.547
0.685
0.768
0.66
0.631
0.754
0.704
0.714
0.714
0.744
0.631
0.576
0.768
0.759
0.773
0.759
0.586
0.808
0.685
0.621
0.759
0.626
0.783
0.581
0.542
0.458
0.823
0.69
0.793
0.744
0.704
0.557
0.631
0.522
0.606
0.695
0.7
0.67
0.768
0.665
0.734
0.586
0.468
0.65
0.68
0.586
0.852
0.714
0.793
0.571
0.527
0.64
0.744
0.798
0.635
0.773
0.562
0.704
0.695
0.567
0.719
0.596
0.729
0.768
0.65
0.734
0.576
0.498
0.586
0.433
0.325
0.778
0.69
0.586
0.768
0.606
0.764
0.498
0.754
0.581
0.655
0.675
0.7
0.685
0.739
0.626
0.655
0.68
0.557
0.626
0.69
0.591
0.739
0.739
0.754
0.66
0.64
0.783
0.823
0.764
0.586
0.562
0.793
0.478
0.621
0.611
0.714
0.66
0.537
0.818
0.823
0.64
0.783
0.808
0.759
0.493
0.547
0.483
0.502
0.739
0.502
0.557
0.596
0.803
0.842
0.498
0.606
0.645
0.778
0.571
0.665
0.759
0.675
0.655
0.655
0.783
0.788
0.468
0.596
0.749
0.729
0.567
0.704
0.759
0.719
0.719
0.793
0.621
0.764
0.695
0.616
0.66
0.665
0.719
0.675
0.611
0.64
0.685
0.828
0.852
0.675
0.69
0.7
0.635
0.783
0.768
0.754
0.675
0.803
0.749
0.749
0.724
0.714
0.616
0.675
0.498
0.586
0.67
0.719
0.665
0.517
0.512
0.645
0.665
0.591
0.734
0.596
0.739
0.724
0.773
0.7
0.788
0.729
0.64
0.621
0.759
0.719
0.695
0.749
0.808
0.808
0.621
0.719
0.64
0.562
0.724
0.852
0.764
0.793
0.813
0.778
0.798
0.734
0.768
0.719
0.665
0.818
0.635
0.764
0.823
0.764
0.764
0.576
0.798
0.724
0.704
0.823
0.749
0.719
0.714
0.778
0.596
0.68
0.719
0.69
0.695
0.729
0.847
0.68
0.778
0.729
0.704
0.66
0.7
0.734
0.724
0.764
0.739
0.749
0.739
0.665
0.532
0.754
0.7
0.724
0.729
0.69
0.773
0.778
0.734
0.749
0.759
0.778
0.862
0.601
0.611
0.778
0.744
0.828
0.709
0.675
0.65
0.69
0.7
0.744
0.744
0.635
0.695
0.823
0.606
0.69
0.714
0.626
0.685
0.724
0.68
0.709
0.675
0.778
0.803
0.704
0.764
0.734
0.65
0.704
0.754
0.65
0.778
0.67
0.803
0.724
0.704
0.498
0.778
0.813
0.64
0.66
0.803
0.739
0.695
0.724
0.626
0.7
0.744
0.7
0.704
0.729
0.616
0.704
0.7
0.645
0.798
0.788
0.749
0.606
0.69
0.714
0.695
0.783
0.562
0.596
0.768
0.69
0.675
0.833
0.744
0.714
0.7
0.719
0.675
0.759
0.68
0.773
0.65
0.764
0.847
0.665
0.798
0.778
0.473
0.665
0.754
0.571
0.7
0.547
0.724
0.704
0.695
0.7
0.852
0.749
0.773
0.798
0.783
0.808
0.645
0.586
0.773
0.783
0.739
0.271
0.803
0.759
0.631
0.7
0.7
0.601
0.739
0.788
0.837
0.685
0.685
0.759
0.798
0.783
0.69
0.665
0.685
0.616
0.768
0.803
0.65
0.823
0.764
0.64
0.823
0.754
0.724
0.69
0.645
0.665
0.685
0.468
0.833
0.793
0.571
0.532
0.739
0.704
0.655
0.729
0.606
0.591
0.788
0.744
0.764
0.793
0.655
0.685
0.709
0.522
0.813
0.611
0.685
0.552
0.768
0.621
0.768
0.768
0.818
0.828
0.626
0.7
0.783
0.783
0.626
0.685
0.862
0.675
0.778
0.714
0.714
0.749
0.818
0.695
0.69
0.759
0.685
0.606
0.66
0.67
0.7
0.749
0.788
0.719
0.783
0.478
0.695
0.778
0.734
0.749
0.695
0.557
0.724
0.837
0.729
0.64
0.773
0.729
0.635
0.695
0.69
0.704
0.714
0.852
0.709
0.65
0.596
0.768
0.749
0.626
0.749
0.773
0.675
0.468
0.65
0.857
0.68
0.724
0.68
0.778
0.65
0.66
0.847
0.818
0.724
0.823
0.709
0.704
0.695
0.768
0.714
0.724
0.557
0.724
0.606
0.768
0.64
0.729
0.611
0.719
0.818
0.685
0.754
0.877
0.754
0.833
0.828
0.768
0.65
0.581
0.734
0.759
0.695
0.813
0.897
0.818
0.709
0.709
0.631
0.783
0.759
0.793
0.749
0.69
0.759
0.823
0.773
0.719
0.586
0.67
0.552
0.734
0.714
0.739
0.734
0.621
0.719
0.754
0.749
0.65
0.793
0.803
0.532
0.714
0.734
0.729
0.7
0.586
0.778
0.729
0.65
0.586
0.601
0.69
0.616
0.739
0.714
0.645
0.749
0.793
0.759
0.764
0.65
0.675
0.67
0.576
0.719
0.764
0.517
0.567
0.586
0.631
0.783
0.719
0.764
0.798
0.739
0.754
0.675
0.764
0.759
0.66
0.798
0.67
0.744
0.601
0.611
0.783
0.621
0.749
0.581
0.719
0.631
0.483
0.704
0.729
0.744
0.635
0.808
0.655
0.665
0.837
0.655
0.68
0.709
0.823
0.798
0.616
0.567
0.478
0.473
0.606
0.606
0.586
0.586
0.502
0.7
0.759
0.591
0.537
0.645
0.64
0.527
0.7
0.714
0.719
0.453
0.655
0.69
0.798
0.773
0.729
0.537
0.635
0.645
0.552
0.862
0.424
0.493
0.69
0.852
0.759
0.502
0.631
0.7
0.714
0.581
0.695
0.35
0.719
0.818
0.645
0.803
0.586
0.754
0.768
0.675
0.813
0.7
0.798
0.66
0.695
0.788
0.734
0.69
0.69
0.7
0.586
0.783
0.695
0.724
0.567
0.813
0.768
0.7
0.729
0.68
0.695
0.631
0.67
0.818
0.695
0.813
0.724
0.704
0.571
0.655
0.655
0.685
0.754
0.724
0.709
0.64
0.759
0.862
0.714
0.808
0.709
0.67
0.764
0.862
0.813
0.64
0.635
0.65
0.635
0.719
0.833
0.744
0.562
0.67
0.709
0.759
0.714
0.488
0.65
0.719
0.862
0.739
0.581
0.631
0.606
0.788
0.734
0.788
0.759
0.719
0.808
0.704
0.562
0.645
0.675
0.818
0.764
0.7
0.586
0.626
0.808
0.724
0.665
0.69
0.616
0.626
0.842
0.695
0.788
0.611
0.704
0.768
0.655
0.591
0.562
0.67
0.749
0.65
0.488
0.685
0.7
0.719
0.852
0.616
0.365
0.571
0.64
0.69
0.665
0.739
0.798
0.759
0.621
0.749
0.744
0.562
0.788
0.744
0.729
0.754
0.675
0.828
0.719
0.591
0.65
0.719
0.734
0.65
0.768
0.606
0.399
0.7
0.739
0.823
0.655
0.764
0.749
0.645
0.719
0.778
0.675
0.606
0.68
0.67
0.626
0.734
0.581
0.685
0.537
0.557
0.606
0.798
0.749
0.724
0.709
0.611
0.675
0.709
0.626
0.552
0.601
0.631
0.818
0.857
0.729
0.675
0.714
0.65
0.749
0.65
0.813
0.754
0.764
0.7
0.665
0.818
0.749
0.808
0.729
0.709
0.773
0.734
0.557
0.527
0.709
0.626
0.675
0.69
0.7
0.68
0.502
0.754
0.788
0.798
0.517
0.803
0.655
0.749
0.828
0.498
0.709
0.749
0.823
0.606
0.64
0.567
0.729
0.749
0.749
0.798
0.675
0.773
0.685
0.601
0.709
0.744
0.833
0.7
0.64
0.502
0.773
0.734
0.788
0.768
0.621
0.773
0.798
0.833
0.67
0.828
0.808
0.527
0.552
0.764
0.739
0.68
0.621
0.754
0.754
0.823
0.744
0.616
0.833
0.66
0.709
0.808
0.695
0.719
0.7
0.606
0.67
0.788
0.813
0.68
0.665
0.749
0.744
0.69
0.67
0.65
0.709
0.837
0.631
0.532
0.626
0.478
0.64
0.749
0.65
0.675
0.571
0.729
0.724
0.611
0.798
0.803
0.488
0.734
0.517
0.576
0.507
0.611
0.768
0.783
0.665
0.453
0.7
0.729
0.68
0.276
0.7
0.739
0.606
0.552
0.749
0.611
0.635
0.734
0.754
0.783
0.734
0.803
0.754
0.768
0.631
0.704
0.803
0.232
0.64
0.808
0.675
0.695
0.734
0.69
0.754
0.596
0.665
0.764
0.719
0.621
0.798
0.631
0.502
0.576
0.828
0.665
0.773
0.847
0.764
0.704
0.828
0.616
0.788
0.665
0.64
0.621
0.803
0.675
0.586
0.724
0.66
0.773
0.621
0.744
0.778
0.754
0.798
0.759
0.724
0.759
0.704
0.734
0.68
0.744
0.685
0.768
0.685
0.754
0.611
0.759
0.724
0.823
0.724
0.685
0.685
0.729
0.783
0.695
0.66
0.754
0.759
0.704
0.626
0.685
0.778
0.803
0.65
0.635
0.616
0.714
0.764
0.847
0.67
0.749
0.596
0.621
0.773
0.655
0.507
0.818
0.695
0.576
0.714
0.631
0.562
0.808
0.675
0.764
0.704
0.719
0.591
0.759
0.778
0.719
0.773
0.709
0.788
0.581
0.773
0.695
0.65
0.498
0.847
0.68
0.69
0.576
0.645
0.601
0.281
0.729
0.635
0.852
0.69
0.759
0.222
0.7
0.764
0.783
0.773
0.631
0.611
0.847
0.596
0.704
0.64
0.724
0.7
0.709
0.744
0.66
0.749
0.576
0.808
0.729
0.818
0.734
0.729
0.7
0.744
0.773
0.759
0.68
0.704
0.744
0.404
0.655
0.916
0.64
0.606
0.626
0.744
0.443
0.759
0.65
0.626
0.877
0.719
0.64
0.754
0.69
0.818
0.7
0.724
0.739
0.7
0.581
0.773
0.64
0.601
0.744
0.744
0.818
0.768
0.498
0.744
0.611
0.685
0.759
0.66
0.695
0.552
0.581
0.611
0.847
0.665
0.754
0.635
0.768
0.596
0.704
0.901
0.724
0.68
0.626
0.69
0.808
0.695
0.626
0.69
0.729
0.65
0.68
0.739
0.635
0.626
0.823
0.739
0.621
0.759
0.67
0.665
0.823
0.69
0.695
0.65
0.739
0.695
0.724
0.562
0.724
0.798
0.754
0.68
0.665
0.7
0.709
0.675
0.773
0.808
0.734
0.768
0.778
0.724
0.734
0.67
0.734
0.714
0.606
0.655
0.635
0.655
0.714
0.808
0.813
0.685
0.626
0.837
0.695
0.7
0.621
0.69
0.66
0.778
0.66
0.675
0.724
0.729
0.635
0.788
0.695
0.635
0.714
0.837
0.67
0.828
0.823
0.68
0.773
0.729
0.596
0.739
0.645
0.724
0.714
0.714
0.596
0.739
0.606
0.744
0.591
0.626
0.798
0.778
0.685
0.493
0.542
0.685
0.552
0.453
0.793
0.828
0.744
0.665
0.562
0.65
0.547
0.724
0.768
0.803
0.64
0.793
0.768
0.719
0.798
0.764
0.724
0.788
0.576
0.709
0.739
0.64
0.744
0.502
0.616
0.66
0.631
0.68
0.803
0.621
0.803
0.754
0.818
0.837
0.635
0.7
0.695
0.739
0.744
0.704
0.768
0.69
0.704
0.768
0.739
0.759
0.601
0.793
0.675
0.576
0.724
0.714
0.793
0.734
0.655
0.695
0.911
0.685
0.719
0.719
0.714
0.655
0.685
0.65
0.709
0.591
0.828
0.734
0.813
0.739
0.744
0.675
0.675
0.739
0.611
0.67
0.783
0.759
0.655
0.557
0.527
0.596
0.724
0.581
0.793
0.675
0.744
0.704
0.66
0.837
0.749
0.754
0.837
0.695
0.793
0.754
0.749
0.719
0.67
0.704
0.768
0.537
0.783
0.764
0.571
0.773
0.783
0.803
0.65
0.552
0.685
0.606
0.788
0.847
0.67
0.778
0.724
0.7
0.567
0.601
0.66
0.744
0.788
0.665
0.749
0.734
0.783
0.601
0.724
0.764
0.764
0.788
0.709
0.739
0.709
0.586
0.709
0.611
0.69
0.66
0.744
0.754
0.739
0.631
0.803
0.749
0.704
0.754
0.788
0.621
0.64
0.68
0.586
0.759
0.724
0.828
0.724
0.754
0.527
0.739
0.0
0.744
0.65
0.818
0.68
0.768
0.818
0.754
0.586
0.665
0.463
0.66
0.562
0.729
0.695
0.788
0.64
0.754
0.65
0.783
0.67
0.675
0.768
0.591
0.655
0.65
0.631
0.744
0.754
0.69
0.7
0.739
0.611
0.596
0.67
0.631
0.768
0.818
0.768
0.842
0.788
0.729
0.68
0.754
0.734
0.719
0.709
0.66
0.754
0.734
0.655
0.611
0.557
0.734
0.596
0.768
0.828
0.734
0.616
0.631
0.803
0.803
0.759
0.744
0.709
0.808
0.562
0.729
0.798
0.788
0.616
0.709
0.695
0.813
0.714
0.764
0.685
0.783
0.724
0.69
0.631
0.823
0.773
0.808
0.798
0.773
0.512
0.734
0.734
0.675
0.754
0.621
0.778
0.655
0.744
0.734
0.67
0.635
0.773
0.571
0.837
0.724
0.808
0.734
0.734
0.66
0.778
0.66
0.7
0.734
0.837
0.67
0.729
0.645
0.872
0.749
0.724
0.675
0.68
0.768
0.734
0.7
0.823
0.611
0.384
0.433
0.537
0.818
0.704
0.788
0.798
0.813
0.645
0.709
0.734
0.714
0.823
0.773
0.601
0.768
0.808
0.768
0.685
0.768
0.783
0.621
0.512
0.783
0.842
0.665
0.778
0.788
0.665
0.394
0.739
0.0
0.719
0.64
0.695
0.847
0.64
0.788
0.635
0.749
0.724
0.808
0.7
0.783
0.685
0.709
0.764
0.734
0.768
0.709
0.522
0.7
0.759
0.754
0.635
0.0
0.675
0.749
0.724
0.631
0.7
0.823
0.65
0.68
0.724
0.645
0.655
0.754
0.714
0.759
0.754
0.478
0.734
0.68
0.739
0.719
0.788
0.808
0.65
0.67
0.803
0.709
0.631
0.251
0.695
0.768
0.768
0.744
0.621
0.793
0.665
0.419
0.635
0.33
0.695
0.591
0.601
0.695
0.793
0.695
0.67
0.68
0.798
0.803
0.739
0.424
0.759
0.754
0.325
0.798
0.325
0.315
0.64
0.764
0.724
0.734
0.606
0.369
0.704
0.448
0.754
0.734
0.281
0.695
0.369
0.522
0.621
0.778
0.7
0.68
0.739
0.281
0.685
0.837
0.788
0.719
0.433
0.478
0.803
0.714
0.448
0.665
0.512
0.542
0.631
0.611
0.483
0.69
0.788
0.695
0.66
0.626
0.744
0.768
0.719
0.803
0.645
0.749
0.571
0.813
0.576
0.517
0.64
0.714
0.754
0.729
0.695
0.773
0.616
0.695
0.68
0.813
0.842
0.739
0.764
0.631
0.788
0.798
0.734
0.768
0.65
0.744
0.645
0.704
0.754
0.675
0.704
0.7
0.66
0.768
0.744
0.749
0.7
0.596
0.773
0.571
0.665
0.709
0.744
0.65
0.537
0.562
0.709
0.778
0.724
0.783
0.66
0.695
0.783
0.764
0.749
0.68
0.611
0.749
0.778
0.729
0.783
0.488
0.665
0.734
0.739
0.823
0.67
0.68
0.704
0.66
0.744
0.626
0.581
0.581
0.724
0.739
0.581
0.773
0.709
0.704
0.828
0.724
0.788
0.64
0.675
0.818
0.665
0.719
0.783
0.764
0.744
0.754
0.695
0.581
0.66
0.783
0.665
0.67
0.65
0.823
0.783
0.685
0.635
0.754
0.567
0.714
0.778
0.69
0.783
0.709
0.744
0.621
0.768
0.606
0.833
0.67
0.719
0.64
0.754
0.773
0.69
0.837
0.813
0.709
0.764
0.7
0.635
0.773
0.749
0.734
0.685
0.773
0.645
0.616
0.734
0.773
0.798
0.512
0.665
0.734
0.749
0.724
0.7
0.685
0.645
0.754
0.744
0.695
0.773
0.803
0.793
0.714
0.744
0.69
0.635
0.64
0.714
0.65
0.616
0.665
0.542
0.729
0.734
0.635
0.714
0.798
0.586
0.818
0.704
0.798
0.512
0.754
0.808
0.788
0.808
0.724
0.729
0.729
0.606
0.704
0.833
0.7
0.724
0.709
0.675
0.64
0.606
0.828
0.67
0.621
0.734
0.768
0.768
0.685
0.828
0.645
0.581
0.773
0.783
0.635
0.709
0.793
0.66
0.635
0.66
0.744
0.704
0.66
0.778
0.729
0.704
0.719
0.764
0.872
0.547
0.793
0.828
0.749
0.7
0.67
0.714
0.616
0.68
0.729
0.645
0.719
0.808
0.567
0.596
0.764
0.744
0.783
0.847
0.601
0.591
0.537
0.606
0.749
0.626
0.714
0.67
0.606
0.645
0.719
0.695
0.591
0.66
0.586
0.759
0.586
0.635
0.759
0.724
0.685
0.773
0.744
0.7
0.576
0.567
0.655
0.798
0.69
0.778
0.635
0.808
0.695
0.744
0.65
0.739
0.783
0.645
0.68
0.7
0.547
0.695
0.517
0.783
0.818
0.793
0.803
0.833
0.7
0.65
0.66
0.749
0.768
0.828
0.7
0.709
0.695
0.596
0.783
0.567
0.768
0.828
0.744
0.803
0.764
0.709
0.631
0.709
0.744
0.66
0.931
0.778
0.714
0.778
0.596
0.626
0.0
0.803
0.621
0.714
0.744
0.778
0.744
0.562
0.0
0.611
0.828
0.749
0.581
0.833
0.69
0.695
0.783
0.586
0.749
0.665
0.591
0.719
0.773
0.542
0.739
0.778
0.626
0.591
0.621
0.665
0.66
0.64
0.68
0.739
0.532
0.685
0.616
0.823
0.296
0.675
0.601
0.616
0.749
0.759
0.719
0.768
0.744
0.704
0.734
0.754
0.778
0.719
0.749
0.754
0.729
0.764
0.798
0.714
0.695
0.66
0.788
0.793
0.616
0.552
0.675
0.325
0.68
0.601
0.611
0.798
0.675
0.759
0.734
0.719
0.818
0.611
0.596
0.576
0.631
0.65
0.719
0.424
0.404
0.709
0.527
0.764
0.798
0.424
0.567
0.552
0.522
0.64
0.567
0.345
0.675
0.626
0.67
0.34
0.66
0.798
0.655
0.828
0.729
0.709
0.768
0.734
0.68
0.675
0.68
0.783
0.66
0.7
0.739
0.655
0.7
0.842
0.67
0.67
0.66
0.714
0.685
0.616
0.714
0.709
0.7
0.808
0.778
0.768
0.64
0.552
0.759
0.759
0.68
0.759
0.695
0.754
0.7
0.828
0.547
0.626
0.768
0.818
0.719
0.67
0.729
0.803
0.813
0.724
0.803
0.675
0.704
0.759
0.67
0.808
0.778
0.695
0.704
0.67
0.709
0.66
0.685
0.744
0.621
0.601
0.729
0.66
0.665
0.808
0.645
0.734
0.557
0.685
0.764
0.764
0.709
0.739
0.596
0.754
0.773
0.714
0.655
0.685
0.813
0.798
0.877
0.818
0.729
0.66
0.739
0.685
0.877
0.591
0.729
0.833
0.828
0.7
0.719
0.655
0.739
0.768
0.833
0.695
0.754
0.704
0.754
0.729
0.7
0.778
0.68
0.808
0.734
0.808
0.754
0.69
0.66
0.724
0.729
0.734
0.685
0.803
0.724
0.616
0.808
0.739
0.621
0.685
0.754
0.463
0.759
0.478
0.724
0.739
0.69
0.704
0.709
0.714
0.675
0.739
0.867
0.764
0.665
0.798
0.724
0.759
0.729
0.759
0.685
0.635
0.69
0.581
0.749
0.621
0.7
0.778
0.778
0.709
0.611
0.645
0.808
0.739
0.901
0.764
0.7
0.768
0.655
0.69
0.724
0.0
0.823
0.586
0.724
0.724
0.773
0.724
0.754
0.7
0.813
0.724
0.759
0.729
0.65
0.567
0.611
0.783
0.635
0.744
0.507
0.685
0.68
0.734
0.754
0.709
0.714
0.754
0.675
0.773
0.759
0.764
0.67
0.798
0.7
0.69
0.685
0.808
0.778
0.65
0.655
0.655
0.759
0.808
0.665
0.828
0.773
0.749
0.754
0.739
0.778
0.685
0.621
0.655
0.68
0.734
0.68
0.803
0.665
0.744
0.818
0.754
0.744
0.591
0.754
0.734
0.66
0.695
0.808
0.749
0.645
0.709
0.69
0.768
0.813
0.714
0.7
0.719
0.754
0.606
0.586
0.768
0.581
0.754
0.778
0.764
0.754
0.665
0.739
0.685
0.749
0.754
0.754
0.685
0.69
0.788
0.562
0.778
0.685
0.734
0.448
0.724
0.837
0.729
0.547
0.69
0.704
0.68
0.714
0.754
0.621
0.759
0.714
0.645
0.655
0.754
0.768
0.581
0.778
0.596
0.655
0.665
0.655
0.768
0.788
0.739
0.764
0.631
0.522
0.729
0.724
0.655
0.685
0.655
0.803
0.803
0.744
0.65
0.729
0.586
0.734
0.734
0.734
0.729
0.69
0.724
0.621
0.724
0.778
0.813
0.724
0.69
0.793
0.719
0.759
0.552
0.872
0.734
0.734
0.704
0.704
0.616
0.709
0.635
0.571
0.65
0.522
0.768
0.768
0.798
0.64
0.778
0.631
0.778
0.793
0.773
0.67
0.695
0.808
0.778
0.744
0.749
0.709
0.768
0.611
0.749
0.65
0.749
0.778
0.867
0.547
0.635
0.744
0.542
0.537
0.818
0.67
0.0
0.443
0.68
0.532
0.621
0.754
0.635
0.778
0.7
0.724
0.739
0.68
0.813
0.704
0.709
0.773
0.719
0.823
0.788
0.744
0.7
0.798
0.709
0.823
0.719
0.837
0.675
0.685
0.788
0.685
0.828
0.818
0.709
0.64
0.719
0.709
0.803
0.818
0.537
0.714
0.773
0.527
0.611
0.754
0.704
0.67
0.709
0.69
0.655
0.606
0.616
0.729
0.837
0.704
0.67
0.803
0.714
0.793
0.714
0.695
0.67
0.813
0.749
0.69
0.635
0.778
0.571
0.281
0.596
0.69
0.325
0.507
0.69
0.606
0.764
0.532
0.616
0.764
0.537
0.631
0.852
0.429
0.778
0.626
0.744
0.69
0.754
0.675
0.714
0.65
0.783
0.695
0.734
0.631
0.517
0.803
0.778
0.675
0.631
0.611
0.68
0.773
0.729
0.645
0.759
0.631
0.828
0.601
0.704
0.64
0.734
0.626
0.759
0.803
0.842
0.783
0.852
0.759
0.803
0.719
0.744
0.724
0.601
0.621
0.655
0.714
0.542
0.635
0.7
0.626
0.724
0.379
0.739
0.552
0.823
0.734
0.7
0.759
0.626
0.621
0.64
0.7
0.655
0.719
0.828
0.818
0.709
0.66
0.788
0.7
0.68
0.69
0.586
0.808
0.768
0.616
0.729
0.611
0.685
0.837
0.591
0.69
0.64
0.67
0.645
0.749
0.7
0.64
0.591
0.887
0.709
0.739
0.788
0.813
0.818
0.365
0.616
0.655
0.714
0.759
0.744
0.66
0.305
0.276
0.759
0.724
0.773
0.798
0.744
0.665
0.744
0.813
0.803
0.709
0.764
0.714
0.768
0.818
0.759
0.803
0.744
0.655
0.576
0.793
0.635
0.759
0.537
0.552
0.803
0.764
0.665
0.808
0.522
0.744
0.793
0.65
0.724
0.764
0.626
0.823
0.571
0.719
0.562
0.704
0.675
0.739
0.719
0.724
0.7
0.882
0.65
0.729
0.704
0.744
0.675
0.685
0.768
0.739
0.685
0.818
0.68
0.665
0.734
0.581
0.837
0.729
0.704
0.719
0.68
0.7
0.739
0.783
0.719
0.739
0.749
0.714
0.724
0.69
0.571
0.749
0.65
0.818
0.759
0.542
0.773
0.7
0.744
0.768
0.729
0.626
0.7
0.764
0.749
0.773
0.734
0.754
0.502
0.754
0.714
0.69
0.345
0.704
0.842
0.645
0.823
0.714
0.759
0.818
0.828
0.606
0.714
0.64
0.739
0.714
0.562
0.773
0.842
0.724
0.606
0.823
0.798
0.714
0.635
0.675
0.778
0.793
0.685
0.64
0.675
0.32
0.67
0.768
0.778
0.355
0.695
0.576
0.379
0.69
0.754
0.621
0.685
0.808
0.788
0.704
0.591
0.714
0.704
0.69
0.724
0.818
0.67
0.739
0.665
0.581
0.655
0.665
0.714
0.749
0.818
0.764
0.695
0.754
0.626
0.631
0.621
0.695
0.764
0.704
0.68
0.709
0.828
0.788
0.616
0.813
0.631
0.675
0.68
0.567
0.635
0.502
0.645
0.788
0.783
0.892
0.626
0.557
0.562
0.7
0.547
0.65
0.655
0.744
0.606
0.734
0.448
0.788
0.724
0.532
0.537
0.611
0.744
0.68
0.0
0.759
0.724
0.626
0.724
0.296
0.739
0.744
0.64
0.325
0.685
0.68
0.828
0.655
0.754
0.374
0.424
0.621
0.724
0.384
0.724
0.67
0.768
0.852
0.552
0.719
0.635
0.66
0.68
0.68
0.655
0.828
0.557
0.443
0.685
0.823
0.729
0.724
0.749
0.0
0.714
0.744
0.65
0.0
0.68
0.803
0.808
0.571
0.591
0.759
0.734
0.793
0.744
0.665
0.754
0.611
0.631
0.729
0.788
0.773
0.729
0.621
0.857
0.739
0.473
0.409
0.507
0.345
0.261
0.409
0.409
0.36
0.379
0.552
0.542
0.34
0.345
0.0
0.36
0.719
0.744
0.512
0.813
0.232
0.808
0.739
0.773
0.867
0.0
0.759
0.261
0.734
0.365
0.7
0.773
0.704
0.793
0.399
0.847
0.759
0.714
0.207
0.842
0.729
0.729
0.66
0.384
0.773
0.394
0.399
0.734
0.365
0.261
0.266
0.709
0.0
0.67
0.788
0.0
0.626
0.714
0.783
0.241
0.69
0.635
0.645
0.571
0.759
0.739
0.773
0.704
0.66
0.749
0.69
0.182
0.695
0.734
0.128
0.739
0.768
0.867
0.709
0.764
0.783
0.739
0.675
0.788
0.626
0.581
0.764
0.719
0.547
0.719
0.754
0.803
0.0
0.626
0.631
0.719
0.759
0.749
0.749
0.635
0.788
0.621
0.695
0.793
0.833
0.685
0.64
0.862
0.729
0.793
0.773
0.0
0.793
0.675
0.596
0.695
0.571
0.68
0.645
0.783
0.808
0.852
0.695
0.685
0.828
0.522
0.685
0.744
0.7
0.764
0.704
0.0
0.586
0.626
0.704
0.581
0.606
0.773
0.754
0.695
0.709
0.724
0.813
0.734
0.709
0.64
0.7
0.719
0.645
0.621
0.695
0.0
0.764
0.754
0.0
0.704
0.0
0.754
0.562
0.507
0.768
0.576
0.724
0.793
0.813
0.749
0.0
0.665
0.724
0.768
0.0
0.66
0.0
0.542
0.64
0.837
0.0
0.675
0.631
0.0
0.709
0.685
0.744
0.813
0.547
0.842
0.709
0.69
0.645
0.0
0.645
0.0
0.823
0.719
0.813
0.69
0.704
0.719
0.754
0.798
0.803
0.626
0.714
0.66
0.744
0.0
0.788
0.729
0.616
0.803
0.685
0.7
0.0
0.719
0.739
0.665
0.739
0.64
0.754
0.793
0.0
0.414
0.783
0.552
0.433
0.675
0.734
0.808
0.7
0.754
0.65
0.714
0.739
0.709
0.764
0.36
0.542
0.675
0.68
0.384
0.793
0.734
0.468
0.665
0.749
0.626
0.709
0.0
0.68
0.591
0.714
0.837
0.793
0.837
0.616
0.685
0.704
0.65
0.783
0.709
0.567
0.828
0.69
0.567
0.744
0.837
0.714
0.813
0.611
0.68
0.778
0.581
0.68
0.759
0.695
0.818
0.813
0.665
0.734
0.749
0.65
0.522
0.768
0.793
0.719
0.749
0.764
0.655
0.631
0.847
0.542
0.729
0.631
0.724
0.823
0.818
0.581
0.803
0.803
0.414
0.537
0.7
0.68
0.67
0.734
0.719
0.69
0.798
0.488
0.581
0.754
0.724
0.724
0.833
0.611
0.739
0.665
0.739
0.729
0.803
0.66
0.739
0.665
0.709
0.621
0.67
0.734
0.645
0.813
0.635
0.739
0.695
0.739
0.813
0.68
0.837
0.754
0.719
0.631
0.635
0.803
0.724
0.69
0.729
0.635
0.709
0.626
0.729
0.778
0.867
0.813
0.734
0.783
0.576
0.655
0.67
0.68
0.7
0.754
0.621
0.591
0.719
0.798
0.754
0.616
0.547
0.512
0.468
0.665
0.571
0.724
0.695
0.729
0.591
0.542
0.483
0.704
0.552
0.675
0.847
0.7
0.69
0.768
0.0
0.635
0.739
0.7
0.0
0.744
0.714
0.773
0.542
0.704
0.714
0.557
0.655
0.759
0.596
0.744
0.798
0.744
0.744
0.714
0.754
0.778
0.66
0.734
0.734
0.65
0.69
0.773
0.852
0.675
0.645
0.837
0.739
0.734
0.581
0.581
0.68
0.645
0.67
0.724
0.793
0.734
0.719
0.739
0.759
0.665
0.542
0.645
0.764
0.65
0.768
0.793
0.773
0.714
0.665
0.877
0.734
0.759
0.685
0.768
0.68
0.68
0.788
0.709
0.724
0.773
0.837
0.793
0.7
0.764
0.739
0.635
0.65
0.764
0.0
0.739
0.759
0.621
0.695
0.69
0.734
0.759
0.685
0.778
0.754
0.744
0.685
0.68
0.0
0.734
0.704
0.714
0.773
0.611
0.7
0.498
0.719
0.67
0.66
0.754
0.719
0.685
0.517
0.0
0.66
0.764
0.798
0.803
0.621
0.754
0.685
0.601
0.714
0.704
0.764
0.626
0.724
0.788
0.808
0.729
0.66
0.793
0.704
0.601
0.744
0.67
0.562
0.818
0.729
0.665
0.458
0.606
0.823
0.611
0.631
0.793
0.635
0.621
0.729
0.64
0.498
0.734
0.808
0.778
0.833
0.675
0.611
0.719
0.783
0.719
0.601
0.773
0.744
0.744
0.709
0.803
0.655
0.734
0.783
0.512
0.729
0.768
0.734
0.65
0.645
0.759
0.68
0.724
0.808
0.438
0.68
0.773
0.833
0.404
0.64
0.429
0.734
0.67
0.719
0.828
0.857
0.64
0.616
0.67
0.567
0.739
0.66
0.808
0.768
0.754
0.803
0.473
0.798
0.768
0.675
0.596
0.665
0.818
0.709
0.793
0.665
0.714
0.704
0.655
0.729
0.67
0.665
0.665
0.783
0.571
0.739
0.7
0.606
0.739
0.783
0.69
0.714
0.557
0.635
0.768
0.842
0.793
0.803
0.749
0.788
0.591
0.759
0.783
0.724
0.764
0.759
0.714
0.709
0.182
0.744
0.828
0.764
0.768
0.0
0.65
0.773
0.734
0.69
0.626
0.739
0.778
0.626
0.759
0.724
0.709
0.749
0.837
0.778
0.714
0.685
0.788
0.744
0.813
0.68
0.66
0.655
0.793
0.675
0.739
0.64
0.759
0.754
0.69
0.69
0.798
0.759
0.591
0.778
0.823
0.7
0.734
0.68
0.631
0.631
0.734
0.591
0.695
0.788
0.803
0.527
0.749
0.744
0.714
0.685
0.704
0.734
0.749
0.768
0.685
0.665
0.685
0.788
0.778
0.759
0.719
0.704
0.754
0.744
0.729
0.631
0.739
0.552
0.798
0.773
0.695
0.645
0.833
0.754
0.783
0.552
0.315
0.542
0.567
0.522
0.764
0.562
0.764
0.606
0.571
0.739
0.719
0.68
0.793
0.64
0.685
0.502
0.803
0.724
0.64
0.675
0.616
0.778
0.665
0.527
0.695
0.724
0.759
0.601
0.7
0.286
0.616
0.729
0.67
0.837
0.631
0.749
0.754
0.68
0.764
0.635
0.729
0.65
0.695
0.675
0.803
0.739
0.783
0.813
0.773
0.665
0.394
0.754
0.754
0.818
0.744
0.724
0.768
0.734
0.695
0.66
0.645
0.729
0.69
0.764
0.759
0.581
0.655
0.685
0.808
0.635
0.665
0.867
0.768
0.773
0.7
0.591
0.773
0.724
0.631
0.645
0.729
0.69
0.65
0.31
0.0
0.764
0.7
0.754
0.66
0.793
0.695
0.754
0.66
0.798
0.778
0.704
0.739
0.724
0.709
0.67
0.768
0.591
0.729
0.69
0.719
0.744
0.685
0.591
0.778
0.754
0.749
0.773
0.783
0.768
0.719
0.68
0.709
0.66
0.69
0.473
0.729
0.665
0.749
0.709
0.69
0.749
0.719
0.645
0.754
0.714
0.596
0.773
0.69
0.759
0.7
0.685
0.512
0.729
0.768
0.704
0.67
0.606
0.675
0.724
0.631
0.788
0.744
0.778
0.798
0.64
0.601
0.67
0.576
0.759
0.749
0.606
0.764
0.64
0.655
0.626
0.68
0.729
0.818
0.709
0.729
0.626
0.69
0.803
0.709
0.65
0.596
0.749
0.813
0.552
0.719
0.7
0.695
0.818
0.695
0.601
0.438
0.631
0.616
0.808
0.704
0.759
0.842
0.675
0.719
0.695
0.709
0.818
0.36
0.665
0.892
0.685
0.714
0.596
0.645
0.724
0.734
0.847
0.852
0.66
0.788
0.512
0.0
0.842
0.828
0.739
0.754
0.611
0.773
0.724
0.759
0.67
0.695
0.635
0.675
0.754
0.65
0.759
0.542
0.847
0.675
0.709
0.66
0.675
0.719
0.635
0.754
0.704
0.685
0.527
0.768
0.685
0.764
0.552
0.739
0.759
0.719
0.635
0.502
0.754
0.635
0.507
0.591
0.724
0.611
0.744
0.719
0.67
0.655
0.645
0.685
0.739
0.0
0.764
0.744
0.704
0.808
0.596
0.837
0.764
0.739
0.685
0.7
0.64
0.744
0.601
0.724
0.793
0.773
0.611
0.685
0.793
0.754
0.68
0.695
0.65
0.68
0.739
0.66
0.808
0.808
0.803
0.714
0.685
0.7
0.764
0.695
0.645
0.729
0.685
0.69
0.645
0.729
0.665
0.665
0.749
0.67
0.759
0.724
0.709
0.744
0.764
0.773
0.675
0.719
0.764
0.68
0.768
0.724
0.724
0.744
0.714
0.631
0.596
0.571
0.596
0.655
0.739
0.719
0.798
0.714
0.842
0.734
0.739
0.783
0.739
0.768
0.788
0.685
0.69
0.798
0.65
0.601
0.68
0.67
0.773
0.833
0.695
0.675
0.695
0.759
0.798
0.749
0.714
0.803
0.64
0.68
0.739
0.64
0.695
0.552
0.655
0.783
0.69
0.778
0.778
0.695
0.65
0.744
0.581
0.65
0.586
0.69
0.734
0.724
0.724
0.586
0.547
0.616
0.665
0.704
0.749
0.67
0.833
0.645
0.709
0.562
0.695
0.547
0.645
0.606
0.813
0.739
0.793
0.7
0.714
0.729
0.739
0.734
0.655
0.69
0.606
0.704
0.719
0.64
0.665
0.778
0.759
0.798
0.685
0.704
0.384
0.704
0.655
0.532
0.404
0.581
0.695
0.67
0.655
0.744
0.552
0.754
0.739
0.709
0.754
0.655
0.744
0.695
0.768
0.635
0.773
0.734
0.724
0.724
0.803
0.734
0.768
0.813
0.739
0.788
0.65
0.695
0.744
0.764
0.818
0.783
0.704
0.744
0.709
0.768
0.768
0.764
0.833
0.665
0.66
0.709
0.645
0.611
0.773
0.734
0.581
0.704
0.773
0.576
0.68
0.764
0.606
0.739
0.764
0.704
0.754
0.739
0.695
0.749
0.64
0.65
0.591
0.759
0.7
0.719
0.828
0.576
0.635
0.719
0.729
0.749
0.68
0.749
0.754
0.567
0.478
0.547
0.759
0.759
0.709
0.828
0.507
0.69
0.734
0.601
0.69
0.635
0.67
0.65
0.626
0.601
0.749
0.616
0.557
0.552
0.616
0.764
0.606
0.759
0.66
0.734
0.66
0.631
0.808
0.704
0.778
0.571
0.0
0.704
0.645
0.739
0.542
0.724
0.675
0.69
0.7
0.803
0.724
0.606
0.616
0.719
0.517
0.793
0.739
0.0
0.66
0.704
0.739
0.734
0.764
0.709
0.768
0.7
0.749
0.729
0.655
0.606
0.685
0.719
0.714
0.739
0.739
0.596
0.759
0.675
0.709
0.734
0.911
0.803
0.675
0.67
0.0
0.704
0.611
0.69
0.793
0.828
0.695
0.862
0.65
0.719
0.65
0.729
0.833
0.724
0.626
0.833
0.7
0.773
0.759
0.709
0.828
0.616
0.68
0.616
0.709
0.68
0.67
0.522
0.645
0.764
0.67
0.768
0.631
0.69
0.783
0.567
0.704
0.522
0.842
0.69
0.783
0.754
0.586
0.729
0.645
0.719
0.704
0.69
0.695
0.502
0.793
0.69
0.719
0.606
0.586
0.734
0.734
0.754
0.665
0.0
0.645
0.833
0.719
0.616
0.67
0.68
0.764
0.773
0.69
0.783
0.773
0.744
0.665
0.714
0.562
0.68
0.719
0.719
0.611
0.764
0.734
0.719
0.557
0.606
0.734
0.695
0.67
0.847
0.685
0.773
0.665
0.655
0.67
0.719
0.734
0.749
0.773
0.69
0.665
0.64
0.581
0.704
0.754
0.739
0.739
0.675
0.675
0.7
0.744
0.635
0.734
0.611
0.655
0.65
0.616
0.749
0.823
0.69
0.66
0.631
0.764
0.734
0.665
0.611
0.744
0.586
0.852
0.7
0.64
0.606
0.635
0.709
0.7
0.803
0.704
0.719
0.66
0.645
0.635
0.611
0.773
0.764
0.532
0.783
0.759
0.778
0.527
0.404
0.7
0.709
0.719
0.498
0.626
0.69
0.547
0.67
0.719
0.33
0.557
0.69
0.66
0.714
0.601
0.586
0.724
0.621
0.729
0.36
0.744
0.704
0.601
0.67
0.379
0.739
0.695
0.611
0.695
0.695
0.818
0.64
0.714
0.685
0.655
0.389
0.547
0.828
0.433
0.645
0.714
0.744
0.862
0.704
0.68
0.773
0.621
0.729
0.685
0.576
0.739
0.665
0.773
0.764
0.7
0.704
0.714
0.601
0.695
0.739
0.537
0.793
0.365
0.724
0.69
0.596
0.833
0.729
0.335
0.754
0.433
0.611
0.635
0.788
0.803
0.744
0.754
0.655
0.714
0.778
0.828
0.754
0.739
0.749
0.345
0.571
0.852
0.527
0.724
0.645
0.783
0.793
0.764
0.424
0.611
0.665
0.754
0.754
0.695
0.788
0.783
0.882
0.773
0.823
0.808
0.709
0.616
0.414
0.645
0.675
0.498
0.581
0.424
0.453
0.35
0.31
0.631
0.276
0.833
0.798
0.724
0.749
0.433
0.67
0.616
0.734
0.724
0.36
0.729
0.197
0.68
0.645
0.261
0.734
0.749
0.783
0.724
0.374
0.803
0.675
0.818
0.719
0.65
0.69
0.645
0.69
0.315
0.586
0.754
0.591
0.813
0.793
0.764
0.739
0.783
0.685
0.768
0.68
0.768
0.754
0.65
0.631
0.443
0.404
0.754
0.695
0.709
0.714
0.64
0.724
0.749
0.808
0.675
0.537
0.68
0.778
0.68
0.68
0.788
0.675
0.808
0.749
0.714
0.655
0.837
0.606
0.66
0.69
0.759
0.601
0.675
0.68
0.793
0.823
0.739
0.734
0.586
0.754
0.724
0.759
0.67
0.778
0.754
0.68
0.778
0.768
0.734
0.616
0.724
0.631
0.764
0.759
0.596
0.335
0.64
0.734
0.749
0.596
0.591
0.0
0.749
0.724
0.798
0.665
0.833
0.586
0.69
0.749
0.734
0.734
0.384
0.818
0.695
0.793
0.34
0.724
0.66
0.305
0.606
0.714
0.714
0.65
0.739
0.773
0.695
0.611
0.768
0.709
0.631
0.645
0.813
0.754
0.739
0.335
0.852
0.65
0.665
0.773
0.759
0.764
0.64
0.621
0.685
0.808
0.734
0.729
0.7
0.764
0.616
0.744
0.606
0.675
0.803
0.739
0.759
0.704
0.862
0.739
0.798
0.64
0.66
0.581
0.773
0.744
0.473
0.739
0.847
0.724
0.606
0.478
0.67
0.754
0.542
0.611
0.69
0.552
0.631
0.596
0.67
0.823
0.724
0.665
0.502
0.754
0.616
0.778
0.719
0.596
0.675
0.498
0.729
0.695
0.749
0.655
0.67
0.788
0.754
0.626
0.744
0.443
0.793
0.488
0.586
0.655
0.773
0.542
0.754
0.675
0.542
0.734
0.833
0.793
0.719
0.66
0.0
0.68
0.847
0.823
0.675
0.611
0.759
0.571
0.66
0.537
0.611
0.655
0.631
0.67
0.714
0.764
0.783
0.778
0.734
0.828
0.773
0.719
0.611
0.778
0.773
0.719
0.798
0.704
0.695
0.685
0.798
0.739
0.719
0.887
0.823
0.7
0.635
0.759
0.714
0.69
0.837
0.754
0.7
0.773
0.655
0.783
0.773
0.778
0.714
0.818
0.601
0.507
0.749
0.69
0.744
0.571
0.803
0.847
0.69
0.695
0.808
0.626
0.67
0.759
0.754
0.67
0.498
0.729
0.709
0.365
0.507
0.374
0.793
0.759
0.567
0.803
0.675
0.626
0.665
0.724
0.576
0.562
0.493
0.719
0.532
0.69
0.734
0.567
0.709
0.7
0.714
0.734
0.714
0.729
0.542
0.744
0.547
0.872
0.67
0.783
0.754
0.695
0.778
0.704
0.567
0.655
0.709
0.709
0.66
0.734
0.64
0.759
0.567
0.69
0.522
0.532
0.759
0.552
0.719
0.645
0.734
0.429
0.759
0.828
0.567
0.695
0.68
0.606
0.665
0.719
0.724
0.596
0.665
0.69
0.734
0.69
0.695
0.773
0.783
0.729
0.793
0.754
0.734
0.537
0.734
0.759
0.803
0.522
0.7
0.842
0.823
0.709
0.69
0.66
0.69
0.675
0.635
0.675
0.828
0.616
0.611
0.778
0.709
0.734
0.557
0.665
0.852
0.591
0.734
0.66
0.596
0.665
0.739
0.567
0.768
0.478
0.783
0.655
0.808
0.808
0.601
0.704
0.783
0.498
0.818
0.749
0.626
0.803
0.631
0.685
0.724
0.596
0.783
0.719
0.7
0.778
0.655
0.7
0.611
0.749
0.759
0.645
0.709
0.665
0.759
0.527
0.665
0.601
0.714
0.793
0.586
0.562
0.744
0.655
0.685
0.552
0.714
0.478
0.567
0.675
0.65
0.818
0.813
0.567
0.571
0.69
0.768
0.788
0.616
0.749
0.739
0.764
0.768
0.665
0.709
0.695
0.719
0.739
0.66
0.749
0.645
0.67
0.719
0.709
0.724
0.724
0.749
0.695
0.522
0.788
0.783
0.823
0.764
0.714
0.729
0.626
0.7
0.552
0.773
0.7
0.665
0.764
0.773
0.557
0.611
0.675
0.719
0.517
0.621
0.837
0.729
0.483
0.606
0.562
0.704
0.759
0.586
0.635
0.729
0.7
0.833
0.655
0.64
0.522
0.552
0.576
0.64
0.828
0.749
0.67
0.709
0.759
0.719
0.655
0.34
0.778
0.616
0.719
0.788
0.759
0.443
0.709
0.532
0.719
0.783
0.788
0.685
0.773
0.606
0.729
0.68
0.631
0.7
0.69
0.64
0.616
0.7
0.818
0.621
0.68
0.631
0.793
0.675
0.828
0.522
0.759
0.7
0.606
0.704
0.749
0.69
0.65
0.7
0.852
0.724
0.744
0.591
0.488
0.67
0.754
0.773
0.808
0.773
0.724
0.773
0.749
0.734
0.734
0.695
0.877
0.315
0.813
0.847
0.626
0.823
0.67
0.67
0.68
0.749
0.695
0.65
0.768
0.32
0.803
0.768
0.542
0.567
0.768
0.586
0.857
0.488
0.67
0.704
0.68
0.542
0.754
0.621
0.685
0.768
0.483
0.768
0.724
0.493
0.64
0.837
0.65
0.764
0.621
0.616
0.31
0.734
0.645
0.675
0.517
0.7
0.67
0.759
0.611
0.734
0.675
0.591
0.783
0.448
0.69
0.734
0.517
0.631
0.64
0.724
0.542
0.842
0.695
0.251
0.616
0.754
0.788
0.631
0.704
0.601
0.719
0.596
0.547
0.719
0.66
0.635
0.581
0.7
0.709
0.493
0.665
0.7
0.626
0.665
0.768
0.542
0.547
0.631
0.744
0.783
0.754
0.68
0.798
0.66
0.606
0.675
0.709
0.591
0.857
0.749
0.502
0.591
0.709
0.581
0.773
0.621
0.567
0.498
0.616
0.7
0.68
0.764
0.67
0.808
0.66
0.7
0.773
0.675
0.798
0.754
0.739
0.685
0.64
0.759
0.655
0.739
0.754
0.616
0.695
0.611
0.7
0.759
0.842
0.704
0.764
0.64
0.665
0.685
0.847
0.773
0.7
0.586
0.744
0.837
0.67
0.714
0.675
0.818
0.675
0.719
0.803
0.665
0.778
0.852
0.764
0.739
0.744
0.68
0.842
0.724
0.67
0.773
0.704
0.754
0.709
0.596
0.773
0.67
0.562
0.631
0.67
0.631
0.67
0.685
0.675
0.818
0.286
0.601
0.823
0.695
0.709
0.655
0.714
0.739
0.773
0.734
0.704
0.616
0.739
0.512
0.665
0.709
0.833
0.823
0.813
0.773
0.695
0.724
0.69
0.764
0.734
0.631
0.857
0.803
0.754
0.759
0.729
0.695
0.729
0.719
0.64
0.778
0.798
0.729
0.655
0.764
0.768
0.788
0.67
0.675
0.665
0.66
0.611
0.695
0.517
0.704
0.754
0.749
0.305
0.537
0.773
0.739
0.493
0.64
0.862
0.788
0.685
0.788
0.635
0.665
0.754
0.695
0.739
0.67
0.778
0.507
0.764
0.709
0.808
0.724
0.704
0.665
0.562
0.754
0.596
0.778
0.67
0.65
0.872
0.67
0.773
0.542
0.803
0.798
0.719
0.724
0.695
0.645
0.778
0.734
0.601
0.7
0.764
0.645
0.778
0.69
0.685
0.66
0.581
0.557
0.709
0.739
0.665
0.665
0.778
0.724
0.813
0.695
0.729
0.69
0.675
0.631
0.719
0.823
0.704
0.591
0.655
0.443
0.759
0.67
0.778
0.695
0.759
0.596
0.695
0.788
0.823
0.557
0.788
0.704
0.783
0.714
0.744
0.685
0.621
0.685
0.749
0.719
0.65
0.754
0.768
0.803
0.704
0.813
0.7
0.64
0.734
0.64
0.645
0.665
0.759
0.695
0.7
0.68
0.68
0.64
0.852
0.704
0.788
0.675
0.69
0.69
0.695
0.778
0.488
0.773
0.685
0.788
0.744
0.65
0.744
0.621
0.788
0.68
0.685
0.655
0.729
0.611
0.768
0.616
0.739
0.783
0.724
0.66
0.739
0.695
0.754
0.773
0.704
0.768
0.714
0.655
0.749
0.606
0.704
0.547
0.611
0.7
0.547
0.768
0.655
0.778
0.714
0.764
0.606
0.675
0.695
0.7
0.567
0.764
0.621
0.759
0.714
0.714
0.828
0.734
0.768
0.729
0.768
0.768
0.734
0.626
0.369
0.64
0.734
0.783
0.69
0.36
0.69
0.621
0.665
0.852
0.739
0.394
0.695
0.754
0.734
0.719
0.724
0.0
0.788
0.714
0.729
0.631
0.675
0.635
0.7
0.808
0.64
0.69
0.631
0.754
0.404
0.379
0.7
0.547
0.729
0.36
0.744
0.778
0.7
0.236
0.35
0.611
0.31
0.798
0.724
0.616
0.429
0.778
0.744
0.512
0.522
0.483
0.305
0.65
0.739
0.621
0.424
0.7
0.498
0.517
0.709
0.409
0.645
0.704
0.409
0.616
0.739
0.655
0.256
0.823
0.714
0.616
0.635
0.64
0.759
0.635
0.621
0.793
0.739
0.611
0.557
0.764
0.562
0.67
0.808
0.626
0.714
0.68
0.778
0.739
0.65
0.768
0.813
0.67
0.616
0.754
0.695
0.744
0.655
0.793
0.621
0.7
0.719
0.764
0.749
0.69
0.468
0.709
0.837
0.498
0.749
0.798
0.68
0.621
0.709
0.616
0.788
0.759
0.749
0.754
0.704
0.635
0.68
0.626
0.773
0.773
0.458
0.729
0.764
0.655
0.783
0.764
0.828
0.714
0.768
0.724
0.645
0.611
0.709
0.788
0.714
0.581
0.768
0.759
0.764
0.621
0.596
0.759
0.685
0.709
0.798
0.645
0.7
0.729
0.798
0.714
0.601
0.724
0.724
0.685
0.626
0.739
0.847
0.739
0.576
0.69
0.739
0.749
0.729
0.7
0.778
0.803
0.66
0.833
0.626
0.729
0.803
0.764
0.734
0.739
0.803
0.739
0.675
0.64
0.655
0.581
0.709
0.695
0.704
0.798
0.724
0.635
0.655
0.621
0.522
0.68
0.675
0.744
0.808
0.719
0.621
0.67
0.64
0.64
0.852
0.734
0.606
0.409
0.808
0.532
0.793
0.768
0.695
0.69
0.621
0.399
0.783
0.7
0.764
0.793
0.655
0.65
0.562
0.754
0.783
0.764
0.714
0.66
0.744
0.695
0.64
0.68
0.739
0.813
0.645
0.768
0.749
0.729
0.542
0.823
0.734
0.66
0.818
0.744
0.645
0.655
0.719
0.744
0.783
0.685
0.783
0.68
0.714
0.64
0.616
0.734
0.739
0.793
0.813
0.557
0.852
0.744
0.665
0.808
0.66
0.749
0.695
0.645
0.655
0.517
0.591
0.724
0.793
0.729
0.709
0.808
0.734
0.69
0.69
0.808
0.734
0.788
0.665
0.808
0.695
0.773
0.788
0.685
0.65
0.749
0.606
0.704
0.749
0.611
0.675
0.759
0.616
0.685
0.739
0.631
0.783
0.793
0.828
0.768
0.813
0.719
0.749
0.719
0.68
0.7
0.655
0.724
0.64
0.68
0.626
0.685
0.793
0.606
0.704
0.665
0.67
0.793
0.818
0.695
0.685
0.616
0.675
0.729
0.764
0.616
0.788
0.655
0.724
0.655
0.842
0.768
0.704
0.798
0.562
0.734
0.7
0.773
0.729
0.734
0.778
0.611
0.744
0.7
0.778
0.719
0.768
0.67
0.759
0.66
0.7
0.783
0.645
0.65
0.0
0.66
0.675
0.798
0.813
0.68
0.798
0.675
0.788
0.754
0.719
0.724
0.695
0.818
0.616
0.67
0.675
0.724
0.68
0.739
0.66
0.773
0.768
0.739
0.724
0.764
0.655
0.68
0.611
0.783
0.502
0.591
0.665
0.695
0.67
0.808
0.67
0.67
0.665
0.695
0.754
0.828
0.729
0.714
0.665
0.719
0.754
0.695
0.606
0.0
0.773
0.734
0.724
0.803
0.704
0.635
0.635
0.65
0.729
0.704
0.68
0.626
0.64
0.704
0.645
0.744
0.606
0.68
0.833
0.739
0.719
0.754
0.734
0.665
0.502
0.69
0.635
0.783
0.65
0.606
0.734
0.635
0.719
0.714
0.709
0.788
0.719
0.798
0.655
0.0
0.655
0.68
0.793
0.783
0.675
0.665
0.744
0.581
0.665
0.714
0.803
0.724
0.621
0.631
0.586
0.823
0.685
0.749
0.635
0.7
0.759
0.803
0.709
0.586
0.793
0.709
0.64
0.704
0.749
0.744
0.729
0.67
0.685
0.714
0.611
0.621
0.744
0.764
0.709
0.714
0.783
0.857
0.778
0.773
0.813
0.798
0.749
0.759
0.601
0.739
0.724
0.621
0.714
0.64
0.744
0.429
0.675
0.685
0.7
0.695
0.739
0.611
0.68
0.488
0.709
0.793
0.877
0.719
0.768
0.818
0.571
0.744
0.754
0.527
0.749
0.704
0.837
0.764
0.69
0.788
0.749
0.734
0.704
0.606
0.793
0.645
0.68
0.64
0.828
0.803
0.7
0.798
0.739
0.665
0.783
0.778
0.665
0.739
0.685
0.567
0.675
0.542
0.724
0.749
0.773
0.665
0.783
0.813
0.719
0.69
0.596
0.862
0.847
0.665
0.631
0.852
0.734
0.596
0.69
0.3
0.793
0.552
0.759
0.744
0.749
0.818
0.729
0.709
0.768
0.764
0.69
0.714
0.616
0.7
0.744
0.374
0.591
0.394
0.754
0.823
0.803
0.591
0.665
0.399
0.719
0.823
0.764
0.818
0.675
0.685
0.685
0.655
0.744
0.823
0.803
0.493
0.808
0.675
0.724
0.808
0.665
0.734
0.66
0.517
0.67
0.621
0.778
0.764
0.7
0.424
0.704
0.714
0.33
0.729
0.458
0.783
0.729
0.562
0.867
0.724
0.36
0.665
0.803
0.67
0.759
0.369
0.409
0.246
0.724
0.803
0.685
0.803
0.66
0.739
0.665
0.818
0.64
0.759
0.685
0.901
0.246
0.281
0.611
0.734
0.621
0.153
0.709
0.68
0.764
0.734
0.571
0.365
0.749
0.158
0.34
0.665
0.719
0.365
0.759
0.729
0.335
0.68
0.729
0.547
0.67
0.724
0.734
0.379
0.833
0.695
0.345
0.744
0.675
0.65
0.759
0.867
0.704
0.744
0.581
0.675
0.749
0.325
0.695
0.704
0.823
0.69
0.823
0.414
0.704
0.611
0.616
0.68
0.532
0.581
0.788
0.778
0.429
0.714
0.719
0.64
0.66
0.768
0.675
0.709
0.69
0.764
0.852
0.729
0.739
0.606
0.744
0.793
0.813
0.64
0.793
0.631
0.69
0.764
0.7
0.675
0.783
0.857
0.709
0.719
0.606
0.611
0.724
0.68
0.744
0.591
0.606
0.512
0.862
0.65
0.695
0.724
0.783
0.606
0.837
0.606
0.591
0.68
0.764
0.488
0.655
0.783
0.67
0.68
0.7
0.739
0.719
0.852
0.764
0.759
0.685
0.552
0.64
0.764
0.798
0.571
0.69
0.64
0.606
0.532
0.759
0.724
0.69
0.695
0.768
0.764
0.66
0.749
0.542
0.645
0.65
0.67
0.675
0.744
0.719
0.463
0.635
0.655
0.719
0.596
0.788
0.69
0.773
0.833
0.547
0.433
0.724
0.764
0.749
0.631
0.695
0.67
0.798
0.749
0.857
0.7
0.64
0.773
0.764
0.567
0.404
0.67
0.552
0.601
0.616
0.724
0.527
0.64
0.547
0.783
0.798
0.626
0.571
0.616
0.547
0.7
0.744
0.788
0.517
0.828
0.468
0.754
0.768
0.635
0.645
0.808
0.823
0.724
0.621
0.778
0.872
0.798
0.739
0.739
0.458
0.719
0.754
0.714
0.739
0.729
0.793
0.803
0.611
0.808
0.665
0.719
0.606
0.473
0.557
0.7
0.542
0.773
0.66
0.739
0.7
0.803
0.803
0.803
0.655
0.611
0.813
0.719
0.665
0.773
0.655
0.532
0.685
0.7
0.724
0.768
0.675
0.586
0.542
0.645
0.611
0.759
0.7
0.631
0.695
0.808
0.665
0.68
0.68
0.695
0.837
0.695
0.611
0.527
0.734
0.709
0.695
0.739
0.507
0.552
0.685
0.709
0.631
0.665
0.764
0.611
0.601
0.64
0.631
0.798
0.675
0.67
0.576
0.773
0.729
0.719
0.507
0.793
0.596
0.823
0.64
0.719
0.601
0.611
0.67
0.596
0.655
0.611
0.773
0.714
0.739
0.714
0.631
0.335
0.601
0.685
0.759
0.842
0.768
0.68
0.635
0.754
0.576
0.631
0.611
0.576
0.808
0.64
0.448
0.803
0.611
0.631
0.645
0.488
0.783
0.754
0.704
0.744
0.655
0.453
0.601
0.709
0.729
0.33
0.768
0.734
0.616
0.754
0.724
0.522
0.719
0.768
0.754
0.616
0.631
0.704
0.695
0.374
0.7
0.665
0.611
0.665
0.567
0.754
0.586
0.759
0.571
0.739
0.823
0.744
0.581
0.764
0.768
0.734
0.744
0.714
0.65
0.803
0.749
0.631
0.606
0.66
0.719
0.739
0.591
0.591
0.768
0.562
0.739
0.803
0.729
0.857
0.793
0.714
0.788
0.64
0.759
0.433
0.591
0.69
0.778
0.734
0.813
0.759
0.0
0.631
0.547
0.788
0.335
0.635
0.68
0.877
0.719
0.724
0.547
0.764
0.768
0.69
0.793
0.744
0.783
0.695
0.773
0.65
0.502
0.645
0.754
0.744
0.803
0.69
0.389
0.724
0.65
0.833
0.621
0.719
0.7
0.719
0.695
0.695
0.512
0.35
0.596
0.7
0.808
0.542
0.709
0.7
0.739
0.498
0.665
0.724
0.635
0.833
0.828
0.493
0.729
0.734
0.626
0.631
0.65
0.719
0.729
0.685
0.773
0.729
0.744
0.64
0.596
0.764
0.788
0.65
0.591
0.685
0.724
0.783
0.724
0.571
0.68
0.714
0.665
0.837
0.704
0.744
0.744
0.778
0.788
0.655
0.729
0.813
0.724
0.635
0.729
0.778
0.768
0.66
0.773
0.734
0.764
0.606
0.759
0.7
0.7
0.764
0.759
0.67
0.744
0.655
0.764
0.724
0.818
0.631
0.66
0.611
0.611
0.512
0.611
0.793
0.626
0.502
0.754
0.64
0.788
0.739
0.709
0.778
0.759
0.808
0.69
0.67
0.749
0.714
0.773
0.581
0.665
0.7
0.759
0.729
0.635
0.704
0.773
0.734
0.719
0.803
0.704
0.734
0.793
0.685
0.645
0.616
0.833
0.734
0.685
0.7
0.586
0.685
0.704
0.798
0.759
0.764
0.729
0.857
0.65
0.714
0.724
0.847
0.759
0.773
0.788
0.778
0.709
0.571
0.7
0.754
0.714
0.601
0.833
0.68
0.7
0.685
0.739
0.749
0.734
0.7
0.837
0.749
0.798
0.709
0.626
0.729
0.759
0.813
0.655
0.764
0.645
0.729
0.66
0.788
0.631
0.768
0.754
0.714
0.542
0.719
0.798
0.788
0.754
0.739
0.655
0.823
0.837
0.68
0.709
0.709
0.734
0.601
0.778
0.69
0.68
0.67
0.793
0.744
0.704
0.872
0.823
0.778
0.768
0.606
0.704
0.66
0.621
0.788
0.7
0.709
0.744
0.808
0.64
0.621
0.754
0.764
0.759
0.783
0.778
0.729
0.64
0.709
0.729
0.675
0.724
0.739
0.611
0.783
0.823
0.645
0.616
0.778
0.66
0.68
0.759
0.64
0.724
0.734
0.739
0.68
0.788
0.739
0.803
0.66
0.744
0.788
0.818
0.626
0.749
0.547
0.739
0.621
0.759
0.68
0.754
0.788
0.621
0.631
0.714
0.7
0.813
0.557
0.798
0.64
0.547
0.685
0.793
0.714
0.65
0.719
0.773
0.685
0.621
0.729
0.616
0.768
0.645
0.744
0.714
0.714
0.709
0.798
0.729
0.635
0.542
0.611
0.655
0.823
0.64
0.729
0.813
0.754
0.734
0.626
0.823
0.793
0.0
0.847
0.695
0.808
0.744
0.823
0.768
0.655
0.695
0.709
0.0
0.606
0.719
0.631
0.813
0.685
0.695
0.591
0.695
0.68
0.793
0.803
0.645
0.522
0.778
0.709
0.709
0.788
0.852
0.754
0.793
0.788
0.798
0.685
0.734
0.675
0.7
0.793
0.833
0.798
0.842
0.788
0.729
0.788
0.695
0.7
0.768
0.704
0.729
0.626
0.768
0.714
0.847
0.68
0.714
0.857
0.67
0.685
0.798
0.581
0.606
0.744
0.744
0.768
0.759
0.759
0.734
0.631
0.714
0.695
0.754
0.783
0.744
0.68
0.7
0.685
0.744
0.734
0.833
0.813
0.66
0.695
0.729
0.709
0.68
0.675
0.783
0.709
0.803
0.773
0.906
0.773
0.616
0.709
0.69
0.837
0.798
0.749
0.729
0.714
0.778
0.66
0.606
0.67
0.616
0.759
0.739
0.724
0.67
0.754
0.635
0.764
0.759
0.645
0.571
0.488
0.695
0.68
0.502
0.69
0.734
0.749
0.69
0.719
0.631
0.66
0.576
0.68
0.768
0.532
0.739
0.768
0.631
0.655
0.719
0.616
0.562
0.714
0.665
0.433
0.591
0.803
0.788
0.66
0.719
0.635
0.67
0.493
0.626
0.631
0.823
0.788
0.724
0.749
0.635
0.685
0.749
0.754
0.665
0.631
0.709
0.665
0.768
0.803
0.576
0.724
0.788
0.783
0.719
0.729
0.754
0.709
0.616
0.887
0.749
0.68
0.675
0.611
0.813
0.665
0.833
0.675
0.793
0.704
0.616
0.704
0.493
0.714
0.734
0.764
0.601
0.69
0.773
0.862
0.7
0.754
0.729
0.64
0.724
0.788
0.611
0.744
0.7
0.709
0.616
0.67
0.675
0.645
0.576
0.483
0.724
0.833
0.522
0.635
0.64
0.759
0.729
0.483
0.626
0.729
0.542
0.537
0.601
0.596
0.65
0.773
0.532
0.739
0.488
0.596
0.714
0.724
0.704
0.65
0.729
0.778
0.631
0.645
0.783
0.596
0.773
0.512
0.645
0.724
0.66
0.67
0.66
0.729
0.783
0.591
0.655
0.828
0.852
0.793
0.704
0.749
0.724
0.813
0.714
0.719
0.719
0.66
0.68
0.714
0.591
0.66
0.704
0.768
0.631
0.645
0.631
0.7
0.64
0.665
0.7
0.749
0.7
0.64
0.576
0.719
0.685
0.764
0.793
0.704
0.0
0.739
0.635
0.7
0.764
0.631
0.739
0.803
0.66
0.783
0.773
0.724
0.458
0.709
0.778
0.798
0.754
0.764
0.783
0.783
0.719
0.734
0.793
0.764
0.773
0.823
0.724
0.675
0.586
0.882
0.709
0.631
0.645
0.793
0.773
0.65
0.803
0.719
0.719
0.749
0.704
0.709
0.596
0.67
0.754
0.665
0.798
0.675
0.749
0.591
0.773
0.754
0.65
0.773
0.828
0.67
0.754
0.798
0.695
0.621
0.783
0.734
0.744
0.749
0.631
0.744
0.655
0.709
0.783
0.783
0.571
0.773
0.744
0.729
0.596
0.66
0.749
0.65
0.714
0.778
0.291
0.778
0.621
0.828
0.813
0.68
0.724
0.773
0.65
0.68
0.31
0.69
0.793
0.414
0.621
0.837
0.626
0.645
0.626
0.655
0.778
0.571
0.67
0.739
0.734
0.808
0.704
0.695
0.64
0.828
0.828
0.901
0.7
0.837
0.729
0.724
0.704
0.764
0.631
0.724
0.66
0.764
0.66
0.626
0.808
0.729
0.793
0.759
0.448
0.749
0.675
0.655
0.724
0.31
0.685
0.768
0.635
0.714
0.7
0.818
0.552
0.65
0.7
0.709
0.744
0.709
0.685
0.823
0.675
0.315
0.724
0.739
0.719
0.64
0.67
0.788
0.739
0.291
0.665
0.685
0.803
0.369
0.655
0.552
0.749
0.36
0.783
0.635
0.399
0.833
0.438
0.502
0.685
0.719
0.768
0.823
0.778
0.68
0.739
0.773
0.778
0.798
0.823
0.695
0.719
0.813
0.616
0.768
0.64
0.768
0.714
0.704
0.67
0.724
0.463
0.724
0.709
0.463
0.626
0.7
0.685
0.798
0.384
0.704
0.729
0.714
0.759
0.695
0.665
0.768
0.611
0.764
0.591
0.724
0.645
0.69
0.685
0.793
0.754
0.749
0.631
0.68
0.719
0.517
0.665
0.719
0.783
0.729
0.803
0.734
0.709
0.695
0.507
0.675
0.734
0.65
0.616
0.719
0.67
0.601
0.576
0.635
0.567
0.631
0.631
0.596
0.512
0.764
0.724
0.68
0.695
0.66
0.695
0.685
0.714
0.66
0.685
0.507
0.522
0.64
0.591
0.517
0.562
0.759
0.724
0.635
0.631
0.606
0.645
0.64
0.744
0.695
0.532
0.621
0.788
0.724
0.833
0.522
0.778
0.557
0.739
0.803
0.704
0.734
0.798
0.773
0.739
0.788
0.704
0.576
0.606
0.635
0.867
0.635
0.818
0.567
0.734
0.744
0.695
0.591
0.567
0.0
0.724
0.488
0.764
0.64
0.719
0.542
0.606
0.665
0.635
0.581
0.754
0.69
0.793
0.66
0.645
0.611
0.606
0.709
0.729
0.355
0.778
0.724
0.803
0.788
0.7
0.773
0.744
0.813
0.704
0.695
0.645
0.621
0.744
0.685
0.724
0.744
0.655
0.7
0.798
0.734
0.768
0.64
0.837
0.7
0.685
0.828
0.754
0.7
0.685
0.36
0.596
0.719
0.552
0.704
0.759
0.675
0.606
0.744
0.64
0.729
0.562
0.734
0.635
0.709
0.502
0.507
0.631
0.685
0.7
0.606
0.695
0.64
0.788
0.384
0.803
0.685
0.714
0.724
0.768
0.847
0.591
0.586
0.783
0.704
0.734
0.68
0.719
0.744
0.606
0.709
0.773
0.695
0.754
0.596
0.635
0.778
0.635
0.749
0.626
0.7
0.635
0.562
0.645
0.665
0.64
0.665
0.685
0.798
0.596
0.68
0.7
0.7
0.695
0.68
0.596
0.778
0.837
0.685
0.665
0.744
0.665
0.783
0.483
0.665
0.867
0.754
0.675
0.631
0.665
0.778
0.685
0.66
0.768
0.783
0.793
0.744
0.749
0.665
0.768
0.729
0.576
0.719
0.739
0.631
0.719
0.719
0.65
0.872
0.562
0.793
0.655
0.754
0.685
0.714
0.655
0.719
0.621
0.813
0.877
0.729
0.709
0.783
0.709
0.675
0.719
0.744
0.734
0.685
0.773
0.823
0.695
0.788
0.532
0.709
0.813
0.778
0.773
0.675
0.626
0.768
0.65
0.773
0.759
0.754
0.729
0.685
0.768
0.601
0.704
0.798
0.246
0.729
0.744
0.655
0.788
0.493
0.631
0.709
0.749
0.596
0.704
0.542
0.66
0.65
0.734
0.754
0.581
0.783
0.734
0.719
0.803
0.773
0.714
0.773
0.734
0.665
0.685
0.611
0.867
0.557
0.685
0.759
0.719
0.783
0.764
0.695
0.552
0.611
0.665
0.586
0.704
0.828
0.552
0.69
0.808
0.7
0.778
0.783
0.576
0.665
0.704
0.517
0.645
0.626
0.754
0.64
0.823
0.68
0.724
0.345
0.764
0.69
0.675
0.788
0.759
0.586
0.714
0.631
0.7
0.773
0.773
0.7
0.616
0.734
0.675
0.616
0.759
0.616
0.798
0.557
0.719
0.35
0.463
0.571
0.754
0.384
0.729
0.675
0.665
0.744
0.744
0.773
0.601
0.665
0.335
0.532
0.66
0.345
0.695
0.719
0.739
0.783
0.828
0.685
0.788
0.739
0.788
0.729
0.709
0.793
0.616
0.704
0.67
0.793
0.759
0.783
0.734
0.734
0.606
0.576
0.783
0.704
0.813
0.66
0.665
0.778
0.611
0.704
0.749
0.729
0.69
0.719
0.276
0.714
0.685
0.803
0.734
0.768
0.645
0.438
0.601
0.69
0.64
0.768
0.867
0.813
0.734
0.739
0.685
0.793
0.803
0.631
0.803
0.724
0.645
0.719
0.744
0.591
0.675
0.7
0.586
0.66
0.803
0.764
0.709
0.665
0.734
0.635
0.69
0.798
0.611
0.601
0.788
0.744
0.744
0.719
0.823
0.507
0.729
0.394
0.394
0.754
0.768
0.719
0.729
0.749
0.404
0.562
0.532
0.36
0.808
0.552
0.591
0.714
0.645
0.714
0.778
0.685
0.695
0.66
0.631
0.695
0.631
0.547
0.621
0.68
0.64
0.68
0.803
0.768
0.793
0.527
0.675
0.695
0.719
0.571
0.754
0.773
0.596
0.808
0.645
0.754
0.591
0.813
0.64
0.842
0.626
0.783
0.773
0.547
0.64
0.744
0.754
0.69
0.675
0.7
0.645
0.7
0.611
0.68
0.65
0.596
0.749
0.591
0.611
0.744
0.764
0.685
0.581
0.724
0.626
0.581
0.547
0.601
0.581
0.65
0.872
0.67
0.655
0.714
0.635
0.783
0.67
0.739
0.65
0.67
0.754
0.635
0.872
0.562
0.305
0.547
0.419
0.414
0.232
0.547
0.478
0.567
0.325
0.187
0.315
0.325
0.374
0.576
0.458
0.65
0.507
0.596
0.621
0.759
0.69
0.759
0.581
0.537
0.394
0.532
0.384
0.409
0.0
0.389
0.443
0.379
0.527
0.33
0.621
0.443
0.596
0.365
0.635
0.335
0.768
0.409
0.67
0.744
0.808
0.532
0.778
0.813
0.542
0.552
0.837
0.241
0.35
0.365
0.754
0.685
0.704
0.675
0.729
0.271
0.69
0.68
0.532
0.557
0.542
0.744
0.67
0.719
0.463
0.404
0.675
0.793
0.665
0.685
0.557
0.764
0.887
0.714
0.35
0.65
0.734
0.626
0.768
0.714
0.729
0.315
0.734
0.7
0.788
0.325
0.724
0.374
0.532
0.778
0.463
0.7
0.591
0.808
0.69
0.685
0.793
0.783
0.384
0.611
0.813
0.808
0.729
0.798
0.754
0.857
0.734
0.828
0.66
0.635
0.709
0.739
0.675
0.768
0.704
0.793
0.557
0.803
0.695
0.67
0.714
0.764
0.818
0.852
0.729
0.719
0.394
0.744
0.729
0.576
0.67
0.66
0.685
0.522
0.695
0.704
0.778
0.719
0.68
0.744
0.749
0.847
0.581
0.66
0.695
0.601
0.631
0.714
0.837
0.798
0.788
0.453
0.768
0.808
0.493
0.793
0.236
0.773
0.527
0.754
0.729
0.675
0.7
0.576
0.562
0.768
0.798
0.675
0.64
0.483
0.601
0.601
0.793
0.7
0.635
0.645
0.581
0.852
0.709
0.704
0.798
0.517
0.724
0.773
0.586
0.788
0.709
0.764
0.67
0.576
0.739
0.69
0.7
0.759
0.768
0.281
0.773
0.596
0.724
0.719
0.685
0.788
0.557
0.626
0.458
0.65
0.65
0.325
0.626
0.616
0.847
0.724
0.552
0.734
0.808
0.621
0.616
0.606
0.64
0.626
0.764
0.665
0.596
0.665
0.823
0.616
0.345
0.695
0.631
0.394
0.837
0.685
0.906
0.581
0.744
0.675
0.645
0.768
0.655
0.557
0.768
0.463
0.773
0.709
0.66
0.739
0.714
0.803
0.739
0.665
0.507
0.601
0.64
0.768
0.778
0.601
0.709
0.734
0.744
0.803
0.744
0.729
0.729
0.69
0.67
0.773
0.719
0.764
0.734
0.596
0.66
0.7
0.729
0.591
0.675
0.857
0.695
0.601
0.665
0.768
0.7
0.744
0.645
0.719
0.576
0.591
0.69
0.685
0.7
0.64
0.631
0.709
0.749
0.773
0.685
0.749
0.601
0.621
0.768
0.709
0.764
0.798
0.64
0.704
0.665
0.852
0.596
0.665
0.675
0.744
0.685
0.67
0.621
0.739
0.7
0.778
0.655
0.527
0.783
0.532
0.695
0.645
0.67
0.754
0.803
0.744
0.665
0.7
0.749
0.621
0.68
0.818
0.7
0.773
0.67
0.36
0.419
0.778
0.685
0.291
0.631
0.601
0.768
0.759
0.724
0.685
0.537
0.68
0.847
0.764
0.788
0.67
0.783
0.714
0.704
0.778
0.665
0.778
0.823
0.744
0.773
0.695
0.803
0.803
0.739
0.626
0.645
0.783
0.645
0.778
0.69
0.754
0.67
0.399
0.749
0.862
0.749
0.655
0.67
0.862
0.424
0.724
0.704
0.695
0.783
0.813
0.704
0.764
0.823
0.759
0.842
0.773
0.714
0.739
0.7
0.296
0.808
0.719
0.148
0.66
0.783
0.571
0.773
0.764
0.586
0.739
0.729
0.567
0.803
0.778
0.808
0.567
0.315
0.458
0.739
0.355
0.803
0.739
0.586
0.714
0.374
0.714
0.818
0.828
0.286
0.69
0.803
0.714
0.685
0.847
0.695
0.453
0.635
0.739
0.833
0.709
0.798
0.463
0.7
0.054
0.704
0.576
0.601
0.808
0.754
0.793
0.823
0.448
0.507
0.64
0.64
0.586
0.65
0.719
0.655
0.734
0.7
0.537
0.714
0.739
0.768
0.704
0.719
0.813
0.749
0.65
0.591
0.867
0.69
0.66
0.586
0.808
0.862
0.65
0.66
0.512
0.675
0.635
0.655
0.69
0.764
0.808
0.493
0.502
0.635
0.66
0.749
0.764
0.759
0.581
0.749
0.591
0.818
0.764
0.685
0.507
0.818
0.631
0.862
0.562
0.808
0.576
0.65
0.798
0.704
0.7
0.631
0.719
0.645
0.591
0.626
0.7
0.714
0.833
0.768
0.626
0.768
0.562
0.749
0.685
0.685
0.616
0.793
0.611
0.749
0.488
0.606
0.823
0.616
0.823
0.788
0.704
0.675
0.788
0.857
0.67
0.675
0.601
0.606
0.808
0.783
0.616
0.719
0.665
0.714
0.685
0.69
0.788
0.65
0.626
0.66
0.793
0.837
0.714
0.729
0.783
0.828
0.68
0.759
0.64
0.709
0.374
0.764
0.616
0.808
0.734
0.778
0.645
0.34
0.631
0.744
0.714
0.591
0.778
0.704
0.325
0.64
0.823
0.768
0.813
0.759
0.744
0.626
0.567
0.808
0.616
0.759
0.704
0.616
0.389
0.626
0.768
0.773
0.626
0.734
0.709
0.704
0.729
0.714
0.695
0.645
0.828
0.704
0.719
0.744
0.507
0.778
0.773
0.69
0.759
0.788
0.734
0.808
0.857
0.734
0.759
0.724
0.714
0.645
0.709
0.635
0.611
0.749
0.734
0.778
0.7
0.571
0.616
0.675
0.675
0.67
0.788
0.685
0.764
0.64
0.764
0.739
0.64
0.606
0.552
0.803
0.729
0.798
0.773
0.719
0.783
0.783
0.764
0.759
0.828
0.823
0.729
0.709
0.601
0.788
0.788
0.655
0.66
0.685
0.813
0.621
0.768
0.778
0.7
0.778
0.635
0.734
0.7
0.665
0.65
0.65
0.768
0.626
0.537
0.606
0.596
0.473
0.576
0.754
0.64
0.734
0.685
0.453
0.749
0.695
0.773
0.818
0.773
0.606
0.823
0.463
0.739
0.803
0.759
0.764
0.833
0.759
0.719
0.655
0.611
0.744
0.842
0.724
0.67
0.749
0.749
0.749
0.68
0.675
0.749
0.635
0.581
0.764
0.759
0.611
0.67
0.729
0.655
0.724
0.581
0.749
0.724
0.739
0.67
0.714
0.685
0.704
0.611
0.537
0.724
0.818
0.739
0.754
0.719
0.493
0.635
0.631
0.828
0.606
0.69
0.31
0.808
0.744
0.645
0.635
0.611
0.33
0.616
0.67
0.724
0.734
0.724
0.0
0.773
0.631
0.675
0.606
0.7
0.507
0.714
0.729
0.64
0.857
0.754
0.586
0.729
0.611
0.483
0.64
0.527
0.685
0.576
0.65
0.498
0.818
0.837
0.547
0.813
0.542
0.788
0.576
0.69
0.675
0.798
0.724
0.695
0.66
0.719
0.665
0.783
0.872
0.749
0.842
0.552
0.828
0.621
0.675
0.788
0.818
0.709
0.729
0.729
0.7
0.749
0.764
0.567
0.783
0.695
0.768
0.655
0.714
0.586
0.714
0.808
0.68
0.852
0.675
0.69
0.803
0.724
0.537
0.616
0.803
0.788
0.631
0.67
0.621
0.68
0.788
0.631
0.754
0.7
0.635
0.571
0.808
0.828
0.719
0.759
0.567
0.773
0.665
0.719
0.685
0.473
0.498
0.0
0.719
0.704
0.616
0.65
0.759
0.837
0.68
0.778
0.788
0.793
0.704
0.793
0.69
0.68
0.709
0.788
0.719
0.419
0.68
0.562
0.695
0.685
0.778
0.833
0.719
0.65
0.635
0.645
0.68
0.744
0.798
0.7
0.823
0.773
0.734
0.754
0.655
0.778
0.749
0.754
0.665
0.709
0.773
0.739
0.695
0.734
0.768
0.685
0.709
0.68
0.837
0.665
0.734
0.0
0.828
0.764
0.704
0.601
0.665
0.739
0.724
0.749
0.65
0.744
0.66
0.773
0.616
0.631
0.778
0.626
0.828
0.759
0.65
0.734
0.64
0.729
0.7
0.631
0.7
0.764
0.635
0.655
0.842
0.754
0.793
0.709
0.783
0.729
0.808
0.724
0.552
0.562
0.734
0.744
0.714
0.724
0.877
0.714
0.768
0.68
0.783
0.813
0.842
0.665
0.562
0.606
0.759
0.734
0.685
0.818
0.783
0.66
0.65
0.783
0.788
0.719
0.773
0.621
0.704
0.803
0.68
0.734
0.616
0.709
0.734
0.744
0.729
0.655
0.547
0.813
0.719
0.665
0.547
0.626
0.67
0.773
0.685
0.734
0.724
0.783
0.764
0.68
0.7
0.793
0.645
0.685
0.709
0.754
0.823
0.724
0.744
0.581
0.768
0.611
0.67
0.69
0.69
0.695
0.803
0.69
0.847
0.0
0.793
0.764
0.783
0.788
0.685
0.665
0.759
0.483
0.833
0.724
0.709
0.695
0.635
0.823
0.586
0.611
0.0
0.261
0.236
0.739
0.808
0.655
0.655
0.759
0.734
0.616
0.621
0.596
0.734
0.754
0.601
0.729
0.665
0.739
0.655
0.788
0.596
0.768
0.655
0.714
0.571
0.7
0.768
0.719
0.665
0.714
0.773
0.621
0.512
0.635
0.729
0.739
0.655
0.66
0.709
0.335
0.798
0.739
0.631
0.7
0.754
0.754
0.68
0.714
0.409
0.719
0.808
0.251
0.645
0.463
0.36
0.635
0.32
0.749
0.399
0.66
0.631
0.581
0.601
0.675
0.719
0.399
0.823
0.739
0.675
0.709
0.808
0.788
0.562
0.571
0.645
0.562
0.394
0.719
0.527
0.818
0.685
0.453
0.783
0.754
0.773
0.414
0.754
0.744
0.695
0.857
0.768
0.665
0.808
0.729
0.522
0.714
0.69
0.833
0.695
0.488
0.793
0.68
0.69
0.67
0.645
0.424
0.65
0.65
0.64
0.788
0.621
0.557
0.704
0.714
0.626
0.778
0.212
0.64
0.591
0.823
0.793
0.724
0.764
0.557
0.7
0.724
0.591
0.813
0.704
0.734
0.67
0.793
0.808
0.68
0.749
0.655
0.882
0.759
0.64
0.729
0.621
0.655
0.665
0.675
0.685
0.67
0.724
0.626
0.665
0.645
0.749
0.709
0.596
0.527
0.695
0.828
0.586
0.862
0.246
0.719
0.734
0.783
0.783
0.606
0.552
0.675
0.714
0.65
0.744
0.576
0.645
0.68
0.783
0.64
0.709
0.744
0.419
0.236
0.847
0.704
0.695
0.33
0.729
0.695
0.0
0.857
0.759
0.719
0.626
0.729
0.783
0.778
0.773
0.69
0.852
0.207
0.685
0.793
0.7
0.68
0.828
0.773
0.591
0.453
0.739
0.818
0.704
0.862
0.591
0.596
0.626
0.744
0.675
0.793
0.729
0.759
0.828
0.645
0.754
0.665
0.719
0.759
0.631
0.778
0.837
0.724
0.828
0.714
0.704
0.734
0.695
0.803
0.67
0.768
0.596
0.709
0.626
0.645
0.734
0.916
0.695
0.739
0.635
0.576
0.749
0.759
0.709
0.66
0.773
0.704
0.724
0.675
0.714
0.0
0.527
0.759
0.616
0.655
0.443
0.724
0.798
0.69
0.734
0.601
0.729
0.675
0.709
0.749
0.66
0.823
0.66
0.611
0.409
0.419
0.443
0.778
0.739
0.315
0.808
0.404
0.675
0.773
0.448
0.67
0.783
0.793
0.798
0.69
0.473
0.714
0.606
0.739
0.621
0.7
0.798
0.458
0.291
0.768
0.419
0.621
0.754
0.803
0.739
0.764
0.64
0.655
0.729
0.773
0.714
0.818
0.788
0.0
0.704
0.0
0.704
0.813
0.744
0.734
0.764
0.655
0.0
0.271
0.759
0.719
0.68
0.818
0.66
0.749
0.847
0.798
0.788
0.655
0.68
0.783
0.586
0.759
0.473
0.739
0.645
0.616
0.601
0.709
0.631
0.66
0.626
0.562
0.818
0.611
0.739
0.813
0.744
0.611
0.749
0.695
0.557
0.626
0.586
0.675
0.749
0.611
0.665
0.685
0.724
0.591
0.522
0.68
0.493
0.611
0.68
0.443
0.828
0.542
0.591
0.808
0.606
0.65
0.66
0.842
0.626
0.438
0.655
0.606
0.552
0.828
0.793
0.773
0.685
0.744
0.601
0.66
0.798
0.803
0.823
0.547
0.532
0.734
0.655
0.66
0.65
0.714
0.709
0.709
0.734
0.66
0.542
0.724
0.788
0.606
0.719
0.685
0.803
0.635
0.828
0.635
0.739
0.719
0.729
0.7
0.512
0.778
0.586
0.719
0.596
0.803
0.719
0.576
0.719
0.803
0.759
0.709
0.655
0.655
0.852
0.463
0.783
0.793
0.759
0.847
0.768
0.626
0.778
0.685
0.724
0.571
0.7
0.645
0.714
0.616
0.719
0.734
0.7
0.675
0.719
0.695
0.616
0.655
0.695
0.655
0.621
0.64
0.704
0.852
0.847
0.571
0.64
0.67
0.719
0.685
0.552
0.729
0.66
0.67
0.645
0.675
0.714
0.586
0.68
0.631
0.798
0.724
0.557
0.729
0.695
0.724
0.714
0.655
0.67
0.833
0.729
0.773
0.66
0.69
0.773
0.724
0.621
0.842
0.754
0.744
0.704
0.729
0.764
0.704
0.764
0.685
0.788
0.768
0.65
0.685
0.803
0.773
0.695
0.778
0.764
0.734
0.734
0.744
0.803
0.754
0.768
0.709
0.586
0.773
0.729
0.808
0.655
0.547
0.709
0.793
0.714
0.862
0.655
0.483
0.66
0.631
0.0
0.69
0.68
0.803
0.724
0.793
0.759
0.567
0.793
0.803
0.67
0.611
0.823
0.611
0.68
0.616
0.655
0.64
0.828
0.793
0.754
0.729
0.773
0.724
0.7
0.857
0.611
0.719
0.739
0.655
0.695
0.803
0.601
0.606
0.768
0.768
0.463
0.606
0.596
0.759
0.695
0.567
0.611
0.773
0.744
0.739
0.522
0.759
0.724
0.655
0.7
0.768
0.778
0.616
0.616
0.724
0.631
0.739
0.852
0.739
0.764
0.768
0.744
0.783
0.675
0.749
0.754
0.404
0.719
0.857
0.65
0.631
0.749
0.67
0.695
0.704
0.793
0.749
0.424
0.778
0.719
0.67
0.749
0.645
0.764
0.734
0.788
0.665
0.778
0.709
0.704
0.616
0.704
0.744
0.734
0.749
0.709
0.695
0.749
0.724
0.768
0.7
0.724
0.813
0.788
0.591
0.65
0.833
0.355
0.759
0.729
0.675
0.773
0.818
0.709
0.557
0.759
0.823
0.842
0.695
0.768
0.645
0.734
0.675
0.66
0.783
0.596
0.685
0.704
0.764
0.635
0.768
0.734
0.69
0.695
0.67
0.783
0.729
0.433
0.586
0.665
0.724
0.685
0.616
0.665
0.655
0.7
0.67
0.739
0.813
0.798
0.631
0.719
0.68
0.764
0.744
0.631
0.862
0.739
0.65
0.695
0.783
0.704
0.65
0.567
0.798
0.828
0.764
0.69
0.724
0.823
0.616
0.675
0.724
0.65
0.67
0.7
0.645
0.7
0.759
0.695
0.64
0.675
0.586
0.65
0.64
0.67
0.7
0.754
0.788
0.719
0.714
0.483
0.828
0.704
0.749
0.655
0.793
0.778
0.739
0.695
0.729
0.714
0.749
0.734
0.778
0.695
0.626
0.65
0.773
0.764
0.867
0.704
0.773
0.764
0.768
0.512
0.788
0.532
0.665
0.793
0.759
0.606
0.429
0.64
0.655
0.695
0.773
0.33
0.793
0.724
0.719
0.739
0.586
0.788
0.828
0.739
0.315
0.69
0.571
0.739
0.833
0.714
0.704
0.744
0.837
0.65
0.685
0.897
0.606
0.867
0.621
0.645
0.704
0.739
0.813
0.695
0.704
0.823
0.685
0.768
0.813
0.808
0.69
0.719
0.611
0.749
0.764
0.596
0.793
0.729
0.759
0.759
0.7
0.773
0.655
0.369
0.542
0.517
0.478
0.35
0.483
0.547
0.468
0.601
0.768
0.67
0.527
0.665
0.729
0.67
0.783
0.729
0.847
0.685
0.704
0.655
0.69
0.567
0.724
0.739
0.542
0.601
0.596
0.823
0.759
0.719
0.719
0.542
0.67
0.65
0.754
0.798
0.709
0.542
0.818
0.552
0.842
0.552
0.744
0.764
0.773
0.635
0.355
0.276
0.611
0.803
0.749
0.852
0.704
0.621
0.616
0.773
0.764
0.695
0.847
0.66
0.66
0.759
0.591
0.803
0.66
0.773
0.783
0.773
0.665
0.788
0.596
0.754
0.788
0.537
0.7
0.773
0.606
0.744
0.744
0.773
0.65
0.685
0.739
0.719
0.675
0.709
0.68
0.7
0.596
0.778
0.522
0.764
0.754
0.68
0.719
0.764
0.665
0.754
0.685
0.754
0.778
0.67
0.783
0.788
0.576
0.823
0.626
0.808
0.69
0.724
0.714
0.616
0.567
0.793
0.69
0.719
0.744
0.739
0.685
0.773
0.709
0.0
0.695
0.793
0.567
0.818
0.837
0.803
0.744
0.68
0.773
0.704
0.788
0.778
0.606
0.739
0.818
0.842
0.842
0.596
0.724
0.778
0.66
0.847
0.773
0.695
0.68
0.606
0.0
0.734
0.527
0.557
0.621
0.754
0.734
0.759
0.7
0.764
0.783
0.744
0.586
0.67
0.68
0.7
0.744
0.837
0.591
0.724
0.823
0.739
0.606
0.601
0.719
0.675
0.852
0.635
0.586
0.631
0.729
0.67
0.778
0.557
0.768
0.685
0.655
0.709
0.828
0.576
0.67
0.69
0.576
0.734
0.69
0.655
0.714
0.709
0.778
0.788
0.64
0.709
0.754
0.788
0.65
0.714
0.783
0.69
0.793
0.709
0.626
0.793
0.635
0.798
0.645
0.724
0.433
0.64
0.798
0.675
0.773
0.862
0.645
0.768
0.729
0.714
0.744
0.591
0.724
0.0
0.813
0.596
0.749
0.695
0.68
0.709
0.749
0.729
0.744
0.837
0.709
0.759
0.714
0.635
0.773
0.773
0.66
0.695
0.818
0.739
0.606
0.606
0.828
0.867
0.714
0.764
0.719
0.576
0.64
0.768
0.463
0.621
0.591
0.68
0.714
0.695
0.739
0.764
0.724
0.581
0.685
0.803
0.773
0.783
0.734
0.798
0.768
0.64
0.695
0.635
0.655
0.557
0.739
0.611
0.631
0.818
0.813
0.793
0.823
0.778
0.818
0.665
0.724
0.749
0.719
0.611
0.714
0.714
0.734
0.586
0.68
0.581
0.67
0.695
0.709
0.759
0.645
0.739
0.734
0.576
0.759
0.882
0.773
0.69
0.862
0.833
0.729
0.709
0.793
0.537
0.532
0.704
0.601
0.754
0.724
0.655
0.0
0.724
0.685
0.739
0.586
0.788
0.749
0.596
0.714
0.571
0.7
0.768
0.621
0.714
0.685
0.576
0.645
0.778
0.808
0.773
0.739
0.66
0.793
0.709
0.562
0.773
0.778
0.778
0.729
0.675
0.522
0.773
0.778
0.704
0.808
0.655
0.813
0.567
0.773
0.724
0.803
0.798
0.759
0.734
0.734
0.739
0.719
0.709
0.502
0.744
0.759
0.749
0.803
0.759
0.709
0.635
0.635
0.823
0.69
0.709
0.695
0.744
0.695
0.655
0.655
0.685
0.709
0.685
0.788
0.793
0.783
0.424
0.724
0.773
0.635
0.803
0.783
0.837
0.631
0.709
0.813
0.552
0.734
0.685
0.719
0.611
0.857
0.695
0.571
0.759
0.0
0.744
0.759
0.0
0.709
0.69
0.704
0.64
0.695
0.66
0.635
0.759
0.783
0.754
0.719
0.655
0.65
0.749
0.704
0.448
0.66
0.704
0.729
0.675
0.507
0.783
0.631
0.764
0.788
0.882
0.714
0.695
0.704
0.709
0.626
0.695
0.778
0.823
0.729
0.719
0.719
0.833
0.788
0.803
0.7
0.665
0.685
0.626
0.645
0.665
0.675
0.67
0.685
0.704
0.729
0.695
0.631
0.665
0.729
0.709
0.877
0.704
0.808
0.808
0.808
0.734
0.66
0.68
0.685
0.675
0.675
0.768
0.517
0.695
0.714
0.714
0.719
0.729
0.754
0.749
0.626
0.744
0.788
0.778
0.768
0.68
0.645
0.837
0.754
0.729
0.773
0.744
0.749
0.842
0.547
0.729
0.685
0.709
0.759
0.734
0.724
0.65
0.739
0.704
0.685
0.773
0.837
0.768
0.734
0.68
0.724
0.714
0.744
0.857
0.68
0.734
0.552
0.0
0.591
0.631
0.764
0.7
0.759
0.601
0.803
0.512
0.768
0.754
0.739
0.798
0.818
0.764
0.783
0.729
0.788
0.626
0.64
0.65
0.734
0.542
0.66
0.675
0.66
0.369
0.591
0.507
0.773
0.7
0.704
0.719
0.749
0.788
0.749
0.7
0.818
0.596
0.709
0.719
0.783
0.793
0.739
0.778
0.7
0.842
0.704
0.793
0.414
0.655
0.798
0.562
0.448
0.729
0.458
0.7
0.611
0.734
0.764
0.695
0.695
0.576
0.67
0.778
0.803
0.675
0.611
0.468
0.704
0.793
0.635
0.68
0.749
0.744
0.773
0.808
0.65
0.759
0.645
0.768
0.744
0.818
0.596
0.64
0.7
0.818
0.739
0.724
0.773
0.586
0.695
0.581
0.719
0.67
0.709
0.695
0.616
0.773
0.714
0.601
0.532
0.759
0.532
0.631
0.69
0.685
0.729
0.709
0.66
0.542
0.759
0.453
0.65
0.754
0.66
0.34
0.837
0.783
0.788
0.626
0.0
0.724
0.704
0.635
0.7
0.828
0.778
0.695
0.616
0.773
0.719
0.739
0.591
0.557
0.557
0.68
0.596
0.793
0.635
0.517
0.478
0.64
0.606
0.665
0.754
0.837
0.635
0.798
0.719
0.695
0.724
0.631
0.714
0.68
0.759
0.596
0.66
0.783
0.709
0.69
0.704
0.798
0.685
0.818
0.719
0.734
0.626
0.734
0.616
0.739
0.719
0.567
0.537
0.512
0.744
0.675
0.828
0.793
0.768
0.754
0.793
0.709
0.778
0.685
0.773
0.695
0.783
0.729
0.69
0.611
0.764
0.626
0.631
0.847
0.764
0.635
0.665
0.606
0.754
0.749
0.527
0.448
0.591
0.591
0.438
0.734
0.665
0.606
0.704
0.65
0.665
0.704
0.675
0.695
0.744
0.768
0.729
0.65
0.798
0.626
0.611
0.591
0.685
0.621
0.433
0.606
0.793
0.429
0.704
0.562
0.601
0.537
0.773
0.729
0.734
0.621
0.645
0.685
0.542
0.695
0.695
0.695
0.872
0.704
0.759
0.68
0.778
0.719
0.64
0.823
0.65
0.66
0.729
0.69
0.852
0.749
0.773
0.788
0.734
0.7
0.759
0.778
0.616
0.724
0.635
0.729
0.704
0.768
0.433
0.823
0.635
0.557
0.67
0.719
0.68
0.596
0.645
0.793
0.764
0.67
0.616
0.734
0.719
0.783
0.714
0.67
0.749
0.744
0.739
0.724
0.788
0.739
0.66
0.719
0.517
0.655
0.729
0.631
0.695
0.709
0.695
0.581
0.709
0.793
0.773
0.719
0.744
0.685
0.709
0.724
0.842
0.616
0.724
0.759
0.739
0.675
0.0
0.621
0.808
0.872
0.665
0.759
0.675
0.783
0.704
0.67
0.69
0.724
0.828
0.803
0.709
0.734
0.7
0.7
0.645
0.65
0.665
0.65
0.729
0.734
0.823
0.778
0.783
0.7
0.68
0.695
0.68
0.778
0.631
0.473
0.517
0.793
0.64
0.729
0.68
0.729
0.734
0.498
0.635
0.621
0.591
0.0
0.842
0.305
0.542
0.502
0.182
0.305
0.729
0.532
0.808
0.788
0.739
0.68
0.803
0.695
0.685
0.685
0.744
0.596
0.803
0.823
0.862
0.635
0.655
0.764
0.606
0.719
0.729
0.704
0.631
0.719
0.675
0.783
0.768
0.557
0.793
0.576
0.788
0.724
0.616
0.655
0.729
0.685
0.788
0.635
0.64
0.739
0.764
0.734
0.596
0.734
0.714
0.773
0.749
0.729
0.709
0.798
0.714
0.709
0.764
0.773
0.729
0.714
0.813
0.675
0.739
0.645
0.739
0.68
0.724
0.0
0.488
0.783
0.695
0.576
0.65
0.739
0.645
0.739
0.783
0.695
0.65
0.66
0.739
0.571
0.704
0.675
0.601
0.719
0.768
0.793
0.675
0.714
0.68
0.759
0.803
0.852
0.709
0.704
0.704
0.714
0.685
0.788
0.793
0.837
0.704
0.798
0.764
0.695
0.695
0.714
0.557
0.818
0.734
0.724
0.773
0.823
0.768
0.655
0.783
0.704
0.773
0.557
0.719
0.704
0.695
0.778
0.724
0.626
0.749
0.744
0.759
0.675
0.768
0.675
0.719
0.33
0.66
0.69
0.7
0.404
0.793
0.695
0.7
0.754
0.768
0.793
0.64
0.68
0.621
0.719
0.655
0.665
0.65
0.621
0.655
0.773
0.793
0.68
0.833
0.586
0.685
0.823
0.823
0.409
0.719
0.709
0.768
0.709
0.744
0.828
0.783
0.798
0.759
0.645
0.591
0.66
0.709
0.404
0.655
0.69
0.463
0.793
0.399
0.69
0.734
0.394
0.596
0.458
0.704
0.754
0.754
0.808
0.724
0.704
0.793
0.818
0.749
0.768
0.315
0.719
0.709
0.64
0.67
0.65
0.724
0.773
0.768
0.438
0.798
0.567
0.68
0.778
0.704
0.793
0.665
0.759
0.438
0.714
0.724
0.793
0.768
0.714
0.783
0.734
0.778
0.645
0.724
0.67
0.429
0.69
0.675
0.685
0.33
0.739
0.67
0.65
0.586
0.172
0.695
0.768
0.532
0.695
0.675
0.759
0.813
0.729
0.611
0.719
0.828
0.788
0.749
0.665
0.315
0.734
0.773
0.783
0.542
0.532
0.744
0.862
0.788
0.665
0.675
0.64
0.685
0.631
0.68
0.369
0.695
0.68
0.695
0.399
0.379
0.424
0.458
0.69
0.507
0.714
0.64
0.768
0.389
0.394
0.507
0.813
0.739
0.64
0.438
0.724
0.719
0.665
0.783
0.818
0.739
0.709
0.803
0.7
0.66
0.778
0.734
0.675
0.67
0.749
0.759
0.744
0.754
0.729
0.601
0.709
0.729
0.828
0.65
0.768
0.719
0.631
0.714
0.788
0.626
0.818
0.7
0.739
0.734
0.729
0.739
0.862
0.389
0.739
0.803
0.626
0.473
0.626
0.547
0.187
0.724
0.665
0.719
0.749
0.67
0.719
0.645
0.65
0.591
0.246
0.631
0.66
0.773
0.842
0.719
0.719
0.808
0.695
0.788
0.828
0.67
0.729
0.773
0.655
0.729
0.764
0.685
0.828
0.862
0.596
0.645
0.749
0.729
0.665
0.65
0.591
0.857
0.675
0.621
0.66
0.783
0.65
0.729
0.734
0.68
0.69
0.69
0.823
0.768
0.773
0.837
0.66
0.749
0.567
0.67
0.847
0.744
0.783
0.872
0.675
0.66
0.547
0.773
0.773
0.813
0.675
0.729
0.734
0.665
0.704
0.66
0.586
0.65
0.724
0.842
0.759
0.68
0.729
0.606
0.704
0.764
0.532
0.749
0.7
0.764
0.704
0.867
0.749
0.552
0.645
0.773
0.68
0.626
0.833
0.724
0.783
0.576
0.744
0.68
0.709
0.635
0.773
0.714
0.818
0.69
0.768
0.665
0.626
0.665
0.798
0.734
0.714
0.695
0.67
0.734
0.675
0.655
0.67
0.729
0.818
0.675
0.734
0.704
0.655
0.759
0.837
0.847
0.808
0.808
0.749
0.714
0.719
0.7
0.724
0.601
0.783
0.68
0.724
0.828
0.803
0.773
0.635
0.655
0.596
0.749
0.744
0.695
0.744
0.714
0.7
0.764
0.749
0.768
0.773
0.695
0.616
0.818
0.665
0.665
0.798
0.532
0.709
0.729
0.65
0.645
0.591
0.67
0.773
0.744
0.665
0.833
0.754
0.7
0.719
0.0
0.675
0.813
0.808
0.709
0.685
0.0
0.749
0.724
0.719
0.778
0.714
0.704
0.803
0.783
0.645
0.714
0.591
0.483
0.665
0.631
0.65
0.833
0.596
0.631
0.823
0.68
0.724
0.655
0.749
0.606
0.65
0.527
0.749
0.749
0.808
0.675
0.709
0.581
0.67
0.813
0.719
0.793
0.626
0.517
0.729
0.65
0.695
0.709
0.778
0.537
0.759
0.808
0.606
0.67
0.68
0.7
0.744
0.808
0.606
0.65
0.749
0.798
0.562
0.719
0.68
0.571
0.0
0.64
0.754
0.813
0.626
0.69
0.586
0.823
0.724
0.744
0.66
0.655
0.67
0.611
0.754
0.729
0.808
0.714
0.734
0.764
0.768
0.695
0.759
0.675
0.729
0.729
0.739
0.685
0.709
0.695
0.714
0.67
0.709
0.591
0.635
0.709
0.808
0.69
0.695
0.448
0.665
0.537
0.773
0.571
0.621
0.655
0.547
0.567
0.719
0.823
0.768
0.562
0.719
0.847
0.759
0.0
0.616
0.724
0.522
0.813
0.709
0.744
0.749
0.734
0.714
0.764
0.734
0.66
0.818
0.768
0.749
0.788
0.704
0.645
0.714
0.709
0.739
0.704
0.773
0.675
0.606
0.488
0.493
0.655
0.803
0.793
0.714
0.724
0.704
0.0
0.517
0.64
0.724
0.0
0.704
0.709
0.768
0.69
0.616
0.685
0.734
0.783
0.665
0.803
0.581
0.739
0.793
0.704
0.68
0.739
0.665
0.64
0.759
0.704
0.709
0.69
0.695
0.773
0.655
0.729
0.709
0.813
0.828
0.808
0.897
0.729
0.67
0.739
0.754
0.665
0.685
0.778
0.724
0.773
0.739
0.803
0.764
0.778
0.724
0.734
0.759
0.704
0.734
0.616
0.606
0.759
0.714
0.734
0.764
0.685
0.729
0.709
0.675
0.724
0.724
0.788
0.68
0.68
0.724
0.798
0.69
0.749
0.69
0.724
0.714
0.537
0.709
0.759
0.65
0.591
0.68
0.631
0.616
0.837
0.744
0.833
0.695
0.64
0.729
0.709
0.69
0.778
0.773
0.709
0.729
0.793
0.739
0.749
0.685
0.788
0.724
0.685
0.655
0.773
0.773
0.478
0.0
0.65
0.709
0.64
0.813
0.788
0.571
0.872
0.744
0.764
0.818
0.842
0.734
0.739
0.709
0.581
0.586
0.754
0.798
0.709
0.783
0.773
0.778
0.837
0.631
0.714
0.744
0.645
0.788
0.685
0.611
0.729
0.754
0.867
0.724
0.66
0.7
0.764
0.581
0.611
0.68
0.704
0.65
0.749
0.557
0.729
0.645
0.685
0.773
0.601
0.591
0.66
0.562
0.739
0.773
0.7
0.695
0.734
0.729
0.778
0.837
0.65
0.773
0.833
0.783
0.69
0.69
0.67
0.793
0.714
0.695
0.704
0.788
0.67
0.695
0.744
0.818
0.596
0.773
0.64
0.778
0.69
0.788
0.542
0.443
0.67
0.754
0.852
0.69
0.759
0.601
0.793
0.645
0.591
0.665
0.635
0.773
0.842
0.803
0.414
0.67
0.744
0.433
0.744
0.591
0.433
0.0
0.394
0.695
0.695
0.867
0.724
0.404
0.759
0.576
0.68
0.35
0.67
0.517
0.739
0.773
0.793
0.704
0.837
0.7
0.7
0.438
0.764
0.438
0.409
0.404
0.369
0.729
0.695
0.448
0.773
0.473
0.714
0.729
0.675
0.384
0.453
0.291
0.734
0.345
0.32
0.803
0.424
0.586
0.778
0.631
0.695
0.783
0.788
0.768
0.685
0.65
0.818
0.374
0.325
0.778
0.345
0.709
0.685
0.207
0.365
0.374
0.158
0.0
0.7
0.749
0.764
0.734
0.384
0.744
0.695
0.616
0.739
0.626
0.478
0.734
0.65
0.0
0.567
0.65
0.857
0.419
0.749
0.768
0.365
0.34
0.67
0.803
0.68
0.685
0.0
0.768
0.458
0.724
0.724
0.606
0.394
0.69
0.266
0.823
0.734
0.429
0.631
0.833
0.724
0.621
0.68
0.719
0.69
0.739
0.512
0.719
0.0
0.714
0.517
0.404
0.0
0.0
0.783
0.783
0.695
0.355
0.773
0.734
0.69
0.734
0.586
0.394
0.67
0.709
0.734
0.783
0.68
0.695
0.818
0.803
0.591
0.813
0.463
0.67
0.808
0.709
0.606
0.33
0.754
0.552
0.409
0.69
0.502
0.65
0.606
0.655
0.645
0.749
0.488
0.527
0.734
0.562
0.64
0.502
0.458
0.7
0.635
0.68
0.764
0.7
0.704
0.616
0.749
0.67
0.714
0.724
0.828
0.788
0.833
0.709
0.532
0.729
0.837
0.734
0.724
0.7
0.695
0.813
0.586
0.675
0.67
0.66
0.616
0.749
0.65
0.68
0.729
0.739
0.571
0.813
0.744
0.709
0.68
0.744
0.754
0.749
0.754
0.788
0.65
0.709
0.581
0.69
0.734
0.0
0.66
0.828
0.724
0.739
0.704
0.655
0.734
0.69
0.7
0.842
0.68
0.724
0.739
0.783
0.685
0.739
0.749
0.567
0.695
0.793
0.704
0.65
0.645
0.665
0.759
0.631
0.788
0.768
0.635
0.463
0.67
0.685
0.798
0.665
0.754
0.783
0.768
0.768
0.818
0.852
0.754
0.778
0.754
0.527
0.783
0.744
0.768
0.714
0.749
0.443
0.818
0.749
0.0
0.626
0.542
0.714
0.468
0.808
0.537
0.685
0.744
0.542
0.532
0.483
0.862
0.744
0.36
0.709
0.695
0.67
0.7
0.552
0.709
0.729
0.665
0.675
0.744
0.749
0.69
0.645
0.734
0.695
0.793
0.616
0.778
0.768
0.724
0.837
0.729
0.665
0.798
0.739
0.626
0.66
0.67
0.675
0.714
0.714
0.788
0.695
0.734
0.0
0.709
0.749
0.842
0.714
0.7
0.793
0.611
0.7
0.621
0.764
0.813
0.734
0.537
0.547
0.616
0.695
0.739
0.783
0.704
0.695
0.66
0.562
0.704
0.833
0.764
0.788
0.744
0.783
0.719
0.793
0.7
0.68
0.685
0.734
0.616
0.685
0.626
0.631
0.7
0.828
0.778
0.675
0.823
0.616
0.581
0.783
0.635
0.626
0.557
0.724
0.655
0.778
0.695
0.68
0.754
0.744
0.68
0.0
0.685
0.768
0.783
0.724
0.793
0.7
0.768
0.7
0.714
0.473
0.586
0.576
0.571
0.724
0.709
0.709
0.567
0.709
0.567
0.65
0.709
0.754
0.655
0.69
0.635
0.788
0.695
0.626
0.833
0.778
0.655
0.532
0.655
0.631
0.828
0.714
0.773
0.601
0.744
0.655
0.448
0.576
0.793
0.749
0.833
0.709
0.778
0.798
0.754
0.665
0.793
0.788
0.557
0.675
0.704
0.823
0.675
0.734
0.828
0.823
0.67
0.0
0.749
0.601
0.714
0.709
0.581
0.709
0.685
0.616
0.66
0.645
0.616
0.773
0.833
0.7
0.793
0.719
0.749
0.685
0.837
0.704
0.67
0.645
0.695
0.66
0.0
0.567
0.828
0.734
0.793
0.616
0.724
0.793
0.631
0.768
0.778
0.69
0.581
0.66
0.616
0.685
0.67
0.0
0.857
0.675
0.709
0.7
0.655
0.552
0.66
0.655
0.527
0.714
0.719
0.744
0.764
0.744
0.675
0.709
0.773
0.818
0.744
0.498
0.68
0.655
0.847
0.635
0.764
0.778
0.734
0.773
0.714
0.764
0.67
0.813
0.788
0.788
0.635
0.808
0.655
0.852
0.631
0.675
0.798
0.0
0.552
0.645
0.64
0.793
0.704
0.709
0.788
0.631
0.719
0.493
0.581
0.867
0.724
0.719
0.685
0.606
0.709
0.724
0.704
0.798
0.66
0.793
0.581
0.611
0.719
0.631
0.685
0.67
0.857
0.778
0.793
0.734
0.729
0.813
0.719
0.695
0.522
0.739
0.803
0.754
0.704
0.7
0.749
0.522
0.714
0.823
0.606
0.719
0.803
0.744
0.833
0.768
0.709
0.833
0.66
0.813
0.0
0.704
0.709
0.764
0.744
0.626
0.581
0.517
0.724
0.665
0.749
0.744
0.473
0.862
0.65
0.773
0.739
0.675
0.709
0.68
0.645
0.793
0.517
0.739
0.675
0.69
0.764
0.695
0.788
0.798
0.833
0.803
0.754
0.695
0.655
0.68
0.793
0.621
0.709
0.813
0.808
0.759
0.749
0.586
0.65
0.783
0.635
0.828
0.552
0.719
0.704
0.67
0.803
0.759
0.626
0.616
0.271
0.759
0.823
0.685
0.68
0.828
0.828
0.695
0.749
0.433
0.734
0.64
0.64
0.842
0.675
0.739
0.714
0.66
0.734
0.365
0.685
0.67
0.665
0.67
0.601
0.709
0.709
0.611
0.729
0.867
0.788
0.818
0.468
0.808
0.68
0.729
0.606
0.788
0.773
0.719
0.749
0.532
0.36
0.365
0.724
0.68
0.744
0.675
0.635
0.567
0.571
0.626
0.818
0.709
0.764
0.586
0.754
0.0
0.783
0.749
0.808
0.759
0.31
0.749
0.596
0.616
0.793
0.458
0.34
0.744
0.246
0.611
0.69
0.68
0.724
0.384
0.601
0.571
0.586
0.675
0.813
0.675
0.709
0.823
0.65
0.665
0.478
0.512
0.803
0.547
0.768
0.783
0.685
0.468
0.714
0.729
0.616
0.833
0.749
0.67
0.739
0.547
0.729
0.764
0.414
0.739
0.828
0.754
0.739
0.724
0.7
0.734
0.729
0.384
0.621
0.0
0.852
0.65
0.744
0.67
0.67
0.793
0.7
0.35
0.773
0.512
0.734
0.724
0.778
0.552
0.759
0.724
0.828
0.66
0.709
0.872
0.596
0.764
0.788
0.852
0.793
0.739
0.65
0.68
0.798
0.552
0.655
0.759
0.724
0.695
0.685
0.305
0.631
0.635
0.714
0.68
0.498
0.571
0.635
0.764
0.768
0.626
0.296
0.586
0.739
0.621
0.596
0.542
0.611
0.764
0.837
0.754
0.818
0.719
0.798
0.66
0.773
0.635
0.645
0.621
0.813
0.852
0.714
0.778
0.64
0.793
0.719
0.759
0.567
0.709
0.7
0.744
0.66
0.724
0.749
0.788
0.719
0.675
0.749
0.675
0.7
0.739
0.7
0.783
0.744
0.719
0.67
0.724
0.734
0.596
0.709
0.714
0.734
0.621
0.7
0.631
0.631
0.67
0.759
0.759
0.7
0.768
0.813
0.626
0.655
0.67
0.695
0.616
0.768
0.709
0.724
0.709
0.69
0.709
0.576
0.596
0.67
0.685
0.655
0.828
0.66
0.68
0.828
0.754
0.512
0.759
0.616
0.552
0.709
0.744
0.685
0.626
0.764
0.645
0.67
0.783
0.754
0.586
0.754
0.768
0.813
0.655
0.69
0.66
0.764
0.773
0.788
0.685
0.69
0.729
0.69
0.798
0.665
0.778
0.783
0.409
0.7
0.719
0.601
0.601
0.842
0.665
0.739
0.68
0.744
0.695
0.739
0.552
0.719
0.729
0.719
0.611
0.695
0.828
0.68
0.764
0.704
0.601
0.739
0.719
0.68
0.704
0.65
0.793
0.695
0.0
0.749
0.739
0.626
0.897
0.744
0.7
0.64
0.739
0.586
0.685
0.512
0.581
0.616
0.68
0.65
0.734
0.0
0.695
0.803
0.739
0.768
0.709
0.502
0.709
0.68
0.709
0.557
0.803
0.773
0.744
0.867
0.616
0.665
0.621
0.596
0.749
0.7
0.635
0.837
0.852
0.65
0.783
0.744
0.793
0.788
0.724
0.709
0.744
0.744
0.704
0.69
0.724
0.749
0.0
0.798
0.783
0.704
0.704
0.798
0.704
0.621
0.65
0.768
0.719
0.739
0.616
0.631
0.611
0.655
0.576
0.778
0.788
0.635
0.7
0.788
0.744
0.645
0.69
0.798
0.734
0.665
0.675
0.818
0.783
0.778
0.768
0.803
0.512
0.793
0.704
0.655
0.813
0.788
0.823
0.645
0.448
0.759
0.719
0.764
0.685
0.734
0.901
0.729
0.729
0.719
0.773
0.626
0.808
0.734
0.837
0.69
0.724
0.0
0.754
0.64
0.695
0.773
0.793
0.571
0.754
0.532
0.754
0.744
0.621
0.798
0.754
0.788
0.754
0.768
0.709
0.734
0.655
0.744
0.591
0.655
0.764
0.754
0.788
0.586
0.759
0.714
0.714
0.798
0.552
0.7
0.601
0.729
0.65
0.68
0.754
0.759
0.892
0.68
0.778
0.882
0.7
0.729
0.754
0.685
0.744
0.586
0.724
0.803
0.729
0.714
0.64
0.621
0.69
0.68
0.67
0.744
0.611
0.793
0.828
0.813
0.547
0.714
0.759
0.552
0.778
0.695
0.64
0.493
0.65
0.67
0.813
0.764
0.734
0.498
0.645
0.749
0.793
0.67
0.65
0.635
0.768
0.764
0.867
0.562
0.67
0.714
0.0
0.695
0.675
0.759
0.803
0.719
0.655
0.67
0.64
0.685
0.778
0.685
0.739
0.847
0.842
0.764
0.685
0.734
0.709
0.675
0.783
0.675
0.764
0.808
0.759
0.724
0.704
0.714
0.719
0.778
0.67
0.645
0.729
0.542
0.68
0.611
0.631
0.788
0.788
0.744
0.655
0.833
0.7
0.655
0.818
0.714
0.724
0.67
0.719
0.783
0.69
0.631
0.744
0.68
0.793
0.754
0.685
0.483
0.611
0.803
0.69
0.69
0.754
0.67
0.547
0.68
0.571
0.729
0.783
0.783
0.704
0.621
0.67
0.704
0.754
0.69
0.847
0.744
0.749
0.754
0.739
0.714
0.709
0.709
0.67
0.7
0.675
0.655
0.645
0.0
0.65
0.704
0.788
0.621
0.65
0.764
0.754
0.729
0.685
0.724
0.685
0.0
0.734
0.778
0.66
0.783
0.749
0.616
0.818
0.729
0.837
0.65
0.764
0.0
0.631
0.764
0.645
0.828
0.778
0.842
0.759
0.7
0.66
0.65
0.823
0.709
0.507
0.665
0.778
0.695
0.65
0.67
0.719
0.616
0.828
0.586
0.759
0.631
0.798
0.719
0.611
0.0
0.773
0.833
0.764
0.66
0.65
0.808
0.709
0.739
0.793
0.611
0.222
0.517
0.754
0.66
0.66
0.571
0.783
0.778
0.877
0.483
0.768
0.744
0.606
0.291
0.281
0.798
0.7
0.655
0.631
0.783
0.695
0.739
0.0
0.596
0.616
0.389
0.355
0.502
0.631
0.0
0.67
0.729
0.704
0.0
0.724
0.64
0.631
0.635
0.64
0.0
0.768
0.399
0.379
0.773
0.704
0.759
0.882
0.645
0.606
0.0
0.734
0.764
0.379
0.675
0.823
0.36
0.665
0.66
0.764
0.276
0.852
0.635
0.724
0.532
0.616
0.246
0.369
0.567
0.714
0.7
0.458
0.7
0.66
0.852
0.409
0.695
0.709
0.0
0.581
0.749
0.0
0.665
0.596
0.493
0.729
0.788
0.463
0.562
0.384
0.764
0.389
0.32
0.709
0.0
0.754
0.7
0.645
0.611
0.793
0.276
0.3
0.571
0.759
0.833
0.739
0.67
0.0
0.409
0.68
0.197
0.665
0.739
0.665
0.754
0.783
0.384
0.384
0.384
0.709
0.419
0.443
0.404
0.714
0.3
0.0
0.3
0.714
0.67
0.744
0.365
0.709
0.409
0.788
0.695
0.645
0.837
0.414
0.764
0.837
0.527
0.818
0.65
0.384
0.606
0.788
0.798
0.695
0.429
0.764
0.379
0.631
0.463
0.64
0.69
0.788
0.778
0.36
0.808
0.768
0.64
0.714
0.453
0.611
0.759
0.379
0.714
0.744
0.414
0.631
0.576
0.0
0.458
0.739
0.453
0.665
0.591
0.67
0.833
0.631
0.714
0.724
0.764
0.65
0.621
0.384
0.744
0.798
0.665
0.665
0.749
0.522
0.655
0.66
0.729
0.586
0.857
0.754
0.611
0.655
0.783
0.783
0.719
0.66
0.709
0.581
0.749
0.655
0.0
0.7
0.704
0.773
0.764
0.729
0.616
0.591
0.704
0.665
0.828
0.66
0.69
0.783
0.557
0.768
0.778
0.68
0.576
0.778
0.744
0.547
0.852
0.749
0.823
0.67
0.818
0.754
0.719
0.404
0.754
0.581
0.719
0.778
0.744
0.724
0.645
0.714
0.281
0.783
0.601
0.557
0.704
0.739
0.709
0.69
0.887
0.808
0.729
0.744
0.823
0.527
0.803
0.823
0.783
0.645
0.7
0.734
0.685
0.739
0.586
0.764
0.67
0.749
0.749
0.734
0.783
0.719
0.808
0.714
0.714
0.581
0.808
0.803
0.778
0.828
0.611
0.754
0.709
0.719
0.808
0.783
0.616
0.7
0.66
0.542
0.778
0.67
0.64
0.325
0.626
0.655
0.714
0.69
0.768
0.665
0.66
0.714
0.586
0.764
0.768
0.773
0.793
0.714
0.788
0.847
0.759
0.616
0.808
0.552
0.424
0.764
0.645
0.68
0.645
0.611
0.685
0.704
0.793
0.626
0.645
0.749
0.842
0.473
0.729
0.724
0.709
0.675
0.749
0.719
0.631
0.768
0.695
0.724
0.704
0.739
0.734
0.542
0.507
0.695
0.734
0.808
0.591
0.655
0.675
0.734
0.601
0.0
0.764
0.537
0.542
0.783
0.808
0.67
0.773
0.606
0.631
0.729
0.665
0.581
0.69
0.754
0.709
0.739
0.601
0.635
0.773
0.749
0.788
0.631
0.695
0.65
0.744
0.734
0.828
0.734
0.842
0.759
0.67
0.768
0.645
0.724
0.778
0.64
0.818
0.739
0.729
0.655
0.695
0.808
0.665
0.704
0.833
0.655
0.66
0.734
0.808
0.744
0.887
0.557
0.719
0.739
0.468
0.532
0.66
0.695
0.542
0.749
0.591
0.542
0.734
0.754
0.754
0.764
0.64
0.581
0.744
0.803
0.744
0.754
0.764
0.601
0.655
0.675
0.67
0.527
0.64
0.695
0.714
0.724
0.719
0.813
0.719
0.665
0.749
0.7
0.764
0.768
0.66
0.695
0.65
0.793
0.606
0.611
0.764
0.665
0.567
0.635
0.66
0.803
0.842
0.788
0.734
0.778
0.616
0.744
0.754
0.66
0.813
0.803
0.621
0.704
0.783
0.7
0.783
0.64
0.66
0.68
0.571
0.67
0.665
0.823
0.759
0.655
0.631
0.591
0.67
0.773
0.759
0.729
0.655
0.729
0.754
0.759
0.788
0.65
0.631
0.734
0.788
0.66
0.803
0.709
0.842
0.724
0.547
0.778
0.616
0.655
0.773
0.704
0.68
0.768
0.709
0.901
0.675
0.626
0.842
0.685
0.719
0.773
0.675
0.621
0.823
0.768
0.788
0.768
0.66
0.7
0.468
0.468
0.512
0.596
0.764
0.586
0.685
0.626
0.576
0.685
0.547
0.68
0.744
0.734
0.759
0.754
0.783
0.778
0.66
0.635
0.724
0.734
0.788
0.818
0.744
0.724
0.616
0.616
0.729
0.764
0.739
0.645
0.768
0.778
0.719
0.764
0.754
0.754
0.724
0.798
0.729
0.734
0.581
0.695
0.837
0.655
0.798
0.626
0.68
0.695
0.778
0.621
0.793
0.744
0.626
0.778
0.67
0.635
0.739
0.754
0.665
0.872
0.704
0.7
0.655
0.695
0.744
0.759
0.714
0.778
0.685
0.724
0.67
0.714
0.837
0.714
0.714
0.562
0.739
0.734
0.704
0.65
0.823
0.665
0.788
0.714
0.67
0.67
0.67
0.744
0.778
0.729
0.764
0.68
0.744
0.793
0.0
0.685
0.852
0.788
0.655
0.803
0.714
0.729
0.768
0.719
0.833
0.522
0.744
0.64
0.714
0.778
0.739
0.813
0.744
0.764
0.586
0.695
0.665
0.596
0.562
0.793
0.69
0.714
0.67
0.724
0.739
0.749
0.724
0.783
0.842
0.724
0.675
0.773
0.695
0.522
0.724
0.69
0.695
0.788
0.823
0.645
0.66
0.749
0.67
0.729
0.754
0.729
0.675
0.571
0.552
0.857
0.512
0.739
0.557
0.591
0.611
0.626
0.714
0.67
0.882
0.537
0.773
0.803
0.793
0.724
0.749
0.695
0.7
0.813
0.7
0.621
0.65
0.67
0.685
0.867
0.66
0.872
0.803
0.768
0.759
0.724
0.744
0.7
0.778
0.67
0.655
0.709
0.719
0.714
0.823
0.768
0.734
0.655
0.695
0.719
0.724
0.768
0.335
0.719
0.803
0.685
0.793
0.783
0.764
0.749
0.768
0.296
0.296
0.833
0.783
0.645
0.729
0.695
0.813
0.621
0.719
0.675
0.69
0.773
0.379
0.256
0.724
0.778
0.788
0.729
0.67
0.695
0.695
0.64
0.512
0.783
0.759
0.621
0.704
0.7
0.833
0.64
0.719
0.631
0.581
0.626
0.665
0.729
0.724
0.724
0.719
0.571
0.754
0.739
0.64
0.512
0.754
0.788
0.724
0.788
0.739
0.695
0.626
0.68
0.675
0.803
0.709
0.764
0.734
0.749
0.837
0.724
0.665
0.764
0.793
0.714
0.749
0.719
0.764
0.764
0.665
0.626
0.847
0.798
0.749
0.783
0.773
0.709
0.773
0.729
0.631
0.645
0.768
0.773
0.65
0.685
0.507
0.581
0.749
0.695
0.828
0.695
0.808
0.69
0.867
0.591
0.552
0.601
0.818
0.852
0.7
0.729
0.729
0.704
0.616
0.635
0.64
0.66
0.655
0.744
0.754
0.783
0.788
0.823
0.739
0.69
0.64
0.606
0.65
0.773
0.759
0.626
0.616
0.808
0.739
0.842
0.813
0.749
0.714
0.813
0.645
0.69
0.729
0.734
0.69
0.764
0.695
0.7
0.719
0.695
0.739
0.773
0.685
0.709
0.704
0.778
0.768
0.739
0.557
0.709
0.69
0.675
0.724
0.606
0.665
0.744
0.67
0.695
0.621
0.64
0.754
0.611
0.764
0.675
0.635
0.537
0.67
0.517
0.7
0.635
0.739
0.773
0.68
0.685
0.69
0.665
0.842
0.729
0.764
0.69
0.724
0.67
0.532
0.645
0.803
0.655
0.724
0.842
0.704
0.675
0.581
0.527
0.596
0.7
0.768
0.665
0.734
0.813
0.818
0.621
0.719
0.709
0.714
0.729
0.788
0.778
0.719
0.818
0.709
0.68
0.66
0.616
0.803
0.7
0.783
0.621
0.764
0.65
0.621
0.704
0.695
0.601
0.813
0.68
0.803
0.754
0.754
0.542
0.581
0.685
0.773
0.788
0.729
0.635
0.709
0.729
0.704
0.813
0.675
0.734
0.68
0.655
0.616
0.744
0.729
0.739
0.709
0.749
0.754
0.606
0.631
0.749
0.67
0.621
0.724
0.67
0.729
0.66
0.744
0.739
0.591
0.67
0.719
0.768
0.665
0.645
0.754
0.719
0.478
0.581
0.739
0.803
0.665
0.793
0.69
0.754
0.759
0.729
0.709
0.64
0.759
0.68
0.793
0.744
0.68
0.67
0.837
0.768
0.709
0.783
0.704
0.68
0.709
0.793
0.739
0.759
0.759
0.828
0.655
0.645
0.601
0.803
0.739
0.744
0.601
0.739
0.665
0.793
0.734
0.685
0.498
0.611
0.729
0.749
0.783
0.778
0.631
0.719
0.69
0.611
0.635
0.631
0.69
0.606
0.631
0.764
0.65
0.724
0.754
0.803
0.739
0.616
0.626
0.768
0.719
0.773
0.729
0.783
0.547
0.502
0.813
0.803
0.803
0.616
0.724
0.616
0.586
0.675
0.655
0.65
0.567
0.788
0.793
0.64
0.798
0.527
0.7
0.803
0.744
0.837
0.719
0.768
0.537
0.655
0.527
0.764
0.704
0.783
0.759
0.818
0.611
0.586
0.591
0.606
0.675
0.626
0.729
0.685
0.754
0.704
0.665
0.768
0.823
0.66
0.783
0.596
0.719
0.69
0.729
0.557
0.635
0.7
0.778
0.675
0.675
0.69
0.65
0.754
0.724
0.773
0.532
0.635
0.512
0.675
0.857
0.68
0.749
0.665
0.626
0.833
0.68
0.675
0.823
0.586
0.542
0.704
0.872
0.709
0.729
0.724
0.478
0.783
0.749
0.823
0.665
0.847
0.532
0.734
0.65
0.665
0.635
0.704
0.7
0.754
0.69
0.67
0.611
0.764
0.759
0.562
0.719
0.635
0.576
0.754
0.665
0.773
0.69
0.852
0.69
0.734
0.872
0.709
0.729
0.606
0.685
0.67
0.768
0.754
0.64
0.729
0.783
0.744
0.704
0.69
0.734
0.798
0.562
0.719
0.749
0.714
0.754
0.631
0.754
0.852
0.759
0.596
0.562
0.704
0.778
0.734
0.749
0.621
0.759
0.714
0.719
0.66
0.768
0.798
0.803
0.744
0.719
0.621
0.783
0.773
0.557
0.596
0.704
0.65
0.616
0.734
0.739
0.64
0.64
0.695
0.729
0.601
0.768
0.68
0.69
0.808
0.576
0.64
0.724
0.764
0.768
0.498
0.818
0.64
0.724
0.552
0.739
0.655
0.788
0.704
0.69
0.729
0.729
0.734
0.778
0.803
0.818
0.675
0.828
0.7
0.823
0.754
0.675
0.813
0.675
0.793
0.665
0.783
0.66
0.635
0.7
0.655
0.778
0.704
0.581
0.443
0.507
0.36
0.754
0.823
0.749
0.744
0.808
0.675
0.581
0.7
0.783
0.611
0.808
0.596
0.655
0.773
0.734
0.798
0.35
0.581
0.586
0.645
0.867
0.601
0.7
0.7
0.596
0.64
0.586
0.67
0.744
0.67
0.665
0.635
0.768
0.793
0.783
0.079
0.631
0.724
0.65
0.754
0.798
0.601
0.562
0.788
0.665
0.768
0.685
0.66
0.685
0.709
0.759
0.655
0.66
0.808
0.596
0.7
0.729
0.754
0.621
0.7
0.645
0.798
0.768
0.813
0.655
0.69
0.729
0.754
0.729
0.739
0.601
0.7
0.665
0.867
0.729
0.813
0.635
0.778
0.645
0.611
0.631
0.803
0.823
0.522
0.764
0.596
0.68
0.473
0.433
0.788
0.655
0.562
0.606
0.596
0.803
0.581
0.734
0.645
0.833
0.695
0.483
0.813
0.764
0.527
0.547
0.739
0.537
0.67
0.665
0.567
0.67
0.532
0.567
0.507
0.576
0.68
0.69
0.64
0.695
0.808
0.724
0.739
0.626
0.68
0.596
0.773
0.645
0.685
0.749
0.783
0.842
0.803
0.739
0.488
0.517
0.729
0.512
0.576
0.616
0.67
0.808
0.0
0.591
0.778
0.7
0.66
0.586
0.734
0.724
0.621
0.69
0.768
0.685
0.69
0.724
0.759
0.611
0.704
0.67
0.709
0.7
0.719
0.798
0.655
0.68
0.778
0.818
0.729
0.754
0.759
0.621
0.315
0.665
0.744
0.621
0.749
0.719
0.788
0.768
0.773
0.596
0.576
0.685
0.768
0.813
0.793
0.483
0.665
0.68
0.69
0.665
0.778
0.749
0.547
0.778
0.729
0.296
0.739
0.704
0.803
0.537
0.66
0.601
0.7
0.704
0.709
0.749
0.69
0.788
0.296
0.803
0.778
0.813
0.813
0.655
0.655
0.695
0.744
0.621
0.68
0.67
0.695
0.68
0.621
0.744
0.788
0.788
0.709
0.754
0.409
0.734
0.665
0.69
0.719
0.685
0.847
0.749
0.335
0.719
0.64
0.685
0.709
0.719
0.773
0.685
0.754
0.764
0.739
0.64
0.611
0.798
0.729
0.655
0.7
0.65
0.803
0.675
0.729
0.68
0.828
0.704
0.616
0.025
0.64
0.793
0.695
0.695
0.65
0.69
0.695
0.69
0.69
0.0
0.857
0.695
0.581
0.837
0.724
0.793
0.65
0.808
0.488
0.719
0.719
0.724
0.749
0.675
0.768
0.581
0.626
0.847
0.754
0.704
0.458
0.773
0.675
0.724
0.842
0.581
0.458
0.64
0.68
0.724
0.719
0.67
0.803
0.67
0.724
0.709
0.724
0.69
0.739
0.803
0.67
0.596
0.635
0.586
0.68
0.798
0.719
0.813
0.67
0.64
0.655
0.685
0.719
0.793
0.557
0.744
0.828
0.704
0.576
0.783
0.729
0.729
0.783
0.714
0.596
0.833
0.68
0.734
0.64
0.665
0.665
0.675
0.768
0.601
0.67
0.0
0.744
0.783
0.754
0.665
0.833
0.704
0.798
0.596
0.783
0.857
0.626
0.788
0.724
0.665
0.719
0.808
0.611
0.547
0.739
0.685
0.798
0.778
0.69
0.788
0.719
0.788
0.759
0.729
0.808
0.635
0.616
0.813
0.685
0.69
0.837
0.729
0.709
0.695
0.739
0.645
0.729
0.764
0.502
0.704
0.66
0.611
0.783
0.764
0.709
0.567
0.601
0.828
0.729
0.739
0.611
0.611
0.744
0.764
0.695
0.744
0.759
0.616
0.542
0.828
0.739
0.808
0.773
0.724
0.803
0.729
0.749
0.803
0.685
0.67
0.749
0.665
0.724
0.788
0.655
0.729
0.823
0.734
0.66
0.601
0.803
0.695
0.793
0.675
0.714
0.68
0.685
0.685
0.33
0.833
0.773
0.399
0.675
0.764
0.571
0.631
0.448
0.764
0.778
0.793
0.66
0.734
0.788
0.537
0.788
0.704
0.803
0.325
0.621
0.729
0.833
0.36
0.823
0.749
0.793
0.754
0.714
0.66
0.709
0.66
0.296
0.463
0.626
0.69
0.759
0.645
0.749
0.655
0.709
0.655
0.709
0.355
0.261
0.729
0.493
0.69
0.754
0.66
0.404
0.65
0.571
0.675
0.384
0.433
0.798
0.394
0.754
0.567
0.429
0.857
0.296
0.631
0.739
0.759
0.0
0.783
0.69
0.739
0.759
0.695
0.744
0.818
0.837
0.665
0.764
0.394
0.768
0.611
0.798
0.739
0.645
0.749
0.768
0.744
0.773
0.783
0.719
0.665
0.562
0.581
0.0
0.744
0.685
0.729
0.842
0.808
0.685
0.7
0.66
0.704
0.66
0.803
0.433
0.65
0.645
0.739
0.606
0.867
0.754
0.645
0.729
0.685
0.734
0.773
0.764
0.872
0.744
0.714
0.788
0.67
0.808
0.877
0.365
0.778
0.621
0.665
0.64
0.557
0.665
0.586
0.729
0.635
0.473
0.803
0.571
0.808
0.704
0.537
0.517
0.606
0.478
0.68
0.36
0.69
0.606
0.788
0.704
0.744
0.759
0.645
0.695
0.65
0.857
0.532
0.773
0.714
0.69
0.734
0.675
0.714
0.803
0.709
0.754
0.571
0.749
0.695
0.773
0.773
0.719
0.823
0.724
0.773
0.68
0.443
0.793
0.803
0.768
0.596
0.739
0.744
0.645
0.251
0.675
0.798
0.724
0.552
0.68
0.621
0.759
0.857
0.488
0.778
0.601
0.833
0.759
0.626
0.778
0.335
0.724
0.571
0.749
0.675
0.714
0.764
0.808
0.635
0.64
0.65
0.754
0.778
0.724
0.443
0.749
0.7
0.227
0.611
0.714
0.66
0.813
0.601
0.709
0.729
0.739
0.567
0.69
0.729
0.645
0.734
0.744
0.837
0.532
0.709
0.685
0.665
0.778
0.557
0.616
0.66
0.813
0.823
0.739
0.793
0.739
0.739
0.833
0.709
0.695
0.601
0.818
0.704
0.759
0.68
0.665
0.813
0.562
0.571
0.463
0.768
0.409
0.764
0.734
0.828
0.744
0.67
0.69
0.552
0.754
0.729
0.631
0.828
0.621
0.64
0.778
0.754
0.714
0.714
0.66
0.601
0.68
0.704
0.783
0.67
0.7
0.749
0.69
0.773
0.724
0.704
0.768
0.788
0.749
0.675
0.724
0.502
0.547
0.714
0.778
0.759
0.773
0.783
0.754
0.744
0.67
0.655
0.562
0.635
0.675
0.759
0.532
0.576
0.729
0.764
0.576
0.739
0.7
0.833
0.724
0.709
0.685
0.773
0.685
0.68
0.719
0.576
0.857
0.788
0.754
0.65
0.803
0.778
0.719
0.542
0.655
0.611
0.7
0.729
0.611
0.7
0.778
0.818
0.591
0.714
0.581
0.66
0.606
0.764
0.616
0.729
0.645
0.823
0.744
0.606
0.828
0.571
0.739
0.778
0.808
0.67
0.778
0.719
0.734
0.749
0.734
0.645
0.729
0.768
0.729
0.808
0.813
0.65
0.833
0.793
0.734
0.734
0.581
0.823
0.645
0.778
0.724
0.591
0.749
0.714
0.749
0.7
0.788
0.768
0.512
0.7
0.7
0.665
0.67
0.675
0.783
0.714
0.571
0.64
0.586
0.542
0.65
0.754
0.68
0.808
0.601
0.773
0.754
0.68
0.68
0.744
0.773
0.729
0.704
0.655
0.818
0.645
0.837
0.557
0.704
0.704
0.729
0.759
0.685
0.709
0.744
0.675
0.828
0.7
0.759
0.798
0.704
0.729
0.749
0.704
0.7
0.64
0.581
0.764
0.685
0.729
0.719
0.793
0.828
0.67
0.704
0.591
0.729
0.749
0.744
0.635
0.616
0.493
0.744
0.724
0.734
0.429
0.704
0.571
0.719
0.759
0.768
0.793
0.768
0.67
0.759
0.645
0.709
0.576
0.729
0.754
0.601
0.773
0.562
0.345
0.665
0.34
0.217
0.576
0.714
0.626
0.606
0.64
0.621
0.631
0.611
0.562
0.675
0.433
0.685
0.749
0.773
0.631
0.754
0.749
0.837
0.759
0.429
0.64
0.719
0.764
0.709
0.729
0.631
0.527
0.744
0.261
0.675
0.852
0.601
0.675
0.606
0.286
0.65
0.424
0.601
0.704
0.7
0.493
0.759
0.798
0.635
0.793
0.626
0.522
0.783
0.724
0.685
0.744
0.67
0.818
0.557
0.69
0.719
0.764
0.734
0.69
0.892
0.818
0.783
0.685
0.591
0.788
0.759
0.719
0.621
0.744
0.714
0.823
0.65
0.729
0.823
0.69
0.754
0.734
0.532
0.645
0.606
0.69
0.823
0.567
0.749
0.744
0.665
0.571
0.576
0.645
0.616
0.744
0.68
0.744
0.567
0.448
0.709
0.695
0.724
0.788
0.596
0.675
0.606
0.631
0.69
0.68
0.734
0.719
0.729
0.818
0.768
0.695
0.768
0.709
0.729
0.695
0.754
0.749
0.66
0.793
0.754
0.734
0.695
0.665
0.768
0.754
0.754
0.724
0.744
0.67
0.734
0.591
0.7
0.749
0.744
0.793
0.626
0.704
0.719
0.616
0.645
0.744
0.744
0.729
0.813
0.685
0.759
0.739
0.729
0.596
0.724
0.695
0.749
0.64
0.616
0.709
0.626
0.744
0.69
0.808
0.704
0.65
0.611
0.749
0.7
0.709
0.793
0.7
0.768
0.631
0.768
0.66
0.724
0.724
0.803
0.778
0.709
0.857
0.759
0.64
0.783
0.626
0.631
0.719
0.69
0.744
0.764
0.433
0.828
0.852
0.783
0.611
0.626
0.719
0.64
0.729
0.719
0.69
0.709
0.754
0.764
0.704
0.537
0.783
0.576
0.68
0.655
0.828
0.729
0.601
0.813
0.631
0.542
0.685
0.734
0.828
0.749
0.729
0.601
0.842
0.803
0.709
0.7
0.749
0.744
0.66
0.695
0.719
0.709
0.458
0.665
0.749
0.823
0.768
0.601
0.64
0.69
0.68
0.724
0.714
0.768
0.778
0.626
0.68
0.655
0.7
0.611
0.631
0.833
0.645
0.729
0.813
0.626
0.68
0.729
0.635
0.739
0.7
0.793
0.783
0.655
0.768
0.552
0.793
0.695
0.833
0.714
0.695
0.719
0.768
0.788
0.685
0.744
0.719
0.635
0.783
0.882
0.783
0.734
0.66
0.778
0.754
0.739
0.768
0.67
0.655
0.685
0.744
0.808
0.675
0.65
0.714
0.749
0.764
0.719
0.798
0.635
0.798
0.65
0.783
0.754
0.714
0.621
0.803
0.734
0.68
0.719
0.675
0.734
0.764
0.719
0.759
0.69
0.764
0.778
0.754
0.808
0.803
0.828
0.665
0.709
0.66
0.823
0.724
0.695
0.778
0.611
0.759
0.729
0.729
0.596
0.764
0.872
0.596
0.768
0.695
0.759
0.793
0.67
0.66
0.724
0.645
0.601
0.803
0.635
0.734
0.788
0.645
0.828
0.714
0.685
0.64
0.823
0.818
0.719
0.7
0.596
0.66
0.759
0.685
0.739
0.596
0.764
0.754
0.665
0.709
0.626
0.581
0.655
0.601
0.739
0.64
0.591
0.645
0.719
0.778
0.69
0.542
0.685
0.739
0.67
0.665
0.798
0.778
0.714
0.69
0.709
0.778
0.557
0.645
0.754
0.665
0.606
0.665
0.66
0.734
0.532
0.7
0.601
0.744
0.66
0.621
0.778
0.759
0.818
0.7
0.729
0.709
0.635
0.586
0.808
0.68
0.793
0.768
0.379
0.296
0.749
0.665
0.734
0.591
0.635
0.773
0.665
0.0
0.631
0.729
0.67
0.7
0.685
0.828
0.768
0.709
0.67
0.665
0.0
0.749
0.734
0.68
0.773
0.704
0.631
0.749
0.709
0.788
0.734
0.798
0.729
0.527
0.759
0.783
0.744
0.552
0.66
0.729
0.596
0.709
0.478
0.734
0.616
0.69
0.665
0.626
0.724
0.665
0.803
0.744
0.778
0.754
0.724
0.581
0.719
0.665
0.7
0.576
0.675
0.749
0.655
0.709
0.655
0.773
0.621
0.739
0.749
0.773
0.798
0.759
0.793
0.606
0.695
0.739
0.611
0.783
0.695
0.798
0.601
0.69
0.69
0.453
0.64
0.744
0.709
0.695
0.744
0.793
0.778
0.66
0.69
0.783
0.837
0.872
0.739
0.709
0.724
0.69
0.675
0.842
0.768
0.744
0.7
0.823
0.65
0.759
0.571
0.823
0.793
0.616
0.773
0.453
0.557
0.798
0.719
0.837
0.655
0.729
0.793
0.808
0.823
0.645
0.773
0.621
0.729
0.675
0.759
0.665
0.7
0.552
0.823
0.813
0.655
0.685
0.793
0.709
0.631
0.675
0.635
0.773
0.463
0.729
0.768
0.739
0.635
0.768
0.7
0.719
0.66
0.7
0.768
0.611
0.813
0.704
0.478
0.704
0.571
0.783
0.626
0.749
0.611
0.808
0.685
0.635
0.744
0.719
0.606
0.724
0.67
0.818
0.69
0.808
0.606
0.714
0.749
0.734
0.685
0.729
0.813
0.842
0.709
0.828
0.739
0.695
0.704
0.783
0.645
0.754
0.714
0.631
0.808
0.542
0.877
0.685
0.744
0.714
0.783
0.571
0.655
0.675
0.778
0.635
0.685
0.842
0.616
0.798
0.675
0.527
0.749
0.596
0.803
0.808
0.788
0.759
0.729
0.754
0.764
0.0
0.847
0.704
0.695
0.788
0.714
0.709
0.709
0.744
0.768
0.655
0.621
0.739
0.724
0.68
0.7
0.65
0.695
0.754
0.685
0.803
0.823
0.778
0.695
0.862
0.724
0.709
0.704
0.768
0.67
0.719
0.655
0.734
0.611
0.635
0.724
0.813
0.65
0.709
0.704
0.744
0.704
0.724
0.704
0.68
0.759
0.66
0.749
0.837
0.724
0.749
0.626
0.695
0.601
0.714
0.65
0.69
0.655
0.591
0.803
0.527
0.611
0.734
0.675
0.941
0.744
0.764
0.458
0.552
0.744
0.606
0.591
0.7
0.783
0.714
0.714
0.596
0.69
0.695
0.675
0.65
0.724
0.837
0.778
0.355
0.571
0.773
0.7
0.463
0.389
0.704
0.675
0.517
0.626
0.862
0.695
0.557
0.655
0.778
0.734
0.739
0.631
0.542
0.606
0.68
0.818
0.798
0.759
0.64
0.788
0.576
0.768
0.768
0.601
0.724
0.695
0.507
0.734
0.522
0.793
0.626
0.724
0.719
0.739
0.813
0.754
0.783
0.719
0.488
0.64
0.626
0.685
0.68
0.468
0.837
0.655
0.645
0.65
0.783
0.852
0.724
0.635
0.527
0.591
0.734
0.616
0.562
0.773
0.675
0.704
0.621
0.399
0.759
0.709
0.709
0.576
0.571
0.709
0.759
0.783
0.69
0.828
0.631
0.704
0.729
0.734
0.685
0.704
0.68
0.631
0.729
0.704
0.788
0.788
0.7
0.502
0.709
0.645
0.729
0.631
0.7
0.665
0.744
0.729
0.744
0.734
0.65
0.729
0.695
0.724
0.571
0.591
0.714
0.739
0.847
0.675
0.675
0.739
0.714
0.0
0.744
0.818
0.768
0.724
0.69
0.833
0.714
0.655
0.833
0.685
0.635
0.739
0.69
0.837
0.64
0.7
0.744
0.695
0.685
0.739
0.744
0.837
0.719
0.645
0.744
0.69
0.576
0.709
0.695
0.581
0.581
0.729
0.591
0.68
0.68
0.527
0.734
0.739
0.734
0.493
0.823
0.798
0.778
0.754
0.818
0.788
0.798
0.695
0.709
0.65
0.754
0.69
0.547
0.798
0.665
0.828
0.734
0.764
0.764
0.621
0.7
0.645
0.517
0.69
0.517
0.69
0.768
0.813
0.729
0.744
0.872
0.798
0.768
0.759
0.695
0.793
0.744
0.823
0.768
0.69
0.709
0.739
0.754
0.764
0.719
0.709
0.729
0.621
0.739
0.788
0.69
0.675
0.695
0.704
0.714
0.862
0.64
0.788
0.798
0.64
0.596
0.714
0.778
0.744
0.7
0.483
0.645
0.793
0.685
0.768
0.734
0.788
0.714
0.64
0.828
0.783
0.729
0.739
0.749
0.759
0.783
0.788
0.64
0.626
0.621
0.665
0.704
0.714
0.768
0.729
0.685
0.655
0.719
0.744
0.714
0.823
0.611
0.788
0.729
0.635
0.724
0.675
0.714
0.803
0.734
0.591
0.67
0.596
0.606
0.65
0.768
0.778
0.68
0.818
0.64
0.764
0.803
0.759
0.724
0.601
0.64
0.798
0.616
0.571
0.808
0.69
0.64
0.764
0.621
0.724
0.611
0.532
0.734
0.68
0.626
0.631
0.729
0.635
0.645
0.729
0.754
0.704
0.626
0.7
0.783
0.724
0.709
0.759
0.562
0.724
0.734
0.734
0.714
0.798
0.66
0.69
0.734
0.719
0.828
0.803
0.68
0.498
0.621
0.788
0.65
0.734
0.867
0.783
0.773
0.749
0.764
0.739
0.744
0.783
0.759
0.7
0.759
0.749
0.704
0.64
0.709
0.635
0.596
0.788
0.704
0.798
0.798
0.468
0.581
0.675
0.768
0.66
0.7
0.626
0.68
0.567
0.704
0.65
0.69
0.793
0.695
0.744
0.68
0.631
0.714
0.759
0.576
0.749
0.704
0.626
0.788
0.793
0.739
0.542
0.291
0.611
0.631
0.522
0.759
0.616
0.793
0.581
0.734
0.695
0.739
0.714
0.739
0.739
0.813
0.714
0.724
0.675
0.749
0.626
0.764
0.788
0.655
0.744
0.67
0.68
0.7
0.734
0.714
0.714
0.724
0.783
0.734
0.704
0.591
0.621
0.695
0.7
0.66
0.744
0.749
0.867
0.719
0.7
0.837
0.611
0.729
0.7
0.601
0.581
0.783
0.798
0.621
0.714
0.69
0.798
0.616
0.739
0.626
0.69
0.803
0.764
0.729
0.631
0.783
0.704
0.714
0.645
0.808
0.739
0.631
0.773
0.69
0.695
0.793
0.729
0.764
0.68
0.69
0.773
0.734
0.675
0.65
0.7
0.645
0.591
0.591
0.606
0.685
0.773
0.783
0.463
0.685
0.714
0.67
0.611
0.749
0.754
0.606
0.581
0.557
0.778
0.719
0.67
0.69
0.69
0.606
0.67
0.778
0.616
0.67
0.823
0.803
0.798
0.7
0.611
0.714
0.734
0.773
0.764
0.675
0.744
0.635
0.798
0.655
0.768
0.685
0.734
0.64
0.724
0.818
0.764
0.739
0.734
0.754
0.635
0.626
0.704
0.7
0.719
0.7
0.562
0.675
0.7
0.645
0.67
0.635
0.744
0.68
0.675
0.695
0.833
0.778
0.783
0.695
0.66
0.764
0.818
0.65
0.793
0.586
0.527
0.68
0.719
0.754
0.714
0.635
0.803
0.626
0.709
0.704
0.783
0.68
0.7
0.704
0.69
0.66
0.557
0.675
0.68
0.704
0.734
0.66
0.734
0.793
0.793
0.65
0.798
0.818
0.616
0.665
0.808
0.552
0.562
0.719
0.616
0.739
0.759
0.759
0.709
0.739
0.68
0.837
0.7
0.537
0.729
0.655
0.635
0.754
0.759
0.724
0.591
0.719
0.833
0.709
0.67
0.798
0.724
0.69
0.754
0.808
0.616
0.704
0.567
0.665
0.724
0.764
0.833
0.739
0.764
0.798
0.65
0.7
0.754
0.645
0.724
0.759
0.709
0.709
0.714
0.764
0.778
0.532
0.631
0.828
0.764
0.631
0.7
0.778
0.675
0.808
0.591
0.709
0.842
0.714
0.7
0.764
0.778
0.709
0.754
0.764
0.596
0.685
0.803
0.709
0.69
0.645
0.645
0.695
0.759
0.719
0.739
0.675
0.754
0.734
0.793
0.818
0.69
0.591
0.729
0.704
0.803
0.783
0.788
0.66
0.704
0.635
0.488
0.601
0.734
0.709
0.744
0.704
0.606
0.537
0.522
0.626
0.527
0.768
0.478
0.793
0.749
0.754
0.798
0.749
0.788
0.783
0.734
0.571
0.709
0.665
0.773
0.655
0.537
0.768
0.581
0.704
0.522
0.571
0.542
0.591
0.616
0.833
0.611
0.493
0.783
0.562
0.828
0.7
0.704
0.773
0.724
0.7
0.635
0.335
0.557
0.0
0.685
0.675
0.773
0.458
0.704
0.709
0.695
0.512
0.34
0.35
0.714
0.68
0.857
0.66
0.69
0.724
0.7
0.207
0.0
0.729
0.842
0.305
0.399
0.0
0.34
0.645
0.369
0.3
0.355
0.695
0.759
0.635
0.749
0.685
0.64
0.744
0.64
0.0
0.527
0.729
0.567
0.65
0.621
0.498
0.724
0.468
0.739
0.66
0.709
0.754
0.67
0.788
0.67
0.882
0.266
0.601
0.847
0.744
0.36
0.409
0.433
0.64
0.537
0.626
0.0
0.419
0.404
0.798
0.0
0.291
0.665
0.665
0.675
0.192
0.424
0.773
0.739
0.724
0.749
0.788
0.69
0.803
0.759
0.635
0.828
0.704
0.768
0.675
0.744
0.675
0.409
0.562
0.0
0.695
0.749
0.207
0.488
0.729
0.532
0.744
0.532
0.645
0.0
0.837
0.719
0.768
0.389
0.833
0.64
0.729
0.66
0.645
0.438
0.714
0.463
0.429
0.724
0.379
0.296
0.586
0.66
0.532
0.522
0.542
0.399
0.709
0.749
0.788
0.749
0.862
0.709
0.709
0.581
0.892
0.719
0.69
0.655
0.626
0.749
0.567
0.729
0.379
0.665
0.778
0.606
0.69
0.719
0.764
0.813
0.635
0.68
0.754
0.67
0.798
0.714
0.65
0.69
0.773
0.724
0.808
0.729
0.606
0.788
0.685
0.828
0.793
0.734
0.714
0.65
0.67
0.778
0.768
0.655
0.837
0.601
0.704
0.739
0.68
0.749
0.64
0.803
0.768
0.788
0.576
0.818
0.764
0.611
0.754
0.67
0.635
0.739
0.719
0.645
0.719
0.655
0.552
0.719
0.0
0.645
0.833
0.808
0.734
0.808
0.562
0.665
0.803
0.685
0.665
0.754
0.788
0.867
0.823
0.744
0.818
0.611
0.847
0.645
0.764
0.7
0.744
0.823
0.7
0.783
0.64
0.695
0.793
0.709
0.571
0.828
0.635
0.675
0.655
0.778
0.631
0.66
0.626
0.714
0.709
0.837
0.759
0.621
0.606
0.586
0.0
0.448
0.532
0.724
0.532
0.394
0.823
0.685
0.847
0.65
0.596
0.783
0.857
0.665
0.724
0.7
0.66
0.842
0.704
0.764
0.69
0.576
0.606
0.675
0.808
0.833
0.567
0.798
0.734
0.729
0.808
0.695
0.567
0.724
0.64
0.665
0.567
0.7
0.724
0.823
0.749
0.665
0.709
0.68
0.719
0.606
0.749
0.69
0.655
0.714
0.7
0.655
0.759
0.626
0.773
0.714
0.7
0.665
0.7
0.69
0.616
0.591
0.813
0.714
0.744
0.739
0.744
0.837
0.567
0.714
0.729
0.675
0.808
0.734
0.719
0.798
0.734
0.768
0.709
0.709
0.709
0.7
0.68
0.665
0.517
0.512
0.724
0.64
0.788
0.527
0.685
0.798
0.65
0.611
0.601
0.68
0.665
0.571
0.714
0.798
0.724
0.754
0.818
0.724
0.7
0.69
0.68
0.724
0.744
0.704
0.714
0.754
0.611
0.586
0.798
0.483
0.739
0.552
0.685
0.714
0.655
0.581
0.773
0.729
0.611
0.69
0.783
0.788
0.773
0.749
0.665
0.685
0.586
0.67
0.68
0.7
0.7
0.744
0.744
0.7
0.532
0.773
0.517
0.591
0.768
0.621
0.616
0.66
0.655
0.557
0.837
0.552
0.65
0.724
0.616
0.808
0.798
0.645
0.709
0.724
0.68
0.626
0.867
0.714
0.842
0.709
0.68
0.744
0.754
0.867
0.783
0.0
0.64
0.773
0.833
0.783
0.734
0.828
0.68
0.813
0.828
0.813
0.675
0.847
0.709
0.645
0.655
0.734
0.778
0.783
0.69
0.631
0.842
0.611
0.739
0.517
0.69
0.833
0.522
0.729
0.828
0.739
0.749
0.631
0.808
0.719
0.744
0.768
0.788
0.66
0.493
0.744
0.744
0.675
0.783
0.596
0.64
0.724
0.685
0.606
0.739
0.64
0.685
0.847
0.704
0.729
0.749
0.813
0.783
0.734
0.635
0.749
0.611
0.764
0.616
0.842
0.567
0.675
0.552
0.645
0.512
0.571
0.724
0.596
0.709
0.695
0.645
0.631
0.709
0.695
0.709
0.621
0.67
0.69
0.744
0.714
0.754
0.788
0.7
0.719
0.764
0.704
0.877
0.685
0.626
0.443
0.793
0.621
0.793
0.69
0.675
0.645
0.69
0.685
0.749
0.685
0.739
0.808
0.685
0.695
0.635
0.527
0.828
0.7
0.744
0.754
0.729
0.665
0.635
0.7
0.714
0.768
0.734
0.665
0.695
0.724
0.778
0.616
0.714
0.788
0.704
0.744
0.788
0.655
0.611
0.695
0.557
0.616
0.798
0.631
0.581
0.704
0.65
0.645
0.576
0.704
0.685
0.719
0.631
0.616
0.576
0.517
0.724
0.724
0.803
0.709
0.749
0.719
0.778
0.778
0.778
0.724
0.813
0.828
0.833
0.778
0.783
0.729
0.754
0.808
0.719
0.729
0.626
0.754
0.744
0.69
0.616
0.739
0.724
0.685
0.67
0.759
0.522
0.571
0.596
0.709
0.734
0.852
0.833
0.788
0.685
0.7
0.611
0.768
0.764
0.65
0.729
0.764
0.547
0.635
0.749
0.793
0.798
0.675
0.764
0.67
0.754
0.719
0.675
0.788
0.828
0.729
0.744
0.847
0.813
0.621
0.714
0.847
0.606
0.778
0.808
0.764
0.724
0.744
0.626
0.601
0.709
0.522
0.778
0.847
0.734
0.729
0.744
0.768
0.429
0.714
0.739
0.596
0.734
0.842
0.714
0.729
0.764
0.759
0.788
0.828
0.754
0.749
0.69
0.463
0.773
0.66
0.7
0.739
0.65
0.714
0.626
0.734
0.734
0.833
0.64
0.631
0.714
0.754
0.739
0.266
0.768
0.734
0.764
0.463
0.365
0.695
0.66
0.596
0.365
0.631
0.345
0.803
0.749
0.793
0.512
0.606
0.823
0.773
0.69
0.813
0.69
0.714
0.734
0.724
0.67
0.768
0.591
0.749
0.719
0.724
0.778
0.739
0.808
0.611
0.517
0.818
0.704
0.778
0.837
0.591
0.635
0.581
0.724
0.842
0.576
0.808
0.719
0.764
0.695
0.798
0.616
0.665
0.695
0.754
0.734
0.675
0.798
0.616
0.724
0.685
0.823
0.744
0.724
0.65
0.67
0.635
0.798
0.862
0.764
0.68
0.734
0.754
0.675
0.857
0.724
0.754
0.522
0.414
0.493
0.675
0.404
0.443
0.616
0.655
0.744
0.675
0.852
0.719
0.759
0.768
0.704
0.754
0.695
0.567
0.729
0.557
0.714
0.591
0.724
0.709
0.754
0.734
0.68
0.512
0.665
0.68
0.685
0.764
0.744
0.773
0.645
0.734
0.67
0.557
0.759
0.685
0.429
0.813
0.626
0.729
0.709
0.655
0.783
0.828
0.567
0.739
0.729
0.66
0.665
0.631
0.7
0.768
0.729
0.768
0.803
0.635
0.67
0.754
0.675
0.744
0.704
0.685
0.798
0.68
0.778
0.537
0.704
0.788
0.788
0.596
0.749
0.7
0.709
0.69
0.783
0.823
0.522
0.443
0.778
0.645
0.749
0.345
0.778
0.591
0.749
0.734
0.739
0.729
0.754
0.296
0.759
0.749
0.635
0.788
0.685
0.837
0.867
0.685
0.547
0.581
0.665
0.581
0.754
0.601
0.734
0.7
0.754
0.704
0.665
0.626
0.749
0.67
0.744
0.67
0.709
0.571
0.611
0.626
0.749
0.709
0.714
0.512
0.734
0.818
0.631
0.635
0.586
0.754
0.64
0.798
0.552
0.783
0.695
0.695
0.793
0.719
0.714
0.764
0.768
0.616
0.724
0.729
0.764
0.581
0.655
0.645
0.67
0.626
0.695
0.714
0.764
0.798
0.793
0.7
0.655
0.749
0.606
0.626
0.665
0.67
0.833
0.803
0.729
0.645
0.547
0.759
0.571
0.655
0.724
0.695
0.813
0.685
0.665
0.749
0.739
0.729
0.724
0.616
0.773
0.542
0.759
0.793
0.719
0.754
0.793
0.709
0.695
0.67
0.734
0.749
0.744
0.867
0.768
0.749
0.754
0.724
0.734
0.704
0.729
0.759
0.68
0.571
0.64
0.773
0.675
0.635
0.892
0.744
0.704
0.818
0.759
0.631
0.606
0.749
0.601
0.837
0.542
0.438
0.626
0.695
0.778
0.793
0.571
0.709
0.626
0.803
0.542
0.828
0.66
0.714
0.783
0.759
0.759
0.7
0.783
0.754
0.768
0.764
0.788
0.695
0.645
0.847
0.547
0.611
0.67
0.611
0.631
0.695
0.729
0.68
0.778
0.512
0.837
0.734
0.719
0.65
0.517
0.7
0.695
0.463
0.739
0.857
0.808
0.828
0.67
0.759
0.665
0.631
0.65
0.773
0.818
0.833
0.773
0.754
0.601
0.7
0.778
0.675
0.665
0.793
0.803
0.695
0.606
0.69
0.66
0.557
0.729
0.754
0.7
0.66
0.778
0.759
0.64
0.68
0.69
0.714
0.739
0.626
0.729
0.719
0.616
0.759
0.704
0.813
0.803
0.768
0.788
0.695
0.798
0.7
0.759
0.793
0.576
0.714
0.719
0.729
0.911
0.734
0.749
0.69
0.67
0.635
0.778
0.754
0.645
0.764
0.695
0.798
0.793
0.764
0.631
0.788
0.897
0.68
0.739
0.749
0.714
0.606
0.719
0.847
0.818
0.685
0.749
0.709
0.64
0.729
0.764
0.759
0.739
0.527
0.754
0.611
0.7
0.764
0.34
0.764
0.645
0.749
0.424
0.498
0.695
0.414
0.601
0.635
0.502
0.788
0.764
0.611
0.808
0.729
0.586
0.7
0.729
0.65
0.616
0.837
0.67
0.744
0.764
0.773
0.611
0.709
0.739
0.744
0.571
0.768
0.759
0.734
0.818
0.665
0.695
0.768
0.66
0.65
0.857
0.7
0.833
0.837
0.704
0.65
0.739
0.798
0.773
0.695
0.862
0.837
0.675
0.655
0.685
0.744
0.66
0.64
0.709
0.665
0.591
0.857
0.626
0.685
0.813
0.635
0.739
0.842
0.626
0.581
0.714
0.586
0.729
0.665
0.739
0.773
0.591
0.754
0.665
0.665
0.709
0.591
0.709
0.69
0.754
0.7
0.493
0.744
0.65
0.631
0.581
0.502
0.887
0.68
0.764
0.675
0.7
0.65
0.734
0.852
0.635
0.67
0.739
0.724
0.645
0.65
0.7
0.724
0.665
0.729
0.68
0.626
0.557
0.69
0.729
0.695
0.606
0.754
0.709
0.739
0.655
0.793
0.611
0.793
0.7
0.621
0.783
0.749
0.783
0.778
0.557
0.616
0.621
0.67
0.374
0.32
0.744
0.813
0.655
0.547
0.734
0.704
0.778
0.68
0.488
0.635
0.773
0.7
0.305
0.729
0.744
0.67
0.685
0.635
0.69
0.631
0.631
0.507
0.645
0.695
0.695
0.557
0.631
0.828
0.813
0.596
0.695
0.709
0.576
0.798
0.665
0.724
0.793
0.828
0.626
0.601
0.739
0.631
0.581
0.626
0.724
0.744
0.798
0.719
0.754
0.66
0.714
0.581
0.69
0.576
0.857
0.7
0.601
0.665
0.596
0.788
0.704
0.66
0.7
0.719
0.507
0.729
0.562
0.616
0.36
0.773
0.734
0.478
0.837
0.537
0.69
0.611
0.502
0.739
0.532
0.374
0.759
0.833
0.724
0.591
0.709
0.695
0.325
0.64
0.153
0.793
0.478
0.655
0.798
0.601
0.759
0.305
0.3
0.833
0.591
0.591
0.576
0.744
0.793
0.67
0.562
0.828
0.631
0.665
0.764
0.586
0.626
0.65
0.724
0.68
0.635
0.729
0.601
0.833
0.611
0.828
0.729
0.675
0.7
0.463
0.783
0.803
0.837
0.67
0.591
0.734
0.517
0.502
0.429
0.66
0.793
0.719
0.808
0.631
0.66
0.655
0.759
0.709
0.611
0.626
0.724
0.66
0.734
0.729
0.498
0.65
0.532
0.695
0.724
0.611
0.704
0.69
0.645
0.704
0.714
0.645
0.7
0.793
0.764
0.675
0.749
0.729
0.65
0.744
0.665
0.719
0.734
0.709
0.714
0.729
0.626
0.764
0.591
0.773
0.842
0.557
0.724
0.719
0.768
0.764
0.591
0.635
0.645
0.783
0.704
0.68
0.714
0.764
0.69
0.754
0.749
0.601
0.788
0.655
0.635
0.601
0.739
0.719
0.586
0.591
0.675
0.527
0.714
0.507
0.729
0.65
0.64
0.734
0.788
0.778
0.729
0.818
0.833
0.645
0.759
0.818
0.581
0.759
0.803
0.734
0.724
0.798
0.857
0.823
0.828
0.803
0.744
0.685
0.788
0.537
0.596
0.512
0.502
0.768
0.714
0.611
0.507
0.695
0.793
0.719
0.724
0.734
0.754
0.616
0.626
0.759
0.645
0.837
0.778
0.601
0.433
0.542
0.596
0.635
0.749
0.596
0.709
0.606
0.601
0.818
0.739
0.557
0.7
0.67
0.478
0.709
0.719
0.581
0.562
0.754
0.33
0.778
0.768
0.744
0.714
0.7
0.754
0.704
0.704
0.68
0.803
0.67
0.562
0.739
0.808
0.695
0.793
0.532
0.759
0.749
0.714
0.768
0.621
0.695
0.419
0.729
0.655
0.788
0.512
0.739
0.793
0.66
0.759
0.813
0.626
0.704
0.793
0.695
0.665
0.685
0.857
0.764
0.768
0.65
0.754
0.704
0.631
0.695
0.714
0.823
0.749
0.724
0.759
0.576
0.685
0.818
0.67
0.433
0.567
0.704
0.601
0.704
0.557
0.542
0.734
0.64
0.764
0.586
0.419
0.567
0.67
0.675
0.616
0.754
0.798
0.744
0.478
0.695
0.69
0.803
0.596
0.729
0.645
0.719
0.729
0.739
0.67
0.759
0.616
0.635
0.488
0.798
0.719
0.783
0.764
0.734
0.768
0.808
0.67
0.547
0.532
0.631
0.69
0.833
0.778
0.581
0.606
0.754
0.64
0.813
0.704
0.532
0.414
0.527
0.773
0.66
0.394
0.768
0.759
0.734
0.571
0.7
0.744
0.596
0.7
0.739
0.739
0.567
0.68
0.724
0.532
0.773
0.833
0.7
0.808
0.69
0.65
0.729
0.67
0.695
0.591
0.596
0.759
0.739
0.704
0.542
0.601
0.818
0.69
0.734
0.744
0.557
0.744
0.655
0.788
0.695
0.803
0.64
0.724
0.562
0.739
0.64
0.788
0.818
0.655
0.729
0.419
0.783
0.709
0.764
0.729
0.69
0.601
0.675
0.65
0.665
0.67
0.65
0.744
0.562
0.665
0.527
0.709
0.64
0.714
0.778
0.576
0.601
0.66
0.749
0.759
0.714
0.744
0.749
0.798
0.754
0.64
0.773
0.69
0.596
0.468
0.739
0.857
0.778
0.581
0.768
0.739
0.621
0.808
0.645
0.567
0.685
0.374
0.744
0.67
0.842
0.778
0.719
0.67
0.69
0.68
0.69
0.542
0.611
0.507
0.793
0.744
0.704
0.773
0.635
0.754
0.729
0.507
0.714
0.695
0.744
0.714
0.793
0.837
0.768
0.768
0.798
0.655
0.675
0.823
0.704
0.739
0.7
0.768
0.655
0.759
0.744
0.862
0.724
0.65
0.606
0.734
0.65
0.759
0.66
0.68
0.66
0.581
0.532
0.596
0.69
0.818
0.591
0.552
0.704
0.734
0.576
0.773
0.645
0.837
0.719
0.68
0.759
0.576
0.754
0.704
0.719
0.507
0.837
0.655
0.7
0.719
0.714
0.754
0.621
0.695
0.744
0.778
0.685
0.645
0.606
0.808
0.606
0.798
0.818
0.66
0.714
0.719
0.778
0.463
0.808
0.744
0.862
0.739
0.768
0.739
0.685
0.68
0.793
0.64
0.828
0.542
0.616
0.773
0.744
0.808
0.621
0.66
0.764
0.645
0.724
0.724
0.64
0.892
0.704
0.739
0.714
0.675
0.783
0.704
0.719
0.68
0.704
0.7
0.635
0.734
0.7
0.744
0.626
0.734
0.818
0.581
0.704
0.512
0.69
0.759
0.616
0.709
0.734
0.734
0.685
0.754
0.749
0.596
0.719
0.759
0.729
0.719
0.709
0.808
0.768
0.724
0.783
0.0
0.621
0.616
0.828
0.749
0.808
0.818
0.709
0.67
0.635
0.517
0.719
0.621
0.0
0.719
0.389
0.754
0.522
0.557
0.798
0.714
0.562
0.631
0.759
0.739
0.66
0.754
0.749
0.847
0.734
0.798
0.7
0.69
0.833
0.773
0.818
0.704
0.305
0.685
0.635
0.552
0.833
0.744
0.0
0.695
0.66
0.783
0.69
0.296
0.438
0.719
0.729
0.685
0.739
0.773
0.586
0.64
0.399
0.818
0.645
0.66
0.729
0.764
0.665
0.606
0.685
0.635
0.7
0.709
0.852
0.788
0.749
0.586
0.808
0.754
0.793
0.877
0.818
0.68
0.586
0.768
0.759
0.581
0.601
0.591
0.808
0.532
0.685
0.764
0.729
0.695
0.621
0.714
0.719
0.557
0.744
0.695
0.601
0.793
0.498
0.759
0.66
0.823
0.818
0.739
0.768
0.586
0.773
0.655
0.714
0.749
0.768
0.768
0.537
0.734
0.749
0.704
0.601
0.68
0.611
0.498
0.739
0.778
0.754
0.69
0.837
0.685
0.783
0.734
0.631
0.788
0.744
0.714
0.695
0.798
0.586
0.576
0.586
0.665
0.655
0.704
0.729
0.7
0.764
0.67
0.621
0.67
0.611
0.586
0.621
0.704
0.69
0.793
0.655
0.675
0.724
0.596
0.729
0.714
0.754
0.714
0.581
0.788
0.739
0.665
0.773
0.685
0.729
0.606
0.695
0.808
0.714
0.675
0.857
0.704
0.719
0.655
0.67
0.621
0.724
0.704
0.635
0.635
0.655
0.675
0.655
0.596
0.522
0.724
0.635
0.754
0.754
0.7
0.729
0.798
0.571
0.64
0.611
0.69
0.749
0.759
0.709
0.714
0.744
0.837
0.759
0.847
0.773
0.808
0.739
0.764
0.773
0.626
0.7
0.778
0.685
0.783
0.542
0.783
0.749
0.749
0.665
0.759
0.626
0.67
0.606
0.813
0.744
0.788
0.749
0.626
0.754
0.768
0.685
0.704
0.714
0.778
0.709
0.655
0.65
0.675
0.7
0.724
0.7
0.788
0.645
0.675
0.911
0.729
0.803
0.739
0.744
0.621
0.675
0.66
0.704
0.675
0.793
0.709
0.626
0.734
0.724
0.704
0.645
0.685
0.7
0.788
0.645
0.778
0.586
0.527
0.621
0.729
0.665
0.704
0.714
0.537
0.724
0.596
0.611
0.749
0.631
0.793
0.729
0.759
0.783
0.719
0.7
0.709
0.793
0.685
0.65
0.596
0.754
0.601
0.576
0.734
0.453
0.67
0.783
0.773
0.65
0.581
0.744
0.675
0.631
0.69
0.665
0.65
0.66
0.571
0.675
0.788
0.685
0.734
0.744
0.64
0.69
0.798
0.788
0.67
0.808
0.704
0.788
0.872
0.759
0.665
0.749
0.685
0.626
0.695
0.65
0.719
0.0
0.793
0.724
0.749
0.759
0.754
0.818
0.714
0.768
0.724
0.626
0.709
0.724
0.778
0.729
0.739
0.714
0.665
0.813
0.695
0.64
0.655
0.606
0.0
0.635
0.754
0.739
0.621
0.69
0.685
0.695
0.655
0.714
0.783
0.67
0.596
0.635
0.65
0.754
0.719
0.719
0.69
0.808
0.635
0.424
0.631
0.749
0.803
0.576
0.729
0.626
0.764
0.069
0.547
0.704
0.635
0.695
0.68
0.537
0.709
0.601
0.739
0.768
0.64
0.729
0.655
0.788
0.729
0.67
0.788
0.714
0.773
0.675
0.754
0.675
0.601
0.768
0.724
0.65
0.709
0.823
0.759
0.64
0.714
0.729
0.65
0.759
0.65
0.65
0.768
0.675
0.759
0.675
0.709
0.709
0.704
0.768
0.665
0.67
0.695
0.773
0.596
0.793
0.803
0.591
0.547
0.793
0.557
0.724
0.68
0.591
0.606
0.778
0.749
0.744
0.67
0.783
0.709
0.65
0.581
0.852
0.576
0.749
0.557
0.833
0.739
0.709
0.0
0.759
0.704
0.68
0.64
0.724
0.857
0.729
0.709
0.729
0.788
0.335
0.739
0.724
0.739
0.759
0.227
0.759
0.749
0.64
0.759
0.793
0.783
0.709
0.798
0.542
0.798
0.611
0.768
0.704
0.7
0.833
0.655
0.552
0.67
0.606
0.626
0.778
0.749
0.611
0.764
0.768
0.744
0.463
0.842
0.719
0.901
0.729
0.67
0.562
0.813
0.571
0.69
0.788
0.714
0.813
0.64
0.798
0.823
0.714
0.571
0.877
0.685
0.64
0.567
0.483
0.591
0.562
0.606
0.532
0.734
0.818
0.714
0.768
0.635
0.635
0.788
0.734
0.754
0.611
0.754
0.709
0.463
0.7
0.665
0.69
0.719
0.626
0.552
0.601
0.773
0.798
0.798
0.783
0.68
0.764
0.655
0.749
0.729
0.611
0.744
0.798
0.635
0.759
0.611
0.729
0.611
0.768
0.783
0.739
0.764
0.68
0.867
0.581
0.655
0.581
0.685
0.768
0.798
0.695
0.793
0.719
0.759
0.768
0.901
0.793
0.739
0.695
0.744
0.837
0.685
0.798
0.714
0.783
0.665
0.833
0.645
0.631
0.478
0.675
0.759
0.675
0.621
0.527
0.704
0.611
0.547
0.759
0.724
0.724
0.621
0.887
0.631
0.685
0.793
0.778
0.695
0.645
0.591
0.645
0.714
0.764
0.773
0.655
0.68
0.764
0.714
0.768
0.522
0.704
0.714
0.695
0.719
0.719
0.621
0.828
0.793
0.709
0.68
0.552
0.823
0.724
0.709
0.768
0.788
0.901
0.69
0.793
0.847
0.734
0.65
0.749
0.631
0.897
0.759
0.0
0.744
0.0
0.714
0.719
0.621
0.581
0.685
0.67
0.798
0.695
0.724
0.739
0.601
0.793
0.739
0.768
0.65
0.65
0.704
0.778
0.764
0.557
0.744
0.759
0.783
0.7
0.635
0.808
0.729
0.685
0.67
0.665
0.709
0.759
0.857
0.606
0.778
0.749
0.68
0.7
0.764
0.685
0.744
0.68
0.768
0.704
0.719
0.719
0.808
0.67
0.67
0.616
0.695
0.675
0.724
0.739
0.719
0.768
0.754
0.803
0.68
0.729
0.768
0.655
0.803
0.675
0.759
0.567
0.823
0.7
0.823
0.714
0.685
0.882
0.695
0.65
0.734
0.596
0.0
0.729
0.68
0.754
0.709
0.754
0.739
0.837
0.695
0.729
0.631
0.7
0.655
0.69
0.606
0.522
0.67
0.522
0.872
0.719
0.685
0.783
0.818
0.69
0.626
0.552
0.704
0.759
0.744
0.744
0.69
0.847
0.695
0.803
0.69
0.7
0.823
0.724
0.808
0.635
0.709
0.759
0.744
0.611
0.837
0.773
0.66
0.665
0.788
0.616
0.719
0.842
0.626
0.7
0.704
0.611
0.803
0.66
0.759
0.734
0.68
0.645
0.768
0.778
0.616
0.601
0.768
0.768
0.759
0.714
0.68
0.823
0.665
0.872
0.744
0.773
0.69
0.729
0.7
0.581
0.739
0.813
0.783
0.764
0.754
0.67
0.685
0.69
0.759
0.798
0.744
0.69
0.749
0.714
0.695
0.714
0.788
0.719
0.685
0.833
0.0
0.759
0.734
0.67
0.67
0.645
0.788
0.645
0.798
0.783
0.759
0.655
0.616
0.759
0.749
0.783
0.833
0.635
0.739
0.685
0.818
0.616
0.66
0.65
0.68
0.764
0.823
0.778
0.596
0.749
0.793
0.69
0.7
0.768
0.759
0.67
0.724
0.7
0.709
0.739
0.842
0.773
0.7
0.67
0.704
0.69
0.724
0.788
0.66
0.744
0.734
0.734
0.788
0.68
0.616
0.724
0.675
0.729
0.837
0.69
0.635
0.778
0.813
0.759
0.635
0.788
0.724
0.67
0.69
0.621
0.64
0.773
0.709
0.675
0.744
0.759
0.773
0.69
0.773
0.709
0.69
0.729
0.704
0.778
0.818
0.665
0.773
0.724
0.724
0.729
0.576
0.616
0.764
0.788
0.882
0.783
0.527
0.473
0.478
0.645
0.67
0.754
0.621
0.557
0.714
0.719
0.591
0.65
0.616
0.567
0.764
0.567
0.665
0.517
0.759
0.704
0.719
0.69
0.759
0.783
0.759
0.754
0.754
0.828
0.64
0.695
0.655
0.724
0.783
0.0
0.709
0.695
0.744
0.586
0.724
0.655
0.754
0.015
0.458
0.66
0.626
0.724
0.675
0.621
0.788
0.581
0.754
0.778
0.685
0.685
0.704
0.724
0.532
0.616
0.788
0.734
0.714
0.823
0.685
0.744
0.744
0.714
0.69
0.788
0.744
0.749
0.685
0.803
0.611
0.724
0.68
0.631
0.739
0.65
0.67
0.744
0.734
0.69
0.695
0.749
0.778
0.744
0.675
0.729
0.537
0.882
0.783
0.808
0.724
0.655
0.768
0.734
0.64
0.833
0.739
0.714
0.493
0.754
0.68
0.655
0.704
0.798
0.655
0.803
0.645
0.759
0.704
0.734
0.0
0.626
0.655
0.68
0.729
0.739
0.749
0.842
0.798
0.67
0.685
0.813
0.744
0.0
0.739
0.626
0.665
0.788
0.714
0.724
0.655
0.759
0.69
0.768
0.749
0.67
0.704
0.768
0.773
0.734
0.709
0.655
0.616
0.704
0.813
0.616
0.581
0.734
0.64
0.719
0.704
0.7
0.783
0.7
0.744
0.768
0.704
0.704
0.66
0.714
0.808
0.507
0.665
0.586
0.665
0.714
0.591
0.813
0.591
0.778
0.704
0.66
0.68
0.675
0.581
0.69
0.739
0.675
0.626
0.68
0.69
0.714
0.754
0.631
0.547
0.478
0.704
0.749
0.67
0.759
0.759
0.665
0.773
0.621
0.621
0.69
0.675
0.773
0.783
0.744
0.69
0.67
0.778
0.739
0.0
0.655
0.685
0.734
0.581
0.734
0.64
0.581
0.709
0.803
0.611
0.675
0.734
0.645
0.803
0.724
0.665
0.493
0.754
0.773
0.695
0.68
0.754
0.754
0.788
0.675
0.68
0.571
0.739
0.813
0.808
0.714
0.744
0.709
0.704
0.759
0.719
0.783
0.719
0.739
0.833
0.645
0.714
0.596
0.778
0.67
0.793
0.596
0.7
0.483
0.729
0.591
0.773
0.67
0.67
0.818
0.655
0.384
0.606
0.557
0.266
0.685
0.749
0.665
0.31
0.744
0.704
0.704
0.665
0.719
0.734
0.744
0.695
0.704
0.606
0.635
0.631
0.65
0.783
0.655
0.778
0.675
0.611
0.808
0.778
0.724
0.571
0.611
0.69
0.818
0.734
0.419
0.463
0.719
0.443
0.665
0.719
0.596
0.631
0.66
0.433
0.7
0.778
0.788
0.739
0.69
0.645
0.744
0.754
0.68
0.719
0.729
0.7
0.611
0.734
0.759
0.7
0.783
0.739
0.69
0.773
0.621
0.606
0.719
0.695
0.803
0.665
0.66
0.754
0.586
0.473
0.695
0.719
0.7
0.66
0.7
0.739
0.803
0.645
0.601
0.0
0.842
0.695
0.729
0.409
0.66
0.33
0.409
0.754
0.67
0.379
0.576
0.734
0.665
0.709
0.67
0.739
0.709
0.759
0.606
0.675
0.232
0.655
0.719
0.695
0.66
0.764
0.212
0.818
0.734
0.754
0.0
0.478
0.813
0.212
0.739
0.537
0.803
0.0
0.468
0.571
0.562
0.7
0.601
0.719
0.655
0.798
0.695
0.764
0.596
0.64
0.586
0.562
0.729
0.744
0.0
0.764
0.542
0.626
0.754
0.675
0.69
0.65
0.813
0.739
0.754
0.68
0.601
0.783
0.507
0.764
0.744
0.749
0.67
0.798
0.65
0.69
0.581
0.808
0.852
0.813
0.764
0.768
0.803
0.665
0.704
0.749
0.645
0.749
0.67
0.749
0.695
0.0
0.739
0.773
0.754
0.606
0.803
0.759
0.813
0.714
0.7
0.645
0.685
0.69
0.68
0.828
0.714
0.773
0.833
0.754
0.759
0.837
0.764
0.759
0.68
0.606
0.704
0.655
0.778
0.724
0.596
0.601
0.645
0.66
0.818
0.837
0.68
0.793
0.0
0.768
0.793
0.635
0.557
0.0
0.65
0.66
0.621
0.739
0.739
0.734
0.754
0.773
0.744
0.527
0.65
0.68
0.68
0.803
0.601
0.704
0.655
0.754
0.64
0.709
0.749
0.828
0.803
0.729
0.833
0.409
0.433
0.808
0.759
0.7
0.773
0.813
0.374
0.685
0.65
0.704
0.66
0.719
0.704
0.704
0.734
0.591
0.606
0.724
0.685
0.685
0.808
0.744
0.818
0.734
0.695
0.695
0.754
0.675
0.803
0.739
0.7
0.857
0.754
0.616
0.66
0.601
0.69
0.67
0.704
0.665
0.7
0.778
0.744
0.704
0.739
0.714
0.67
0.764
0.764
0.7
0.783
0.635
0.773
0.606
0.724
0.729
0.788
0.788
0.709
0.714
0.685
0.734
0.695
0.69
0.759
0.754
0.729
0.798
0.709
0.635
0.621
0.621
0.655
0.522
0.419
0.714
0.675
0.67
0.0
0.606
0.665
0.611
0.778
0.768
0.601
0.709
0.773
0.759
0.704
0.833
0.764
0.833
0.645
0.7
0.773
0.744
0.68
0.626
0.675
0.685
0.655
0.493
0.502
0.808
0.512
0.704
0.675
0.591
0.695
0.424
0.611
0.714
0.798
0.768
0.66
0.808
0.611
0.621
0.695
0.764
0.537
0.837
0.695
0.734
0.69
0.645
0.631
0.739
0.606
0.695
0.616
0.724
0.571
0.65
0.66
0.739
0.739
0.803
0.773
0.783
0.749
0.803
0.709
0.709
0.833
0.744
0.847
0.764
0.857
0.764
0.675
0.778
0.709
0.798
0.818
0.724
0.512
0.788
0.616
0.66
0.754
0.724
0.808
0.783
0.739
0.714
0.764
0.764
0.645
0.631
0.719
0.567
0.64
0.714
0.67
0.665
0.576
0.498
0.773
0.384
0.517
0.739
0.522
0.665
0.325
0.739
0.616
0.704
0.621
0.655
0.616
0.783
0.571
0.645
0.64
0.719
0.773
0.571
0.68
0.7
0.675
0.739
0.65
0.734
0.655
0.665
0.655
0.522
0.576
0.365
0.739
0.631
0.581
0.709
0.547
0.66
0.626
0.754
0.675
0.847
0.719
0.778
0.65
0.606
0.704
0.438
0.616
0.542
0.645
0.552
0.655
0.665
0.424
0.645
0.616
0.675
0.606
0.498
0.778
0.739
0.778
0.453
0.488
0.675
0.823
0.695
0.704
0.828
0.729
0.512
0.64
0.645
0.729
0.734
0.739
0.719
0.655
0.33
0.833
0.749
0.645
0.759
0.542
0.813
0.675
0.803
0.621
0.635
0.68
0.798
0.704
0.586
0.724
0.808
0.616
0.68
0.778
0.567
0.709
0.719
0.675
0.69
0.739
0.749
0.586
0.488
0.828
0.808
0.606
0.759
0.591
0.798
0.744
0.675
0.665
0.626
0.655
0.517
0.695
0.645
0.567
0.773
0.685
0.64
0.739
0.69
0.709
0.744
0.7
0.64
0.793
0.596
0.744
0.788
0.783
0.227
0.685
0.852
0.626
0.67
0.734
0.813
0.502
0.7
0.665
0.576
0.744
0.788
0.631
0.749
0.773
0.581
0.744
0.532
0.512
0.734
0.734
0.764
0.69
0.695
0.7
0.754
0.606
0.68
0.0
0.734
0.675
0.719
0.69
0.754
0.709
0.744
0.739
0.813
0.695
0.857
0.759
0.67
0.729
0.611
0.709
0.68
0.468
0.7
0.67
0.754
0.571
0.675
0.552
0.631
0.724
0.719
0.709
0.793
0.7
0.552
0.478
0.833
0.704
0.783
0.754
0.788
0.0
0.67
0.685
0.744
0.596
0.788
0.759
0.724
0.547
0.788
0.813
0.665
0.704
0.719
0.64
0.823
0.68
0.719
0.867
0.719
0.522
0.813
0.754
0.7
0.862
0.798
0.759
0.704
0.724
0.773
0.768
0.744
0.729
0.695
0.709
0.798
0.631
0.754
0.788
0.754
0.798
0.729
0.823
0.724
0.739
0.704
0.813
0.576
0.68
0.773
0.7
0.611
0.759
0.704
0.783
0.685
0.764
0.0
0.645
0.749
0.695
0.7
0.719
0.754
0.67
0.645
0.788
0.655
0.645
0.773
0.773
0.749
0.581
0.606
0.749
0.7
0.547
0.65
0.0
0.626
0.567
0.808
0.68
0.695
0.744
0.626
0.793
0.813
0.68
0.842
0.655
0.759
0.685
0.803
0.695
0.709
0.764
0.665
0.778
0.217
0.867
0.7
0.724
0.704
0.749
0.7
0.798
0.67
0.783
0.7
0.709
0.685
0.66
0.246
0.704
0.783
0.645
0.714
0.768
0.768
0.635
0.744
0.69
0.734
0.7
0.621
0.729
0.557
0.818
0.586
0.754
0.695
0.764
0.616
0.606
0.586
0.857
0.35
0.443
0.394
0.675
0.67
0.34
0.709
0.665
0.847
0.714
0.611
0.665
0.734
0.31
0.768
0.626
0.65
0.389
0.729
0.68
0.793
0.66
0.68
0.665
0.754
0.768
0.621
0.3
0.384
0.547
0.66
0.616
0.345
0.645
0.0
0.783
0.567
0.734
0.626
0.719
0.596
0.596
0.724
0.734
0.749
0.606
0.507
0.631
0.498
0.729
0.793
0.739
0.778
0.7
0.788
0.729
0.596
0.626
0.754
0.773
0.768
0.65
0.709
0.655
0.714
0.734
0.714
0.724
0.778
0.833
0.453
0.601
0.69
0.704
0.606
0.719
0.7
0.744
0.379
0.803
0.611
0.768
0.621
0.591
0.714
0.813
0.818
0.68
0.69
0.66
0.813
0.778
0.69
0.557
0.606
0.547
0.768
0.685
0.251
0.665
0.335
0.69
0.645
0.325
0.783
0.571
0.616
0.744
0.729
0.788
0.714
0.665
0.069
0.764
0.709
0.645
0.709
0.7
0.635
0.739
0.709
0.724
0.645
0.714
0.764
0.719
0.764
0.645
0.724
0.877
0.714
0.675
0.7
0.601
0.512
0.631
0.65
0.759
0.764
0.911
0.749
0.744
0.611
0.709
0.665
0.764
0.68
0.719
0.764
0.571
0.616
0.823
0.67
0.739
0.685
0.655
0.754
0.719
0.793
0.695
0.857
0.695
0.764
0.685
0.744
0.764
0.798
0.655
0.0
0.778
0.655
0.808
0.872
0.695
0.0
0.808
0.616
0.65
0.719
0.581
0.7
0.709
0.65
0.66
0.768
0.611
0.685
0.759
0.768
0.616
0.734
0.744
0.66
0.626
0.759
0.714
0.704
0.719
0.65
0.759
0.724
0.739
0.724
0.69
0.798
0.768
0.783
0.512
0.793
0.64
0.655
0.714
0.581
0.675
0.68
0.695
0.818
0.631
0.754
0.749
0.778
0.798
0.611
0.645
0.818
0.635
0.616
0.813
0.749
0.7
0.803
0.768
0.768
0.69
0.675
0.818
0.759
0.837
0.798
0.611
0.66
0.606
0.719
0.64
0.68
0.793
0.793
0.685
0.0
0.744
0.645
0.635
0.744
0.798
0.704
0.773
0.793
0.749
0.576
0.704
0.616
0.67
0.655
0.571
0.724
0.65
0.69
0.729
0.7
0.828
0.67
0.695
0.828
0.729
0.704
0.768
0.833
0.591
0.798
0.69
0.818
0.783
0.734
0.739
0.803
0.793
0.739
0.803
0.695
0.596
0.768
0.601
0.611
0.719
0.798
0.808
0.749
0.675
0.675
0.7
0.69
0.601
0.606
0.606
0.788
0.596
0.749
0.69
0.621
0.67
0.729
0.68
0.714
0.719
0.724
0.567
0.788
0.655
0.0
0.783
0.798
0.798
0.734
0.606
0.65
0.562
0.739
0.778
0.69
0.591
0.704
0.729
0.724
0.798
0.7
0.833
0.719
0.586
0.67
0.685
0.675
0.768
0.65
0.65
0.734
0.0
0.655
0.739
0.581
0.66
0.704
0.596
0.813
0.709
0.798
0.803
0.685
0.764
0.793
0.66
0.744
0.773
0.778
0.778
0.645
0.616
0.537
0.522
0.66
0.823
0.532
0.69
0.7
0.704
0.744
0.704
0.828
0.764
0.828
0.704
0.764
0.606
0.837
0.768
0.823
0.69
0.7
0.69
0.695
0.665
0.877
0.7
0.759
0.724
0.778
0.754
0.793
0.7
0.675
0.606
0.768
0.655
0.557
0.768
0.719
0.581
0.724
0.749
0.764
0.655
0.793
0.0
0.709
0.744
0.675
0.724
0.596
0.64
0.502
0.695
0.517
0.586
0.606
0.69
0.759
0.69
0.783
0.724
0.764
0.798
0.621
0.719
0.665
0.857
0.724
0.493
0.808
0.788
0.744
0.798
0.69
0.768
0.759
0.675
0.709
0.695
0.847
0.581
0.443
0.631
0.729
0.714
0.645
0.557
0.714
0.685
0.793
0.424
0.685
0.626
0.69
0.69
0.842
0.754
0.7
0.68
0.709
0.7
0.626
0.665
0.695
0.714
0.645
0.7
0.261
0.808
0.724
0.7
0.571
0.818
0.768
0.69
0.734
0.783
0.813
0.739
0.793
0.675
0.68
0.818
0.389
0.734
0.813
0.729
0.714
0.68
0.714
0.768
0.778
0.616
0.631
0.68
0.833
0.65
0.773
0.744
0.749
0.65
0.729
0.778
0.655
0.685
0.567
0.882
0.562
0.67
0.773
0.685
0.764
0.695
0.65
0.596
0.69
0.695
0.813
0.798
0.813
0.67
0.601
0.719
0.823
0.626
0.724
0.675
0.64
0.635
0.719
0.729
0.645
0.768
0.773
0.576
0.788
0.788
0.734
0.768
0.833
0.788
0.744
0.729
0.64
0.729
0.734
0.7
0.7
0.744
0.709
0.803
0.764
0.69
0.719
0.665
0.631
0.754
0.857
0.704
0.69
0.655
0.601
0.69
0.719
0.606
0.635
0.596
0.744
0.734
0.803
0.813
0.7
0.709
0.788
0.675
0.783
0.631
0.562
0.803
0.685
0.739
0.773
0.778
0.685
0.719
0.67
0.66
0.704
0.872
0.65
0.754
0.862
0.69
0.724
0.759
0.65
0.714
0.704
0.773
0.754
0.813
0.749
0.768
0.611
0.67
0.764
0.0
0.734
0.724
0.872
0.33
0.665
0.384
0.581
0.744
0.749
0.537
0.749
0.68
0.64
0.69
0.724
0.685
0.355
0.759
0.606
0.635
0.764
0.675
0.709
0.773
0.724
0.606
0.704
0.537
0.64
0.69
0.783
0.606
0.778
0.778
0.69
0.734
0.842
0.749
0.739
0.867
0.754
0.768
0.754
0.66
0.695
0.64
0.68
0.704
0.764
0.586
0.635
0.66
0.0
0.616
0.749
0.773
0.616
0.783
0.788
0.734
0.724
0.709
0.734
0.596
0.754
0.837
0.788
0.793
0.749
0.768
0.601
0.69
0.714
0.606
0.783
0.808
0.714
0.813
0.764
0.714
0.576
0.704
0.596
0.749
0.833
0.69
0.754
0.547
0.67
0.655
0.793
0.463
0.315
0.0
0.581
0.517
0.734
0.754
0.458
0.68
0.709
0.808
0.729
0.665
0.808
0.542
0.433
0.438
0.729
0.483
0.734
0.773
0.714
0.685
0.0
0.65
0.734
0.793
0.562
0.768
0.709
0.675
0.808
0.685
0.635
0.67
0.645
0.522
0.685
0.601
0.626
0.601
0.675
0.803
0.714
0.69
0.586
0.567
0.729
0.645
0.621
0.621
0.709
0.581
0.764
0.739
0.803
0.488
0.586
0.621
0.759
0.611
0.522
0.557
0.793
0.655
0.724
0.704
0.0
0.783
0.833
0.744
0.754
0.719
0.586
0.562
0.724
0.7
0.537
0.714
0.754
0.754
0.778
0.65
0.655
0.532
0.517
0.616
0.7
0.631
0.493
0.65
0.512
0.685
0.739
0.635
0.64
0.547
0.571
0.709
0.69
0.65
0.522
0.852
0.537
0.729
0.739
0.596
0.685
0.571
0.675
0.749
0.626
0.69
0.591
0.108
0.714
0.502
0.527
0.685
0.709
0.64
0.567
0.734
0.611
0.64
0.0
0.611
0.695
0.754
0.754
0.621
0.65
0.788
0.296
0.374
0.714
0.65
0.527
0.567
0.65
0.704
0.532
0.571
0.744
0.665
0.685
0.567
0.719
0.734
0.621
0.754
0.64
0.773
0.764
0.704
0.704
0.837
0.655
0.675
0.828
0.833
0.69
0.759
0.749
0.685
0.468
0.635
0.768
0.576
0.709
0.803
0.655
0.754
0.645
0.773
0.606
0.798
0.764
0.685
0.798
0.685
0.739
0.759
0.768
0.798
0.581
0.65
0.67
0.773
0.739
0.754
0.764
0.601
0.69
0.709
0.67
0.601
0.739
0.665
0.66
0.808
0.719
0.567
0.768
0.7
0.0
0.778
0.65
0.631
0.655
0.626
0.818
0.719
0.719
0.631
0.773
0.591
0.754
0.581
0.803
0.813
0.438
0.704
0.833
0.685
0.68
0.729
0.714
0.729
0.567
0.754
0.754
0.709
0.764
0.66
0.695
0.734
0.818
0.626
0.808
0.793
0.7
0.695
0.773
0.552
0.502
0.468
0.547
0.562
0.0
0.493
0.374
0.709
0.734
0.655
0.675
0.562
0.69
0.754
0.606
0.695
0.571
0.739
0.635
0.68
0.532
0.557
0.635
0.586
0.704
0.803
0.567
0.601
0.665
0.611
0.665
0.601
0.754
0.67
0.616
0.0
0.66
0.64
0.7
0.645
0.576
0.847
0.783
0.793
0.645
0.576
0.552
0.867
0.0
0.532
0.847
0.773
0.631
0.606
0.833
0.596
0.601
0.778
0.759
0.591
0.793
0.739
0.532
0.0
0.714
0.586
0.744
0.36
0.754
0.823
0.463
0.69
0.527
0.557
0.537
0.645
0.581
0.547
0.0
0.66
0.714
0.685
0.704
0.709
0.759
0.611
0.557
0.773
0.744
0.709
0.709
0.759
0.828
0.734
0.7
0.759
0.749
0.562
0.69
0.69
0.803
0.576
0.0
0.64
0.685
0.768
0.739
0.709
0.685
0.675
0.576
0.719
0.788
0.0
0.65
0.768
0.778
0.793
0.709
0.552
0.635
0.744
0.709
0.645
0.754
0.64
0.0
0.7
0.847
0.675
0.67
0.778
0.631
0.576
0.675
0.606
0.759
0.67
0.714
0.695
0.586
0.778
0.828
0.778
0.719
0.724
0.818
0.788
0.68
0.744
0.67
0.389
0.586
0.778
0.749
0.823
0.867
0.571
0.719
0.655
0.734
0.675
0.695
0.626
0.655
0.581
0.695
0.665
0.862
0.68
0.67
0.823
0.719
0.764
0.695
0.7
0.818
0.759
0.601
0.695
0.798
0.724
0.704
0.69
0.719
0.665
0.798
0.759
0.734
0.749
0.626
0.749
0.581
0.675
0.685
0.695
0.69
0.808
0.833
0.714
0.68
0.645
0.759
0.729
0.764
0.749
0.739
0.852
0.567
0.65
0.749
0.675
0.754
0.704
0.842
0.764
0.635
0.695
0.596
0.724
0.773
0.631
0.611
0.498
0.635
0.709
0.606
0.517
0.719
0.655
0.645
0.714
0.729
0.65
0.65
0.567
0.635
0.635
0.739
0.793
0.65
0.665
0.0
0.596
0.773
0.498
0.773
0.626
0.744
0.744
0.557
0.581
0.837
0.69
0.714
0.842
0.798
0.66
0.709
0.66
0.567
0.759
0.798
0.68
0.764
0.685
0.68
0.69
0.64
0.744
0.724
0.685
0.739
0.7
0.828
0.882
0.714
0.0
0.626
0.744
0.601
0.606
0.709
0.709
0.67
0.887
0.709
0.724
0.576
0.847
0.734
0.714
0.778
0.803
0.724
0.729
0.783
0.759
0.635
0.68
0.68
0.739
0.734
0.744
0.813
0.724
0.576
0.709
0.744
0.69
0.813
0.803
0.704
0.709
0.783
0.788
0.724
0.709
0.675
0.621
0.69
0.724
0.842
0.788
0.754
0.852
0.611
0.7
0.754
0.759
0.635
0.601
0.768
0.823
0.709
0.818
0.778
0.65
0.626
0.7
0.69
0.635
0.695
0.631
0.842
0.793
0.655
0.729
0.645
0.744
0.0
0.773
0.793
0.783
0.626
0.645
0.719
0.759
0.724
0.764
0.66
0.788
0.744
0.635
0.695
0.724
0.759
0.714
0.645
0.665
0.867
0.0
0.631
0.768
0.66
0.768
0.768
0.768
0.65
0.675
0.719
0.764
0.67
0.655
0.68
0.616
0.64
0.783
0.754
0.773
0.764
0.729
0.631
0.813
0.69
0.749
0.768
0.803
0.69
0.675
0.734
0.64
0.768
0.754
0.665
0.66
0.783
0.719
0.724
0.813
0.685
0.635
0.813
0.507
0.626
0.744
0.675
0.571
0.68
0.709
0.576
0.818
0.803
0.576
0.749
0.803
0.685
0.0
0.754
0.65
0.675
0.778
0.818
0.0
0.793
0.793
0.842
0.655
0.695
0.764
0.567
0.764
0.69
0.759
0.67
0.685
0.744
0.64
0.591
0.621
0.695
0.783
0.778
0.749
0.724
0.655
0.601
0.567
0.69
0.64
0.69
0.69
0.537
0.813
0.498
0.0
0.631
0.655
0.665
0.793
0.788
0.783
0.828
0.655
0.67
0.665
0.773
0.616
0.808
0.552
0.714
0.655
0.808
0.818
0.803
0.837
0.734
0.833
0.64
0.783
0.852
0.695
0.773
0.69
0.768
0.709
0.764
0.759
0.729
0.685
0.764
0.768
0.557
0.635
0.695
0.69
0.749
0.69
0.7
0.64
0.576
0.739
0.793
0.606
0.626
0.675
0.64
0.68
0.739
0.685
0.778
0.601
0.724
0.764
0.724
0.7
0.0
0.665
0.704
0.764
0.729
0.64
0.626
0.749
0.734
0.788
0.744
0.714
0.734
0.724
0.837
0.734
0.714
0.704
0.709
0.754
0.734
0.714
0.635
0.586
0.645
0.734
0.635
0.0
0.764
0.719
0.847
0.739
0.635
0.596
0.803
0.768
0.665
0.675
0.67
0.0
0.547
0.65
0.739
0.744
0.808
0.744
0.581
0.611
0.823
0.734
0.67
0.842
0.0
0.778
0.502
0.783
0.67
0.67
0.744
0.793
0.734
0.739
0.67
0.0
0.798
0.734
0.783
0.783
0.759
0.793
0.709
0.823
0.734
0.813
0.631
0.596
0.685
0.833
0.744
0.764
0.537
0.68
0.749
0.729
0.591
0.67
0.734
0.68
0.803
0.616
0.768
0.645
0.66
0.714
0.601
0.66
0.65
0.803
0.754
0.695
0.66
0.788
0.729
0.695
0.704
0.739
0.68
0.798
0.655
0.621
0.778
0.695
0.739
0.744
0.631
0.901
0.793
0.68
0.793
0.744
0.719
0.704
0.729
0.744
0.709
0.764
0.828
0.778
0.616
0.759
0.754
0.616
0.685
0.744
0.813
0.729
0.729
0.665
0.729
0.631
0.764
0.803
0.0
0.788
0.754
0.67
0.586
0.611
0.778
0.7
0.744
0.783
0.719
0.714
0.739
0.645
0.719
0.655
0.714
0.527
0.7
0.803
0.759
0.576
0.709
0.744
0.768
0.749
0.828
0.635
0.714
0.813
0.7
0.852
0.729
0.704
0.704
0.601
0.67
0.69
0.64
0.768
0.783
0.695
0.527
0.631
0.823
0.783
0.645
0.66
0.823
0.616
0.773
0.65
0.655
0.655
0.759
0.734
0.754
0.783
0.7
0.64
0.729
0.759
0.719
0.611
0.803
0.7
0.685
0.586
0.645
0.665
0.65
0.635
0.685
0.601
0.759
0.69
0.709
0.744
0.788
0.675
0.0
0.655
0.596
0.68
0.695
0.65
0.704
0.768
0.69
0.773
0.773
0.645
0.744
0.665
0.783
0.695
0.759
0.0
0.631
0.665
0.793
0.468
0.842
0.759
0.709
0.842
0.567
0.783
0.754
0.567
0.65
0.754
0.665
0.65
0.64
0.877
0.719
0.778
0.685
0.65
0.66
0.532
0.64
0.65
0.621
0.675
0.823
0.635
0.724
0.631
0.709
0.68
0.833
0.601
0.67
0.645
0.709
0.0
0.813
0.749
0.685
0.635
0.818
0.645
0.759
0.729
0.773
0.744
0.67
0.675
0.665
0.69
0.581
0.773
0.616
0.69
0.626
0.773
0.675
0.714
0.67
0.64
0.759
0.744
0.783
0.591
0.0
0.719
0.68
0.744
0.729
0.581
0.744
0.788
0.714
0.714
0.759
0.0
0.749
0.685
0.739
0.719
0.704
0.739
0.64
0.704
0.704
0.719
0.596
0.7
0.65
0.557
0.66
0.729
0.675
0.695
0.749
0.675
0.798
0.704
0.818
0.463
0.704
0.616
0.65
0.704
0.66
0.586
0.724
0.803
0.764
0.724
0.719
0.719
0.645
0.749
0.704
0.0
0.724
0.709
0.778
0.734
0.759
0.557
0.783
0.611
0.724
0.828
0.685
0.645
0.586
0.719
0.69
0.764
0.783
0.67
0.768
0.626
0.695
0.773
0.695
0.66
0.621
0.788
0.69
0.734
0.862
0.631
0.621
0.631
0.872
0.66
0.709
0.67
0.655
0.719
0.778
0.704
0.709
0.64
0.739
0.601
0.606
0.823
0.744
0.828
0.823
0.793
0.704
0.803
0.768
0.798
0.729
0.719
0.739
0.611
0.685
0.714
0.601
0.64
0.66
0.64
0.773
0.808
0.675
0.665
0.803
0.66
0.532
0.665
0.621
0.635
0.635
0.69
0.453
0.65
0.522
0.517
0.591
0.768
0.468
0.488
0.798
0.389
0.493
0.852
0.719
0.759
0.695
0.7
0.631
0.68
0.704
0.778
0.719
0.729
0.704
0.576
0.69
0.606
0.764
0.813
0.66
0.729
0.739
0.749
0.665
0.749
0.724
0.783
0.773
0.882
0.778
0.768
0.635
0.719
0.685
0.7
0.714
0.749
0.867
0.719
0.65
0.734
0.695
0.768
0.655
0.685
0.773
0.65
0.64
0.527
0.66
0.793
0.803
0.557
0.64
0.739
0.64
0.714
0.621
0.611
0.729
0.65
0.734
0.749
0.695
0.749
0.704
0.768
0.527
0.744
0.709
0.857
0.739
0.828
0.897
0.729
0.522
0.709
0.759
0.64
0.773
0.793
0.7
0.764
0.714
0.754
0.704
0.0
0.749
0.798
0.709
0.645
0.621
0.739
0.695
0.67
0.65
0.655
0.7
0.744
0.557
0.68
0.695
0.68
0.685
0.596
0.833
0.729
0.266
0.719
0.69
0.586
0.823
0.813
0.783
0.591
0.695
0.685
0.621
0.719
0.788
0.724
0.803
0.842
0.724
0.675
0.714
0.788
0.167
0.631
0.744
0.852
0.66
0.783
0.64
0.65
0.0
0.655
0.0
0.64
0.517
0.64
0.749
0.862
0.739
0.709
0.759
0.749
0.616
0.611
0.778
0.153
0.813
0.69
0.719
0.808
0.714
0.719
0.754
0.818
0.847
0.729
0.773
0.675
0.389
0.729
0.734
0.714
0.724
0.7
0.911
0.823
0.749
0.345
0.754
0.675
0.685
0.823
0.803
0.68
0.862
0.803
0.621
0.621
0.823
0.754
0.695
0.778
0.7
0.596
0.68
0.768
0.749
0.749
0.793
0.69
0.773
0.734
0.68
0.783
0.616
0.695
0.704
0.616
0.788
0.768
0.685
0.695
0.783
0.69
0.759
0.685
0.724
0.788
0.695
0.867
0.606
0.793
0.66
0.783
0.34
0.498
0.788
0.695
0.714
0.562
0.813
0.803
0.512
0.616
0.754
0.665
0.68
0.833
0.64
0.744
0.788
0.7
0.665
0.759
0.66
0.724
0.675
0.695
0.631
0.714
0.64
0.557
0.64
0.67
0.67
0.709
0.7
0.783
0.808
0.793
0.591
0.714
0.719
0.719
0.626
0.611
0.621
0.714
0.655
0.773
0.729
0.67
0.744
0.67
0.719
0.734
0.635
0.581
0.68
0.69
0.764
0.783
0.601
0.813
0.685
0.64
0.759
0.847
0.793
0.714
0.734
0.714
0.616
0.68
0.842
0.675
0.601
0.68
0.685
0.852
0.567
0.788
0.665
0.685
0.65
0.749
0.606
0.7
0.744
0.714
0.635
0.764
0.66
0.764
0.621
0.665
0.768
0.808
0.724
0.695
0.675
0.749
0.66
0.542
0.66
0.764
0.69
0.788
0.522
0.655
0.581
0.768
0.7
0.764
0.655
0.759
0.823
0.547
0.833
0.773
0.783
0.793
0.685
0.695
0.665
0.0
0.837
0.635
0.754
0.591
0.665
0.764
0.759
0.719
0.778
0.631
0.719
0.788
0.557
0.793
0.64
0.631
0.778
0.754
0.749
0.793
0.709
0.828
0.788
0.0
0.665
0.631
0.754
0.744
0.744
0.744
0.754
0.764
0.67
0.749
0.739
0.69
0.527
0.7
0.734
0.537
0.764
0.749
0.724
0.842
0.626
0.739
0.66
0.813
0.744
0.739
0.704
0.704
0.837
0.714
0.695
0.685
0.695
0.764
0.685
0.768
0.754
0.601
0.719
0.67
0.665
0.778
0.798
0.709
0.788
0.665
0.739
0.842
0.749
0.675
0.7
0.645
0.788
0.813
0.66
0.65
0.719
0.808
0.655
0.803
0.522
0.729
0.724
0.576
0.685
0.65
0.793
0.734
0.675
0.759
0.734
0.606
0.596
0.562
0.739
0.798
0.709
0.773
0.67
0.788
0.719
0.862
0.67
0.709
0.818
0.788
0.759
0.734
0.783
0.66
0.719
0.65
0.773
0.227
0.719
0.778
0.675
0.601
0.793
0.714
0.768
0.724
0.734
0.685
0.562
0.759
0.0
0.67
0.246
0.626
0.675
0.488
0.783
0.443
0.69
0.557
0.433
0.704
0.0
0.808
0.754
0.768
0.384
0.714
0.803
0.626
0.182
0.764
0.167
0.601
0.759
0.768
0.591
0.773
0.433
0.542
0.0
0.768
0.365
0.414
0.754
0.36
0.463
0.567
0.369
0.798
0.709
0.778
0.488
0.34
0.601
0.305
0.399
0.768
0.734
0.458
0.655
0.621
0.739
0.7
0.734
0.296
0.842
0.764
0.675
0.764
0.596
0.66
0.483
0.685
0.65
0.734
0.438
0.389
0.296
0.709
0.808
0.764
0.305
0.783
0.665
0.611
0.729
0.695
0.695
0.64
0.305
0.635
0.64
0.276
0.754
0.773
0.724
0.749
0.778
0.808
0.714
0.665
0.734
0.601
0.576
0.65
0.714
0.606
0.739
0.823
0.7
0.783
0.793
0.704
0.744
0.0
0.739
0.719
0.724
0.0
0.783
0.714
0.645
0.616
0.729
0.65
0.739
0.0
0.547
0.0
0.0
0.645
0.739
0.0
0.635
0.65
0.773
0.734
0.724
0.714
0.852
0.709
0.0
0.7
0.729
0.65
0.803
0.0
0.709
0.65
0.704
0.0
0.842
0.754
0.901
0.709
0.685
0.754
0.0
0.783
0.823
0.788
0.0
0.818
0.818
0.69
0.714
0.537
0.665
0.719
0.714
0.749
0.749
0.778
0.542
0.66
0.798
0.778
0.813
0.739
0.606
0.631
0.749
0.719
0.67
0.0
0.567
0.0
0.729
0.695
0.793
0.685
0.69
0.788
0.852
0.685
0.714
0.798
0.719
0.695
0.778
0.695
0.759
0.695
0.714
0.645
0.788
0.0
0.709
0.621
0.7
0.0
0.764
0.626
0.0
0.709
0.778
0.69
0.783
0.759
0.631
0.0
0.557
0.64
0.852
0.601
0.754
0.793
0.709
0.68
0.631
0.783
0.581
0.788
0.744
0.729
0.7
0.177
0.0
0.714
0.798
0.419
0.631
0.621
0.759
0.729
0.719
0.739
0.709
0.498
0.586
0.586
0.69
0.729
0.783
0.833
0.7
0.69
0.69
0.833
0.68
0.719
0.778
0.704
0.709
0.645
0.729
0.744
0.704
0.65
0.828
0.714
0.734
0.734
0.739
0.719
0.773
0.754
0.68
0.892
0.695
0.823
0.749
0.818
0.768
0.754
0.833
0.0
0.808
0.655
0.704
0.621
0.813
0.724
0.709
0.0
0.7
0.823
0.749
0.803
0.793
0.635
0.488
0.69
0.877
0.734
0.813
0.788
0.818
0.68
0.749
0.729
0.67
0.685
0.631
0.596
0.685
0.783
0.788
0.7
0.734
0.7
0.675
0.759
0.69
0.7
0.586
0.773
0.66
0.69
0.665
0.704
0.837
0.626
0.66
0.754
0.808
0.798
0.749
0.852
0.833
0.862
0.611
0.478
0.69
0.828
0.872
0.616
0.749
0.852
0.665
0.808
0.778
0.734
0.512
0.739
0.734
0.724
0.744
0.611
0.655
0.828
0.596
0.64
0.64
0.729
0.517
0.68
0.749
0.887
0.606
0.749
0.67
0.704
0.675
0.783
0.64
0.719
0.596
0.591
0.808
0.739
0.586
0.704
0.7
0.818
0.685
0.818
0.842
0.601
0.749
0.719
0.695
0.616
0.65
0.616
0.704
0.749
0.67
0.719
0.66
0.729
0.818
0.749
0.788
0.675
0.803
0.754
0.818
0.621
0.734
0.773
0.645
0.645
0.764
0.754
0.635
0.7
0.7
0.724
0.665
0.645
0.675
0.68
0.719
0.709
0.754
0.69
0.808
0.719
0.744
0.68
0.714
0.754
0.7
0.828
0.635
0.645
0.803
0.655
0.714
0.537
0.842
0.783
0.552
0.621
0.675
0.828
0.808
0.793
0.665
0.764
0.606
0.719
0.852
0.823
0.754
0.773
0.778
0.631
0.749
0.749
0.744
0.7
0.69
0.581
0.67
0.729
0.783
0.453
0.759
0.69
0.601
0.532
0.611
0.685
0.847
0.567
0.478
0.739
0.685
0.626
0.68
0.547
0.68
0.7
0.695
0.571
0.305
0.542
0.325
0.552
0.69
0.567
0.695
0.621
0.409
0.773
0.251
0.483
0.685
0.704
0.557
0.695
0.532
0.537
0.744
0.803
0.764
0.7
0.621
0.788
0.596
0.655
0.67
0.813
0.714
0.724
0.749
0.655
0.788
0.704
0.7
0.69
0.719
0.744
0.463
0.783
0.764
0.0
0.788
0.744
0.66
0.64
0.778
0.793
0.532
0.704
0.749
0.695
0.724
0.704
0.808
0.626
0.68
0.616
0.768
0.778
0.877
0.453
0.744
0.734
0.611
0.744
0.709
0.68
0.66
0.69
0.709
0.773
0.744
0.729
0.833
0.68
0.69
0.749
0.67
0.596
0.704
0.626
0.744
0.744
0.576
0.66
0.729
0.66
0.729
0.64
0.675
0.724
0.631
0.7
0.719
0.798
0.586
0.586
0.685
0.768
0.66
0.759
0.749
0.764
0.586
0.67
0.754
0.532
0.724
0.601
0.665
0.616
0.759
0.67
0.685
0.502
0.601
0.803
0.67
0.714
0.424
0.512
0.65
0.557
0.631
0.675
0.798
0.759
0.547
0.621
0.0
0.621
0.655
0.783
0.842
0.586
0.675
0.724
0.64
0.621
0.675
0.724
0.813
0.616
0.611
0.547
0.744
0.655
0.443
0.734
0.655
0.522
0.512
0.64
0.798
0.778
0.675
0.7
0.803
0.0
0.532
0.591
0.64
0.823
0.749
0.655
0.65
0.714
0.586
0.567
0.685
0.562
0.778
0.719
0.773
0.704
0.764
0.65
0.626
0.626
0.576
0.66
0.626
0.512
0.537
0.596
0.64
0.7
0.616
0.773
0.773
0.7
0.704
0.542
0.483
0.729
0.635
0.596
0.601
0.468
0.749
0.759
0.0
0.621
0.635
0.68
0.768
0.724
0.655
0.635
0.847
0.704
0.764
0.581
0.635
0.744
0.645
0.813
0.601
0.621
0.611
0.695
0.788
0.813
0.631
0.675
0.808
0.734
0.709
0.626
0.729
0.773
0.709
0.842
0.793
0.522
0.739
0.803
0.685
0.69
0.67
0.7
0.857
0.764
0.768
0.645
0.857
0.685
0.729
0.635
0.547
0.69
0.744
0.808
0.685
0.67
0.739
0.709
0.645
0.704
0.68
0.842
0.837
0.749
0.675
0.823
0.744
0.754
0.714
0.685
0.655
0.798
0.714
0.685
0.768
0.7
0.828
0.793
0.798
0.591
0.759
0.734
0.798
0.734
0.813
0.773
0.729
0.626
0.862
0.635
0.66
0.759
0.675
0.714
0.768
0.744
0.68
0.764
0.655
0.803
0.808
0.66
0.803
0.704
0.64
0.872
0.788
0.69
0.729
0.709
0.532
0.734
0.695
0.793
0.719
0.611
0.749
0.0
0.709
0.507
0.734
0.665
0.621
0.778
0.68
0.754
0.719
0.69
0.695
0.591
0.557
0.586
0.7
0.655
0.478
0.724
0.768
0.783
0.783
0.773
0.724
0.773
0.7
0.842
0.557
0.7
0.783
0.852
0.764
0.818
0.837
0.65
0.724
0.621
0.0
0.0
0.581
0.7
0.69
0.655
0.448
0.724
0.507
0.586
0.665
0.463
0.429
0.714
0.793
0.69
0.571
0.744
0.729
0.744
0.685
0.823
0.635
0.527
0.69
0.0
0.591
0.719
0.685
0.759
0.547
0.842
0.65
0.675
0.65
0.803
0.724
0.818
0.773
0.739
0.68
0.655
0.665
0.704
0.7
0.764
0.626
0.626
0.635
0.719
0.719
0.714
0.714
0.695
0.724
0.808
0.596
0.857
0.704
0.709
0.764
0.778
0.734
0.823
0.709
0.552
0.768
0.793
0.783
0.606
0.729
0.68
0.818
0.778
0.872
0.709
0.754
0.7
0.665
0.852
0.739
0.665
0.724
0.675
0.567
0.759
0.734
0.823
0.803
0.685
0.557
0.65
0.719
0.768
0.803
0.759
0.783
0.749
0.69
0.778
0.69
0.734
0.783
0.724
0.788
0.7
0.7
0.739
0.768
0.69
0.749
0.768
0.704
0.374
0.729
0.764
0.783
0.695
0.626
0.744
0.709
0.665
0.66
0.581
0.768
0.35
0.36
0.606
0.778
0.685
0.626
0.68
0.724
0.833
0.714
0.709
0.719
0.808
0.557
0.591
0.739
0.719
0.581
0.68
0.768
0.69
0.67
0.586
0.709
0.552
0.783
0.7
0.877
0.744
0.655
0.724
0.68
0.773
0.749
0.759
0.635
0.655
0.576
0.744
0.719
0.217
0.764
0.749
0.443
0.768
0.803
0.621
0.655
0.581
0.783
0.611
0.793
0.606
0.695
0.818
0.601
0.788
0.581
0.601
0.734
0.764
0.749
0.833
0.527
0.67
0.547
0.729
0.394
0.7
0.66
0.547
0.778
0.581
0.764
0.749
0.793
0.783
0.596
0.783
0.645
0.685
0.729
0.493
0.591
0.764
0.724
0.724
0.552
0.754
0.631
0.714
0.788
0.557
0.67
0.793
0.852
0.552
0.724
0.527
0.443
0.739
0.734
0.611
0.645
0.621
0.571
0.729
0.64
0.665
0.65
0.616
0.744
0.818
0.837
0.645
0.754
0.67
0.64
0.66
0.631
0.828
0.581
0.749
0.764
0.67
0.842
0.759
0.754
0.754
0.65
0.571
0.67
0.803
0.665
0.448
0.65
0.714
0.498
0.808
0.685
0.66
0.773
0.754
0.493
0.808
0.547
0.571
0.675
0.773
0.64
0.695
0.837
0.7
0.655
0.724
0.621
0.631
0.759
0.709
0.754
0.67
0.709
0.719
0.754
0.67
0.67
0.719
0.754
0.788
0.729
0.69
0.645
0.571
0.719
0.68
0.606
0.837
0.729
0.581
0.754
0.695
0.645
0.773
0.754
0.695
0.67
0.0
0.709
0.65
0.823
0.793
0.734
0.719
0.788
0.709
0.739
0.744
0.818
0.798
0.695
0.714
0.759
0.709
0.65
0.768
0.704
0.631
0.635
0.724
0.828
0.764
0.709
0.596
0.818
0.65
0.754
0.586
0.611
0.778
0.808
0.695
0.65
0.724
0.695
0.724
0.695
0.749
0.64
0.68
0.704
0.759
0.675
0.719
0.793
0.719
0.635
0.783
0.714
0.754
0.783
0.67
0.68
0.66
0.828
0.714
0.734
0.695
0.675
0.7
0.754
0.719
0.704
0.749
0.739
0.749
0.768
0.709
0.665
0.828
0.537
0.67
0.744
0.793
0.66
0.783
0.724
0.69
0.729
0.744
0.695
0.749
0.759
0.68
0.714
0.645
0.64
0.734
0.714
0.69
0.581
0.695
0.68
0.709
0.64
0.729
0.64
0.709
0.724
0.547
0.567
0.69
0.749
0.714
0.581
0.714
0.744
0.764
0.734
0.719
0.778
0.729
0.808
0.709
0.724
0.65
0.635
0.783
0.704
0.591
0.626
0.714
0.828
0.7
0.695
0.778
0.527
0.665
0.601
0.709
0.744
0.645
0.754
0.739
0.754
0.734
0.631
0.739
0.685
0.65
0.744
0.759
0.724
0.734
0.803
0.813
0.616
0.68
0.744
0.887
0.714
0.724
0.695
0.813
0.65
0.724
0.64
0.793
0.759
0.0
0.857
0.837
0.768
0.773
0.764
0.837
0.759
0.778
0.818
0.818
0.768
0.729
0.601
0.581
0.724
0.734
0.749
0.768
0.818
0.7
0.68
0.818
0.749
0.714
0.783
0.803
0.773
0.69
0.833
0.665
0.719
0.768
0.66
0.739
0.631
0.764
0.7
0.571
0.754
0.7
0.675
0.601
0.783
0.783
0.409
0.739
0.552
0.66
0.714
0.783
0.655
0.685
0.685
0.601
0.611
0.67
0.345
0.498
0.507
0.65
0.788
0.773
0.744
0.7
0.685
0.773
0.793
0.552
0.596
0.803
0.788
0.734
0.847
0.847
0.685
0.788
0.734
0.305
0.739
0.764
0.631
0.719
0.631
0.813
0.759
0.808
0.882
0.685
0.621
0.695
0.803
0.744
0.744
0.631
0.685
0.695
0.813
0.685
0.7
0.69
0.68
0.606
0.655
0.266
0.512
0.581
0.704
0.69
0.714
0.635
0.778
0.724
0.754
0.793
0.695
0.616
0.798
0.695
0.729
0.64
0.749
0.744
0.7
0.69
0.734
0.768
0.675
0.778
0.66
0.7
0.512
0.724
0.586
0.818
0.626
0.685
0.626
0.744
0.734
0.729
0.7
0.906
0.818
0.709
0.813
0.517
0.808
0.527
0.675
0.389
0.754
0.532
0.759
0.793
0.468
0.591
0.606
0.714
0.478
0.749
0.65
0.793
0.773
0.695
0.616
0.778
0.778
0.768
0.68
0.542
0.576
0.773
0.429
0.793
0.754
0.635
0.704
0.724
0.744
0.7
0.724
0.69
0.409
0.601
0.409
0.424
0.542
0.547
0.507
0.389
0.64
0.35
0.64
0.65
0.527
0.562
0.67
0.749
0.537
0.803
0.704
0.837
0.665
0.675
0.611
0.635
0.611
0.729
0.645
0.754
0.0
0.66
0.67
0.512
0.724
0.571
0.754
0.66
0.714
0.68
0.739
0.502
0.655
0.734
0.65
0.631
0.69
0.591
0.759
0.828
0.695
0.695
0.744
0.729
0.729
0.808
0.685
0.749
0.695
0.709
0.749
0.739
0.754
0.754
0.798
0.739
0.793
0.695
0.685
0.724
0.66
0.709
0.67
0.729
0.768
0.68
0.655
0.635
0.626
0.759
0.709
0.862
0.69
0.719
0.414
0.847
0.768
0.645
0.744
0.803
0.704
0.626
0.483
0.724
0.719
0.66
0.744
0.685
0.759
0.783
0.714
0.621
0.586
0.724
0.473
0.66
0.729
0.764
0.483
0.645
0.596
0.606
0.7
0.532
0.818
0.778
0.709
0.562
0.655
0.778
0.685
0.581
0.635
0.542
0.68
0.798
0.611
0.852
0.734
0.828
0.729
0.778
0.788
0.773
0.739
0.768
0.759
0.69
0.768
0.695
0.64
0.581
0.739
0.749
0.675
0.833
0.739
0.478
0.635
0.65
0.793
0.635
0.729
0.764
0.729
0.709
0.764
0.704
0.719
0.66
0.724
0.749
0.626
0.562
0.783
0.823
0.759
0.65
0.675
0.724
0.734
0.768
0.621
0.739
0.808
0.739
0.798
0.665
0.586
0.778
0.704
0.635
0.606
0.685
0.739
0.547
0.719
0.778
0.68
0.734
0.616
0.783
0.675
0.867
0.739
0.665
0.739
0.557
0.675
0.793
0.759
0.773
0.685
0.773
0.754
0.66
0.645
0.65
0.596
0.768
0.744
0.719
0.783
0.798
0.655
0.788
0.635
0.773
0.852
0.729
0.695
0.729
0.729
0.532
0.665
0.704
0.818
0.611
0.596
0.621
0.724
0.773
0.67
0.704
0.631
0.591
0.783
0.631
0.714
0.749
0.764
0.778
0.754
0.631
0.739
0.778
0.764
0.808
0.64
0.793
0.744
0.734
0.734
0.665
0.567
0.714
0.803
0.685
0.773
0.616
0.783
0.502
0.7
0.64
0.601
0.631
0.68
0.768
0.773
0.719
0.66
0.729
0.611
0.68
0.7
0.596
0.601
0.823
0.547
0.64
0.803
0.729
0.734
0.759
0.842
0.842
0.778
0.69
0.754
0.7
0.571
0.645
0.897
0.719
0.837
0.458
0.453
0.714
0.783
0.823
0.621
0.759
0.626
0.793
0.759
0.734
0.611
0.685
0.739
0.798
0.724
0.759
0.611
0.695
0.773
0.783
0.581
0.764
0.709
0.7
0.685
0.65
0.586
0.69
0.788
0.581
0.783
0.744
0.862
0.414
0.704
0.783
0.803
0.685
0.586
0.591
0.719
0.704
0.704
0.69
0.695
0.665
0.729
0.749
0.813
0.823
0.571
0.68
0.739
0.67
0.754
0.759
0.778
0.557
0.729
0.754
0.734
0.695
0.837
0.759
0.704
0.734
0.739
0.744
0.744
0.749
0.645
0.739
0.719
0.665
0.67
0.601
0.803
0.788
0.606
0.793
0.729
0.69
0.803
0.7
0.778
0.488
0.453
0.714
0.788
0.709
0.438
0.537
0.69
0.749
0.749
0.67
0.665
0.709
0.749
0.596
0.621
0.808
0.655
0.709
0.813
0.798
0.813
0.783
0.606
0.67
0.7
0.631
0.798
0.66
0.606
0.754
0.759
0.783
0.724
0.709
0.837
0.655
0.69
0.695
0.833
0.695
0.773
0.7
0.759
0.621
0.724
0.808
0.69
0.783
0.675
0.419
0.65
0.798
0.685
0.719
0.581
0.734
0.621
0.562
0.596
0.365
0.764
0.778
0.66
0.69
0.892
0.709
0.833
0.616
0.719
0.749
0.773
0.773
0.665
0.828
0.768
0.704
0.773
0.635
0.571
0.7
0.581
0.537
0.695
0.759
0.675
0.833
0.729
0.783
0.621
0.808
0.852
0.626
0.754
0.68
0.764
0.759
0.833
0.778
0.665
0.803
0.547
0.759
0.734
0.759
0.739
0.537
0.739
0.744
0.714
0.724
0.695
0.429
0.783
0.773
0.68
0.626
0.773
0.778
0.729
0.759
0.0
0.764
0.7
0.759
0.749
0.778
0.734
0.64
0.764
0.773
0.66
0.537
0.773
0.808
0.66
0.709
0.621
0.793
0.803
0.709
0.655
0.66
0.552
0.33
0.798
0.768
0.798
0.734
0.532
0.842
0.7
0.778
0.719
0.635
0.778
0.591
0.67
0.724
0.704
0.675
0.571
0.611
0.754
0.65
0.635
0.719
0.66
0.714
0.665
0.729
0.7
0.665
0.783
0.783
0.773
0.655
0.887
0.665
0.611
0.591
0.616
0.754
0.675
0.788
0.739
0.616
0.734
0.778
0.626
0.542
0.783
0.788
0.833
0.695
0.65
0.645
0.754
0.67
0.788
0.749
0.695
0.68
0.66
0.823
0.709
0.591
0.823
0.507
0.611
0.7
0.69
0.626
0.576
0.606
0.586
0.729
0.67
0.488
0.616
0.685
0.64
0.645
0.749
0.719
0.709
0.616
0.808
0.823
0.773
0.793
0.626
0.709
0.734
0.768
0.724
0.798
0.69
0.66
0.783
0.685
0.847
0.773
0.744
0.695
0.64
0.808
0.778
0.719
0.788
0.749
0.808
0.724
0.734
0.823
0.635
0.818
0.773
0.724
0.7
0.665
0.675
0.719
0.783
0.685
0.739
0.655
0.68
0.675
0.764
0.631
0.739
0.783
0.724
0.734
0.67
0.793
0.704
0.685
0.852
0.852
0.759
0.714
0.645
0.808
0.695
0.704
0.616
0.719
0.704
0.783
0.645
0.645
0.695
0.68
0.749
0.847
0.754
0.645
0.67
0.64
0.724
0.69
0.729
0.7
0.734
0.695
0.576
0.739
0.754
0.65
0.734
0.724
0.759
0.704
0.798
0.724
0.695
0.828
0.724
0.719
0.788
0.586
0.665
0.645
0.635
0.749
0.655
0.768
0.645
0.69
0.783
0.867
0.626
0.744
0.798
0.66
0.635
0.68
0.675
0.818
0.729
0.749
0.429
0.719
0.764
0.734
0.798
0.793
0.754
0.68
0.704
0.695
0.7
0.557
0.739
0.665
0.719
0.734
0.764
0.734
0.788
0.729
0.793
0.783
0.759
0.704
0.675
0.645
0.773
0.685
0.7
0.739
0.64
0.798
0.828
0.783
0.823
0.759
0.778
0.655
0.709
0.68
0.616
0.833
0.754
0.626
0.64
0.66
0.606
0.719
0.69
0.704
0.724
0.655
0.768
0.778
0.704
0.734
0.69
0.67
0.655
0.744
0.567
0.729
0.635
0.68
0.773
0.724
0.675
0.704
0.719
0.611
0.714
0.788
0.704
0.631
0.749
0.7
0.793
0.739
0.704
0.68
0.749
0.759
0.788
0.714
0.596
0.754
0.739
0.537
0.729
0.803
0.842
0.675
0.709
0.724
0.7
0.65
0.507
0.783
0.754
0.616
0.744
0.567
0.631
0.631
0.778
0.778
0.655
0.586
0.793
0.655
0.872
0.69
0.655
0.729
0.709
0.685
0.655
0.704
0.645
0.778
0.773
0.768
0.749
0.773
0.571
0.64
0.719
0.793
0.704
0.66
0.581
0.65
0.7
0.724
0.813
0.783
0.842
0.768
0.773
0.823
0.547
0.635
0.724
0.635
0.665
0.813
0.69
0.68
0.872
0.626
0.335
0.813
0.65
0.591
0.724
0.7
0.739
0.719
0.714
0.719
0.655
0.719
0.68
0.759
0.759
0.729
0.719
0.567
0.808
0.547
0.695
0.567
0.709
0.773
0.557
0.611
0.616
0.778
0.66
0.704
0.729
0.488
0.768
0.798
0.749
0.65
0.739
0.591
0.552
0.778
0.631
0.704
0.783
0.621
0.586
0.685
0.626
0.66
0.813
0.773
0.714
0.562
0.542
0.685
0.818
0.803
0.803
0.655
0.842
0.709
0.631
0.754
0.586
0.655
0.532
0.872
0.695
0.808
0.773
0.626
0.35
0.823
0.611
0.719
0.857
0.709
0.547
0.32
0.734
0.65
0.744
0.813
0.759
0.749
0.596
0.724
0.493
0.695
0.635
0.576
0.596
0.778
0.759
0.635
0.675
0.404
0.744
0.399
0.685
0.828
0.739
0.67
0.631
0.66
0.768
0.768
0.537
0.813
0.739
0.892
0.709
0.729
0.818
0.739
0.778
0.616
0.655
0.739
0.764
0.778
0.754
0.616
0.655
0.813
0.498
0.773
0.759
0.749
0.7
0.719
0.66
0.828
0.557
0.709
0.749
0.7
0.778
0.764
0.611
0.852
0.754
0.67
0.803
0.729
0.768
0.576
0.759
0.675
0.66
0.768
0.665
0.768
0.768
0.719
0.749
0.739
0.517
0.7
0.68
0.764
0.355
0.557
0.714
0.645
0.734
0.739
0.719
0.714
0.813
0.759
0.719
0.655
0.724
0.586
0.576
0.749
0.734
0.581
0.739
0.734
0.709
0.734
0.631
0.65
0.709
0.611
0.793
0.621
0.665
0.739
0.616
0.704
0.759
0.764
0.734
0.709
0.764
0.655
0.828
0.606
0.768
0.7
0.695
0.798
0.626
0.695
0.704
0.724
0.675
0.645
0.793
0.626
0.788
0.764
0.872
0.626
0.714
0.409
0.823
0.635
0.704
0.68
0.744
0.744
0.606
0.685
0.739
0.571
0.67
0.793
0.69
0.695
0.675
0.773
0.714
0.724
0.704
0.719
0.621
0.808
0.833
0.724
0.759
0.665
0.744
0.719
0.798
0.764
0.69
0.803
0.734
0.709
0.739
0.714
0.645
0.7
0.744
0.783
0.729
0.7
0.778
0.754
0.414
0.704
0.744
0.665
0.759
0.768
0.591
0.68
0.788
0.64
0.68
0.773
0.759
0.64
0.709
0.754
0.576
0.704
0.813
0.655
0.798
0.7
0.773
0.655
0.685
0.818
0.764
0.749
0.655
0.842
0.695
0.709
0.709
0.783
0.773
0.571
0.798
0.655
0.64
0.709
0.69
0.778
0.749
0.749
0.695
0.601
0.537
0.798
0.665
0.739
0.68
0.773
0.828
0.685
0.744
0.64
0.857
0.842
0.724
0.729
0.847
0.685
0.685
0.7
0.759
0.409
0.626
0.665
0.739
0.685
0.759
0.65
0.409
0.857
0.65
0.655
0.65
0.685
0.67
0.69
0.68
0.635
0.744
0.734
0.773
0.857
0.714
0.778
0.67
0.788
0.67
0.596
0.635
0.69
0.704
0.754
0.714
0.7
0.778
0.645
0.768
0.616
0.704
0.709
0.635
0.438
0.655
0.709
0.7
0.586
0.714
0.596
0.665
0.635
0.704
0.773
0.714
0.399
0.734
0.591
0.695
0.0
0.537
0.537
0.768
0.463
0.783
0.7
0.68
0.635
0.335
0.709
0.522
0.813
0.631
0.527
0.833
0.783
0.768
0.635
0.729
0.631
0.798
0.768
0.635
0.276
0.68
0.709
0.675
0.803
0.719
0.793
0.675
0.675
0.744
0.631
0.714
0.571
0.64
0.803
0.719
0.616
0.542
0.768
0.709
0.66
0.788
0.749
0.813
0.67
0.724
0.719
0.635
0.803
0.798
0.828
0.724
0.685
0.724
0.635
0.823
0.773
0.739
0.729
0.813
0.744
0.7
0.709
0.695
0.719
0.729
0.66
0.768
0.704
0.626
0.611
0.744
0.808
0.7
0.734
0.788
0.734
0.64
0.833
0.813
0.606
0.744
0.714
0.65
0.749
0.744
0.719
0.611
0.355
0.798
0.67
0.675
0.739
0.695
0.739
0.685
0.315
0.709
0.67
0.621
0.734
0.621
0.7
0.655
0.714
0.65
0.399
0.631
0.739
0.744
0.665
0.788
0.739
0.813
0.67
0.65
0.719
0.714
0.335
0.665
0.704
0.685
0.67
0.65
0.645
0.552
0.69
0.729
0.744
0.66
0.714
0.635
0.734
0.611
0.414
0.778
0.724
0.64
0.773
0.759
0.749
0.842
0.783
0.645
0.744
0.823
0.749
0.695
0.655
0.69
0.709
0.803
0.749
0.581
0.857
0.596
0.714
0.695
0.246
0.685
0.591
0.67
0.68
0.557
0.734
0.773
0.714
0.754
0.345
0.704
0.655
0.734
0.685
0.414
0.764
0.517
0.3
0.433
0.621
0.586
0.764
0.507
0.571
0.837
0.749
0.576
0.67
0.571
0.655
0.675
0.424
0.419
0.621
0.665
0.798
0.665
0.828
0.606
0.808
0.837
0.793
0.65
0.675
0.355
0.493
0.724
0.754
0.744
0.793
0.379
0.468
0.66
0.547
0.754
0.562
0.68
0.833
0.547
0.68
0.719
0.704
0.517
0.64
0.837
0.773
0.542
0.739
0.783
0.65
0.828
0.719
0.67
0.754
0.764
0.66
0.783
0.759
0.695
0.724
0.734
0.754
0.837
0.586
0.813
0.571
0.645
0.724
0.828
0.7
0.719
0.616
0.65
0.68
0.665
0.0
0.66
0.65
0.7
0.768
0.818
0.68
0.759
0.764
0.788
0.576
0.635
0.744
0.788
0.833
0.675
0.67
0.837
0.586
0.719
0.764
0.773
0.611
0.773
0.645
0.778
0.744
0.709
0.803
0.773
0.714
0.803
0.68
0.7
0.69
0.749
0.734
0.241
0.759
0.709
0.709
0.734
0.749
0.685
0.66
0.798
0.754
0.68
0.739
0.601
0.621
0.695
0.68
0.621
0.571
0.68
0.695
0.773
0.892
0.67
0.729
0.0
0.783
0.783
0.749
0.635
0.749
0.798
0.788
0.655
0.833
0.734
0.724
0.631
0.793
0.704
0.749
0.729
0.709
0.759
0.709
0.724
0.601
0.616
0.0
0.768
0.852
0.695
0.833
0.744
0.754
0.739
0.626
0.537
0.773
0.67
0.695
0.645
0.7
0.744
0.67
0.724
0.611
0.704
0.734
0.729
0.616
0.586
0.478
0.532
0.502
0.522
0.69
0.675
0.798
0.704
0.606
0.788
0.581
0.739
0.66
0.778
0.729
0.0
0.783
0.788
0.837
0.0
0.626
0.754
0.631
0.734
0.724
0.68
0.798
0.601
0.67
0.68
0.473
0.557
0.493
0.783
0.768
0.724
0.635
0.788
0.665
0.621
0.7
0.778
0.66
0.65
0.803
0.823
0.833
0.793
0.759
0.704
0.828
0.591
0.773
0.788
0.719
0.768
0.591
0.655
0.837
0.522
0.596
0.759
0.0
0.591
0.67
0.709
0.685
0.542
0.709
0.759
0.734
0.65
0.685
0.675
0.808
0.709
0.798
0.739
0.768
0.813
0.64
0.764
0.749
0.709
0.724
0.236
0.768
0.616
0.704
0.611
0.266
0.729
0.749
0.813
0.714
0.621
0.345
0.719
0.33
0.64
0.66
0.557
0.744
0.419
0.744
0.759
0.67
0.709
0.793
0.709
0.33
0.704
0.7
0.65
0.724
0.675
0.749
0.325
0.788
0.517
0.601
0.729
0.685
0.744
0.749
0.67
0.685
0.576
0.611
0.7
0.773
0.739
0.729
0.64
0.734
0.719
0.374
0.724
0.67
0.655
0.65
0.635
0.808
0.665
0.729
0.527
0.798
0.729
0.714
0.7
0.709
0.606
0.719
0.616
0.857
0.626
0.788
0.734
0.635
0.729
0.729
0.773
0.823
0.571
0.764
0.921
0.798
0.7
0.709
0.645
0.631
0.695
0.611
0.567
0.724
0.64
0.759
0.798
0.631
0.788
0.675
0.66
0.67
0.675
0.803
0.626
0.305
0.749
0.645
0.695
0.675
0.7
0.714
0.768
0.857
0.719
0.744
0.778
0.724
0.773
0.0
0.621
0.66
0.601
0.872
0.665
0.739
0.778
0.611
0.581
0.749
0.631
0.803
0.606
0.631
0.532
0.596
0.621
0.581
0.695
0.783
0.67
0.719
0.67
0.754
0.759
0.621
0.833
0.759
0.734
0.788
0.754
0.69
0.709
0.798
0.601
0.537
0.823
0.813
0.704
0.764
0.655
0.828
0.606
0.744
0.828
0.704
0.764
0.842
0.759
0.645
0.847
0.68
0.764
0.69
0.803
0.714
0.764
0.635
0.626
0.0
0.69
0.581
0.759
0.645
0.591
0.69
0.739
0.788
0.783
0.685
0.635
0.724
0.635
0.695
0.704
0.69
0.754
0.68
0.734
0.754
0.813
0.709
0.645
0.872
0.724
0.557
0.724
0.616
0.852
0.813
0.783
0.793
0.631
0.744
0.0
0.813
0.655
0.675
0.68
0.66
0.626
0.739
0.645
0.665
0.823
0.764
0.764
0.64
0.69
0.749
0.734
0.729
0.67
0.695
0.709
0.591
0.852
0.813
0.695
0.7
0.645
0.778
0.739
0.813
0.0
0.729
0.557
0.808
0.724
0.606
0.635
0.734
0.562
0.719
0.773
0.67
0.67
0.724
0.714
0.69
0.759
0.729
0.808
0.719
0.719
0.798
0.739
0.69
0.7
0.616
0.66
0.66
0.7
0.719
0.631
0.768
0.778
0.754
0.616
0.773
0.867
0.719
0.7
0.739
0.714
0.621
0.67
0.739
0.803
0.724
0.675
0.783
0.714
0.571
0.739
0.724
0.739
0.704
0.783
0.813
0.734
0.665
0.724
0.759
0.754
0.719
0.685
0.744
0.714
0.502
0.571
0.892
0.754
0.611
0.66
0.7
0.675
0.67
0.783
0.749
0.803
0.67
0.635
0.69
0.591
0.635
0.655
0.734
0.695
0.655
0.724
0.823
0.749
0.768
0.67
0.724
0.655
0.616
0.734
0.862
0.685
0.675
0.793
0.631
0.611
0.7
0.808
0.729
0.768
0.645
0.695
0.764
0.0
0.709
0.611
0.493
0.0
0.64
0.581
0.655
0.635
0.778
0.581
0.803
0.773
0.813
0.67
0.754
0.754
0.645
0.768
0.773
0.68
0.66
0.798
0.729
0.793
0.734
0.724
0.675
0.645
0.744
0.635
0.507
0.798
0.66
0.793
0.744
0.803
0.818
0.626
0.709
0.69
0.601
0.764
0.744
0.783
0.793
0.813
0.685
0.773
0.818
0.626
0.655
0.764
0.695
0.547
0.709
0.596
0.768
0.616
0.695
0.704
0.793
0.596
0.507
0.695
0.68
0.828
0.611
0.719
0.655
0.675
0.581
0.739
0.773
0.591
0.65
0.675
0.695
0.768
0.714
0.754
0.724
0.724
0.645
0.67
0.759
0.749
0.724
0.719
0.507
0.773
0.724
0.675
0.719
0.808
0.773
0.64
0.665
0.581
0.369
0.685
0.759
0.719
0.828
0.635
0.527
0.616
0.793
0.803
0.69
0.655
0.68
0.65
0.695
0.837
0.522
0.709
0.675
0.64
0.695
0.394
0.66
0.621
0.606
0.69
0.773
0.719
0.655
0.724
0.709
0.788
0.813
0.69
0.675
0.813
0.557
0.734
0.823
0.759
0.749
0.601
0.724
0.64
0.611
0.532
0.724
0.665
0.724
0.892
0.739
0.729
0.798
0.576
0.729
0.576
0.788
0.744
0.704
0.739
0.606
0.66
0.695
0.724
0.631
0.665
0.793
0.803
0.621
0.631
0.631
0.596
0.67
0.724
0.823
0.606
0.734
0.581
0.719
0.729
0.749
0.67
0.783
0.645
0.783
0.507
0.729
0.68
0.66
0.69
0.754
0.665
0.621
0.64
0.734
0.719
0.714
0.714
0.68
0.626
0.759
0.68
0.611
0.621
0.744
0.813
0.635
0.719
0.7
0.576
0.724
0.744
0.626
0.739
0.675
0.778
0.567
0.709
0.719
0.877
0.631
0.773
0.704
0.645
0.719
0.468
0.724
0.64
0.729
0.631
0.739
0.635
0.611
0.695
0.66
0.714
0.502
0.709
0.522
0.714
0.626
0.714
0.818
0.719
0.739
0.7
0.744
0.709
0.626
0.631
0.704
0.719
0.616
0.739
0.66
0.675
0.626
0.68
0.773
0.562
0.596
0.759
0.764
0.764
0.69
0.591
0.596
0.65
0.842
0.567
0.813
0.695
0.744
0.68
0.65
0.734
0.773
0.793
0.744
0.759
0.709
0.581
0.744
0.448
0.783
0.64
0.734
0.655
0.665
0.512
0.631
0.695
0.591
0.695
0.576
0.813
0.744
0.783
0.552
0.778
0.709
0.739
0.759
0.788
0.635
0.635
0.64
0.512
0.813
0.773
0.724
0.724
0.498
0.813
0.754
0.734
0.768
0.759
0.759
0.655
0.778
0.394
0.719
0.773
0.847
0.764
0.759
0.749
0.557
0.778
0.724
0.655
0.463
0.601
0.714
0.813
0.64
0.729
0.695
0.783
0.744
0.783
0.764
0.877
0.709
0.591
0.655
0.7
0.764
0.616
0.621
0.734
0.709
0.714
0.64
0.596
0.788
0.665
0.67
0.68
0.576
0.65
0.616
0.793
0.488
0.704
0.754
0.581
0.685
0.788
0.724
0.754
0.655
0.842
0.724
0.675
0.709
0.631
0.631
0.695
0.823
0.734
0.724
0.754
0.0
0.635
0.655
0.67
0.783
0.606
0.567
0.798
0.759
0.68
0.704
0.606
0.803
0.818
0.67
0.773
0.581
0.828
0.759
0.813
0.764
0.704
0.862
0.813
0.734
0.685
0.655
0.778
0.828
0.768
0.729
0.724
0.611
0.665
0.0
0.65
0.532
0.714
0.754
0.818
0.542
0.601
0.7
0.818
0.635
0.512
0.764
0.586
0.68
0.783
0.764
0.69
0.685
0.714
0.768
0.739
0.764
0.645
0.67
0.611
0.596
0.734
0.7
0.837
0.773
0.68
0.67
0.65
0.685
0.675
0.783
0.512
0.823
0.66
0.744
0.759
0.823
0.621
0.798
0.67
0.828
0.828
0.749
0.591
0.0
0.764
0.453
0.616
0.695
0.734
0.798
0.798
0.704
0.754
0.704
0.749
0.744
0.616
0.764
0.685
0.695
0.616
0.734
0.695
0.744
0.704
0.665
0.64
0.685
0.675
0.7
0.788
0.7
0.724
0.744
0.542
0.729
0.596
0.768
0.591
0.665
0.783
0.586
0.69
0.714
0.842
0.857
0.759
0.798
0.768
0.739
0.744
0.818
0.66
0.823
0.7
0.719
0.783
0.709
0.645
0.67
0.64
0.724
0.759
0.645
0.754
0.744
0.704
0.729
0.828
0.813
0.0
0.724
0.488
0.764
0.852
0.695
0.611
0.783
0.764
0.773
0.675
0.635
0.744
0.739
0.739
0.33
0.69
0.788
0.724
0.754
0.695
0.714
0.606
0.749
0.65
0.611
0.665
0.729
0.369
0.291
0.626
0.0
0.35
0.778
0.685
0.419
0.724
0.448
0.212
0.798
0.783
0.778
0.631
0.399
0.635
0.374
0.754
0.788
0.818
0.3
0.872
0.517
0.704
0.0
0.823
0.724
0.567
0.675
0.596
0.783
0.655
0.798
0.719
0.67
0.626
0.7
0.729
0.808
0.616
0.739
0.783
0.773
0.596
0.759
0.65
0.542
0.68
0.601
0.813
0.399
0.759
0.823
0.744
0.586
0.68
0.719
0.7
0.818
0.7
0.7
0.645
0.724
0.704
0.724
0.818
0.502
0.714
0.7
0.517
0.601
0.655
0.33
0.601
0.433
0.7
0.729
0.438
0.714
0.414
0.719
0.512
0.724
0.729
0.424
0.695
0.788
0.744
0.507
0.606
0.734
0.675
0.813
0.557
0.616
0.704
0.635
0.69
0.665
0.616
0.69
0.601
0.833
0.557
0.783
0.601
0.793
0.67
0.675
0.793
0.724
0.266
0.645
0.773
0.867
0.773
0.67
0.803
0.399
0.69
0.665
0.719
0.665
0.65
0.818
0.65
0.261
0.724
0.655
0.749
0.621
0.808
0.7
0.0
0.675
0.69
0.709
0.749
0.7
0.621
0.463
0.64
0.67
0.69
0.635
0.7
0.606
0.655
0.754
0.443
0.571
0.729
0.64
0.635
0.759
0.704
0.394
0.69
0.65
0.734
0.759
0.778
0.527
0.64
0.709
0.714
0.695
0.759
0.645
0.833
0.768
0.695
0.749
0.68
0.754
0.764
0.69
0.665
0.724
0.833
0.645
0.724
0.7
0.616
0.749
0.724
0.645
0.675
0.788
0.714
0.833
0.695
0.709
0.64
0.695
0.793
0.704
0.719
0.778
0.665
0.0
0.675
0.764
0.601
0.724
0.626
0.828
0.729
0.778
0.714
0.744
0.591
0.744
0.685
0.729
0.793
0.734
0.631
0.695
0.704
0.695
0.724
0.803
0.714
0.714
0.709
0.734
0.759
0.759
0.729
0.645
0.768
0.522
0.818
0.695
0.581
0.793
0.66
0.675
0.793
0.64
0.783
0.739
0.729
0.645
0.645
0.768
0.759
0.729
0.709
0.581
0.7
0.739
0.665
0.719
0.695
0.532
0.695
0.67
0.675
0.724
0.68
0.709
0.823
0.768
0.764
0.808
0.67
0.7
0.778
0.788
0.675
0.759
0.724
0.69
0.768
0.837
0.729
0.783
0.665
0.739
0.773
0.734
0.66
0.64
0.7
0.611
0.813
0.783
0.714
0.773
0.724
0.724
0.7
0.768
0.778
0.67
0.739
0.808
0.862
0.685
0.857
0.66
0.586
0.749
0.695
0.665
0.813
0.808
0.719
0.739
0.719
0.709
0.571
0.64
0.685
0.7
0.69
0.675
0.729
0.64
0.714
0.66
0.635
0.778
0.724
0.601
0.552
0.783
0.768
0.419
0.69
0.571
0.562
0.576
0.778
0.567
0.754
0.704
0.552
0.7
0.655
0.7
0.803
0.281
0.655
0.749
0.438
0.552
0.685
0.448
0.7
0.695
0.719
0.571
0.502
0.872
0.714
0.532
0.547
0.68
0.719
0.798
0.68
0.7
0.655
0.685
0.611
0.724
0.823
0.852
0.433
0.764
0.709
0.744
0.837
0.567
0.734
0.571
0.783
0.714
0.675
0.719
0.0
0.837
0.823
0.764
0.798
0.675
0.576
0.616
0.571
0.631
0.719
0.626
0.675
0.704
0.759
0.65
0.66
0.739
0.68
0.67
0.522
0.591
0.581
0.488
0.611
0.557
0.532
0.576
0.616
0.557
0.645
0.65
0.759
0.685
0.734
0.655
0.744
0.783
0.739
0.714
0.739
0.0
0.803
0.823
0.621
0.783
0.803
0.813
0.685
0.823
0.685
0.773
0.64
0.704
0.695
0.606
0.64
0.739
0.66
0.867
0.739
0.665
0.808
0.665
0.764
0.601
0.675
0.734
0.606
0.65
0.818
0.68
0.724
0.739
0.793
0.754
0.571
0.68
0.537
0.798
0.764
0.813
0.714
0.724
0.837
0.754
0.665
0.764
0.483
0.709
0.734
0.591
0.778
0.675
0.724
0.7
0.709
0.749
0.626
0.611
0.764
0.571
0.719
0.414
0.665
0.749
0.704
0.823
0.626
0.621
0.768
0.783
0.749
0.7
0.704
0.783
0.818
0.759
0.458
0.704
0.744
0.626
0.709
0.65
0.788
0.739
0.754
0.744
0.719
0.695
0.778
0.749
0.601
0.768
0.68
0.68
0.64
0.744
0.754
0.64
0.768
0.68
0.793
0.685
0.695
0.744
0.719
0.591
0.655
0.739
0.557
0.596
0.616
0.719
0.778
0.724
0.0
0.695
0.768
0.685
0.842
0.833
0.66
0.704
0.498
0.719
0.714
0.749
0.64
0.64
0.714
0.616
0.734
0.0
0.739
0.567
0.729
0.69
0.616
0.754
0.714
0.586
0.788
0.675
0.793
0.502
0.576
0.788
0.793
0.773
0.7
0.571
0.837
0.645
0.635
0.754
0.631
0.675
0.759
0.606
0.793
0.759
0.7
0.68
0.749
0.665
0.704
0.768
0.606
0.847
0.517
0.709
0.773
0.749
0.537
0.64
0.744
0.744
0.685
0.724
0.744
0.714
0.823
0.719
0.67
0.69
0.67
0.744
0.424
0.611
0.749
0.66
0.621
0.768
0.798
0.729
0.833
0.714
0.704
0.709
0.68
0.778
0.828
0.709
0.759
0.764
0.704
0.69
0.685
0.626
0.734
0.813
0.803
0.852
0.576
0.0
0.729
0.793
0.621
0.631
0.739
0.65
0.665
0.675
0.586
0.626
0.665
0.818
0.68
0.586
0.621
0.744
0.813
0.502
0.571
0.783
0.586
0.714
0.724
0.739
0.759
0.665
0.616
0.66
0.739
0.754
0.768
0.759
0.773
0.739
0.749
0.596
0.685
0.754
0.768
0.729
0.709
0.596
0.601
0.768
0.867
0.66
0.754
0.576
0.813
0.773
0.68
0.764
0.749
0.0
0.729
0.754
0.695
0.675
0.719
0.704
0.7
0.744
0.7
0.571
0.483
0.729
0.724
0.788
0.586
0.803
0.675
0.783
0.798
0.823
0.601
0.729
0.867
0.798
0.739
0.798
0.778
0.601
0.621
0.66
0.67
0.704
0.764
0.0
0.754
0.744
0.67
0.67
0.547
0.739
0.744
0.773
0.719
0.502
0.818
0.754
0.567
0.69
0.719
0.754
0.768
0.837
0.788
0.695
0.704
0.739
0.783
0.719
0.665
0.68
0.621
0.798
0.833
0.764
0.793
0.778
0.768
0.709
0.7
0.793
0.749
0.616
0.754
0.635
0.793
0.665
0.645
0.7
0.783
0.68
0.67
0.837
0.764
0.783
0.778
0.68
0.685
0.675
0.783
0.773
0.724
0.621
0.788
0.65
0.749
0.734
0.823
0.768
0.749
0.631
0.818
0.734
0.724
0.571
0.803
0.65
0.714
0.773
0.788
0.586
0.714
0.842
0.759
0.665
0.719
0.69
0.739
0.704
0.719
0.675
0.655
0.719
0.695
0.739
0.64
0.606
0.749
0.744
0.3
0.734
0.631
0.69
0.768
0.724
0.793
0.695
0.704
0.759
0.645
0.616
0.67
0.793
0.788
0.833
0.685
0.813
0.64
0.759
0.714
0.734
0.773
0.64
0.596
0.823
0.631
0.571
0.828
0.675
0.675
0.719
0.685
0.739
0.778
0.764
0.759
0.714
0.719
0.729
0.68
0.744
0.813
0.631
0.773
0.788
0.68
0.626
0.67
0.754
0.754
0.635
0.7
0.271
0.709
0.719
0.719
0.857
0.616
0.734
0.601
0.64
0.591
0.571
0.601
0.768
0.665
0.739
0.704
0.69
0.635
0.764
0.586
0.704
0.768
0.749
0.754
0.754
0.739
0.695
0.823
0.64
0.828
0.759
0.754
0.808
0.64
0.833
0.724
0.0
0.576
0.542
0.734
0.749
0.64
0.759
0.69
0.847
0.768
0.67
0.842
0.764
0.655
0.714
0.724
0.744
0.621
0.69
0.685
0.882
0.655
0.645
0.64
0.709
0.675
0.823
0.749
0.67
0.685
0.803
0.813
0.739
0.704
0.695
0.596
0.813
0.729
0.739
0.685
0.66
0.64
0.685
0.67
0.719
0.704
0.611
0.759
0.704
0.734
0.724
0.768
0.601
0.793
0.502
0.547
0.552
0.837
0.571
0.562
0.69
0.764
0.714
0.567
0.729
0.759
0.67
0.793
0.704
0.768
0.803
0.877
0.547
0.808
0.759
0.601
0.714
0.724
0.803
0.788
0.828
0.0
0.759
0.675
0.714
0.754
0.655
0.739
0.256
0.704
0.719
0.729
0.473
0.365
0.778
0.714
0.65
0.635
0.635
0.67
0.778
0.685
0.621
0.68
0.734
0.532
0.616
0.675
0.616
0.601
0.803
0.635
0.685
0.645
0.813
0.68
0.532
0.768
0.793
0.704
0.793
0.69
0.68
0.67
0.685
0.739
0.773
0.606
0.68
0.803
0.665
0.0
0.773
0.69
0.749
0.645
0.729
0.69
0.813
0.68
0.778
0.714
0.808
0.759
0.635
0.739
0.65
0.773
0.537
0.655
0.631
0.734
0.65
0.626
0.67
0.744
0.0
0.665
0.645
0.448
0.675
0.768
0.754
0.631
0.64
0.621
0.734
0.64
0.576
0.67
0.773
0.547
0.606
0.783
0.704
0.547
0.778
0.719
0.803
0.833
0.788
0.764
0.695
0.7
0.783
0.729
0.645
0.675
0.695
0.601
0.739
0.645
0.67
0.581
0.803
0.67
0.754
0.695
0.808
0.68
0.621
0.675
0.68
0.635
0.749
0.665
0.66
0.65
0.7
0.759
0.847
0.645
0.685
0.719
0.798
0.842
0.611
0.739
0.818
0.7
0.665
0.778
0.729
0.803
0.695
0.601
0.749
0.635
0.852
0.773
0.67
0.798
0.69
0.788
0.852
0.768
0.64
0.704
0.69
0.749
0.709
0.719
0.724
0.719
0.773
0.759
0.778
0.739
0.527
0.69
0.783
0.571
0.783
0.739
0.591
0.818
0.764
0.7
0.591
0.842
0.704
0.547
0.724
0.586
0.754
0.601
0.739
0.778
0.793
0.793
0.685
0.808
0.729
0.739
0.7
0.872
0.709
0.798
0.709
0.709
0.562
0.729
0.66
0.818
0.655
0.778
0.759
0.709
0.754
0.828
0.685
0.768
0.852
0.818
0.69
0.803
0.611
0.759
0.665
0.498
0.374
0.0
0.744
0.788
0.65
0.724
0.724
0.823
0.778
0.768
0.813
0.635
0.665
0.562
0.483
0.606
0.64
0.685
0.739
0.345
0.744
0.399
0.764
0.601
0.631
0.68
0.709
0.3
0.68
0.409
0.31
0.69
0.7
0.729
0.675
0.7
0.65
0.635
0.0
0.552
0.67
0.0
0.714
0.562
0.675
0.754
0.788
0.719
0.64
0.433
0.788
0.453
0.719
0.369
0.764
0.862
0.567
0.31
0.571
0.65
0.709
0.355
0.783
0.788
0.33
0.778
0.793
0.409
0.0
0.724
0.66
0.803
0.759
0.601
0.813
0.68
0.591
0.374
0.754
0.813
0.631
0.305
0.675
0.596
0.714
0.719
0.69
0.764
0.719
0.537
0.724
0.369
0.65
0.552
0.793
0.783
0.764
0.67
0.739
0.759
0.744
0.695
0.734
0.394
0.616
0.778
0.517
0.665
0.685
0.695
0.759
0.793
0.754
0.478
0.67
0.813
0.0
0.305
0.399
0.645
0.768
0.773
0.463
0.788
0.734
0.67
0.69
0.719
0.67
0.645
0.665
0.675
0.7
0.847
0.719
0.675
0.749
0.542
0.828
0.833
0.828
0.537
0.621
0.754
0.626
0.635
0.65
0.719
0.601
0.685
0.808
0.576
0.704
0.759
0.749
0.562
0.665
0.714
0.67
0.783
0.744
0.645
0.65
0.532
0.842
0.69
0.773
0.744
0.695
0.0
0.798
0.749
0.596
0.872
0.783
0.493
0.66
0.635
0.764
0.67
0.764
0.729
0.685
0.759
0.759
0.778
0.823
0.759
0.867
0.704
0.557
0.813
0.709
0.522
0.483
0.507
0.65
0.754
0.759
0.828
0.675
0.69
0.69
0.606
0.793
0.685
0.759
0.655
0.823
0.773
0.749
0.571
0.803
0.798
0.626
0.695
0.645
0.719
0.631
0.695
0.557
0.685
0.64
0.67
0.749
0.759
0.783
0.64
0.719
0.764
0.675
0.655
0.729
0.616
0.586
0.739
0.65
0.803
0.793
0.783
0.473
0.0
0.65
0.788
0.793
0.764
0.783
0.724
0.803
0.655
0.626
0.798
0.67
0.645
0.773
0.7
0.635
0.66
0.571
0.749
0.675
0.759
0.768
0.719
0.69
0.764
0.67
0.635
0.704
0.778
0.749
0.803
0.714
0.837
0.7
0.64
0.759
0.631
0.69
0.7
0.724
0.709
0.719
0.655
0.754
0.759
0.611
0.724
0.749
0.813
0.704
0.808
0.778
0.759
0.64
0.739
0.68
0.665
0.586
0.552
0.719
0.744
0.739
0.793
0.69
0.823
0.828
0.729
0.67
0.685
0.532
0.64
0.798
0.7
0.655
0.675
0.562
0.591
0.626
0.695
0.7
0.714
0.581
0.626
0.764
0.601
0.818
0.754
0.778
0.655
0.734
0.808
0.754
0.783
0.759
0.586
0.675
0.729
0.724
0.635
0.67
0.773
0.704
0.704
0.714
0.69
0.695
0.724
0.729
0.759
0.764
0.828
0.596
0.606
0.695
0.837
0.754
0.764
0.69
0.749
0.778
0.695
0.68
0.64
0.64
0.754
0.773
0.798
0.729
0.7
0.734
0.818
0.695
0.591
0.744
0.719
0.759
0.68
0.754
0.724
0.768
0.768
0.69
0.803
0.67
0.69
0.729
0.798
0.65
0.783
0.631
0.773
0.67
0.803
0.635
0.695
0.626
0.621
0.857
0.739
0.685
0.818
0.734
0.68
0.532
0.911
0.818
0.0
0.685
0.714
0.828
0.645
0.788
0.621
0.581
0.709
0.719
0.783
0.714
0.788
0.675
0.773
0.596
0.562
0.0
0.778
0.66
0.749
0.729
0.749
0.645
0.754
0.645
0.803
0.764
0.69
0.448
0.714
0.0
0.759
0.596
0.69
0.704
0.783
0.69
0.655
0.685
0.862
0.704
0.65
0.773
0.837
0.685
0.744
0.67
0.66
0.576
0.69
0.842
0.768
0.714
0.68
0.793
0.685
0.709
0.749
0.729
0.764
0.685
0.645
0.813
0.695
0.704
0.665
0.768
0.749
0.65
0.557
0.675
0.833
0.739
0.635
0.759
0.67
0.798
0.798
0.808
0.709
0.626
0.616
0.709
0.0
0.69
0.0
0.714
0.69
0.729
0.7
0.66
0.7
0.759
0.754
0.7
0.759
0.7
0.65
0.704
0.773
0.675
0.724
0.67
0.635
0.68
0.621
0.675
0.685
0.828
0.571
0.793
0.773
0.818
0.611
0.67
0.695
0.783
0.567
0.665
0.744
0.493
0.621
0.68
0.773
0.754
0.798
0.581
0.7
0.695
0.823
0.709
0.828
0.69
0.655
0.67
0.739
0.813
0.631
0.808
0.7
0.734
0.65
0.754
0.596
0.655
0.704
0.754
0.759
0.665
0.562
0.837
0.729
0.739
0.749
0.591
0.793
0.621
0.803
0.675
0.709
0.498
0.66
0.719
0.616
0.744
0.576
0.808
0.744
0.438
0.749
0.714
0.517
0.798
0.734
0.754
0.818
0.729
0.818
0.744
0.704
0.7
0.768
0.719
0.803
0.695
0.793
0.64
0.808
0.207
0.695
0.823
0.66
0.842
0.675
0.719
0.665
0.335
0.704
0.734
0.635
0.665
0.645
0.744
0.754
0.768
0.862
0.31
0.557
0.601
0.793
0.65
0.709
0.734
0.704
0.271
0.773
0.685
0.828
0.734
0.759
0.596
0.596
0.576
0.729
0.67
0.606
0.69
0.345
0.857
0.773
0.69
0.67
0.906
0.606
0.685
0.749
0.695
0.665
0.704
0.562
0.764
0.65
0.773
0.818
0.567
0.655
0.562
0.808
0.788
0.808
0.517
0.567
0.399
0.631
0.739
0.65
0.788
0.685
0.586
0.68
0.621
0.473
0.7
0.591
0.739
0.621
0.695
0.685
0.793
0.69
0.645
0.764
0.714
0.69
0.719
0.695
0.828
0.394
0.852
0.685
0.788
0.576
0.621
0.655
0.778
0.754
0.719
0.813
0.734
0.685
0.867
0.783
0.764
0.833
0.837
0.685
0.7
0.773
0.768
0.749
0.0
0.626
0.645
0.714
0.867
0.532
0.665
0.842
0.68
0.813
0.783
0.783
0.882
0.798
0.734
0.719
0.685
0.798
0.828
0.813
0.837
0.857
0.764
0.704
0.749
0.764
0.616
0.724
0.764
0.635
0.773
0.65
0.768
0.828
0.719
0.714
0.64
0.67
0.537
0.606
0.596
0.704
0.749
0.522
0.626
0.631
0.808
0.695
0.764
0.847
0.621
0.621
0.773
0.739
0.788
0.695
0.64
0.734
0.719
0.714
0.586
0.734
0.773
0.719
0.571
0.645
0.798
0.695
0.709
0.754
0.665
0.714
0.67
0.709
0.68
0.704
0.64
0.635
0.759
0.764
0.773
0.704
0.655
0.695
0.714
0.704
0.719
0.68
0.719
0.808
0.645
0.754
0.645
0.557
0.695
0.714
0.724
0.768
0.704
0.709
0.749
0.729
0.739
0.764
0.719
0.719
0.7
0.778
0.813
0.842
0.621
0.675
0.68
0.714
0.631
0.709
0.729
0.764
0.704
0.621
0.67
0.591
0.739
0.7
0.852
0.744
0.7
0.65
0.67
0.759
0.798
0.793
0.675
0.754
0.631
0.67
0.788
0.734
0.773
0.808
0.552
0.828
0.616
0.635
0.576
0.734
0.734
0.719
0.601
0.621
0.69
0.611
0.685
0.626
0.675
0.64
0.695
0.635
0.773
0.759
0.719
0.66
0.616
0.64
0.66
0.734
0.882
0.67
0.773
0.833
0.709
0.744
0.31
0.68
0.64
0.675
0.448
0.749
0.517
0.394
0.759
0.759
0.635
0.458
0.724
0.424
0.369
0.69
0.7
0.626
0.739
0.754
0.744
0.759
0.532
0.562
0.537
0.67
0.749
0.68
0.576
0.552
0.744
0.596
0.729
0.788
0.709
0.744
0.65
0.744
0.714
0.773
0.818
0.773
0.734
0.695
0.399
0.527
0.685
0.241
0.596
0.601
0.709
0.36
0.251
0.808
0.675
0.65
0.527
0.626
0.719
0.704
0.596
0.709
0.719
0.798
0.227
0.665
0.384
0.66
0.734
0.34
0.517
0.537
0.399
0.291
0.67
0.69
0.576
0.355
0.665
0.429
0.754
0.783
0.847
0.69
0.833
0.714
0.783
0.773
0.655
0.798
0.768
0.7
0.69
0.635
0.719
0.685
0.759
0.768
0.842
0.704
0.704
0.768
0.704
0.665
0.65
0.66
0.695
0.734
0.709
0.64
0.793
0.532
0.586
0.823
0.739
0.724
0.576
0.67
0.744
0.719
0.695
0.719
0.626
0.808
0.798
0.675
0.626
0.571
0.675
0.67
0.749
0.695
0.818
0.631
0.764
0.759
0.739
0.552
0.571
0.823
0.675
0.66
0.764
0.798
0.724
0.68
0.552
0.655
0.695
0.645
0.724
0.724
0.527
0.803
0.764
0.64
0.606
0.724
0.818
0.704
0.714
0.788
0.65
0.714
0.67
0.65
0.631
0.645
0.69
0.655
0.793
0.695
0.675
0.803
0.68
0.527
0.695
0.68
0.675
0.739
0.719
0.709
0.778
0.734
0.562
0.66
0.778
0.537
0.7
0.7
0.635
0.798
0.714
0.773
0.749
0.744
0.621
0.744
0.596
0.852
0.788
0.596
0.64
0.734
0.616
0.788
0.739
0.66
0.635
0.488
0.837
0.739
0.749
0.773
0.793
0.567
0.64
0.601
0.773
0.788
0.69
0.66
0.7
0.729
0.729
0.808
0.64
0.631
0.837
0.833
0.714
0.823
0.813
0.724
0.764
0.749
0.69
0.665
0.655
0.759
0.665
0.803
0.714
0.714
0.847
0.709
0.719
0.754
0.64
0.7
0.783
0.793
0.778
0.468
0.719
0.675
0.67
0.571
0.665
0.596
0.635
0.744
0.7
0.828
0.719
0.7
0.611
0.665
0.764
0.764
0.768
0.803
0.65
0.833
0.823
0.759
0.621
0.872
0.754
0.64
0.709
0.695
0.803
0.833
0.704
0.818
0.719
0.862
0.695
0.749
0.665
0.626
0.502
0.793
0.709
0.818
0.626
0.537
0.793
0.621
0.616
0.714
0.567
0.571
0.759
0.739
0.773
0.754
0.665
0.66
0.7
0.759
0.67
0.724
0.803
0.793
0.67
0.7
0.823
0.783
0.685
0.867
0.631
0.69
0.502
0.626
0.621
0.773
0.675
0.478
0.724
0.69
0.567
0.754
0.744
0.675
0.813
0.532
0.66
0.744
0.685
0.823
0.729
0.704
0.793
0.739
0.695
0.798
0.759
0.793
0.759
0.586
0.719
0.759
0.66
0.576
0.665
0.631
0.709
0.867
0.783
0.626
0.837
0.675
0.744
0.586
0.635
0.739
0.724
0.744
0.704
0.64
0.719
0.695
0.601
0.719
0.606
0.842
0.611
0.793
0.803
0.685
0.67
0.552
0.631
0.665
0.709
0.675
0.64
0.729
0.704
0.734
0.626
0.729
0.764
0.724
0.729
0.69
0.704
0.719
0.828
0.685
0.719
0.719
0.793
0.798
0.655
0.66
0.724
0.631
0.704
0.818
0.704
0.601
0.68
0.695
0.626
0.379
0.798
0.685
0.828
0.616
0.68
0.704
0.601
0.542
0.596
0.793
0.749
0.778
0.744
0.729
0.65
0.695
0.759
0.67
0.7
0.685
0.793
0.576
0.749
0.768
0.591
0.606
0.621
0.749
0.69
0.729
0.714
0.719
0.783
0.768
0.833
0.709
0.759
0.635
0.601
0.626
0.67
0.823
0.64
0.635
0.675
0.813
0.635
0.773
0.67
0.744
0.719
0.734
0.581
0.512
0.783
0.621
0.754
0.557
0.719
0.567
0.714
0.734
0.65
0.714
0.729
0.857
0.729
0.7
0.65
0.675
0.571
0.729
0.744
0.68
0.823
0.808
0.68
0.621
0.64
0.68
0.773
0.68
0.773
0.778
0.828
0.67
0.67
0.749
0.537
0.695
0.744
0.709
0.719
0.783
0.709
0.729
0.734
0.808
0.798
0.764
0.611
0.813
0.867
0.768
0.675
0.759
0.7
0.724
0.552
0.7
0.823
0.764
0.744
0.458
0.7
0.611
0.626
0.601
0.724
0.709
0.778
0.788
0.571
0.773
0.655
0.685
0.837
0.783
0.729
0.729
0.734
0.66
0.704
0.808
0.734
0.611
0.828
0.635
0.739
0.631
0.695
0.734
0.645
0.68
0.675
0.68
0.675
0.586
0.788
0.719
0.813
0.768
0.813
0.764
0.645
0.828
0.803
0.695
0.729
0.547
0.601
0.768
0.611
0.68
0.739
0.621
0.562
0.591
0.867
0.857
0.65
0.665
0.744
0.675
0.754
0.803
0.768
0.709
0.7
0.606
0.719
0.709
0.803
0.793
0.798
0.724
0.773
0.852
0.788
0.66
0.69
0.606
0.793
0.818
0.714
0.837
0.783
0.64
0.783
0.744
0.621
0.631
0.601
0.7
0.685
0.655
0.685
0.557
0.571
0.64
0.704
0.739
0.773
0.616
0.808
0.66
0.803
0.724
0.778
0.778
0.744
0.719
0.813
0.64
0.724
0.64
0.793
0.66
0.734
0.704
0.837
0.665
0.744
0.64
0.744
0.685
0.749
0.714
0.768
0.729
0.631
0.813
0.719
0.704
0.768
0.586
0.724
0.591
0.719
0.665
0.818
0.793
0.557
0.729
0.571
0.7
0.69
0.734
0.463
0.759
0.616
0.704
0.719
0.542
0.645
0.68
0.616
0.768
0.458
0.621
0.709
0.675
0.64
0.808
0.759
0.719
0.734
0.818
0.739
0.704
0.512
0.724
[truncated: 181,624 more chars]
