# Supplementary material for: Molecular mechanism of parental H3/H4 recycling at a replication fork
Source: Nat Commun. 2024 Nov 2;15:9485. doi: 10.1038/s41467-024-53187-4 (PMC11531469; doi:10.1038/s41467-024-53187-4)
Supplement: Supplementary file 9 — Source Data [file 41467_2024_53187_MOESM9_ESM.zip › SourceData/Source Data Supplementary Figure1/FigureS1B.txt]

#  Pair:    1-2    2-3    3-4    4-5    5-6    6-7    7-8    8-9   9-10
Sample0: 0.4660 0.3895 0.4148 0.5221 0.5648 0.5818 0.5927 0.6007 0.6080
Sample1: 0.4832 0.4051 0.3996 0.5065 0.5594 0.5804 0.5923 0.6008 0.6074
Sample2: 0.4792 0.3893 0.4180 0.5101 0.5596 0.5802 0.5917 0.6002 0.6074
