# Supplementary material for: Molecular mechanism of parental H3/H4 recycling at a replication fork
Source: Nat Commun. 2024 Nov 2;15:9485. doi: 10.1038/s41467-024-53187-4 (PMC11531469; doi:10.1038/s41467-024-53187-4)
Supplement: Supplementary file 9 — Source Data [file 41467_2024_53187_MOESM9_ESM.zip › SourceData/Source Data Figure5/Figure5G.txt]

Lagging(CMGE)  75   33   75   33   43   35   46   62   45   22   33   56   51   44   22   31   37
Lagging(CMG)   40   32   34   47   33   26   32   43   48   27   50   25   64   44   33   47   36   33   62   34   33   37   45   66
Leading(CMGE) 113  107  116  105  126  114  113  113  108  110  101
Leading(CMG)  112   90   72   69   66   85   69   60   76   95   78   69   79
