# Supplementary material for: Molecular mechanism of parental H3/H4 recycling at a replication fork
Source: Nat Commun. 2024 Nov 2;15:9485. doi: 10.1038/s41467-024-53187-4 (PMC11531469; doi:10.1038/s41467-024-53187-4)
Supplement: Supplementary file 9 — Source Data [file 41467_2024_53187_MOESM9_ESM.zip › SourceData/Source Data Figure5/Figure5C.txt]

0.00000000e+00 0.00000000e+00 0.00000000e+00 0.00000000e+00 0.00000000e+00 0.00000000e+00 0.00000000e+00 0.00000000e+00 0.00000000e+00 0.00000000e+00 0.00000000e+00 0.00000000e+00 0.00000000e+00 0.00000000e+00 0.00000000e+00 0.00000000e+00 0.00000000e+00 0.00000000e+00 0.00000000e+00 0.00000000e+00 0.00000000e+00 0.00000000e+00 0.00000000e+00 0.00000000e+00 0.00000000e+00 0.00000000e+00 0.00000000e+00 0.00000000e+00 0.00000000e+00 0.00000000e+00 0.00000000e+00 0.00000000e+00 0.00000000e+00 0.00000000e+00 0.00000000e+00 0.00000000e+00
0.00000000e+00 0.00000000e+00 0.00000000e+00 0.00000000e+00 0.00000000e+00 0.00000000e+00 0.00000000e+00 0.00000000e+00 0.00000000e+00 0.00000000e+00 0.00000000e+00 0.00000000e+00 0.00000000e+00 0.00000000e+00 0.00000000e+00 0.00000000e+00 0.00000000e+00 0.00000000e+00 0.00000000e+00 0.00000000e+00 0.00000000e+00 0.00000000e+00 0.00000000e+00 0.00000000e+00 0.00000000e+00 0.00000000e+00 0.00000000e+00 0.00000000e+00 0.00000000e+00 0.00000000e+00 0.00000000e+00 0.00000000e+00 0.00000000e+00 0.00000000e+00 0.00000000e+00 0.00000000e+00
0.00000000e+00 0.00000000e+00 0.00000000e+00 0.00000000e+00 0.00000000e+00 0.00000000e+00 0.00000000e+00 0.00000000e+00 0.00000000e+00 0.00000000e+00 0.00000000e+00 0.00000000e+00 0.00000000e+00 0.00000000e+00 0.00000000e+00 0.00000000e+00 0.00000000e+00 0.00000000e+00 0.00000000e+00 0.00000000e+00 0.00000000e+00 0.00000000e+00 0.00000000e+00 0.00000000e+00 0.00000000e+00 0.00000000e+00 0.00000000e+00 0.00000000e+00 0.00000000e+00 0.00000000e+00 0.00000000e+00 0.00000000e+00 0.00000000e+00 0.00000000e+00 0.00000000e+00 0.00000000e+00
0.00000000e+00 0.00000000e+00 0.00000000e+00 0.00000000e+00 0.00000000e+00 0.00000000e+00 0.00000000e+00 0.00000000e+00 0.00000000e+00 0.00000000e+00 0.00000000e+00 0.00000000e+00 0.00000000e+00 0.00000000e+00 0.00000000e+00 0.00000000e+00 0.00000000e+00 0.00000000e+00 0.00000000e+00 0.00000000e+00 0.00000000e+00 0.00000000e+00 0.00000000e+00 0.00000000e+00 0.00000000e+00 0.00000000e+00 0.00000000e+00 0.00000000e+00 0.00000000e+00 0.00000000e+00 0.00000000e+00 0.00000000e+00 0.00000000e+00 0.00000000e+00 0.00000000e+00 0.00000000e+00
0.00000000e+00 0.00000000e+00 0.00000000e+00 0.00000000e+00 0.00000000e+00 0.00000000e+00 0.00000000e+00 0.00000000e+00 0.00000000e+00 0.00000000e+00 0.00000000e+00 0.00000000e+00 0.00000000e+00 0.00000000e+00 0.00000000e+00 0.00000000e+00 0.00000000e+00 0.00000000e+00 0.00000000e+00 0.00000000e+00 0.00000000e+00 0.00000000e+00 0.00000000e+00 0.00000000e+00 0.00000000e+00 0.00000000e+00 0.00000000e+00 0.00000000e+00 0.00000000e+00 0.00000000e+00 0.00000000e+00 0.00000000e+00 0.00000000e+00 0.00000000e+00 0.00000000e+00 0.00000000e+00
0.00000000e+00 0.00000000e+00 0.00000000e+00 0.00000000e+00 0.00000000e+00 0.00000000e+00 0.00000000e+00 0.00000000e+00 0.00000000e+00 0.00000000e+00 0.00000000e+00 0.00000000e+00 0.00000000e+00 0.00000000e+00 0.00000000e+00 0.00000000e+00 0.00000000e+00 0.00000000e+00 0.00000000e+00 0.00000000e+00 0.00000000e+00 0.00000000e+00 0.00000000e+00 0.00000000e+00 0.00000000e+00 0.00000000e+00 0.00000000e+00 0.00000000e+00 0.00000000e+00 0.00000000e+00 0.00000000e+00 0.00000000e+00 0.00000000e+00 0.00000000e+00 0.00000000e+00 0.00000000e+00
0.00000000e+00 0.00000000e+00 0.00000000e+00 0.00000000e+00 0.00000000e+00 0.00000000e+00 0.00000000e+00 0.00000000e+00 0.00000000e+00 0.00000000e+00 0.00000000e+00 0.00000000e+00 0.00000000e+00 0.00000000e+00 0.00000000e+00 0.00000000e+00 0.00000000e+00 0.00000000e+00 0.00000000e+00 0.00000000e+00 0.00000000e+00 0.00000000e+00 0.00000000e+00 0.00000000e+00 0.00000000e+00 0.00000000e+00 0.00000000e+00 0.00000000e+00 0.00000000e+00 0.00000000e+00 0.00000000e+00 0.00000000e+00 0.00000000e+00 0.00000000e+00 0.00000000e+00 0.00000000e+00
0.00000000e+00 0.00000000e+00 0.00000000e+00 0.00000000e+00 0.00000000e+00 0.00000000e+00 0.00000000e+00 0.00000000e+00 0.00000000e+00 0.00000000e+00 0.00000000e+00 0.00000000e+00 0.00000000e+00 0.00000000e+00 0.00000000e+00 0.00000000e+00 0.00000000e+00 0.00000000e+00 0.00000000e+00 0.00000000e+00 0.00000000e+00 0.00000000e+00 0.00000000e+00 0.00000000e+00 0.00000000e+00 0.00000000e+00 0.00000000e+00 0.00000000e+00 0.00000000e+00 0.00000000e+00 0.00000000e+00 0.00000000e+00 0.00000000e+00 0.00000000e+00 0.00000000e+00 0.00000000e+00
0.00000000e+00 0.00000000e+00 0.00000000e+00 0.00000000e+00 0.00000000e+00 0.00000000e+00 0.00000000e+00 0.00000000e+00 0.00000000e+00 0.00000000e+00 0.00000000e+00 0.00000000e+00 0.00000000e+00 0.00000000e+00 0.00000000e+00 0.00000000e+00 0.00000000e+00 0.00000000e+00 0.00000000e+00 0.00000000e+00 0.00000000e+00 0.00000000e+00 0.00000000e+00 0.00000000e+00 0.00000000e+00 0.00000000e+00 0.00000000e+00 0.00000000e+00 0.00000000e+00 0.00000000e+00 0.00000000e+00 0.00000000e+00 0.00000000e+00 0.00000000e+00 0.00000000e+00 0.00000000e+00
3.99623938e-06 3.58044568e-06 4.64302957e-06 3.99623938e-06 4.48133202e-06 4.59683027e-06 4.31963447e-06 5.19742116e-06 4.31963447e-06 4.61992992e-06 4.80472711e-06 4.82782676e-06 4.55063097e-06 4.82782676e-06 4.92022536e-06 4.80472711e-06 5.40531800e-06 5.54391590e-06 5.10502256e-06 5.28981975e-06 4.52753132e-06 4.45823237e-06 4.38893342e-06 4.66612921e-06 4.08863798e-06 4.13483727e-06 4.04243868e-06 3.58044568e-06 5.61321485e-06 4.27343517e-06 4.43513272e-06 4.50443167e-06 3.90384078e-06 4.48133202e-06 4.82782676e-06 3.90384078e-06
1.45989785e-05 1.50378719e-05 1.57308614e-05 1.71399400e-05 1.80177267e-05 1.84566200e-05 1.80639260e-05 1.80177267e-05 1.68627442e-05 1.74171358e-05 1.78329295e-05 1.60542565e-05 1.62159540e-05 1.53843666e-05 1.70475414e-05 1.67010466e-05 1.57539610e-05 1.59618579e-05 1.53843666e-05 1.55691638e-05 1.45296796e-05 1.66317477e-05 1.55229645e-05 1.51764698e-05 1.30975013e-05 1.06720381e-05 1.25893090e-05 1.23121132e-05 1.34670957e-05 1.30975013e-05 1.37442915e-05 1.27972059e-05 1.26355083e-05 1.44372810e-05 1.52457687e-05 1.51302705e-05
2.51324187e-05 2.55020131e-05 2.98909466e-05 3.43953782e-05 3.33096947e-05 3.32403957e-05 3.08380322e-05 2.88514623e-05 2.85280672e-05 2.86435655e-05 2.68186932e-05 2.43701303e-05 2.29610517e-05 2.06741864e-05 1.84566200e-05 1.74864347e-05 1.79022284e-05 1.98425990e-05 2.20139660e-05 2.34692440e-05 2.47859240e-05 2.37464398e-05 2.32151478e-05 2.29379520e-05 1.90803106e-05 1.93806060e-05 1.97963997e-05 1.84566200e-05 1.97733000e-05 1.95654032e-05 2.13440762e-05 2.23142615e-05 2.33075464e-05 2.54327142e-05 2.49476215e-05 2.37002405e-05
3.08611318e-05 3.42105810e-05 3.59430547e-05 3.49728695e-05 3.72828344e-05 3.65667453e-05 3.55503607e-05 3.04684378e-05 2.97985480e-05 2.71420883e-05 3.05377367e-05 2.64490988e-05 2.44625289e-05 2.29610517e-05 2.11592790e-05 1.93344067e-05 2.02583927e-05 2.01659941e-05 2.04893892e-05 2.46473261e-05 2.41622335e-05 2.15750727e-05 2.48552229e-05 2.22911618e-05 2.04893892e-05 2.14364748e-05 2.34692440e-05 2.50400201e-05 2.45087282e-05 2.44163296e-05 2.82277718e-05 2.91748574e-05 3.24550077e-05 3.10921283e-05 3.22009115e-05 3.38640863e-05
3.88536106e-05 4.33349426e-05 4.05398850e-05 3.87150127e-05 3.32634954e-05 3.58737558e-05 3.46032751e-05 3.10228294e-05 3.34251929e-05 3.41643817e-05 2.89900602e-05 2.86204658e-05 2.32382475e-05 2.33999450e-05 2.27300552e-05 2.12516776e-05 1.91958088e-05 1.99580972e-05 2.18984678e-05 2.59409065e-05 2.04200902e-05 2.29148524e-05 2.05124888e-05 1.77636305e-05 1.93575063e-05 1.97963997e-05 2.33768454e-05 2.47859240e-05 2.52479170e-05 3.02374413e-05 3.23164098e-05 3.53655635e-05 3.67053432e-05 3.70980372e-05 4.03319882e-05 3.46494744e-05
4.52060142e-05 4.67998900e-05 4.07939812e-05 3.98006962e-05 3.87381123e-05 3.80451229e-05 3.06070357e-05 3.15541213e-05 3.61047523e-05 3.44415775e-05 3.02143416e-05 2.72575865e-05 2.12747773e-05 2.19215674e-05 2.42777317e-05 1.91265099e-05 1.58463596e-05 1.76250326e-05 2.15750727e-05 2.39543366e-05 2.35616426e-05 2.04893892e-05 1.89648123e-05 1.66779470e-05 1.85490186e-05 2.69341914e-05 2.91979571e-05 2.38850377e-05 2.77426791e-05 3.03991388e-05 3.20392140e-05 3.55503607e-05 3.50190688e-05 3.66360442e-05 3.40950828e-05 3.64281474e-05
4.62916978e-05 5.00107413e-05 4.01702906e-05 3.64974463e-05 3.85071158e-05 3.48111719e-05 3.04915374e-05 2.99140462e-05 3.00526441e-05 3.05608364e-05 2.97292490e-05 2.66338960e-05 2.27531548e-05 1.98887983e-05 2.09282825e-05 1.77867302e-05 1.58925589e-05 2.02583927e-05 2.08589836e-05 1.83411218e-05 1.92651077e-05 1.70475414e-05 1.27972059e-05 1.60773561e-05 1.82718228e-05 2.54327142e-05 2.99140462e-05 2.97985480e-05 2.84587683e-05 3.11614273e-05 3.25936056e-05 3.56658589e-05 3.96620983e-05 3.48573712e-05 3.54579621e-05 4.04012871e-05
4.22030598e-05 5.42148776e-05 4.63840964e-05 4.12097748e-05 4.37276367e-05 3.49035705e-05 3.33789936e-05 2.90824588e-05 2.21294643e-05 2.40005359e-05 2.02121934e-05 2.10437808e-05 1.71861393e-05 1.82487232e-05 1.79022284e-05 1.69089435e-05 1.82025239e-05 1.86414172e-05 2.24759590e-05 2.38157387e-05 1.90110116e-05 1.62852530e-05 1.86183176e-05 1.53150677e-05 1.37904908e-05 1.68627442e-05 2.50862194e-05 2.88052630e-05 2.91979571e-05 3.19468154e-05 2.92672560e-05 3.79065250e-05 4.13714724e-05 3.75138309e-05 4.07246822e-05 4.33349426e-05
3.85533151e-05 4.98490438e-05 4.62223988e-05 3.73983327e-05 3.56427593e-05 3.43029796e-05 3.39564849e-05 2.65414974e-05 1.97271007e-05 1.73478368e-05 1.54767652e-05 1.39983876e-05 1.57770607e-05 1.68858438e-05 1.52919680e-05 1.72092389e-05 2.05124888e-05 1.82718228e-05 1.78329295e-05 2.09975815e-05 1.70475414e-05 1.59387582e-05 1.21273160e-05 1.84797197e-05 1.86876165e-05 1.74864347e-05 1.92420081e-05 2.21525639e-05 2.52017177e-05 2.71420883e-05 2.59409065e-05 2.69341914e-05 3.28477017e-05 3.54117628e-05 3.77217278e-05 3.90384078e-05
3.41412821e-05 3.95466001e-05 4.19027643e-05 3.70287383e-05 4.05398850e-05 3.05377367e-05 2.71189886e-05 2.42777317e-05 1.57077617e-05 1.26124087e-05 1.27972059e-05 1.16653230e-05 1.21504157e-05 1.18732199e-05 1.34439961e-05 1.64700501e-05 1.77636305e-05 1.75326340e-05 2.08820832e-05 2.68648925e-05 1.79022284e-05 1.27510066e-05 1.72323386e-05 1.50147722e-05 1.15267251e-05 1.27972059e-05 1.23814122e-05 1.24738108e-05 1.71168403e-05 1.66086480e-05 1.98887983e-05 1.91496095e-05 2.44163296e-05 2.24066601e-05 2.65876967e-05 3.17389185e-05
2.97292490e-05 3.06994343e-05 3.44415775e-05 3.19930147e-05 2.70496897e-05 2.61026040e-05 2.06048874e-05 1.66548473e-05 1.14574262e-05 9.63255387e-06 1.49916726e-05 1.45065799e-05 1.09492339e-05 1.21966150e-05 1.14805258e-05 1.17346220e-05 1.40445869e-05 1.48530747e-05 1.70013421e-05 2.07896846e-05 1.42524838e-05 1.23814122e-05 1.12264297e-05 8.63926894e-06 7.66908366e-06 5.89041064e-06 8.87026544e-06 7.55358541e-06 1.05334402e-05 1.20118178e-05 1.68627442e-05 1.56384628e-05 1.26586080e-05 1.42062845e-05 1.63545519e-05 2.41160342e-05
1.76943316e-05 2.42777317e-05 2.76733802e-05 2.18060692e-05 1.53381673e-05 1.63545519e-05 1.32129996e-05 9.44775668e-06 9.12436158e-06 6.21380574e-06 1.12495293e-05 1.01407462e-05 9.00886334e-06 7.69218331e-06 7.69218331e-06 6.32930398e-06 7.62288436e-06 1.05334402e-05 1.12957286e-05 1.21735153e-05 1.13188283e-05 6.26000504e-06 5.56701555e-06 6.39860293e-06 7.55358541e-06 7.59978471e-06 8.03867805e-06 6.72199803e-06 8.61616929e-06 1.45527792e-05 1.26355083e-05 1.12957286e-05 9.72495247e-06 1.07875364e-05 1.26586080e-05 1.33053982e-05
1.14805258e-05 1.23352129e-05 1.37442915e-05 1.43448824e-05 1.44834803e-05 1.06720381e-05 7.96937910e-06 7.64598401e-06 6.62959943e-06 6.97609417e-06 7.29948927e-06 5.26672010e-06 4.34273412e-06 3.14155234e-06 3.28015024e-06 3.34944919e-06 5.10502256e-06 8.31587385e-06 7.69218331e-06 1.16191237e-05 9.90974967e-06 6.39860293e-06 5.98280924e-06 4.73542816e-06 7.32258892e-06 5.75181275e-06 6.90679522e-06 7.39188787e-06 7.23019032e-06 9.56325493e-06 9.84045072e-06 8.29277420e-06 5.98280924e-06 7.64598401e-06 9.35535808e-06 9.81735107e-06
6.58340013e-06 5.40531800e-06 6.28310469e-06 7.29948927e-06 6.60649978e-06 6.88369557e-06 5.70561345e-06 4.61992992e-06 3.48804709e-06 3.88074113e-06 1.94037056e-06 1.43217827e-06 2.81815725e-06 1.66317477e-06 2.49476215e-06 3.37254884e-06 4.48133202e-06 6.30620433e-06 7.34568857e-06 8.98576369e-06 1.03486430e-05 8.89336509e-06 6.97609417e-06 5.31291940e-06 6.14450679e-06 3.92694043e-06 3.85764148e-06 5.28981975e-06 5.52081625e-06 6.07520784e-06 7.25328997e-06 4.08863798e-06 4.18103657e-06 4.25033552e-06 6.51410118e-06 8.22347525e-06
3.44184779e-06 2.77195795e-06 2.37926391e-06 1.80177267e-06 2.00966951e-06 2.95675515e-06 2.47166250e-06 1.73247372e-06 2.30996496e-06 2.24066601e-06 1.29358038e-06 6.46790188e-07 9.23985983e-07 5.77491239e-07 1.10878318e-06 1.40907862e-06 2.14826741e-06 4.01933903e-06 5.61321485e-06 7.87698051e-06 7.94627945e-06 6.02900854e-06 4.85092641e-06 3.48804709e-06 2.67955935e-06 1.96347021e-06 1.87107162e-06 3.55734604e-06 4.38893342e-06 4.36583377e-06 4.96642466e-06 4.11173762e-06 3.53424639e-06 3.14155234e-06 3.28015024e-06 3.58044568e-06
2.54096145e-06 2.44856286e-06 1.03948423e-06 6.23690539e-07 4.38893342e-07 2.54096145e-07 9.23985983e-08 4.15793692e-07 4.15793692e-07 8.08487735e-07 4.38893342e-07 6.92989487e-07 4.85092641e-07 7.85388086e-07 1.15498248e-06 1.27048073e-06 1.59387582e-06 1.73247372e-06 1.61697547e-06 1.47837757e-06 1.64007512e-06 1.15498248e-06 1.29358038e-06 9.70185282e-07 7.16089137e-07 6.23690539e-07 9.70185282e-07 1.36287933e-06 1.61697547e-06 1.91727092e-06 3.34944919e-06 2.37926391e-06 1.52457687e-06 1.77867302e-06 1.89417127e-06 2.63336005e-06
3.69594393e-07 6.92989487e-07 4.85092641e-07 3.92694043e-07 1.15498248e-07 9.23985983e-08 0.00000000e+00 6.92989487e-08 2.54096145e-07 2.54096145e-07 5.77491239e-07 6.00590889e-07 4.15793692e-07 5.77491239e-07 5.77491239e-07 7.16089137e-07 8.08487735e-07 5.77491239e-07 8.08487735e-07 4.61992992e-07 5.77491239e-07 3.00295445e-07 2.77195795e-07 4.61992992e-07 3.69594393e-07 3.92694043e-07 3.92694043e-07 6.00590889e-07 4.61992992e-07 9.23985983e-07 7.16089137e-07 4.61992992e-07 4.38893342e-07 4.38893342e-07 3.69594393e-07 6.23690539e-07
2.30996496e-07 2.30996496e-07 1.84797197e-07 1.84797197e-07 9.23985983e-08 4.61992992e-08 9.23985983e-08 4.61992992e-08 4.61992992e-08 9.23985983e-08 1.61697547e-07 9.23985983e-08 1.38597897e-07 9.23985983e-08 1.84797197e-07 2.30996496e-08 1.15498248e-07 6.92989487e-08 6.92989487e-08 4.61992992e-08 6.92989487e-08 6.92989487e-08 1.38597897e-07 1.61697547e-07 1.15498248e-07 9.23985983e-08 1.38597897e-07 0.00000000e+00 0.00000000e+00 1.61697547e-07 4.61992992e-08 6.92989487e-08 9.23985983e-08 6.92989487e-08 1.15498248e-07 9.23985983e-08
0.00000000e+00 0.00000000e+00 0.00000000e+00 0.00000000e+00 0.00000000e+00 0.00000000e+00 0.00000000e+00 0.00000000e+00 0.00000000e+00 0.00000000e+00 0.00000000e+00 0.00000000e+00 0.00000000e+00 0.00000000e+00 0.00000000e+00 0.00000000e+00 0.00000000e+00 0.00000000e+00 0.00000000e+00 0.00000000e+00 0.00000000e+00 0.00000000e+00 0.00000000e+00 0.00000000e+00 0.00000000e+00 0.00000000e+00 0.00000000e+00 0.00000000e+00 0.00000000e+00 0.00000000e+00 0.00000000e+00 0.00000000e+00 0.00000000e+00 0.00000000e+00 0.00000000e+00 0.00000000e+00
0.00000000e+00 0.00000000e+00 0.00000000e+00 0.00000000e+00 0.00000000e+00 0.00000000e+00 0.00000000e+00 0.00000000e+00 0.00000000e+00 0.00000000e+00 0.00000000e+00 0.00000000e+00 0.00000000e+00 0.00000000e+00 0.00000000e+00 0.00000000e+00 0.00000000e+00 0.00000000e+00 0.00000000e+00 0.00000000e+00 0.00000000e+00 0.00000000e+00 0.00000000e+00 0.00000000e+00 0.00000000e+00 0.00000000e+00 0.00000000e+00 0.00000000e+00 0.00000000e+00 0.00000000e+00 0.00000000e+00 0.00000000e+00 0.00000000e+00 0.00000000e+00 0.00000000e+00 0.00000000e+00
0.00000000e+00 0.00000000e+00 0.00000000e+00 0.00000000e+00 0.00000000e+00 0.00000000e+00 0.00000000e+00 0.00000000e+00 0.00000000e+00 0.00000000e+00 0.00000000e+00 0.00000000e+00 0.00000000e+00 0.00000000e+00 0.00000000e+00 0.00000000e+00 0.00000000e+00 0.00000000e+00 0.00000000e+00 0.00000000e+00 0.00000000e+00 0.00000000e+00 0.00000000e+00 0.00000000e+00 0.00000000e+00 0.00000000e+00 0.00000000e+00 0.00000000e+00 0.00000000e+00 0.00000000e+00 0.00000000e+00 0.00000000e+00 0.00000000e+00 0.00000000e+00 0.00000000e+00 0.00000000e+00
0.00000000e+00 0.00000000e+00 0.00000000e+00 0.00000000e+00 0.00000000e+00 0.00000000e+00 0.00000000e+00 0.00000000e+00 0.00000000e+00 0.00000000e+00 0.00000000e+00 0.00000000e+00 0.00000000e+00 0.00000000e+00 0.00000000e+00 0.00000000e+00 0.00000000e+00 0.00000000e+00 0.00000000e+00 0.00000000e+00 0.00000000e+00 0.00000000e+00 0.00000000e+00 0.00000000e+00 0.00000000e+00 0.00000000e+00 0.00000000e+00 0.00000000e+00 0.00000000e+00 0.00000000e+00 0.00000000e+00 0.00000000e+00 0.00000000e+00 0.00000000e+00 0.00000000e+00 0.00000000e+00
0.00000000e+00 0.00000000e+00 0.00000000e+00 0.00000000e+00 0.00000000e+00 0.00000000e+00 0.00000000e+00 0.00000000e+00 0.00000000e+00 0.00000000e+00 0.00000000e+00 0.00000000e+00 0.00000000e+00 0.00000000e+00 0.00000000e+00 0.00000000e+00 0.00000000e+00 0.00000000e+00 0.00000000e+00 0.00000000e+00 0.00000000e+00 0.00000000e+00 0.00000000e+00 0.00000000e+00 0.00000000e+00 0.00000000e+00 0.00000000e+00 0.00000000e+00 0.00000000e+00 0.00000000e+00 0.00000000e+00 0.00000000e+00 0.00000000e+00 0.00000000e+00 0.00000000e+00 0.00000000e+00
0.00000000e+00 0.00000000e+00 0.00000000e+00 0.00000000e+00 0.00000000e+00 0.00000000e+00 0.00000000e+00 0.00000000e+00 0.00000000e+00 0.00000000e+00 0.00000000e+00 0.00000000e+00 0.00000000e+00 0.00000000e+00 0.00000000e+00 0.00000000e+00 0.00000000e+00 0.00000000e+00 0.00000000e+00 0.00000000e+00 0.00000000e+00 0.00000000e+00 0.00000000e+00 0.00000000e+00 0.00000000e+00 0.00000000e+00 0.00000000e+00 0.00000000e+00 0.00000000e+00 0.00000000e+00 0.00000000e+00 0.00000000e+00 0.00000000e+00 0.00000000e+00 0.00000000e+00 0.00000000e+00
0.00000000e+00 0.00000000e+00 0.00000000e+00 0.00000000e+00 0.00000000e+00 0.00000000e+00 0.00000000e+00 0.00000000e+00 0.00000000e+00 0.00000000e+00 0.00000000e+00 0.00000000e+00 0.00000000e+00 0.00000000e+00 0.00000000e+00 0.00000000e+00 0.00000000e+00 0.00000000e+00 0.00000000e+00 0.00000000e+00 0.00000000e+00 0.00000000e+00 0.00000000e+00 0.00000000e+00 0.00000000e+00 0.00000000e+00 0.00000000e+00 0.00000000e+00 0.00000000e+00 0.00000000e+00 0.00000000e+00 0.00000000e+00 0.00000000e+00 0.00000000e+00 0.00000000e+00 0.00000000e+00
0.00000000e+00 0.00000000e+00 0.00000000e+00 0.00000000e+00 0.00000000e+00 0.00000000e+00 0.00000000e+00 0.00000000e+00 0.00000000e+00 0.00000000e+00 0.00000000e+00 0.00000000e+00 0.00000000e+00 0.00000000e+00 0.00000000e+00 0.00000000e+00 0.00000000e+00 0.00000000e+00 0.00000000e+00 0.00000000e+00 0.00000000e+00 0.00000000e+00 0.00000000e+00 0.00000000e+00 0.00000000e+00 0.00000000e+00 0.00000000e+00 0.00000000e+00 0.00000000e+00 0.00000000e+00 0.00000000e+00 0.00000000e+00 0.00000000e+00 0.00000000e+00 0.00000000e+00 0.00000000e+00
0.00000000e+00 0.00000000e+00 0.00000000e+00 0.00000000e+00 0.00000000e+00 0.00000000e+00 0.00000000e+00 0.00000000e+00 0.00000000e+00 0.00000000e+00 0.00000000e+00 0.00000000e+00 0.00000000e+00 0.00000000e+00 0.00000000e+00 0.00000000e+00 0.00000000e+00 0.00000000e+00 0.00000000e+00 0.00000000e+00 0.00000000e+00 0.00000000e+00 0.00000000e+00 0.00000000e+00 0.00000000e+00 0.00000000e+00 0.00000000e+00 0.00000000e+00 0.00000000e+00 0.00000000e+00 0.00000000e+00 0.00000000e+00 0.00000000e+00 0.00000000e+00 0.00000000e+00 0.00000000e+00
