# Supplementary material for: Molecular mechanism of parental H3/H4 recycling at a replication fork
Source: Nat Commun. 2024 Nov 2;15:9485. doi: 10.1038/s41467-024-53187-4 (PMC11531469; doi:10.1038/s41467-024-53187-4)
Supplement: Supplementary file 9 — Source Data [file 41467_2024_53187_MOESM9_ESM.zip › SourceData/Source Data Figure5/Figure5D.txt]

#       CMGE(m)  CMG(m) CMGE(u)  CMG(u)
Leading      11      11       0       2
Lagging       4       3      13      21
Total        15      14      13      23
