# Supplementary material for: Molecular mechanism of parental H3/H4 recycling at a replication fork
Source: Nat Commun. 2024 Nov 2;15:9485. doi: 10.1038/s41467-024-53187-4 (PMC11531469; doi:10.1038/s41467-024-53187-4)
Supplement: Supplementary file 9 — Source Data [file 41467_2024_53187_MOESM9_ESM.zip › SourceData/Source Data Figure5/Figure5B.txt]

0.00000000e+00 0.00000000e+00 0.00000000e+00 0.00000000e+00 0.00000000e+00 0.00000000e+00 0.00000000e+00 0.00000000e+00 0.00000000e+00 0.00000000e+00 0.00000000e+00 0.00000000e+00 0.00000000e+00 0.00000000e+00 0.00000000e+00 0.00000000e+00 0.00000000e+00 0.00000000e+00 0.00000000e+00 0.00000000e+00 0.00000000e+00 0.00000000e+00 0.00000000e+00 0.00000000e+00 0.00000000e+00 0.00000000e+00 0.00000000e+00 0.00000000e+00 0.00000000e+00 0.00000000e+00 0.00000000e+00 0.00000000e+00 0.00000000e+00 0.00000000e+00 0.00000000e+00 0.00000000e+00
0.00000000e+00 0.00000000e+00 0.00000000e+00 0.00000000e+00 0.00000000e+00 0.00000000e+00 0.00000000e+00 0.00000000e+00 0.00000000e+00 0.00000000e+00 0.00000000e+00 0.00000000e+00 0.00000000e+00 0.00000000e+00 0.00000000e+00 0.00000000e+00 0.00000000e+00 0.00000000e+00 0.00000000e+00 0.00000000e+00 0.00000000e+00 0.00000000e+00 0.00000000e+00 0.00000000e+00 0.00000000e+00 0.00000000e+00 0.00000000e+00 0.00000000e+00 0.00000000e+00 0.00000000e+00 0.00000000e+00 0.00000000e+00 0.00000000e+00 0.00000000e+00 0.00000000e+00 0.00000000e+00
0.00000000e+00 0.00000000e+00 0.00000000e+00 0.00000000e+00 0.00000000e+00 0.00000000e+00 0.00000000e+00 0.00000000e+00 0.00000000e+00 0.00000000e+00 0.00000000e+00 0.00000000e+00 0.00000000e+00 0.00000000e+00 0.00000000e+00 0.00000000e+00 0.00000000e+00 0.00000000e+00 0.00000000e+00 0.00000000e+00 0.00000000e+00 0.00000000e+00 0.00000000e+00 0.00000000e+00 0.00000000e+00 0.00000000e+00 0.00000000e+00 0.00000000e+00 0.00000000e+00 0.00000000e+00 0.00000000e+00 0.00000000e+00 0.00000000e+00 0.00000000e+00 0.00000000e+00 0.00000000e+00
0.00000000e+00 0.00000000e+00 0.00000000e+00 0.00000000e+00 0.00000000e+00 0.00000000e+00 0.00000000e+00 0.00000000e+00 0.00000000e+00 0.00000000e+00 0.00000000e+00 0.00000000e+00 0.00000000e+00 0.00000000e+00 0.00000000e+00 0.00000000e+00 0.00000000e+00 0.00000000e+00 0.00000000e+00 0.00000000e+00 0.00000000e+00 0.00000000e+00 0.00000000e+00 0.00000000e+00 0.00000000e+00 0.00000000e+00 0.00000000e+00 0.00000000e+00 0.00000000e+00 0.00000000e+00 0.00000000e+00 0.00000000e+00 0.00000000e+00 0.00000000e+00 0.00000000e+00 0.00000000e+00
0.00000000e+00 0.00000000e+00 0.00000000e+00 0.00000000e+00 0.00000000e+00 0.00000000e+00 0.00000000e+00 0.00000000e+00 0.00000000e+00 0.00000000e+00 0.00000000e+00 0.00000000e+00 0.00000000e+00 0.00000000e+00 0.00000000e+00 0.00000000e+00 0.00000000e+00 0.00000000e+00 0.00000000e+00 0.00000000e+00 0.00000000e+00 0.00000000e+00 0.00000000e+00 0.00000000e+00 0.00000000e+00 0.00000000e+00 0.00000000e+00 0.00000000e+00 0.00000000e+00 0.00000000e+00 0.00000000e+00 0.00000000e+00 0.00000000e+00 0.00000000e+00 0.00000000e+00 0.00000000e+00
0.00000000e+00 0.00000000e+00 0.00000000e+00 0.00000000e+00 0.00000000e+00 0.00000000e+00 0.00000000e+00 0.00000000e+00 0.00000000e+00 0.00000000e+00 0.00000000e+00 0.00000000e+00 0.00000000e+00 0.00000000e+00 0.00000000e+00 0.00000000e+00 0.00000000e+00 0.00000000e+00 0.00000000e+00 0.00000000e+00 0.00000000e+00 0.00000000e+00 0.00000000e+00 0.00000000e+00 0.00000000e+00 0.00000000e+00 0.00000000e+00 0.00000000e+00 0.00000000e+00 0.00000000e+00 0.00000000e+00 0.00000000e+00 0.00000000e+00 0.00000000e+00 0.00000000e+00 0.00000000e+00
0.00000000e+00 0.00000000e+00 0.00000000e+00 0.00000000e+00 0.00000000e+00 0.00000000e+00 0.00000000e+00 0.00000000e+00 0.00000000e+00 0.00000000e+00 0.00000000e+00 0.00000000e+00 0.00000000e+00 0.00000000e+00 0.00000000e+00 0.00000000e+00 0.00000000e+00 0.00000000e+00 0.00000000e+00 0.00000000e+00 0.00000000e+00 0.00000000e+00 0.00000000e+00 0.00000000e+00 0.00000000e+00 0.00000000e+00 0.00000000e+00 0.00000000e+00 0.00000000e+00 0.00000000e+00 0.00000000e+00 0.00000000e+00 0.00000000e+00 0.00000000e+00 0.00000000e+00 0.00000000e+00
0.00000000e+00 0.00000000e+00 0.00000000e+00 0.00000000e+00 0.00000000e+00 0.00000000e+00 0.00000000e+00 0.00000000e+00 0.00000000e+00 0.00000000e+00 0.00000000e+00 0.00000000e+00 0.00000000e+00 0.00000000e+00 0.00000000e+00 0.00000000e+00 0.00000000e+00 0.00000000e+00 0.00000000e+00 0.00000000e+00 0.00000000e+00 0.00000000e+00 0.00000000e+00 0.00000000e+00 0.00000000e+00 0.00000000e+00 0.00000000e+00 0.00000000e+00 0.00000000e+00 0.00000000e+00 0.00000000e+00 0.00000000e+00 0.00000000e+00 0.00000000e+00 0.00000000e+00 0.00000000e+00
0.00000000e+00 0.00000000e+00 0.00000000e+00 0.00000000e+00 0.00000000e+00 0.00000000e+00 0.00000000e+00 0.00000000e+00 0.00000000e+00 0.00000000e+00 0.00000000e+00 0.00000000e+00 0.00000000e+00 0.00000000e+00 0.00000000e+00 0.00000000e+00 0.00000000e+00 0.00000000e+00 0.00000000e+00 0.00000000e+00 0.00000000e+00 0.00000000e+00 0.00000000e+00 0.00000000e+00 0.00000000e+00 0.00000000e+00 0.00000000e+00 0.00000000e+00 0.00000000e+00 0.00000000e+00 0.00000000e+00 0.00000000e+00 0.00000000e+00 0.00000000e+00 0.00000000e+00 0.00000000e+00
0.00000000e+00 0.00000000e+00 0.00000000e+00 0.00000000e+00 0.00000000e+00 0.00000000e+00 0.00000000e+00 0.00000000e+00 0.00000000e+00 0.00000000e+00 0.00000000e+00 0.00000000e+00 0.00000000e+00 0.00000000e+00 0.00000000e+00 0.00000000e+00 0.00000000e+00 0.00000000e+00 0.00000000e+00 0.00000000e+00 0.00000000e+00 0.00000000e+00 0.00000000e+00 0.00000000e+00 0.00000000e+00 0.00000000e+00 0.00000000e+00 0.00000000e+00 0.00000000e+00 0.00000000e+00 0.00000000e+00 0.00000000e+00 0.00000000e+00 0.00000000e+00 0.00000000e+00 0.00000000e+00
0.00000000e+00 0.00000000e+00 0.00000000e+00 0.00000000e+00 0.00000000e+00 0.00000000e+00 0.00000000e+00 0.00000000e+00 0.00000000e+00 0.00000000e+00 0.00000000e+00 0.00000000e+00 0.00000000e+00 0.00000000e+00 0.00000000e+00 0.00000000e+00 0.00000000e+00 0.00000000e+00 0.00000000e+00 0.00000000e+00 0.00000000e+00 0.00000000e+00 0.00000000e+00 0.00000000e+00 0.00000000e+00 0.00000000e+00 0.00000000e+00 0.00000000e+00 0.00000000e+00 0.00000000e+00 0.00000000e+00 0.00000000e+00 0.00000000e+00 0.00000000e+00 0.00000000e+00 0.00000000e+00
0.00000000e+00 0.00000000e+00 0.00000000e+00 0.00000000e+00 0.00000000e+00 0.00000000e+00 0.00000000e+00 0.00000000e+00 0.00000000e+00 0.00000000e+00 0.00000000e+00 0.00000000e+00 0.00000000e+00 0.00000000e+00 0.00000000e+00 0.00000000e+00 0.00000000e+00 0.00000000e+00 0.00000000e+00 0.00000000e+00 0.00000000e+00 0.00000000e+00 2.90141009e-07 5.13326400e-07 5.80282017e-07 2.90141009e-07 1.33911235e-07 1.11592696e-07 0.00000000e+00 0.00000000e+00 2.23185391e-08 2.23185391e-08 2.23185391e-08 0.00000000e+00 0.00000000e+00 0.00000000e+00
0.00000000e+00 0.00000000e+00 0.00000000e+00 0.00000000e+00 0.00000000e+00 0.00000000e+00 0.00000000e+00 0.00000000e+00 0.00000000e+00 0.00000000e+00 0.00000000e+00 0.00000000e+00 0.00000000e+00 0.00000000e+00 0.00000000e+00 0.00000000e+00 0.00000000e+00 0.00000000e+00 0.00000000e+00 4.46370782e-08 2.45503930e-07 1.31679381e-06 2.27649099e-06 9.37378643e-07 1.18288257e-06 7.58830330e-07 2.00866852e-07 0.00000000e+00 8.92741565e-08 2.90141009e-07 6.02600556e-07 1.20520111e-06 4.46370782e-07 2.23185391e-08 0.00000000e+00 0.00000000e+00
0.00000000e+00 0.00000000e+00 0.00000000e+00 0.00000000e+00 0.00000000e+00 0.00000000e+00 0.00000000e+00 0.00000000e+00 0.00000000e+00 0.00000000e+00 0.00000000e+00 0.00000000e+00 0.00000000e+00 0.00000000e+00 0.00000000e+00 0.00000000e+00 0.00000000e+00 0.00000000e+00 2.23185391e-08 3.79415165e-07 2.83445447e-06 3.74951457e-06 3.92806288e-06 2.18721683e-06 3.34778087e-06 2.72286177e-06 2.29880953e-06 1.20520111e-06 9.15060104e-07 9.15060104e-07 4.46370782e-07 1.27215673e-06 1.74084605e-06 2.67822469e-07 0.00000000e+00 0.00000000e+00
2.23185391e-08 0.00000000e+00 0.00000000e+00 0.00000000e+00 0.00000000e+00 0.00000000e+00 0.00000000e+00 0.00000000e+00 0.00000000e+00 0.00000000e+00 0.00000000e+00 0.00000000e+00 0.00000000e+00 0.00000000e+00 2.23185391e-08 3.79415165e-07 3.34778087e-07 4.91007861e-07 1.56229774e-06 2.74518031e-06 4.30747805e-06 7.05265836e-06 8.48104486e-06 8.63727464e-06 8.19090386e-06 8.19090386e-06 9.46306059e-06 7.05265836e-06 4.28515951e-06 5.57963478e-07 4.01733704e-07 1.33911235e-07 1.29447527e-06 5.57963478e-07 0.00000000e+00 0.00000000e+00
1.24983819e-06 1.33911235e-07 0.00000000e+00 0.00000000e+00 0.00000000e+00 0.00000000e+00 0.00000000e+00 0.00000000e+00 0.00000000e+00 0.00000000e+00 0.00000000e+00 0.00000000e+00 0.00000000e+00 0.00000000e+00 2.23185391e-07 1.45070504e-06 2.12026122e-06 2.58895054e-06 3.39241795e-06 3.59328480e-06 4.46370782e-06 1.02442095e-05 1.91939436e-05 1.94394476e-05 1.59577555e-05 2.10687009e-05 2.15820273e-05 1.64710819e-05 8.83814149e-06 5.40108647e-06 2.27649099e-06 1.36143089e-06 2.58895054e-06 2.12026122e-06 5.35644939e-07 9.37378643e-07
1.27215673e-06 1.33911235e-07 0.00000000e+00 0.00000000e+00 0.00000000e+00 0.00000000e+00 0.00000000e+00 0.00000000e+00 0.00000000e+00 0.00000000e+00 0.00000000e+00 0.00000000e+00 0.00000000e+00 0.00000000e+00 2.00866852e-07 9.37378643e-07 1.29447527e-06 2.92372862e-06 3.45937356e-06 4.53066344e-06 3.79415165e-06 1.29447527e-05 2.20507166e-05 2.04661004e-05 2.70054323e-05 4.49272192e-05 3.56427070e-05 2.16266644e-05 1.70067268e-05 1.55337032e-05 8.70423026e-06 5.40108647e-06 4.03965558e-06 2.63358762e-06 1.53997920e-06 1.56229774e-06
7.81148869e-07 2.23185391e-08 0.00000000e+00 0.00000000e+00 0.00000000e+00 0.00000000e+00 0.00000000e+00 0.00000000e+00 0.00000000e+00 0.00000000e+00 0.00000000e+00 0.00000000e+00 0.00000000e+00 0.00000000e+00 0.00000000e+00 1.09360842e-06 3.07995840e-06 1.96403144e-06 4.17356682e-06 1.02888465e-05 1.26546117e-05 2.06223301e-05 3.11343621e-05 3.85664356e-05 5.14665512e-05 6.11751157e-05 5.86531208e-05 4.90115119e-05 4.03519187e-05 2.38361998e-05 1.39490869e-05 1.23198336e-05 4.30747805e-06 1.76316459e-06 1.76316459e-06 5.13326400e-07
6.47237634e-07 2.90141009e-07 0.00000000e+00 0.00000000e+00 0.00000000e+00 0.00000000e+00 0.00000000e+00 0.00000000e+00 0.00000000e+00 0.00000000e+00 0.00000000e+00 0.00000000e+00 0.00000000e+00 0.00000000e+00 0.00000000e+00 5.80282017e-07 1.45070504e-06 1.29447527e-06 7.83380723e-06 1.34357605e-05 3.34331716e-05 4.01733704e-05 5.00604832e-05 6.62191056e-05 9.00776239e-05 1.07352173e-04 8.56808717e-05 8.27348245e-05 6.32061028e-05 3.16923255e-05 1.86136616e-05 1.71183195e-05 1.06682617e-05 3.61560334e-06 2.20953537e-06 1.36143089e-06
1.51766066e-06 6.02600556e-07 2.23185391e-08 0.00000000e+00 0.00000000e+00 0.00000000e+00 0.00000000e+00 0.00000000e+00 0.00000000e+00 0.00000000e+00 0.00000000e+00 0.00000000e+00 0.00000000e+00 3.34778087e-07 1.27215673e-06 6.02600556e-07 1.24983819e-06 1.53997920e-06 1.07575359e-05 2.66260172e-05 5.28503006e-05 6.69779359e-05 8.32704694e-05 1.01660946e-04 1.10075035e-04 1.39423914e-04 1.30808958e-04 1.18466806e-04 8.34490178e-05 5.19352405e-05 3.95484513e-05 3.00184351e-05 1.43061836e-05 7.03033982e-06 2.74518031e-06 1.04897134e-06
6.91874713e-07 1.22751965e-06 3.57096626e-07 0.00000000e+00 0.00000000e+00 0.00000000e+00 0.00000000e+00 0.00000000e+00 0.00000000e+00 0.00000000e+00 0.00000000e+00 0.00000000e+00 1.33911235e-07 1.62925336e-06 3.63792188e-06 5.13326400e-06 5.75818309e-06 6.87411005e-06 2.04437818e-05 3.83432502e-05 7.51018841e-05 8.46095818e-05 1.01058345e-04 1.23109062e-04 1.49065523e-04 1.55247758e-04 1.47168447e-04 1.34937888e-04 1.14114691e-04 9.90943137e-05 7.43876909e-05 4.34318771e-05 2.16266644e-05 9.97638699e-06 5.13326400e-06 2.72286177e-06
1.45070504e-06 1.36143089e-06 6.24919095e-07 4.46370782e-08 1.11592696e-07 2.23185391e-08 0.00000000e+00 0.00000000e+00 0.00000000e+00 0.00000000e+00 0.00000000e+00 2.23185391e-08 2.67822469e-07 2.23185391e-06 6.76251735e-06 1.02218909e-05 1.35473532e-05 1.52881993e-05 2.35460588e-05 4.72260288e-05 7.86951689e-05 9.23094778e-05 1.01705583e-04 1.31456195e-04 1.53261408e-04 1.57479612e-04 1.40852300e-04 1.36745689e-04 1.16234952e-04 8.94750233e-05 7.04149909e-05 4.17803052e-05 2.83445447e-05 1.23867892e-05 8.12394824e-06 3.79415165e-06
6.80715443e-06 4.32979659e-06 2.05330560e-06 4.68689321e-07 9.37378643e-07 4.46370782e-07 4.46370782e-08 0.00000000e+00 0.00000000e+00 2.23185391e-08 2.23185391e-08 1.11592696e-07 2.20953537e-06 4.55298198e-06 5.46804208e-06 7.18656960e-06 1.37928572e-05 2.61573278e-05 4.56414125e-05 5.03283057e-05 6.35855179e-05 7.32717639e-05 9.77775199e-05 1.05767557e-04 1.28309281e-04 1.39513188e-04 1.30496498e-04 1.20430837e-04 1.02531369e-04 8.76002660e-05 7.81595240e-05 5.57740293e-05 3.78745609e-05 2.40817037e-05 1.50203768e-05 9.55233474e-06
9.01668980e-06 7.36511791e-06 4.66457468e-06 2.63358762e-06 1.04897134e-06 2.90141009e-07 8.92741565e-08 8.92741565e-08 2.45503930e-07 3.79415165e-07 5.57963478e-07 1.94171290e-06 3.59328480e-06 5.24485669e-06 5.69122748e-06 8.92741565e-06 1.63594892e-05 2.39477925e-05 3.63792188e-05 4.48379451e-05 4.57083681e-05 5.56624366e-05 8.62834722e-05 1.07441447e-04 1.14382513e-04 1.07285218e-04 1.01906450e-04 1.00656611e-04 9.49430654e-05 8.41408925e-05 7.70882341e-05 6.30945101e-05 4.43023001e-05 2.51753121e-05 1.80333796e-05 1.66049931e-05
7.40975499e-06 6.62860612e-06 3.99501850e-06 2.09794268e-06 1.85243875e-06 1.65157189e-06 1.96403144e-06 1.69620897e-06 1.94171290e-06 3.61560334e-06 4.73153029e-06 4.50834490e-06 6.15991680e-06 8.01235554e-06 1.00433426e-05 1.28554785e-05 1.78325128e-05 2.26309987e-05 2.64028318e-05 3.26520227e-05 4.07759710e-05 4.83196372e-05 5.51267916e-05 5.74702382e-05 6.40095702e-05 6.42773927e-05 6.40318887e-05 5.76934236e-05 5.92110843e-05 5.27833450e-05 5.06630838e-05 3.97046811e-05 3.08665396e-05 2.15597088e-05 1.64934004e-05 1.17841887e-05
7.81148869e-06 6.00368702e-06 4.53066344e-06 3.86110727e-06 3.39241795e-06 3.25850671e-06 4.35211513e-06 4.68689321e-06 5.20021961e-06 4.68689321e-06 4.57530052e-06 4.73153029e-06 5.91441287e-06 7.94539993e-06 9.70856452e-06 1.18957813e-05 1.20073740e-05 1.54667476e-05 1.71629566e-05 1.93501734e-05 2.22292650e-05 2.29211397e-05 2.39477925e-05 2.61350093e-05 2.68492026e-05 2.66706542e-05 2.95943829e-05 2.58671868e-05 2.52869048e-05 2.46173486e-05 2.20060796e-05 1.64934004e-05 1.35027162e-05 1.11146325e-05 9.95406845e-06 8.36945217e-06
2.76749885e-06 2.41040222e-06 3.05763986e-06 2.52199492e-06 1.60693482e-06 2.18721683e-06 2.74518031e-06 2.58895054e-06 2.81213593e-06 2.45503930e-06 2.45503930e-06 2.70054323e-06 2.58895054e-06 2.87909155e-06 2.74518031e-06 3.28082525e-06 4.32979659e-06 3.99501850e-06 4.32979659e-06 4.64225614e-06 4.95471568e-06 4.75384883e-06 4.86544153e-06 4.68689321e-06 5.20021961e-06 5.02167130e-06 5.24485669e-06 5.11094546e-06 5.06630838e-06 4.97703422e-06 5.22253815e-06 4.77616737e-06 4.28515951e-06 4.06197412e-06 4.08429266e-06 3.63792188e-06
0.00000000e+00 0.00000000e+00 0.00000000e+00 0.00000000e+00 0.00000000e+00 0.00000000e+00 0.00000000e+00 0.00000000e+00 0.00000000e+00 0.00000000e+00 0.00000000e+00 0.00000000e+00 0.00000000e+00 0.00000000e+00 0.00000000e+00 0.00000000e+00 0.00000000e+00 0.00000000e+00 0.00000000e+00 0.00000000e+00 0.00000000e+00 0.00000000e+00 0.00000000e+00 0.00000000e+00 0.00000000e+00 0.00000000e+00 0.00000000e+00 0.00000000e+00 0.00000000e+00 0.00000000e+00 0.00000000e+00 0.00000000e+00 0.00000000e+00 0.00000000e+00 0.00000000e+00 0.00000000e+00
0.00000000e+00 0.00000000e+00 0.00000000e+00 0.00000000e+00 0.00000000e+00 0.00000000e+00 0.00000000e+00 0.00000000e+00 0.00000000e+00 0.00000000e+00 0.00000000e+00 0.00000000e+00 0.00000000e+00 0.00000000e+00 0.00000000e+00 0.00000000e+00 0.00000000e+00 0.00000000e+00 0.00000000e+00 0.00000000e+00 0.00000000e+00 0.00000000e+00 0.00000000e+00 0.00000000e+00 0.00000000e+00 0.00000000e+00 0.00000000e+00 0.00000000e+00 0.00000000e+00 0.00000000e+00 0.00000000e+00 0.00000000e+00 0.00000000e+00 0.00000000e+00 0.00000000e+00 0.00000000e+00
0.00000000e+00 0.00000000e+00 0.00000000e+00 0.00000000e+00 0.00000000e+00 0.00000000e+00 0.00000000e+00 0.00000000e+00 0.00000000e+00 0.00000000e+00 0.00000000e+00 0.00000000e+00 0.00000000e+00 0.00000000e+00 0.00000000e+00 0.00000000e+00 0.00000000e+00 0.00000000e+00 0.00000000e+00 0.00000000e+00 0.00000000e+00 0.00000000e+00 0.00000000e+00 0.00000000e+00 0.00000000e+00 0.00000000e+00 0.00000000e+00 0.00000000e+00 0.00000000e+00 0.00000000e+00 0.00000000e+00 0.00000000e+00 0.00000000e+00 0.00000000e+00 0.00000000e+00 0.00000000e+00
0.00000000e+00 0.00000000e+00 0.00000000e+00 0.00000000e+00 0.00000000e+00 0.00000000e+00 0.00000000e+00 0.00000000e+00 0.00000000e+00 0.00000000e+00 0.00000000e+00 0.00000000e+00 0.00000000e+00 0.00000000e+00 0.00000000e+00 0.00000000e+00 0.00000000e+00 0.00000000e+00 0.00000000e+00 0.00000000e+00 0.00000000e+00 0.00000000e+00 0.00000000e+00 0.00000000e+00 0.00000000e+00 0.00000000e+00 0.00000000e+00 0.00000000e+00 0.00000000e+00 0.00000000e+00 0.00000000e+00 0.00000000e+00 0.00000000e+00 0.00000000e+00 0.00000000e+00 0.00000000e+00
0.00000000e+00 0.00000000e+00 0.00000000e+00 0.00000000e+00 0.00000000e+00 0.00000000e+00 0.00000000e+00 0.00000000e+00 0.00000000e+00 0.00000000e+00 0.00000000e+00 0.00000000e+00 0.00000000e+00 0.00000000e+00 0.00000000e+00 0.00000000e+00 0.00000000e+00 0.00000000e+00 0.00000000e+00 0.00000000e+00 0.00000000e+00 0.00000000e+00 0.00000000e+00 0.00000000e+00 0.00000000e+00 0.00000000e+00 0.00000000e+00 0.00000000e+00 0.00000000e+00 0.00000000e+00 0.00000000e+00 0.00000000e+00 0.00000000e+00 0.00000000e+00 0.00000000e+00 0.00000000e+00
0.00000000e+00 0.00000000e+00 0.00000000e+00 0.00000000e+00 0.00000000e+00 0.00000000e+00 0.00000000e+00 0.00000000e+00 0.00000000e+00 0.00000000e+00 0.00000000e+00 0.00000000e+00 0.00000000e+00 0.00000000e+00 0.00000000e+00 0.00000000e+00 0.00000000e+00 0.00000000e+00 0.00000000e+00 0.00000000e+00 0.00000000e+00 0.00000000e+00 0.00000000e+00 0.00000000e+00 0.00000000e+00 0.00000000e+00 0.00000000e+00 0.00000000e+00 0.00000000e+00 0.00000000e+00 0.00000000e+00 0.00000000e+00 0.00000000e+00 0.00000000e+00 0.00000000e+00 0.00000000e+00
0.00000000e+00 0.00000000e+00 0.00000000e+00 0.00000000e+00 0.00000000e+00 0.00000000e+00 0.00000000e+00 0.00000000e+00 0.00000000e+00 0.00000000e+00 0.00000000e+00 0.00000000e+00 0.00000000e+00 0.00000000e+00 0.00000000e+00 0.00000000e+00 0.00000000e+00 0.00000000e+00 0.00000000e+00 0.00000000e+00 0.00000000e+00 0.00000000e+00 0.00000000e+00 0.00000000e+00 0.00000000e+00 0.00000000e+00 0.00000000e+00 0.00000000e+00 0.00000000e+00 0.00000000e+00 0.00000000e+00 0.00000000e+00 0.00000000e+00 0.00000000e+00 0.00000000e+00 0.00000000e+00
0.00000000e+00 0.00000000e+00 0.00000000e+00 0.00000000e+00 0.00000000e+00 0.00000000e+00 0.00000000e+00 0.00000000e+00 0.00000000e+00 0.00000000e+00 0.00000000e+00 0.00000000e+00 0.00000000e+00 0.00000000e+00 0.00000000e+00 0.00000000e+00 0.00000000e+00 0.00000000e+00 0.00000000e+00 0.00000000e+00 0.00000000e+00 0.00000000e+00 0.00000000e+00 0.00000000e+00 0.00000000e+00 0.00000000e+00 0.00000000e+00 0.00000000e+00 0.00000000e+00 0.00000000e+00 0.00000000e+00 0.00000000e+00 0.00000000e+00 0.00000000e+00 0.00000000e+00 0.00000000e+00
0.00000000e+00 0.00000000e+00 0.00000000e+00 0.00000000e+00 0.00000000e+00 0.00000000e+00 0.00000000e+00 0.00000000e+00 0.00000000e+00 0.00000000e+00 0.00000000e+00 0.00000000e+00 0.00000000e+00 0.00000000e+00 0.00000000e+00 0.00000000e+00 0.00000000e+00 0.00000000e+00 0.00000000e+00 0.00000000e+00 0.00000000e+00 0.00000000e+00 0.00000000e+00 0.00000000e+00 0.00000000e+00 0.00000000e+00 0.00000000e+00 0.00000000e+00 0.00000000e+00 0.00000000e+00 0.00000000e+00 0.00000000e+00 0.00000000e+00 0.00000000e+00 0.00000000e+00 0.00000000e+00
