# Supplementary material for: Molecular mechanism of parental H3/H4 recycling at a replication fork
Source: Nat Commun. 2024 Nov 2;15:9485. doi: 10.1038/s41467-024-53187-4 (PMC11531469; doi:10.1038/s41467-024-53187-4)
Supplement: Supplementary file 9 — Source Data [file 41467_2024_53187_MOESM9_ESM.zip › SourceData/Source Data Supplementary Figure5/FigureS5A.txt]

# residue_index contact_probability
              1         0.000199975
              2          0.00016248
              3         5.49931e-05
              4         3.24959e-05
              5         2.74966e-05
              6                   0
              7                   0
              8                   0
              9                   0
             10                   0
             11                   0
             12                   0
             13                   0
             14                   0
             15                   0
             16                   0
             17                   0
             18                   0
             19                   0
             20                   0
             21                   0
             22                   0
             23                   0
             24                   0
             25                   0
             26                   0
             27                   0
             28                   0
             29                   0
             30                   0
             31                   0
             32                   0
             33                   0
             34                   0
             35                   0
             36                   0
             37                   0
             38                   0
             39                   0
             40                   0
             41                   0
             42                   0
             43                   0
             44                   0
             45                   0
             46                   0
             47                   0
             48                   0
             49                   0
             50                   0
             51                   0
             52                   0
             53                   0
             54                   0
             55                   0
             56                   0
             57                   0
             58                   0
             59                   0
             60                   0
             61                   0
             62                   0
             63                   0
             64                   0
             65         2.49969e-06
             66         7.49906e-06
             67         2.49969e-06
             68                   0
             69         2.49969e-06
             70         2.49969e-06
             71                   0
             72                   0
             73         2.49969e-06
             74                   0
             75                   0
             76                   0
             77                   0
             78                   0
             79                   0
             80                   0
             81                   0
             82                   0
             83                   0
             84         2.49969e-06
             85         2.49969e-06
             86                   0
             87         4.99938e-06
             88         1.24984e-05
             89                   0
             90                   0
             91         7.49906e-06
             92         2.49969e-06
             93                   0
             94                   0
             95                   0
             96                   0
             97                   0
             98                   0
             99                   0
            100                   0
            101                   0
            102                   0
            103                   0
            104                   0
            105                   0
            106                   0
            107                   0
            108                   0
            109                   0
            110                   0
            111                   0
            112                   0
            113                   0
            114                   0
            115                   0
            116                   0
            117                   0
            118                   0
            119                   0
            120                   0
            121                   0
            122                   0
            123                   0
            124                   0
            125                   0
            126                   0
            127                   0
            128                   0
            129                   0
            130                   0
            131                   0
            132         6.24922e-05
            133         0.000279965
            134         0.000912386
            135         9.99875e-05
            136         0.000154981
            137          0.00121985
            138         0.000819898
            139          0.00250969
            140           0.0192301
            141           0.0485314
            142            0.101692
            143             0.10219
            144           0.0484139
            145           0.0143757
            146           0.0110986
            147          0.00305962
            148          0.00187227
            149         0.000952381
            150         0.000209974
            151         0.000134983
            152         2.49969e-05
            153         2.99963e-05
            154         7.49906e-06
            155         4.99938e-06
            156         0.000192476
            157         0.000442445
            158          0.00286464
            159          0.00224722
            160          0.00817148
            161           0.0120235
            162           0.0227822
            163           0.0238295
            164            0.032166
            165           0.0570679
            166           0.0824547
            167            0.119023
            168            0.145912
            169            0.160702
            170            0.149021
            171            0.151306
            172            0.111646
            173           0.0605299
            174           0.0624497
            175           0.0337233
            176           0.0232246
            177           0.0151531
            178          0.00451944
            179         0.000854893
            180         0.000417448
            181         4.49944e-05
            182          3.9995e-05
            183                   0
            184                   0
            185                   0
            186                   0
            187                   0
            188                   0
            189                   0
            190                   0
            191                   0
            192                   0
            193                   0
            194                   0
            195                   0
            196                   0
            197                   0
            198                   0
            199                   0
            200                   0
            201                   0
            202                   0
            203                   0
            204                   0
            205                   0
            206                   0
            207                   0
            208                   0
            209                   0
            210                   0
            211                   0
            212                   0
            213                   0
            214                   0
            215                   0
            216                   0
            217                   0
            218                   0
            219                   0
            220                   0
            221                   0
            222                   0
            223                   0
            224                   0
            225                   0
            226                   0
            227                   0
            228                   0
            229                   0
            230                   0
            231                   0
            232                   0
            233         2.49969e-06
            234         1.49981e-05
            235         0.000349956
            236         0.000767404
            237           0.0016173
            238         0.000804899
            239          0.00113486
            240         0.000424947
            241         0.000224972
            242         0.000254968
            243         0.000462442
            244         7.49906e-05
            245         1.24984e-05
            246                   0
            247                   0
            248                   0
            249                   0
            250                   0
            251                   0
            252                   0
            253                   0
            254                   0
            255                   0
            256                   0
            257                   0
            258                   0
            259                   0
            260                   0
            261                   0
            262                   0
            263                   0
            264                   0
            265                   0
            266                   0
            267                   0
            268                   0
            269                   0
            270                   0
            271                   0
            272                   0
            273                   0
            274                   0
            275                   0
            276                   0
            277                   0
            278                   0
            279                   0
            280                   0
            281                   0
            282                   0
            283                   0
            284                   0
            285                   0
            286                   0
            287                   0
            288                   0
            289                   0
            290                   0
            291                   0
            292                   0
            293                   0
            294                   0
            295                   0
            296                   0
            297                   0
            298                   0
            299                   0
            300                   0
            301                   0
            302                   0
            303                   0
            304                   0
            305                   0
            306                   0
            307                   0
            308                   0
            309                   0
            310                   0
            311                   0
            312                   0
            313                   0
            314                   0
            315                   0
            316                   0
            317                   0
            318                   0
            319                   0
            320                   0
            321                   0
            322                   0
            323                   0
            324                   0
            325                   0
            326                   0
            327                   0
            328                   0
            329                   0
            330                   0
            331                   0
            332                   0
            333                   0
            334                   0
            335                   0
            336                   0
            337                   0
            338                   0
            339                   0
            340                   0
            341                   0
            342                   0
            343                   0
            344                   0
            345                   0
            346                   0
            347                   0
            348                   0
            349                   0
            350                   0
            351                   0
            352                   0
            353                   0
            354                   0
            355                   0
            356                   0
            357                   0
            358                   0
            359                   0
            360                   0
            361                   0
            362                   0
            363                   0
            364                   0
            365                   0
            366                   0
            367                   0
            368                   0
            369                   0
            370                   0
            371                   0
            372                   0
            373                   0
            374                   0
            375                   0
            376                   0
            377                   0
            378                   0
            379                   0
            380                   0
            381                   0
            382                   0
            383                   0
            384                   0
            385                   0
            386                   0
            387                   0
            388                   0
            389                   0
            390                   0
            391                   0
            392                   0
            393                   0
            394                   0
            395                   0
            396                   0
            397                   0
            398                   0
            399                   0
            400                   0
            401                   0
            402                   0
            403                   0
            404                   0
            405                   0
            406                   0
            407                   0
            408                   0
            409                   0
            410                   0
            411                   0
            412                   0
            413                   0
            414                   0
            415                   0
            416                   0
            417                   0
            418                   0
            419                   0
            420                   0
            421                   0
            422                   0
            423                   0
            424                   0
            425                   0
            426                   0
            427                   0
            428                   0
            429                   0
            430                   0
            431                   0
            432                   0
            433                   0
            434                   0
            435                   0
            436                   0
            437                   0
            438                   0
            439                   0
            440                   0
            441                   0
            442                   0
            443                   0
            444                   0
            445                   0
            446                   0
            447                   0
            448                   0
            449                   0
            450                   0
            451                   0
            452                   0
            453                   0
            454                   0
            455                   0
            456                   0
            457                   0
            458                   0
            459                   0
            460                   0
            461                   0
            462                   0
            463                   0
            464                   0
            465                   0
            466                   0
            467                   0
            468                   0
            469                   0
            470                   0
            471                   0
            472                   0
            473                   0
            474                   0
            475                   0
            476                   0
            477                   0
            478                   0
            479                   0
            480                   0
            481                   0
            482                   0
            483                   0
            484                   0
            485                   0
            486                   0
            487                   0
            488                   0
            489                   0
            490                   0
            491                   0
            492                   0
            493                   0
            494                   0
            495                   0
            496                   0
            497                   0
            498                   0
            499                   0
            500                   0
            501                   0
            502                   0
            503                   0
            504                   0
            505                   0
            506                   0
            507                   0
            508                   0
            509                   0
            510                   0
            511                   0
            512                   0
            513                   0
            514                   0
            515                   0
            516                   0
            517                   0
            518                   0
            519                   0
            520                   0
            521                   0
            522                   0
            523                   0
            524                   0
            525                   0
            526                   0
            527                   0
            528                   0
            529                   0
            530                   0
            531                   0
            532                   0
            533                   0
            534                   0
            535                   0
            536                   0
            537                   0
            538                   0
            539                   0
            540                   0
            541                   0
            542                   0
            543                   0
            544                   0
            545                   0
            546                   0
            547                   0
            548                   0
            549                   0
            550                   0
            551                   0
            552                   0
            553                   0
            554                   0
            555                   0
            556                   0
            557                   0
            558                   0
            559                   0
            560                   0
            561                   0
            562                   0
            563                   0
            564                   0
            565                   0
            566                   0
            567                   0
            568                   0
            569                   0
            570                   0
            571                   0
            572                   0
            573                   0
            574                   0
            575                   0
            576                   0
            577                   0
            578                   0
            579                   0
            580                   0
            581                   0
            582                   0
            583                   0
            584                   0
            585                   0
            586                   0
            587                   0
            588                   0
            589                   0
            590                   0
            591                   0
            592                   0
            593                   0
            594                   0
            595                   0
            596                   0
            597                   0
            598                   0
            599                   0
            600                   0
            601                   0
            602                   0
            603                   0
            604                   0
            605                   0
            606                   0
            607                   0
            608                   0
            609                   0
            610                   0
            611                   0
            612                   0
            613                   0
            614                   0
            615                   0
            616                   0
            617                   0
            618                   0
            619                   0
            620                   0
            621                   0
            622                   0
            623                   0
            624                   0
            625                   0
            626                   0
            627                   0
            628                   0
            629                   0
            630                   0
            631                   0
            632                   0
            633                   0
            634                   0
            635                   0
            636                   0
            637                   0
            638                   0
            639                   0
            640                   0
            641                   0
            642                   0
            643                   0
            644                   0
            645                   0
            646                   0
            647                   0
            648                   0
            649                   0
            650                   0
            651                   0
            652                   0
            653                   0
            654                   0
            655                   0
            656                   0
            657                   0
            658                   0
            659                   0
            660                   0
            661                   0
            662                   0
            663                   0
            664                   0
            665                   0
            666                   0
            667                   0
            668                   0
            669           0.0633521
            670           0.0595076
            671           0.0569704
            672           0.0469941
            673           0.0429671
            674           0.0299962
            675           0.0140732
            676          0.00704912
            677          0.00868641
            678          0.00275716
            679         0.000304962
            680          0.00102487
            681          0.00230721
            682         0.000579928
            683         0.000137483
            684         0.000677415
            685         0.000517435
            686         8.99888e-05
            687         7.49906e-06
            688         6.24922e-05
            689         1.24984e-05
            690                   0
            691         4.99938e-06
            692         7.49906e-06
            693         4.99938e-06
            694         2.49969e-06
            695         7.49906e-06
            696         7.49906e-06
            697                   0
            698                   0
            699         4.99938e-06
            700                   0
            701                   0
            702                   0
            703                   0
            704                   0
            705                   0
            706                   0
            707                   0
            708                   0
            709                   0
            710                   0
            711                   0
            712                   0
            713                   0
            714                   0
            715                   0
            716                   0
            717                   0
            718                   0
            719                   0
            720                   0
            721                   0
            722         2.49969e-06
            723         2.49969e-06
            724                   0
            725                   0
            726                   0
            727         2.49969e-06
            728                   0
            729                   0
            730         2.49969e-06
            731         2.49969e-06
            732         2.49969e-06
            733                   0
            734                   0
            735         2.49969e-06
            736         2.49969e-06
            737         2.49969e-06
            738         2.49969e-06
            739         2.49969e-06
            740                   0
            741                   0
            742                   0
            743                   0
            744                   0
            745                   0
            746                   0
            747                   0
            748                   0
            749                   0
            750                   0
            751                   0
            752                   0
            753                   0
            754                   0
            755                   0
            756                   0
            757                   0
            758                   0
            759                   0
            760                   0
            761                   0
            762                   0
            763                   0
            764                   0
            765                   0
            766                   0
            767                   0
            768                   0
            769                   0
            770                   0
            771                   0
            772         2.49969e-06
            773         2.49969e-06
            774                   0
            775         8.74891e-05
            776         0.000449944
            777         8.74891e-05
            778         0.000184977
            779          0.00181477
            780          0.00117235
            781         0.000177478
            782         0.000749906
            783          0.00288714
            784         0.000857393
            785         0.000167479
            786          0.00128234
            787          0.00197225
            788         0.000269966
            789         9.49881e-05
            790         0.000792401
            791         0.000949881
            792         0.000117485
            793         8.99888e-05
            794         0.000664917
            795         0.000449944
            796         0.000304962
            797         0.000262467
            798         0.000392451
            799          0.00064242
            800         0.000919885
            801          0.00125234
            802          0.00152981
            803          0.00164479
            804           0.0016148
            805          0.00146482
            806          0.00124484
            807         0.000394951
            808         0.000434946
            809         1.99975e-05
            810         2.49969e-06
            811                   0
            812                   0
            813                   0
            814                   0
            815                   0
            816                   0
            817                   0
            818                   0
            819                   0
            820                   0
            821                   0
            822                   0
            823                   0
            824                   0
            825                   0
            826                   0
            827                   0
            828                   0
            829                   0
            830         2.49969e-06
            831                   0
            832                   0
            833                   0
            834                   0
            835                   0
            836                   0
            837                   0
            838                   0
            839                   0
            840                   0
            841                   0
            842                   0
            843                   0
            844                   0
            845                   0
            846                   0
            847                   0
            848                   0
            849                   0
            850                   0
            851         2.49969e-06
            852         1.49981e-05
            853         0.000294963
            854          0.00153981
            855         0.000837395
            856          0.00121485
            857          0.00196225
            858          0.00153981
            859          0.00564429
            860          0.00360455
            861           0.0155081
            862           0.0282165
            863           0.0114986
            864           0.0172828
            865           0.0088214
            866            0.016053
            867           0.0172103
            868           0.0264592
            869           0.0225722
            870           0.0191051
            871            0.011821
            872          0.00141732
            873         0.000229971
            874         0.000139982
            875          0.00133983
            876         0.000217473
            877          0.00141732
            878          0.00811649
            879           0.0144857
            880           0.0381102
            881           0.0749231
            882           0.0632371
            883           0.0939158
            884            0.104769
            885            0.108781
            886            0.063662
            887           0.0650494
            888            0.123082
            889            0.117235
            890            0.141025
            891            0.148636
            892            0.224707
            893            0.127674
            894            0.110644
            895           0.0346832
            896           0.0220947
            897          0.00665417
            898          0.00151231
            899         0.000254968
            900         2.49969e-05
            901         9.99875e-06
            902                   0
            903         1.24984e-05
            904         1.99975e-05
            905         1.74978e-05
            906         2.49969e-06
            907                   0
            908                   0
            909                   0
            910                   0
            911                   0
            912                   0
            913                   0
            914                   0
            915                   0
            916                   0
            917                   0
            918                   0
            919                   0
            920                   0
            921                   0
            922                   0
            923                   0
            924                   0
            925                   0
            926                   0
            927                   0
            928                   0
            929                   0
            930                   0
            931                   0
            932                   0
            933                   0
            934                   0
            935                   0
            936                   0
            937                   0
            938                   0
            939                   0
            940                   0
            941                   0
            942                   0
            943                   0
            944                   0
            945                   0
            946                   0
            947                   0
            948                   0
            949                   0
            950                   0
            951                   0
            952                   0
            953                   0
            954                   0
            955                   0
            956         4.99938e-06
            957         8.74891e-05
            958          0.00056243
            959          0.00134983
            960         0.000387452
            961          0.00039745
            962          0.00498938
            963           0.0119985
            964           0.0413748
            965           0.0430496
            966           0.0213998
            967          0.00356705
            968          0.00283215
            969         6.74916e-05
            970         6.99912e-05
            971         2.99963e-05
            972         7.24909e-05
            973         2.24972e-05
            974         2.24972e-05
            975                   0
            976                   0
            977                   0
            978                   0
            979                   0
            980                   0
            981                   0
            982                   0
            983                   0
            984                   0
            985                   0
            986                   0
            987                   0
            988                   0
            989                   0
            990                   0
            991                   0
            992                   0
            993                   0
            994                   0
            995                   0
            996                   0
            997                   0
            998                   0
            999                   0
           1000                   0
           1001                   0
           1002                   0
           1003                   0
           1004                   0
           1005                   0
           1006                   0
           1007                   0
           1008                   0
           1009                   0
           1010                   0
           1011                   0
           1012                   0
           1013                   0
           1014                   0
           1015                   0
           1016                   0
           1017                   0
           1018                   0
           1019                   0
           1020                   0
           1021                   0
           1022                   0
           1023                   0
           1024                   0
           1025                   0
           1026                   0
           1027                   0
           1028                   0
           1029                   0
           1030                   0
           1031                   0
           1032                   0
           1033                   0
           1034                   0
           1035                   0
           1036                   0
           1037                   0
           1038                   0
           1039                   0
           1040                   0
           1041                   0
           1042                   0
           1043                   0
           1044                   0
           1045                   0
           1046                   0
           1047                   0
           1048                   0
           1049                   0
           1050                   0
           1051                   0
           1052                   0
           1053                   0
           1054                   0
           1055                   0
           1056                   0
           1057                   0
           1058                   0
           1059                   0
           1060                   0
           1061                   0
           1062                   0
           1063                   0
           1064                   0
           1065                   0
           1066                   0
           1067                   0
           1068                   0
           1069                   0
           1070                   0
           1071                   0
           1072                   0
           1073                   0
           1074                   0
           1075                   0
           1076                   0
           1077                   0
           1078                   0
           1079                   0
           1080                   0
           1081                   0
           1082                   0
           1083                   0
           1084                   0
           1085                   0
           1086                   0
           1087                   0
           1088                   0
           1089                   0
           1090                   0
           1091                   0
           1092                   0
           1093                   0
           1094                   0
           1095                   0
           1096                   0
           1097                   0
           1098                   0
           1099                   0
           1100                   0
           1101                   0
           1102                   0
           1103                   0
           1104                   0
           1105         2.49969e-06
           1106                   0
           1107         9.99875e-06
           1108         4.74941e-05
           1109          3.9995e-05
           1110         7.49906e-06
           1111                   0
           1112                   0
           1113                   0
           1114                   0
           1115                   0
           1116                   0
           1117                   0
           1118                   0
           1119                   0
           1120                   0
           1121                   0
           1122                   0
           1123                   0
           1124                   0
           1125                   0
           1126                   0
           1127                   0
           1128                   0
           1129                   0
           1130                   0
           1131                   0
           1132                   0
           1133                   0
           1134                   0
           1135                   0
           1136                   0
           1137                   0
           1138                   0
           1139                   0
           1140                   0
           1141                   0
           1142                   0
           1143                   0
           1144                   0
           1145                   0
           1146                   0
           1147                   0
           1148                   0
           1149                   0
           1150                   0
           1151                   0
           1152                   0
           1153                   0
           1154                   0
           1155                   0
           1156                   0
           1157                   0
           1158                   0
           1159                   0
           1160                   0
           1161                   0
           1162                   0
           1163                   0
           1164                   0
           1165                   0
           1166                   0
           1167                   0
           1168                   0
           1169                   0
           1170                   0
           1171                   0
           1172                   0
           1173                   0
           1174                   0
           1175                   0
           1176                   0
           1177                   0
           1178                   0
           1179                   0
           1180                   0
           1181                   0
           1182                   0
           1183                   0
           1184                   0
           1185                   0
           1186                   0
           1187                   0
           1188                   0
           1189                   0
           1190                   0
           1191                   0
           1192                   0
           1193                   0
           1194                   0
           1195                   0
           1196                   0
           1197                   0
           1198                   0
           1199                   0
           1200                   0
           1201                   0
           1202                   0
           1203                   0
           1204                   0
           1205                   0
           1206                   0
           1207                   0
           1208                   0
           1209                   0
           1210                   0
           1211                   0
           1212                   0
           1213                   0
           1214                   0
           1215                   0
           1216                   0
           1217                   0
           1218                   0
           1219                   0
           1220                   0
           1221                   0
           1222                   0
           1223                   0
           1224                   0
           1225                   0
           1226                   0
           1227                   0
           1228                   0
           1229                   0
           1230                   0
           1231                   0
           1232                   0
           1233                   0
           1234                   0
           1235                   0
           1236                   0
           1237                   0
           1238                   0
           1239                   0
           1240                   0
           1241                   0
           1242                   0
           1243                   0
           1244                   0
           1245                   0
           1246                   0
           1247                   0
           1248                   0
           1249                   0
           1250                   0
           1251                   0
           1252                   0
           1253                   0
           1254                   0
           1255                   0
           1256                   0
           1257         2.49969e-06
           1258         2.49969e-06
           1259         2.49969e-06
           1260         2.49969e-06
           1261         2.49969e-06
           1262         4.99938e-06
           1263         7.49906e-06
           1264         4.99938e-06
           1265         4.99938e-06
           1266                   0
           1267                   0
           1268                   0
           1269                   0
           1270                   0
           1271                   0
           1272                   0
           1273                   0
           1274                   0
           1275                   0
           1276                   0
           1277                   0
           1278                   0
           1279         2.49969e-06
           1280         2.49969e-06
           1281                   0
           1282                   0
           1283                   0
           1284                   0
           1285                   0
           1286                   0
           1287                   0
           1288                   0
           1289                   0
           1290                   0
           1291                   0
           1292                   0
           1293                   0
           1294                   0
           1295                   0
           1296                   0
           1297                   0
           1298                   0
           1299                   0
           1300                   0
           1301                   0
           1302                   0
           1303                   0
           1304                   0
           1305                   0
           1306                   0
           1307                   0
           1308                   0
           1309                   0
           1310                   0
           1311                   0
           1312                   0
           1313                   0
           1314                   0
           1315                   0
           1316                   0
           1317                   0
           1318                   0
           1319                   0
           1320                   0
           1321                   0
           1322                   0
           1323                   0
           1324                   0
           1325                   0
           1326                   0
           1327                   0
           1328                   0
           1329                   0
           1330                   0
           1331                   0
           1332                   0
           1333                   0
           1334                   0
           1335                   0
           1336                   0
           1337                   0
           1338                   0
           1339                   0
           1340                   0
           1341                   0
           1342                   0
           1343                   0
           1344                   0
           1345                   0
           1346                   0
           1347                   0
           1348                   0
           1349                   0
           1350                   0
           1351                   0
           1352                   0
           1353                   0
           1354                   0
           1355                   0
           1356                   0
           1357                   0
           1358                   0
           1359                   0
           1360                   0
           1361                   0
           1362                   0
           1363                   0
           1364                   0
           1365                   0
           1366                   0
           1367                   0
           1368                   0
           1369                   0
           1370                   0
           1371                   0
           1372                   0
           1373                   0
           1374                   0
           1375                   0
           1376                   0
           1377                   0
           1378                   0
           1379                   0
           1380                   0
           1381                   0
           1382                   0
           1383                   0
           1384                   0
           1385                   0
           1386                   0
           1387                   0
           1388                   0
           1389                   0
           1390                   0
           1391                   0
           1392                   0
           1393                   0
           1394                   0
           1395          0.00064242
           1396         0.000582427
           1397         0.000502437
           1398          0.00040245
           1399          0.00040245
           1400         0.000337458
           1401         0.000284964
           1402         0.000234971
           1403         0.000224972
           1404         0.000252468
           1405         0.000259967
           1406         0.000277465
           1407         0.000264967
           1408         0.000219972
           1409         0.000224972
           1410         0.000182477
           1411         0.000164979
           1412         0.000149981
           1413         0.000167479
           1414         0.000179978
           1415          0.00015998
           1416         0.000152481
           1417          0.00015998
           1418          0.00016248
           1419         0.000149981
           1420         0.000172478
           1421         0.000207474
           1422         0.000202475
           1423         0.000207474
           1424         0.000187477
           1425         0.000164979
           1426         0.000109986
           1427         5.24934e-05
           1428         3.24959e-05
           1429         2.99963e-05
           1430         3.24959e-05
           1431         2.49969e-05
           1432         2.99963e-05
           1433         2.99963e-05
           1434         2.24972e-05
           1435         3.24959e-05
           1436         4.99938e-05
           1437         4.24947e-05
           1438         4.24947e-05
           1439         4.74941e-05
           1440         3.74953e-05
           1441         3.24959e-05
           1442         3.49956e-05
           1443         2.74966e-05
           1444         2.24972e-05
           1445         1.49981e-05
           1446         2.49969e-05
           1447         2.24972e-05
           1448         1.99975e-05
           1449         1.49981e-05
           1450         1.74978e-05
           1451         1.49981e-05
           1452         1.99975e-05
           1453         2.49969e-05
           1454         3.24959e-05
           1455         3.24959e-05
           1456         4.24947e-05
           1457         4.99938e-05
           1458         5.49931e-05
           1459         4.24947e-05
           1460         4.99938e-05
           1461         4.74941e-05
           1462         4.49944e-05
           1463         3.49956e-05
           1464         3.49956e-05
           1465         5.24934e-05
           1466         6.74916e-05
           1467         7.74903e-05
           1468         9.49881e-05
           1469         9.74878e-05
           1470         0.000104987
           1471         8.24897e-05
           1472         5.99925e-05
           1473         2.49969e-05
           1474         2.49969e-05
           1475         1.74978e-05
           1476         1.24984e-05
           1477         1.49981e-05
           1478         1.49981e-05
           1479         2.24972e-05
           1480         2.99963e-05
           1481         3.74953e-05
           1482         2.49969e-05
           1483         2.99963e-05
           1484         3.24959e-05
           1485         3.74953e-05
           1486         3.49956e-05
           1487         3.49956e-05
           1488         2.49969e-05
           1489         2.99963e-05
           1490         2.49969e-05
           1491         2.99963e-05
           1492         2.99963e-05
           1493         2.74966e-05
           1494         2.49969e-05
           1495         3.49956e-05
           1496         2.99963e-05
           1497         2.74966e-05
           1498         1.99975e-05
           1499         1.74978e-05
           1500         1.24984e-05
           1501         2.74966e-05
           1502         1.49981e-05
           1503         9.99875e-06
           1504         1.99975e-05
           1505         2.74966e-05
           1506         2.24972e-05
           1507         1.74978e-05
           1508         2.99963e-05
           1509         1.24984e-05
           1510         2.49969e-06
           1511                   0
           1512                   0
           1513                   0
           1514                   0
           1515                   0
           1516         4.99938e-06
           1517         4.99938e-06
           1518         7.49906e-06
           1519         9.99875e-06
           1520         4.99938e-06
           1521         2.49969e-06
           1522         2.49969e-06
           1523         2.49969e-06
           1524                   0
           1525                   0
           1526                   0
           1527                   0
           1528                   0
           1529                   0
           1530                   0
           1531                   0
           1532                   0
           1533                   0
           1534                   0
           1535                   0
           1536                   0
           1537                   0
           1538                   0
           1539                   0
           1540                   0
           1541         4.99938e-06
           1542                   0
           1543         2.49969e-06
           1544                   0
           1545                   0
           1546                   0
           1547                   0
           1548                   0
           1549                   0
           1550                   0
           1551                   0
           1552                   0
           1553                   0
           1554                   0
           1555                   0
           1556                   0
           1557                   0
           1558                   0
           1559         2.49969e-06
           1560         2.74966e-05
           1561         9.99875e-05
           1562         0.000164979
           1563         0.000394951
           1564         0.000487439
           1565          0.00109736
           1566          0.00185727
           1567           0.0032371
           1568          0.00470941
           1569          0.00522185
           1570          0.00508186
           1571          0.00444194
           1572          0.00354956
           1573          0.00330959
           1574          0.00276715
           1575          0.00257468
           1576          0.00268466
           1577          0.00349706
           1578          0.00505937
           1579          0.00736158
           1580           0.0106812
           1581           0.0132058
           1582           0.0150281
           1583           0.0154931
           1584           0.0216848
           1585           0.0231121
           1586           0.0293388
           1587           0.0315211
           1588           0.0285864
           1589           0.0206724
           1590           0.0172803
           1591           0.0144307
           1592           0.0143857
           1593           0.0175478
           1594           0.0164404
           1595           0.0155631
           1596           0.0159455
           1597           0.0187052
           1598           0.0109561
           1599          0.00866642
           1600          0.00504187
           1601           0.0024372
           1602          0.00112486
           1603         0.000502437
           1604         0.000229971
           1605         6.99912e-05
           1606         3.74953e-05
           1607         9.99875e-06
           1608         9.99875e-06
           1609         2.49969e-06
           1610         2.49969e-06
           1611                   0
           1612                   0
           1613                   0
           1614                   0
           1615                   0
           1616                   0
           1617                   0
           1618                   0
           1619                   0
           1620                   0
           1621                   0
           1622                   0
           1623                   0
           1624                   0
           1625                   0
           1626                   0
           1627                   0
           1628                   0
           1629                   0
           1630                   0
           1631                   0
           1632                   0
           1633                   0
           1634                   0
           1635                   0
           1636                   0
           1637                   0
           1638         2.49969e-06
           1639         2.49969e-06
           1640                   0
           1641                   0
           1642                   0
           1643                   0
           1644                   0
           1645                   0
           1646                   0
           1647                   0
           1648                   0
           1649                   0
           1650                   0
           1651                   0
           1652                   0
           1653                   0
           1654                   0
           1655                   0
           1656         2.49969e-06
           1657         2.49969e-06
           1658         9.99875e-06
           1659         7.49906e-06
           1660         1.74978e-05
           1661         2.74966e-05
           1662          3.9995e-05
           1663          0.00455693
           1664           0.0102587
           1665           0.0164829
           1666           0.0125284
           1667            0.043912
           1668           0.0843145
           1669           0.0794801
           1670           0.0673641
           1671           0.0156655
           1672          0.00329209
           1673         0.000394951
           1674         2.49969e-06
           1675                   0
           1676         2.49969e-06
           1677         4.99938e-06
           1678         4.99938e-06
           1679         4.99938e-06
           1680         7.49906e-06
           1681         2.49969e-06
           1682         4.99938e-06
           1683         4.99938e-06
           1684                   0
           1685                   0
           1686                   0
           1687                   0
           1688                   0
           1689                   0
           1690                   0
           1691                   0
           1692                   0
           1693                   0
           1694                   0
           1695                   0
           1696                   0
           1697                   0
           1698                   0
           1699         2.49969e-06
           1700         2.49969e-06
           1701         2.49969e-06
           1702         2.49969e-06
           1703                   0
           1704                   0
           1705                   0
           1706         2.49969e-06
           1707                   0
           1708                   0
           1709                   0
           1710                   0
           1711                   0
           1712                   0
           1713                   0
           1714                   0
           1715                   0
           1716                   0
           1717                   0
           1718                   0
           1719                   0
           1720                   0
           1721                   0
           1722                   0
           1723                   0
           1724                   0
           1725                   0
           1726                   0
           1727                   0
           1728                   0
           1729                   0
           1730                   0
           1731                   0
           1732                   0
           1733                   0
           1734                   0
           1735                   0
           1736                   0
           1737                   0
           1738                   0
           1739                   0
           1740                   0
           1741                   0
           1742                   0
           1743                   0
           1744                   0
           1745                   0
           1746                   0
           1747                   0
           1748                   0
           1749                   0
           1750                   0
           1751                   0
           1752                   0
           1753                   0
           1754                   0
           1755                   0
           1756                   0
           1757                   0
           1758                   0
           1759                   0
           1760                   0
           1761                   0
           1762                   0
           1763                   0
           1764                   0
           1765                   0
           1766                   0
           1767                   0
           1768                   0
           1769                   0
           1770                   0
           1771                   0
           1772                   0
           1773                   0
           1774                   0
           1775                   0
           1776                   0
           1777                   0
           1778                   0
           1779                   0
           1780                   0
           1781                   0
           1782                   0
           1783                   0
           1784                   0
           1785                   0
           1786                   0
           1787                   0
           1788                   0
           1789                   0
           1790                   0
           1791                   0
           1792                   0
           1793                   0
           1794                   0
           1795                   0
           1796                   0
           1797                   0
           1798                   0
           1799                   0
           1800                   0
           1801                   0
           1802                   0
           1803                   0
           1804                   0
           1805                   0
           1806                   0
           1807                   0
           1808                   0
           1809                   0
           1810                   0
           1811                   0
           1812                   0
           1813                   0
           1814                   0
           1815                   0
           1816                   0
           1817                   0
           1818                   0
           1819                   0
           1820                   0
           1821                   0
           1822                   0
           1823                   0
           1824                   0
           1825                   0
           1826                   0
           1827                   0
           1828                   0
           1829                   0
           1830                   0
           1831                   0
           1832                   0
           1833                   0
           1834                   0
           1835                   0
           1836                   0
           1837                   0
           1838                   0
           1839                   0
           1840                   0
           1841                   0
           1842                   0
           1843                   0
           1844                   0
           1845                   0
           1846                   0
           1847                   0
           1848                   0
           1849                   0
           1850                   0
           1851                   0
           1852                   0
           1853                   0
           1854                   0
           1855                   0
           1856                   0
           1857                   0
           1858                   0
           1859                   0
           1860                   0
           1861                   0
           1862                   0
           1863                   0
           1864                   0
           1865                   0
           1866                   0
           1867                   0
           1868                   0
           1869                   0
           1870                   0
           1871                   0
           1872                   0
           1873                   0
           1874                   0
           1875                   0
           1876                   0
           1877                   0
           1878                   0
           1879                   0
           1880                   0
           1881                   0
           1882                   0
           1883                   0
           1884                   0
           1885                   0
           1886                   0
           1887                   0
           1888                   0
           1889                   0
           1890                   0
           1891                   0
           1892                   0
           1893                   0
           1894                   0
           1895                   0
           1896                   0
           1897                   0
           1898                   0
           1899                   0
           1900                   0
           1901                   0
           1902                   0
           1903                   0
           1904                   0
           1905                   0
           1906                   0
           1907                   0
           1908                   0
           1909                   0
           1910                   0
           1911                   0
           1912                   0
           1913                   0
           1914                   0
           1915                   0
           1916                   0
           1917                   0
           1918                   0
           1919                   0
           1920                   0
           1921                   0
           1922                   0
           1923                   0
           1924                   0
           1925                   0
           1926                   0
           1927                   0
           1928                   0
           1929                   0
           1930                   0
           1931                   0
           1932                   0
           1933                   0
           1934                   0
           1935                   0
           1936                   0
           1937                   0
           1938                   0
           1939                   0
           1940                   0
           1941                   0
           1942                   0
           1943                   0
           1944                   0
           1945                   0
           1946                   0
           1947                   0
           1948                   0
           1949                   0
           1950                   0
           1951                   0
           1952                   0
           1953                   0
           1954                   0
           1955                   0
           1956                   0
           1957                   0
           1958                   0
           1959                   0
           1960                   0
           1961                   0
           1962                   0
           1963                   0
           1964                   0
           1965                   0
           1966                   0
           1967                   0
           1968                   0
           1969                   0
           1970                   0
           1971                   0
           1972                   0
           1973                   0
           1974                   0
           1975                   0
           1976                   0
           1977                   0
           1978                   0
           1979                   0
           1980                   0
           1981                   0
           1982                   0
           1983                   0
           1984                   0
           1985                   0
           1986                   0
           1987                   0
           1988                   0
           1989                   0
           1990                   0
           1991                   0
           1992                   0
           1993                   0
           1994                   0
           1995                   0
           1996                   0
           1997                   0
           1998                   0
           1999                   0
           2000                   0
           2001                   0
           2002                   0
           2003                   0
           2004                   0
           2005                   0
           2006                   0
           2007                   0
           2008                   0
           2009                   0
           2010                   0
           2011                   0
           2012                   0
           2013                   0
           2014                   0
           2015                   0
           2016                   0
           2017                   0
           2018                   0
           2019                   0
           2020                   0
           2021                   0
           2022                   0
           2023                   0
           2024                   0
           2025                   0
           2026                   0
           2027                   0
           2028                   0
           2029                   0
           2030                   0
           2031                   0
           2032                   0
           2033                   0
           2034                   0
           2035                   0
           2036                   0
           2037                   0
           2038                   0
           2039                   0
           2040                   0
           2041                   0
           2042                   0
           2043                   0
           2044                   0
           2045                   0
           2046                   0
           2047                   0
           2048                   0
           2049                   0
           2050                   0
           2051                   0
           2052                   0
           2053                   0
           2054                   0
           2055                   0
           2056                   0
           2057          0.00786402
           2058          0.00663917
           2059          0.00544182
           2060          0.00505937
           2061          0.00460942
           2062          0.00443695
           2063          0.00432196
           2064          0.00411199
           2065          0.00426447
           2066          0.00462942
           2067          0.00472691
           2068          0.00466692
           2069          0.00445694
           2070          0.00412198
           2071          0.00422447
           2072          0.00385702
           2073          0.00345957
           2074           0.0032271
           2075          0.00302212
           2076          0.00284464
           2077          0.00250969
           2078          0.00258718
           2079          0.00314211
           2080          0.00442445
           2081          0.00584677
           2082          0.00807899
           2083          0.00661167
           2084          0.00889889
           2085          0.00747657
           2086          0.00280965
           2087          0.00324459
           2088          0.00548931
           2089          0.00250719
           2090         0.000234971
           2091         0.000139982
           2092         0.000314961
           2093         9.24884e-05
           2094                   0
           2095                   0
           2096                   0
           2097                   0
           2098                   0
           2099                   0
           2100                   0
           2101                   0
           2102                   0
           2103                   0
           2104                   0
           2105                   0
           2106                   0
           2107                   0
           2108                   0
           2109                   0
           2110                   0
           2111                   0
           2112                   0
           2113                   0
           2114                   0
           2115                   0
           2116                   0
           2117                   0
           2118                   0
           2119                   0
           2120                   0
           2121                   0
           2122                   0
           2123                   0
           2124                   0
           2125                   0
           2126                   0
           2127                   0
           2128         4.99938e-06
           2129         1.74978e-05
           2130         7.74903e-05
           2131         3.74953e-05
           2132                   0
           2133         4.74941e-05
           2134         0.000229971
           2135         3.24959e-05
           2136         4.99938e-06
           2137         0.000102487
           2138         0.000759905
           2139         0.000887389
           2140          0.00460692
           2141          0.00908136
           2142          0.00374203
           2143          0.00207724
           2144          0.00715161
           2145           0.0087814
           2146          0.00439695
           2147           0.0048094
           2148          0.00874891
           2149          0.00788151
           2150          0.00429446
           2151          0.00612673
           2152          0.00787152
           2153          0.00522935
           2154          0.00297713
           2155          0.00525684
           2156          0.00497688
           2157           0.0015623
           2158          0.00116735
           2159          0.00204974
           2160          0.00292713
           2161          0.00328459
           2162          0.00355706
           2163          0.00342957
           2164          0.00301962
           2165          0.00258968
           2166          0.00228221
           2167          0.00210224
           2168          0.00188726
           2169          0.00175478
           2170          0.00180977
           2171          0.00200975
           2172          0.00190226
           2173          0.00199475
           2174          0.00225972
           2175          0.00249469
           2176          0.00252218
           2177           0.0023772
           2178          0.00193476
           2179          0.00144482
           2180          0.00120235
           2181          0.00105987
           2182          0.00100237
           2183          0.00111486
           2184          0.00113986
           2185          0.00122985
           2186          0.00136733
           2187          0.00135983
           2188           0.0016098
           2189         0.000577428
           2190          0.00108736
           2191         0.000114986
           2192         2.49969e-06
           2193                   0
           2194                   0
           2195                   0
           2196                   0
           2197                   0
           2198                   0
           2199                   0
           2200                   0
           2201                   0
           2202                   0
           2203                   0
           2204                   0
           2205                   0
           2206                   0
           2207                   0
           2208                   0
           2209                   0
           2210                   0
           2211                   0
           2212         4.99938e-05
           2213         0.000184977
           2214         4.99938e-06
           2215                   0
           2216                   0
           2217                   0
           2218                   0
           2219                   0
           2220                   0
           2221                   0
           2222                   0
           2223                   0
           2224                   0
           2225                   0
           2226                   0
           2227                   0
           2228                   0
           2229                   0
           2230                   0
           2231                   0
           2232                   0
           2233         0.000187477
           2234         0.000582427
           2235         0.000139982
           2236         0.000309961
           2237         0.000612423
           2238          0.00583677
           2239           0.0333708
           2240            0.104592
           2241            0.127899
           2242           0.0629196
           2243           0.0364154
           2244          0.00866892
           2245           0.0032071
           2246          0.00584927
           2247          0.00554431
           2248          0.00839145
           2249          0.00580927
           2250          0.00554431
           2251          0.00421947
           2252          0.00393951
           2253           0.0048194
           2254          0.00996875
           2255          0.00426697
           2256          0.00269966
           2257          0.00088239
           2258          0.00282965
           2259           0.0220197
           2260           0.0277765
           2261           0.0473191
           2262           0.0552281
           2263           0.0526009
           2264           0.0858268
           2265           0.0894813
           2266           0.0980552
           2267           0.0781427
           2268           0.0706337
           2269           0.0576128
           2270           0.0473691
           2271           0.0353381
           2272            0.028004
           2273            0.024057
           2274           0.0222997
           2275           0.0230571
           2276           0.0241045
           2277           0.0249319
           2278           0.0257043
           2279           0.0273366
           2280           0.0287014
           2281           0.0342657
           2282           0.0400625
           2283           0.0455068
           2284           0.0531933
           2285           0.0593126
           2286           0.0751906
           2287            0.108209
           2288            0.145012
           2289            0.181147
           2290             0.20036
           2291            0.206322
           2292            0.180557
           2293            0.167389
           2294            0.108186
           2295           0.0576128
           2296           0.0626322
           2297           0.0213698
           2298           0.0164129
           2299          0.00262467
           2300          0.00118235
           2301         6.24922e-05
           2302         4.24947e-05
           2303         2.24972e-05
           2304         7.49906e-06
           2305         9.99875e-06
           2306                   0
           2307                   0
           2308                   0
           2309                   0
           2310                   0
           2311                   0
           2312                   0
           2313                   0
           2314                   0
           2315                   0
           2316                   0
           2317                   0
           2318                   0
           2319                   0
           2320                   0
           2321                   0
           2322                   0
           2323                   0
           2324                   0
           2325                   0
           2326                   0
           2327                   0
           2328                   0
           2329                   0
           2330                   0
           2331                   0
           2332                   0
           2333                   0
           2334                   0
           2335                   0
           2336                   0
           2337                   0
           2338                   0
           2339                   0
           2340                   0
           2341                   0
           2342                   0
           2343                   0
           2344                   0
           2345                   0
           2346                   0
           2347                   0
           2348                   0
           2349                   0
           2350                   0
           2351                   0
           2352                   0
           2353         9.99875e-06
           2354         1.99975e-05
           2355         0.000617423
           2356          0.00144232
           2357          0.00278465
           2358          0.00583427
           2359          0.00409199
           2360          0.00454943
           2361          0.00200725
           2362          0.00173228
           2363          0.00206974
           2364          0.00231721
           2365           0.0024022
           2366          0.00260967
           2367           0.0024372
           2368          0.00221972
           2369          0.00191226
           2370           0.0016098
           2371          0.00122735
           2372          0.00104737
           2373         0.000902387
           2374         0.000734908
           2375         0.000552431
           2376         0.000584927
           2377         0.000967379
           2378          0.00358205
           2379           0.0016273
           2380          0.00185227
           2381          0.00016248
           2382         4.24947e-05
           2383         2.49969e-06
           2384                   0
           2385                   0
           2386                   0
           2387                   0
           2388                   0
           2389                   0
           2390                   0
           2391                   0
           2392                   0
           2393                   0
           2394                   0
           2395                   0
           2396                   0
           2397                   0
           2398                   0
           2399                   0
           2400                   0
           2401                   0
           2402                   0
           2403                   0
           2404                   0
           2405                   0
           2406                   0
           2407                   0
           2408                   0
           2409                   0
           2410                   0
           2411                   0
           2412                   0
           2413                   0
           2414                   0
           2415                   0
           2416                   0
           2417                   0
           2418                   0
           2419                   0
           2420                   0
           2421                   0
           2422                   0
           2423                   0
           2424                   0
           2425                   0
           2426                   0
           2427                   0
           2428                   0
           2429                   0
           2430                   0
           2431                   0
           2432                   0
           2433                   0
           2434                   0
           2435                   0
           2436                   0
           2437                   0
           2438                   0
           2439                   0
           2440                   0
           2441                   0
           2442                   0
           2443                   0
           2444                   0
           2445                   0
           2446                   0
           2447                   0
           2448                   0
           2449                   0
           2450                   0
           2451                   0
           2452                   0
           2453                   0
           2454                   0
           2455                   0
           2456                   0
           2457                   0
           2458                   0
           2459                   0
           2460                   0
           2461                   0
           2462                   0
           2463                   0
           2464                   0
           2465                   0
           2466                   0
           2467                   0
           2468                   0
           2469                   0
           2470                   0
           2471                   0
           2472                   0
           2473                   0
           2474                   0
           2475                   0
           2476                   0
           2477                   0
           2478                   0
           2479                   0
           2480                   0
           2481                   0
           2482                   0
           2483                   0
           2484                   0
           2485                   0
           2486                   0
           2487                   0
           2488                   0
           2489                   0
           2490                   0
           2491                   0
           2492                   0
           2493                   0
           2494                   0
           2495                   0
           2496                   0
           2497                   0
           2498                   0
           2499                   0
           2500                   0
           2501                   0
           2502                   0
           2503                   0
           2504                   0
           2505                   0
           2506                   0
           2507                   0
           2508                   0
           2509                   0
           2510                   0
           2511                   0
           2512                   0
           2513         2.49969e-06
           2514         1.24984e-05
           2515         4.99938e-06
           2516                   0
           2517                   0
           2518                   0
           2519                   0
           2520                   0
           2521                   0
           2522                   0
           2523                   0
           2524                   0
           2525                   0
           2526                   0
           2527                   0
           2528                   0
           2529                   0
           2530                   0
           2531                   0
           2532                   0
           2533                   0
           2534                   0
           2535                   0
           2536                   0
           2537                   0
           2538                   0
           2539                   0
           2540                   0
           2541                   0
           2542                   0
           2543                   0
           2544                   0
           2545                   0
           2546                   0
           2547                   0
           2548                   0
           2549                   0
           2550                   0
           2551                   0
           2552                   0
           2553                   0
           2554                   0
           2555                   0
           2556                   0
           2557                   0
           2558                   0
           2559                   0
           2560                   0
           2561                   0
           2562                   0
           2563                   0
           2564                   0
           2565                   0
           2566                   0
           2567                   0
           2568                   0
           2569                   0
           2570                   0
           2571                   0
           2572                   0
           2573                   0
           2574                   0
           2575                   0
           2576                   0
           2577                   0
           2578                   0
           2579                   0
           2580                   0
           2581                   0
           2582                   0
           2583                   0
           2584                   0
           2585                   0
           2586                   0
           2587                   0
           2588                   0
           2589                   0
           2590                   0
           2591                   0
           2592                   0
           2593                   0
           2594                   0
           2595                   0
           2596                   0
           2597                   0
           2598                   0
           2599                   0
           2600                   0
           2601                   0
           2602                   0
           2603                   0
           2604                   0
           2605                   0
           2606                   0
           2607                   0
           2608                   0
           2609                   0
           2610                   0
           2611                   0
           2612                   0
           2613                   0
           2614                   0
           2615                   0
           2616                   0
           2617                   0
           2618                   0
           2619                   0
           2620                   0
           2621                   0
           2622                   0
           2623                   0
           2624                   0
           2625                   0
           2626                   0
           2627                   0
           2628                   0
           2629                   0
           2630                   0
           2631                   0
           2632                   0
           2633                   0
           2634                   0
           2635                   0
           2636                   0
           2637                   0
           2638                   0
           2639                   0
           2640                   0
           2641                   0
           2642                   0
           2643                   0
           2644                   0
           2645                   0
           2646                   0
           2647                   0
           2648                   0
           2649                   0
           2650                   0
           2651                   0
           2652                   0
           2653                   0
           2654                   0
           2655                   0
           2656                   0
           2657                   0
           2658                   0
           2659                   0
           2660                   0
           2661                   0
           2662                   0
           2663                   0
           2664                   0
           2665                   0
           2666                   0
           2667                   0
           2668                   0
           2669                   0
           2670                   0
           2671                   0
           2672                   0
           2673                   0
           2674                   0
           2675                   0
           2676                   0
           2677                   0
           2678                   0
           2679                   0
           2680                   0
           2681                   0
           2682                   0
           2683                   0
           2684                   0
           2685                   0
           2686                   0
           2687                   0
           2688                   0
           2689                   0
           2690                   0
           2691                   0
           2692                   0
           2693                   0
           2694                   0
           2695                   0
           2696                   0
           2697                   0
           2698                   0
           2699                   0
           2700                   0
           2701                   0
           2702                   0
           2703                   0
           2704                   0
           2705                   0
           2706                   0
           2707                   0
           2708                   0
           2709                   0
           2710                   0
           2711                   0
           2712                   0
           2713                   0
           2714                   0
           2715                   0
           2716                   0
           2717                   0
           2718                   0
           2719                   0
           2720                   0
           2721                   0
           2722                   0
           2723                   0
           2724                   0
           2725                   0
           2726                   0
           2727                   0
           2728                   0
           2729                   0
           2730                   0
           2731                   0
           2732                   0
           2733                   0
           2734                   0
           2735                   0
           2736                   0
           2737                   0
           2738                   0
           2739                   0
           2740                   0
           2741                   0
           2742                   0
           2743                   0
           2744                   0
           2745                   0
           2746                   0
           2747                   0
           2748                   0
           2749                   0
           2750         0.000254968
           2751         0.000152481
           2752          0.00016248
           2753         0.000117485
           2754         3.24959e-05
           2755         1.49981e-05
           2756         1.49981e-05
           2757         9.99875e-06
           2758         2.49969e-06
           2759         4.99938e-06
           2760         2.49969e-06
           2761                   0
           2762                   0
           2763         2.49969e-06
           2764         2.49969e-06
           2765                   0
           2766                   0
           2767                   0
           2768                   0
           2769                   0
           2770                   0
           2771                   0
           2772                   0
           2773                   0
           2774                   0
           2775                   0
           2776                   0
           2777                   0
           2778                   0
           2779                   0
           2780                   0
           2781                   0
           2782                   0
           2783                   0
           2784                   0
           2785                   0
           2786                   0
           2787                   0
           2788                   0
           2789                   0
           2790                   0
           2791                   0
           2792                   0
           2793                   0
           2794                   0
           2795                   0
           2796                   0
           2797                   0
           2798                   0
           2799                   0
           2800                   0
           2801                   0
           2802                   0
           2803                   0
           2804                   0
           2805                   0
           2806                   0
           2807                   0
           2808                   0
           2809         2.49969e-06
           2810                   0
           2811         2.49969e-06
           2812         7.49906e-06
           2813         4.99938e-06
           2814         2.49969e-06
           2815         4.99938e-06
           2816         7.49906e-06
           2817         2.49969e-06
           2818         2.49969e-06
           2819         4.99938e-06
           2820         4.99938e-06
           2821         2.49969e-06
           2822         4.99938e-06
           2823         2.74966e-05
           2824         4.99938e-06
           2825         4.99938e-06
           2826         4.74941e-05
           2827         4.24947e-05
           2828                   0
           2829         7.49906e-06
           2830         2.99963e-05
           2831         9.99875e-06
           2832         1.99975e-05
           2833         2.49969e-05
           2834         5.24934e-05
           2835         6.99912e-05
           2836         8.99888e-05
           2837         0.000109986
           2838         0.000117485
           2839         0.000127484
           2840         0.000109986
           2841         0.000109986
           2842         9.99875e-05
           2843         0.000119985
           2844         0.000119985
           2845         0.000132483
           2846         0.000132483
           2847         0.000147482
           2848         0.000179978
           2849         0.000209974
           2850         0.000277465
           2851         0.000329959
           2852         0.000312461
           2853         0.000269966
           2854         0.000164979
           2855         0.000124984
           2856         0.000114986
           2857         9.24884e-05
           2858         6.74916e-05
           2859         9.24884e-05
           2860         8.49894e-05
           2861         5.49931e-05
           2862         4.99938e-05
           2863         3.74953e-05
           2864         4.49944e-05
           2865         7.24909e-05
           2866         5.49931e-05
           2867         6.74916e-05
           2868         0.000102487
           2869         0.000117485
           2870          0.00016248
           2871         0.000222472
           2872         0.000274966
           2873         0.000299962
           2874         0.000342457
           2875         0.000372453
           2876         0.000404949
           2877         0.000424947
           2878         0.000377453
           2879         0.000389951
           2880         0.000427447
           2881         0.000497438
           2882         0.000489939
           2883         0.000489939
           2884          0.00047744
           2885         0.000499938
           2886         0.000509936
           2887         0.000564929
           2888          0.00056243
           2889         0.000519935
           2890         0.000472441
           2891          0.00047744
           2892         0.000432446
           2893         0.000469941
           2894         0.000407449
           2895          0.00047994
           2896         0.000349956
           2897         0.000282465
           2898         0.000227472
           2899         0.000167479
           2900         9.49881e-05
           2901         6.24922e-05
           2902          3.9995e-05
           2903         3.74953e-05
           2904         3.24959e-05
           2905         2.24972e-05
           2906         1.74978e-05
           2907         4.99938e-06
           2908         2.49969e-06
           2909         7.49906e-06
           2910         2.49969e-06
           2911                   0
           2912                   0
           2913                   0
           2914                   0
           2915                   0
           2916                   0
           2917                   0
           2918                   0
           2919                   0
           2920                   0
           2921                   0
           2922                   0
           2923                   0
           2924                   0
           2925                   0
           2926                   0
           2927                   0
           2928                   0
           2929                   0
           2930                   0
           2931                   0
           2932         2.49969e-06
           2933                   0
           2934                   0
           2935                   0
           2936                   0
           2937                   0
           2938                   0
           2939                   0
           2940                   0
           2941                   0
           2942                   0
           2943                   0
           2944                   0
           2945                   0
           2946                   0
           2947                   0
           2948                   0
           2949                   0
           2950                   0
           2951                   0
           2952         2.49969e-06
           2953         1.24984e-05
           2954                   0
           2955                   0
           2956         2.49969e-06
           2957         1.99975e-05
           2958         0.000369954
           2959          0.00105987
           2960          0.00523935
           2961          0.00464192
           2962           0.0015648
           2963         0.000632421
           2964         0.000357455
           2965         0.000202475
           2966         8.49894e-05
           2967          0.00015998
           2968         0.000119985
           2969         0.000149981
           2970         0.000134983
           2971         0.000369954
           2972         0.000302462
           2973          0.00151231
           2974          0.00192976
           2975          0.00182477
           2976           0.0031946
           2977           0.0016373
           2978          0.00754156
           2979          0.00521685
           2980          0.00522685
           2981            0.011606
           2982           0.0140008
           2983           0.0287664
           2984           0.0454318
           2985           0.0415948
           2986           0.0494613
           2987           0.0404899
           2988           0.0329409
           2989           0.0275541
           2990           0.0071716
           2991          0.00101987
           2992         7.49906e-05
           2993         9.99875e-06
           2994         7.49906e-06
           2995         2.49969e-06
           2996         2.49969e-06
           2997         2.49969e-06
           2998                   0
           2999                   0
           3000                   0
           3001                   0
           3002                   0
           3003                   0
           3004                   0
           3005                   0
           3006                   0
           3007                   0
           3008                   0
           3009                   0
           3010                   0
           3011                   0
           3012                   0
           3013                   0
           3014                   0
           3015                   0
           3016                   0
           3017                   0
           3018                   0
           3019                   0
           3020                   0
           3021                   0
           3022                   0
           3023                   0
           3024                   0
           3025                   0
           3026                   0
           3027                   0
           3028                   0
           3029                   0
           3030                   0
           3031                   0
           3032                   0
           3033                   0
           3034                   0
           3035                   0
           3036                   0
           3037                   0
           3038                   0
           3039                   0
           3040                   0
           3041                   0
           3042                   0
           3043                   0
           3044                   0
           3045                   0
           3046                   0
           3047                   0
           3048                   0
           3049                   0
           3050         4.99938e-06
           3051         2.49969e-05
           3052         0.000182477
           3053         0.000362455
           3054           0.0016123
           3055          0.00530184
           3056          0.00884139
           3057            0.024002
           3058           0.0261242
           3059           0.0191276
           3060           0.0249519
           3061           0.0218873
           3062           0.0172903
           3063           0.0139708
           3064           0.0112186
           3065          0.00757405
           3066          0.00497188
           3067          0.00308711
           3068          0.00175978
           3069          0.00119985
           3070         0.000822397
           3071          0.00071741
           3072         0.000584927
           3073         0.000364954
           3074         0.000214973
           3075          0.00015998
           3076         9.24884e-05
           3077         7.74903e-05
           3078         7.74903e-05
           3079         5.24934e-05
           3080         6.74916e-05
           3081         6.24922e-05
           3082         6.74916e-05
           3083         0.000344957
           3084         0.000509936
           3085         0.000489939
           3086          0.00611424
           3087           0.0264742
           3088           0.0430296
           3089           0.0844994
           3090            0.095908
           3091            0.092126
           3092           0.0514811
           3093           0.0214823
           3094          0.00217223
           3095         0.000697413
           3096         3.49956e-05
           3097         2.49969e-06
           3098                   0
           3099                   0
           3100                   0
           3101                   0
           3102                   0
           3103                   0
           3104                   0
           3105                   0
           3106                   0
           3107                   0
           3108                   0
           3109                   0
           3110                   0
           3111                   0
           3112                   0
           3113                   0
           3114                   0
           3115                   0
           3116                   0
           3117                   0
           3118                   0
           3119                   0
           3120                   0
           3121                   0
           3122                   0
           3123                   0
           3124                   0
           3125                   0
           3126                   0
           3127                   0
           3128                   0
           3129                   0
           3130                   0
           3131                   0
           3132                   0
           3133                   0
           3134                   0
           3135                   0
           3136                   0
           3137                   0
           3138                   0
           3139                   0
           3140                   0
           3141                   0
           3142                   0
           3143                   0
           3144                   0
           3145                   0
           3146                   0
           3147                   0
           3148                   0
           3149                   0
           3150                   0
           3151                   0
           3152                   0
           3153                   0
           3154                   0
           3155                   0
           3156                   0
           3157                   0
           3158                   0
           3159                   0
           3160                   0
           3161                   0
           3162                   0
           3163                   0
           3164                   0
           3165                   0
           3166                   0
           3167                   0
           3168                   0
           3169                   0
           3170                   0
           3171                   0
           3172                   0
           3173                   0
           3174                   0
           3175                   0
           3176                   0
           3177                   0
           3178                   0
           3179                   0
           3180                   0
           3181                   0
           3182                   0
           3183                   0
           3184                   0
           3185                   0
           3186                   0
           3187                   0
           3188                   0
           3189                   0
           3190                   0
           3191                   0
           3192                   0
           3193                   0
           3194                   0
           3195                   0
           3196                   0
           3197                   0
           3198                   0
           3199                   0
           3200                   0
           3201                   0
           3202                   0
           3203                   0
           3204                   0
           3205                   0
           3206                   0
           3207                   0
           3208                   0
           3209                   0
           3210                   0
           3211                   0
           3212                   0
           3213                   0
           3214                   0
           3215                   0
           3216                   0
           3217                   0
           3218                   0
           3219                   0
           3220                   0
           3221                   0
           3222                   0
           3223                   0
           3224                   0
           3225                   0
           3226                   0
           3227                   0
           3228                   0
           3229                   0
           3230                   0
           3231                   0
           3232                   0
           3233                   0
           3234                   0
           3235                   0
           3236                   0
           3237                   0
           3238                   0
           3239                   0
           3240                   0
           3241                   0
           3242                   0
           3243                   0
           3244                   0
           3245                   0
           3246                   0
           3247                   0
           3248                   0
           3249                   0
           3250                   0
           3251                   0
           3252                   0
           3253                   0
           3254                   0
           3255                   0
           3256                   0
           3257                   0
           3258                   0
           3259                   0
           3260                   0
           3261                   0
           3262                   0
           3263                   0
           3264                   0
           3265                   0
           3266                   0
           3267                   0
           3268                   0
           3269                   0
           3270                   0
           3271                   0
           3272                   0
           3273                   0
           3274                   0
           3275                   0
           3276                   0
           3277                   0
           3278                   0
           3279                   0
           3280                   0
           3281                   0
           3282                   0
           3283                   0
           3284                   0
           3285                   0
           3286                   0
           3287                   0
           3288                   0
           3289                   0
           3290                   0
           3291                   0
           3292                   0
           3293                   0
           3294                   0
           3295                   0
           3296                   0
           3297                   0
           3298                   0
           3299                   0
           3300                   0
           3301                   0
           3302                   0
           3303                   0
           3304                   0
           3305                   0
           3306                   0
           3307                   0
           3308                   0
           3309                   0
           3310                   0
           3311                   0
           3312                   0
           3313                   0
           3314                   0
           3315                   0
           3316                   0
           3317                   0
           3318                   0
           3319                   0
           3320                   0
           3321                   0
           3322                   0
           3323                   0
           3324                   0
           3325                   0
           3326                   0
           3327                   0
           3328                   0
           3329                   0
           3330                   0
           3331                   0
           3332                   0
           3333                   0
           3334                   0
           3335                   0
           3336                   0
           3337                   0
           3338                   0
           3339                   0
           3340                   0
           3341                   0
           3342                   0
           3343                   0
           3344                   0
           3345                   0
           3346                   0
           3347                   0
           3348                   0
           3349                   0
           3350                   0
           3351                   0
           3352                   0
           3353                   0
           3354                   0
           3355                   0
           3356                   0
           3357                   0
           3358                   0
           3359                   0
           3360                   0
           3361                   0
           3362                   0
           3363                   0
           3364                   0
           3365                   0
           3366                   0
           3367                   0
           3368                   0
           3369                   0
           3370                   0
           3371                   0
           3372                   0
           3373                   0
           3374                   0
           3375                   0
           3376                   0
           3377                   0
           3378                   0
           3379                   0
           3380                   0
           3381                   0
           3382                   0
           3383                   0
           3384                   0
           3385                   0
           3386                   0
           3387                   0
           3388                   0
           3389                   0
           3390                   0
           3391                   0
           3392                   0
           3393                   0
           3394                   0
           3395                   0
           3396                   0
           3397                   0
           3398                   0
           3399                   0
           3400                   0
           3401                   0
           3402                   0
           3403                   0
           3404                   0
           3405                   0
           3406                   0
           3407                   0
           3408                   0
           3409                   0
           3410                   0
           3411                   0
           3412                   0
           3413                   0
           3414                   0
           3415                   0
           3416                   0
           3417                   0
           3418                   0
           3419                   0
           3420                   0
           3421                   0
           3422                   0
           3423                   0
           3424                   0
           3425                   0
           3426                   0
           3427                   0
           3428                   0
           3429                   0
           3430                   0
           3431                   0
           3432                   0
           3433                   0
           3434                   0
           3435                   0
           3436                   0
           3437                   0
           3438                   0
           3439                   0
           3440                   0
           3441                   0
           3442                   0
           3443                   0
           3444                   0
           3445                   0
           3446                   0
           3447                   0
           3448                   0
           3449                   0
           3450                   0
           3451                   0
           3452                   0
           3453                   0
           3454                   0
           3455                   0
           3456                   0
           3457                   0
           3458                   0
           3459                   0
           3460                   0
           3461                   0
           3462                   0
           3463                   0
           3464                   0
           3465                   0
           3466                   0
           3467                   0
           3468                   0
           3469                   0
           3470                   0
           3471                   0
           3472                   0
           3473                   0
           3474                   0
           3475                   0
           3476                   0
           3477                   0
           3478                   0
           3479                   0
           3480                   0
           3481                   0
           3482                   0
           3483                   0
           3484                   0
           3485                   0
           3486                   0
           3487                   0
           3488            0.206124
           3489            0.189656
           3490            0.138185
           3491           0.0946732
           3492           0.0534783
           3493           0.0406274
           3494           0.0160905
           3495           0.0107787
           3496          0.00902637
           3497          0.00295963
           3498          0.00184477
           3499         0.000852393
           3500         0.000939883
           3501         0.000364954
           3502           0.0015798
           3503         0.000762405
           3504         9.99875e-05
           3505         0.000422447
           3506         0.000657418
           3507         8.74891e-05
           3508         4.49944e-05
           3509         0.000217473
           3510         6.49919e-05
           3511         2.49969e-06
           3512         9.99875e-06
           3513         2.24972e-05
           3514          3.9995e-05
           3515         4.99938e-05
           3516         6.49919e-05
           3517         7.49906e-05
           3518         6.49919e-05
           3519         8.74891e-05
           3520         8.24897e-05
           3521         8.24897e-05
           3522         7.74903e-05
           3523         7.24909e-05
           3524         7.49906e-05
           3525         6.74916e-05
           3526         5.49931e-05
           3527          3.9995e-05
           3528         2.49969e-05
           3529         1.74978e-05
           3530         1.24984e-05
           3531         1.24984e-05
           3532         1.24984e-05
           3533         1.49981e-05
           3534         7.49906e-06
           3535         4.99938e-06
           3536         2.49969e-06
           3537         2.49969e-06
           3538                   0
           3539                   0
           3540                   0
           3541         2.49969e-06
           3542                   0
           3543                   0
           3544                   0
           3545                   0
           3546                   0
           3547                   0
           3548                   0
           3549                   0
           3550                   0
           3551                   0
           3552                   0
           3553                   0
           3554                   0
           3555                   0
           3556                   0
           3557                   0
           3558                   0
           3559                   0
           3560                   0
           3561                   0
           3562                   0
           3563                   0
           3564                   0
           3565                   0
           3566                   0
           3567                   0
           3568                   0
           3569                   0
           3570                   0
           3571                   0
           3572                   0
           3573                   0
           3574                   0
           3575                   0
           3576                   0
           3577                   0
           3578                   0
           3579                   0
           3580         2.49969e-06
           3581         2.49969e-06
           3582         3.74953e-05
           3583         0.000132483
           3584         0.000207474
           3585         0.000207474
           3586         4.24947e-05
           3587         2.24972e-05
           3588         2.49969e-06
           3589                   0
           3590                   0
           3591                   0
           3592                   0
           3593                   0
           3594                   0
           3595                   0
           3596                   0
           3597                   0
           3598         3.49956e-05
           3599         6.49919e-05
           3600         1.99975e-05
           3601         4.49944e-05
           3602         0.000217473
           3603         0.000182477
           3604         4.99938e-05
           3605         0.000119985
           3606         0.000377453
           3607         0.000167479
           3608         1.74978e-05
           3609         0.000109986
           3610         0.000222472
           3611         4.49944e-05
           3612         9.99875e-06
           3613         2.49969e-06
           3614         9.99875e-06
           3615         2.49969e-06
           3616                   0
           3617                   0
           3618                   0
           3619                   0
           3620                   0
           3621         9.99875e-06
           3622         9.99875e-06
           3623         2.24972e-05
           3624         3.74953e-05
           3625         7.24909e-05
           3626         0.000102487
           3627           7.999e-05
           3628         9.24884e-05
           3629         0.000112486
           3630         9.24884e-05
           3631         7.74903e-05
           3632         8.74891e-05
           3633         0.000102487
           3634         8.24897e-05
           3635         5.74928e-05
           3636         8.24897e-05
           3637         9.24884e-05
           3638         8.49894e-05
           3639           7.999e-05
           3640         0.000167479
           3641         0.000427447
           3642         0.000474941
           3643         0.000537433
           3644          0.00233221
           3645          0.00201475
           3646          0.00258468
           3647          0.00294463
           3648          0.00376953
           3649          0.00446194
           3650          0.00475441
           3651          0.00466692
           3652          0.00469941
           3653          0.00468191
           3654          0.00475441
           3655          0.00510436
           3656          0.00537683
           3657          0.00595176
           3658          0.00635921
           3659          0.00631171
           3660          0.00725909
           3661           0.0088289
           3662           0.0109886
           3663           0.0121235
           3664           0.0126559
           3665           0.0129559
           3666           0.0130709
           3667           0.0147582
           3668           0.0154006
           3669           0.0153581
           3670           0.0136508
           3671           0.0106987
           3672          0.00773903
           3673          0.00594926
           3674          0.00461942
           3675          0.00366454
           3676          0.00294463
           3677          0.00271966
           3678          0.00213223
           3679         0.000779903
           3680          0.00137983
           3681          0.00063992
           3682         0.000257468
           3683         3.74953e-05
           3684         2.49969e-06
           3685                   0
           3686                   0
           3687                   0
           3688                   0
           3689                   0
           3690                   0
           3691                   0
           3692                   0
           3693                   0
           3694                   0
           3695                   0
           3696                   0
           3697                   0
           3698                   0
           3699                   0
           3700                   0
           3701                   0
           3702                   0
           3703         2.49969e-06
           3704                   0
           3705                   0
           3706                   0
           3707                   0
           3708                   0
           3709                   0
           3710                   0
           3711                   0
           3712                   0
           3713                   0
           3714                   0
           3715                   0
           3716                   0
           3717                   0
           3718                   0
           3719                   0
           3720                   0
           3721                   0
           3722                   0
           3723                   0
           3724                   0
           3725                   0
           3726                   0
           3727                   0
           3728                   0
           3729                   0
           3730                   0
           3731                   0
           3732                   0
           3733                   0
           3734                   0
           3735                   0
           3736         2.49969e-06
           3737                   0
           3738                   0
           3739                   0
           3740                   0
           3741                   0
           3742                   0
           3743         1.49981e-05
           3744         4.99938e-05
           3745         4.49944e-05
           3746         1.74978e-05
           3747         7.49906e-05
           3748         6.99912e-05
           3749         0.000709911
           3750         0.000259967
           3751         0.000614923
           3752         0.000147482
           3753         3.49956e-05
           3754          0.00016248
           3755         0.000114986
           3756          0.00219473
           3757          0.00277715
           3758          0.00973628
           3759          0.00832146
           3760          0.00660917
           3761           0.0164179
           3762           0.0141707
           3763          0.00741657
           3764           0.0345657
           3765           0.0568704
           3766           0.0872466
           3767           0.0617123
           3768           0.0942757
           3769            0.115373
           3770           0.0661717
           3771            0.114003
           3772            0.091766
           3773           0.0218248
           3774           0.0203825
           3775          0.00412448
           3776          0.00220472
           3777           0.0374103
           3778           0.0684739
           3779           0.0526134
           3780           0.0728509
           3781           0.0456143
           3782           0.0293613
           3783          0.00752156
           3784           0.0140057
           3785          0.00543432
           3786          0.00102237
           3787         0.000147482
           3788         2.99963e-05
           3789         4.99938e-06
           3790         7.49906e-06
           3791         4.99938e-06
           3792                   0
           3793                   0
           3794                   0
           3795                   0
           3796                   0
           3797                   0
           3798         2.49969e-06
           3799         2.49969e-06
           3800                   0
           3801                   0
           3802                   0
           3803                   0
           3804                   0
           3805                   0
           3806                   0
           3807                   0
           3808                   0
           3809                   0
           3810                   0
           3811                   0
           3812                   0
           3813                   0
           3814                   0
           3815                   0
           3816                   0
           3817                   0
           3818                   0
           3819                   0
           3820                   0
           3821                   0
           3822                   0
           3823                   0
           3824                   0
           3825                   0
           3826                   0
           3827                   0
           3828                   0
           3829                   0
           3830                   0
           3831                   0
           3832                   0
           3833                   0
           3834                   0
           3835                   0
           3836                   0
           3837                   0
           3838                   0
           3839                   0
           3840                   0
           3841                   0
           3842                   0
           3843         9.99875e-06
           3844         3.24959e-05
           3845         0.000599925
           3846          0.00766154
           3847            0.012061
           3848           0.0495938
           3849           0.0454568
           3850            0.039775
           3851            0.047994
           3852           0.0417473
           3853          0.00989626
           3854          0.00216723
           3855         0.000619923
           3856          0.00414448
           3857         0.000179978
           3858         2.49969e-05
           3859         7.49906e-06
           3860         9.99875e-06
           3861         2.49969e-06
           3862                   0
           3863                   0
           3864                   0
           3865                   0
           3866                   0
           3867                   0
           3868                   0
           3869                   0
           3870                   0
           3871                   0
           3872                   0
           3873                   0
           3874                   0
           3875                   0
           3876                   0
           3877                   0
           3878                   0
           3879                   0
           3880                   0
           3881                   0
           3882                   0
           3883                   0
           3884                   0
           3885                   0
           3886                   0
           3887                   0
           3888                   0
           3889                   0
           3890                   0
           3891                   0
           3892                   0
           3893                   0
           3894                   0
           3895                   0
           3896                   0
           3897                   0
           3898                   0
           3899                   0
           3900                   0
           3901                   0
           3902                   0
           3903                   0
           3904                   0
           3905                   0
           3906                   0
           3907                   0
           3908                   0
           3909                   0
           3910                   0
           3911                   0
           3912                   0
           3913                   0
           3914                   0
           3915                   0
           3916                   0
           3917                   0
           3918                   0
           3919                   0
           3920                   0
           3921                   0
           3922                   0
           3923                   0
           3924                   0
           3925                   0
           3926                   0
           3927                   0
           3928                   0
           3929                   0
           3930                   0
           3931                   0
           3932                   0
           3933                   0
           3934                   0
           3935                   0
           3936                   0
           3937                   0
           3938                   0
           3939                   0
           3940                   0
           3941                   0
           3942                   0
           3943                   0
           3944                   0
           3945                   0
           3946                   0
           3947                   0
           3948                   0
           3949                   0
           3950                   0
           3951                   0
           3952                   0
           3953                   0
           3954                   0
           3955                   0
           3956                   0
           3957                   0
           3958                   0
           3959                   0
           3960                   0
           3961                   0
           3962                   0
           3963                   0
           3964                   0
           3965                   0
           3966                   0
           3967                   0
           3968                   0
           3969                   0
           3970                   0
           3971                   0
           3972                   0
           3973                   0
           3974                   0
           3975                   0
           3976                   0
           3977                   0
           3978                   0
           3979                   0
           3980                   0
           3981                   0
           3982                   0
           3983                   0
           3984                   0
           3985                   0
           3986                   0
           3987                   0
           3988                   0
           3989         7.49906e-06
           3990         2.49969e-06
           3991                   0
           3992                   0
           3993                   0
           3994                   0
           3995                   0
           3996                   0
           3997                   0
           3998                   0
           3999                   0
           4000                   0
           4001                   0
           4002                   0
           4003                   0
           4004                   0
           4005                   0
           4006                   0
           4007                   0
           4008                   0
           4009                   0
           4010                   0
           4011                   0
           4012                   0
           4013                   0
           4014                   0
           4015                   0
           4016                   0
           4017                   0
           4018                   0
           4019                   0
           4020                   0
           4021                   0
           4022                   0
           4023                   0
           4024                   0
           4025                   0
           4026                   0
           4027                   0
           4028                   0
           4029                   0
           4030                   0
           4031                   0
           4032                   0
           4033                   0
           4034                   0
           4035                   0
           4036                   0
           4037                   0
           4038                   0
           4039                   0
           4040                   0
           4041                   0
           4042                   0
           4043                   0
           4044                   0
           4045                   0
           4046                   0
           4047                   0
           4048                   0
           4049                   0
           4050                   0
           4051                   0
           4052                   0
           4053                   0
           4054                   0
           4055                   0
           4056                   0
           4057                   0
           4058                   0
           4059                   0
           4060                   0
           4061                   0
           4062                   0
           4063                   0
           4064                   0
           4065                   0
           4066                   0
           4067                   0
           4068                   0
           4069                   0
           4070                   0
           4071                   0
           4072                   0
           4073                   0
           4074                   0
           4075                   0
           4076                   0
           4077                   0
           4078                   0
           4079                   0
           4080                   0
           4081                   0
           4082                   0
           4083                   0
           4084                   0
           4085                   0
           4086                   0
           4087                   0
           4088                   0
           4089                   0
           4090                   0
           4091                   0
           4092                   0
           4093                   0
           4094                   0
           4095                   0
           4096                   0
           4097                   0
           4098                   0
           4099                   0
           4100                   0
           4101                   0
           4102                   0
           4103                   0
           4104                   0
           4105                   0
           4106                   0
           4107                   0
           4108                   0
           4109                   0
           4110                   0
           4111                   0
           4112                   0
           4113                   0
           4114                   0
           4115                   0
           4116                   0
           4117                   0
           4118                   0
           4119                   0
           4120                   0
           4121                   0
           4122                   0
           4123                   0
           4124                   0
           4125                   0
           4126                   0
           4127                   0
           4128                   0
           4129                   0
           4130                   0
           4131                   0
           4132                   0
           4133                   0
           4134                   0
           4135                   0
           4136                   0
           4137                   0
           4138                   0
           4139                   0
           4140                   0
           4141                   0
           4142                   0
           4143                   0
           4144                   0
           4145                   0
           4146                   0
           4147                   0
           4148                   0
           4149                   0
           4150                   0
           4151                   0
           4152                   0
           4153                   0
           4154                   0
           4155                   0
           4156                   0
           4157                   0
           4158                   0
           4159                   0
           4160                   0
           4161                   0
           4162                   0
           4163                   0
           4164                   0
           4165                   0
           4166                   0
           4167                   0
           4168                   0
           4169                   0
           4170                   0
           4171                   0
           4172                   0
           4173                   0
           4174                   0
           4175                   0
           4176                   0
           4177                   0
           4178                   0
           4179                   0
           4180                   0
           4181                   0
           4182                   0
           4183                   0
           4184                   0
           4185                   0
           4186                   0
           4187                   0
           4188                   0
           4189                   0
           4190                   0
           4191                   0
           4192                   0
           4193                   0
           4194                   0
           4195                   0
           4196                   0
           4197                   0
           4198                   0
           4199                   0
           4200                   0
           4201                   0
           4202                   0
           4203                   0
           4204                   0
           4205                   0
           4206                   0
           4207                   0
           4208                   0
           4209                   0
           4210                   0
           4211                   0
           4212                   0
           4213                   0
           4214                   0
           4215                   0
           4216                   0
