# Supplementary material for: Molecular mechanism of parental H3/H4 recycling at a replication fork
Source: Nat Commun. 2024 Nov 2;15:9485. doi: 10.1038/s41467-024-53187-4 (PMC11531469; doi:10.1038/s41467-024-53187-4)
Supplement: Supplementary file 9 — Source Data [file 41467_2024_53187_MOESM9_ESM.zip › SourceData/Source Data Supplementary Figure5/FigureS5B.txt]

# Subunit probability
     Mcm2     0.31986
     Mcm3     0.40342
     Mcm4    0.175146
     Mcm5    0.554959
     Mcm6    0.207443
     Mcm7    0.435732
