# Supplementary material for: Molecular mechanism of parental H3/H4 recycling at a replication fork
Source: Nat Commun. 2024 Nov 2;15:9485. doi: 10.1038/s41467-024-53187-4 (PMC11531469; doi:10.1038/s41467-024-53187-4)
Supplement: Supplementary file 9 — Source Data [file 41467_2024_53187_MOESM9_ESM.zip › SourceData/Source Data Figure4/Figure4C.txt]

# Cdc45(Lagging,0RPA) Cdc45(Leading,0RPA) Lagging,0RPA Leading,0RPA Cdc45(Lagging,1RPA) Cdc45(Leading,1RPA) Lagging,1RPA Leading,1RPA
                    0                   0            0            0                   0                   0            0            0
                    0                   0            0            0                   0                   3            0            0
                    0                   0            0            0                   0                   9            0            0
                    0                   6            0            0                   0                   0            0            0
                    0                  18            0            0                   0                   0            0            0
                    7                  19            0            0                   0                   0            0            0
                   20                  11            0            0                   0                   0            0            0
                   30                  21            0            0                   0                   6            0            0
                   35                  24            0            0                   0                   0            0            0
                   31                  44            0            0                   0                   0            0            0
                   23                  43            0            0                   0                   0            0            0
                   41                  35            0            0                   0                   2            0            0
                   25                  29            0            0                   0                   4            0            0
                   29                  32            0            0                   0                   0            0            0
                   22                  38            0            0                   0                   0            0            0
                   21                  39            0            0                   0                   4            0            0
                   26                  32            0            0                   0                   0            0            0
                   14                  35            0            0                   0                   0            0            0
                   17                  48            0            0                   0                   0            0            0
                   25                  46            0            0                   0                   0            0            0
                   26                  36            0            0                   0                   0            0            0
                   35                  41            0            0                   0                   0            0            0
                   25                  46            0            0                   0                   0            0            0
                   32                  40            0            0                   0                   0            0            0
                   60                  41            0            0                   0                   0            0            0
                   46                  43            0            0                   0                   0            0            0
                   32                  35            0            0                   0                   0            0            0
                   47                  40            0            0                   0                   0            0            0
                   32                  30            0            0                   0                   0            0            0
                   54                  38            0            0                   0                   0            0            0
                   42                  45            0            0                   0                   0            0            0
                   48                  40            0            0                   0                  12            0            0
                   51                  37            0            0                   0                   0            0            0
                   43                  50            0            0                   0                   0            0            0
                   34                  26            0            0                   0                   0            0            0
                   45                  40            0            0                   0                   6            0            0
                   29                  53            0            0                   0                   0            0            0
                   42                  52            0            0                   0                   0            0            0
                   46                  53            0            0                   0                   0            0            0
                   43                  81            0            0                   0                   0            0            0
                   62                  77            0            0                   0                   3            0            0
                   29                  39            0            0                   0                   0            0            0
                   46                  32            0            0                   0                   0            0            0
                   43                  34            0            0                   0                   0            0            0
                   27                  55            0            0                   0                   4            0            0
                   25                  58            0            0                   0                   0            0            0
                   32                  59            0            0                   0                   0            0            0
                   38                  55            0            0                   0                   0            0            0
                   21                  43            0            0                   0                   0            0            0
                   44                  50            0            0                   0                   0            0            0
                   38                  40            0            0                   0                   0            0            0
                   28                  53            0            0                   0                   0            0            0
                   23                  61            0            0                   0                   0            0            0
                   27                  60            0            0                   0                   0            0            0
                   37                  79            0            0                   0                   0            0            0
                   34                  63            0            0                   0                   0            0            0
                   39                  54            0            0                   0                   0            0            0
                   32                  60            0            0                   0                   0            0            0
                   36                  74            0            0                   0                   0            0            0
                   37                  66            0            0                   1                   0            0            0
                   28                  66            0            0                   0                   0            0            0
                   33                  64            0            0                   0                   0            0            0
                   40                  78            0            0                   5                   0            0            0
                   40                  84            0            0                   0                   0            0            0
                   48                  68            0            0                   8                   4            0            0
                   33                  44            0            0                   0                   0            0            0
                   28                  59            0            0                   0                   0            0            0
                   35                  63            0            0                   0                   0            0            0
                   26                  63            0            0                   0                   0            0            0
                   22                  65            0            0                   0                   0            0            0
                   41                  71            0            0                   0                   0            0            0
                   36                  67            0            0                   0                   0            0            0
                   22                  56            0            0                   1                   0            0            0
                   40                  75            0            0                   0                   0            0            0
                   26                  89            0            0                   0                   0            0            0
                   22                  81            0            0                   0                  15            0            0
                   34                  92            0            0                   0                   0            0            0
                   34                  77            0            0                   0                  11            0            0
                   33                  73            0            0                   0                   2            0            0
                   25                  58            0            0                   0                   0            0            0
                   48                  73            0            0                   0                   0            0            0
                   33                  69            0            0                   0                   0            0            0
                   27                  82            0            0                   0                   0            0            0
                   29                  77            0            0                   0                   0            0            0
                   43                  54            0            0                  13                   0            0            0
                   34                  75            0            0                   4                   0            0            0
                   53                  92            0            0                   3                   0            0            0
                   42                  55            0            0                   0                   0            0            0
                   48                  74            0            0                   0                   0            0            0
                   65                  73            0            0                   3                   0            0            0
                   54                  55            0            0                   1                   0            0            0
                   41                  45            0            0                   0                   0            0            0
                   59                  66            0            0                   0                   0            0            0
                   37                  70            0            0                   1                   0            0            0
                   45                  43            0            0                   0                   0            0            0
                   59                  68            0            0                   0                   0            0            0
                   28                  60            0            0                   0                   0            0            0
                   44                  53            0            0                   0                   0            0            0
                   52                  56            0            0                   0                   0            0            0
                   44                  66            0            0                   0                   0            0            0
                   41                  72            0            0                   0                   0            0            0
                   15                  78            0            0                   0                   0            0            0
                   38                  70            0            0                   0                   0            0            0
                   21                  43            0            0                   0                   0            0            0
                   22                  52            0            0                   0                   0            0            0
                   43                  84            0            0                   0                   0            0            0
                   50                  63            0            0                   0                   0            0            0
                   34                  54            0            0                   0                   0            0            0
                   44                  44            0            0                   0                   0            0            0
                   42                  44            0            0                   0                   0            0            0
                   54                  59            0            0                   0                   0            0            0
                   34                  41            0            0                   0                   0            0            0
                   53                  49            0            0                   0                   0            0            0
                   25                  32            0            0                   0                   0            0            0
                   43                  29            0            0                   0                   0            0            0
                   56                  56            0            0                   3                   0            0            0
                   56                  38            0            0                   0                   0            0            0
                   50                  36            0            0                   0                   0            0            0
                   23                  42            0            0                   0                   0            0            0
                   23                  43            0            0                   0                   0            0            0
                   20                  35            0            0                   0                   0            0            0
                   28                  35            0            0                   0                   0            0            0
                   35                  27            0            0                   0                   0            0            0
                   40                  46            0            0                   0                   0            0            0
                   25                  33            0            0                   3                   0            0            0
                   35                  50            0            0                   2                   0            0            0
                   36                  51            0            0                   0                   0            0            0
                   40                  51            0            0                   0                   0            0            0
                   49                  67            0            0                   0                   0            0            0
                   36                  56            0            0                   0                   0            0            0
                   50                  44            0            0                   1                   0            0            0
                   42                  54            0            0                   0                   0            0            0
                   43                  39            0            0                   0                   0            0            0
                   64                  46            0            0                   0                   0            0            0
                   41                  51            0            0                   2                   0            0            0
                   59                  42            0            0                   0                   0            0            0
                   56                  32            0            0                   0                   0            0            0
                   62                  37            0            0                   0                   0            0            0
                   56                  53            0            0                   0                   0            0            0
                   37                  36            0            0                   0                   0            0            0
                   46                  45            0            0                   0                   0            0            0
                   37                  41            0            0                   0                   0            0            0
                   40                  52            0            0                   0                   0            0            0
                   52                  26            0            0                   0                   0            0            0
                   62                  38            0            0                   0                   0            0            0
                   64                  52            0            0                   0                   0            0            0
                   71                  50            0            0                   0                   0            0            0
                   53                  68            0            0                  10                   0            0            0
                   51                  63            0            0                   7                   0            0            0
                   39                  53            0            0                   0                   0            0            0
                   49                  35            0            0                   0                   0            0            0
                   69                  51            0            0                   0                   0            0            0
                   64                  27            0            0                   0                   0            0            0
                   60                  24            0            0                   0                   0            0            0
                   28                  35            0            0                   0                   0            0            0
                   63                  74            0            0                   0                   3            0            0
                   48                  92            0            0                   0                   1            0            0
                   35                  75            0            0                   0                   0            0            0
                   38                  90            0            0                   0                   0            0            0
                   49                  70            0            0                   0                   0            0            0
                   21                  76            0            0                   0                   0            0            0
                   20                  81            0            0                   0                   0            0            0
                   31                  91            0            0                   0                   0            0            0
                   32                  92            0            0                   0                   0            0            0
                   36                  75            0            0                   0                   0            0            0
                   37                  59            0            0                   0                   0            0            0
                   38                  41            0            0                   9                   0            0            0
                   53                  38            0            0                   3                   0            0            0
                   56                  60            0            0                   3                   0            0            0
                   26                  66            0            0                   0                   0            0            0
                   35                  64            0            0                   0                   0            0            0
                   42                  41            0            0                   0                   0            0            0
                   30                  27            0            0                   0                   0            0            0
                   36                  44            0            0                   0                   0            0            0
                   27                  50            0            0                   0                   0            0            0
                   28                  36            0            0                   1                   0            0            0
                   42                  49            0            0                   1                   0            0            0
                   42                  32            0            0                   0                   0            0            0
                   53                  43            0            0                   5                   0            0            0
                   51                  36            0            0                   0                   0            0            0
                   40                  53            0            0                   1                   0            0            0
                   39                  37            0            0                   3                   0            0            0
                   40                  35            0            0                   0                   0            0            0
                   57                  51            0            0                   0                   1            0            0
                   50                  40            0            0                   0                   0            0            0
                   35                  25            0            0                   0                   0            0            0
                   62                  16            0            0                   0                   0            0            0
                   46                  24            0            0                   0                   0            0            0
                   36                  16            0            0                   0                   0            0            0
                   45                  33            0            0                   8                   0            0            0
                   39                  18            0            0                   2                   0            0            0
                   22                  20            0            0                   1                   0            0            0
                   17                  26            0            0                   2                   0            0            0
                   30                  16            0            0                   1                   0            0            0
                   38                  27            0            0                   0                   0            0            0
                   50                  25            0            0                   0                   0            0            0
                   36                  37            0            0                   0                   0            0            0
                   48                  54            0            0                   0                   0            0            0
                   46                  39            0            0                   0                   0            0            0
                   46                  43            0            0                   0                   0            0            0
                   25                  36            0            0                   2                   0            0            0
                   43                  43            0            0                   0                   0            0            0
                   33                  38            0            0                   0                   0            0            0
                   52                  30            0            0                   0                   0            0            0
                   39                  18            0            0                   0                   0            0            0
                   51                  22            0            0                   0                   0            0            0
                   45                  33            0            0                   0                   0            0            0
                   36                  22            0            0                   0                   0            0            0
                   43                  40            0            0                   0                   0            0            0
                   28                  31            0            0                   0                   0            0            0
                   32                  24            0            0                   4                   0            0            0
                   50                  49            0            0                   0                   0            0            0
                   51                  42            0            0                   0                   0            0            0
                   49                  45            0            0                   0                   0            0            0
                   41                  31            0            0                   0                   0            0            0
                   48                  46            0            0                   2                   0            0            0
                   49                  55            0            0                   1                   0            0            0
                   30                  50            0            0                   0                   0            0            0
                   42                  46            0            0                   5                   0            0            0
                   62                  37            0            0                  12                   0            0            0
                   53                  49            0            0                  12                   0            0            0
                   58                  30            0            0                  20                   0            0            0
                   42                  41            0            0                  12                   0            0            0
                   42                  37            0            0                   5                   0            0            0
                   54                  30            0            0                   8                   0            0            0
                   49                  39            0            0                  11                   0            0            0
                   47                  52            0            0                   0                   0            0            0
                   43                  31            0            0                   2                   0            0            0
                   31                  55            0            0                   0                   0            0            0
                   42                  62            0            0                   0                   0            0            0
                   48                  63            0            0                   0                   0            0            0
                   46                  62            0            0                   0                   0            0            0
                   72                  57            0            0                   0                   0            0            0
                   49                  60            0            0                   7                   0            0            0
                   51                  55            0            0                  24                   0            0            0
                   77                  39            0            0                   4                   0            0            0
                   45                  56            0            0                  18                   0            0            0
                   62                  56            0            0                   6                   0            0            0
                   35                  68            0            0                   8                   0            0            0
                   38                  40            0            0                  10                   0            0            0
                   31                  33            0            0                  14                   0            0            0
                   48                  45            0            0                   4                   0            0            0
                   49                  48            0            0                  12                   0            0            0
                   56                  48            0            0                  13                   0            0            0
                   45                  58            0            0                   7                   0            0            0
                   45                  51            0            0                  14                   0            0            0
                   33                  53            0            0                   0                   0            0            0
                   56                  82            0            0                  12                   0            0            0
                   50                  48            0            0                  20                   0            0            0
                   52                  43            0            0                  21                   0            0            0
                   36                  39            0            0                  27                   0            0            0
                   32                  44            0            0                  28                   0            0            0
                   60                  42            0            0                  47                   0            0            0
                   45                  31            0            0                  41                   0            0            0
                   57                  31            0            0                  22                   0            0            0
                   39                  34            0            0                  36                   0            0            0
                   74                  43            0            0                  34                   0            0            0
                   70                  40            0            0                  44                   0            0            0
                   67                  37            0            0                  42                   0            0            0
                   46                  36            0            0                  43                   0            0            0
                   37                  42            0            0                  36                   0            0            0
                   40                  41            0            0                  52                   0            0            0
                   62                  33            0            0                  37                   0            0            0
                   67                  51            0            0                  52                   0            0            0
                   63                  43            0            0                  44                   0            0            0
                   46                  38            0            0                  55                   0            0            0
                   45                  56            0            0                  38                   0            0            0
                   39                  34            0            0                  42                   0            0            0
                   46                  25            0            0                  40                   0            0            0
                   36                  56            0            0                  27                   0            0            0
                   58                  52            0            0                  51                   0            0            0
                   30                  23            0            0                  46                   0            0            0
                   57                  30            0            0                  39                   0            0            0
                   51                  51            0            0                  60                   0            0            0
                   46                  31            0            0                  59                   0            0            0
                   34                  44            0            0                  37                   0            0            0
                   39                  43            0            0                  45                   0            0            0
                   37                  57            0            0                  57                   0            0            0
                   60                  32            0            0                  53                   0            0            0
                   37                  52            0            0                  38                   0            0            0
                   32                  46            0            0                  52                   0            0            0
                   51                  33            0            0                  50                   0            0            0
                   61                  45            0            0                  40                   0            0            0
                   35                  53            0            0                  41                   0            0            0
                   38                  64            0            0                  61                   0            0            0
                   34                  63            0            0                  49                   0            0            0
                   27                  63            0            0                  49                   0            0            0
                   20                  45            0            0                  49                   0            0            0
                   40                  74            0            0                  45                   0            0            0
                   19                  79            0            0                  49                   0            0            0
                   30                  80            0            0                  52                   0            0            0
                   32                  48            0            0                  46                   0            0            0
                   24                  75            0            0                  72                   0            0            0
                   42                  85            0            0                  61                   0            0            0
                   40                  57            0            0                  68                   0            0            0
                   36                  73            0            0                  53                   0            0            0
                   22                  57            0            0                  52                   0            0            0
                   34                  62            0            0                  54                   0            0            0
                   25                  92            0            0                  51                   0            0            0
                   49                  74            0            0                  52                   0            0            0
                   37                  70            0            0                  49                   0            0            0
                   42                  52            0            0                  67                   0            0            0
                   55                  71            0            0                  59                   0            0            0
                   42                  51            0            0                  41                   0            0            0
                   56                  64            0            0                  41                   0            0            0
                   66                  60            0            0                  43                   0            0            0
                   65                  61            0            0                  42                   0            0            0
                   49                  98            0            0                  55                   0            0            0
                   81                  76            0            0                  41                   0            0            0
                   50                  85            0            0                  43                   0            0            0
                   61                  45            0            0                  73                   0            0            0
                   80                  96            0            0                  38                   0            0            0
                   58                 102            0            0                  42                   0            0            0
                   75                  89            0            0                  90                   0            0            0
                   53                  97            0            0                  53                   0            0            0
                   71                  97            0            0                  50                   0            0            0
                   50                  87            0            0                  48                   0            0            0
                   48                  64            0            0                  46                   0            0            0
                   56                  93            0            0                  51                   0            0            0
                   51                  88            0            0                  47                   0            0            0
                   62                  86            0            0                  54                   0            0            0
                   57                  61            0            0                  59                   0            0            0
                   49                  76            0            0                  51                   0            0            0
                   28                  56            0            0                  28                   0            0            0
                   25                  73            0            0                  46                   0            0            0
                   63                  67            0            0                  47                   0            0            0
                   64                  89            0            0                  45                   0            0            0
                   46                  80            0            0                  45                   0            0            0
                   65                  63            0            0                  52                   0            0            0
                   52                  97            0            0                  33                   0            0            0
                   32                  81            0            0                  44                   0            0            0
                   58                  77            0            0                  41                   0            0            0
                   47                  81            0            0                  43                   0            0            0
                   58                  62            0            0                  55                   0            0            0
                   71                  75            0            0                  44                   0            0            0
                   61                  72            0            0                  27                   0            0            0
                   69                  66            0            0                  30                   0            0            0
                   82                  69            0            0                  42                   0            0            0
                   55                  86            0            0                  46                   0            0            0
                   74                  60            0            0                  40                   0            0            0
                   55                  73            0            0                  52                   0            0            0
                   68                  99            0            0                  46                   0            0            0
                   84                  88            0            0                  60                   0            0            0
                   57                  91            0            0                  51                   0            0            0
                   84                  88            0            0                  57                   0            0            0
                   55                  79            0            0                  46                   0            0            0
                   63                  80            0            0                  41                   0            0            0
                   60                  80            0            0                  55                   0            0            0
                   34                  72            0            0                  43                   0            0            0
                   78                  61            0            0                  41                   0            0            0
                   57                  70            0            0                  44                   0            0            0
                   59                  65            0            0                  45                   0            0            0
                   61                  80            0            0                  37                   0            0            0
                   61                  99            0            0                  55                   0            0            0
                   64                  72            0            0                  59                   0            0            0
                   78                  86            0            0                  68                   0            0            0
                   77                  86            0            0                  47                   0            0            0
                   94                  88            0            0                  50                   0            0            0
                   59                  99            0            0                  52                   0            0            0
                   60                  80            0            0                  44                   0            0            0
                   67                  80            0            0                  36                   0            0            0
                   82                  73            0            0                  39                   0            0            0
                   75                  55            0            0                  40                   0            0            0
                   84                  69            0            0                  54                   0            0            0
                   71                  94            0            0                  47                   0            0            0
                   40                  72            0            0                  27                   0            0            0
                   48                  80            0            0                  30                   0            0            0
                   44                  76            0            0                  37                   0            0            0
                   67                  93            0            0                  32                   0            0            0
                   61                  44            0            0                  21                   0            0            0
                   51                  76            0            0                  35                   0            0            0
                   45                  89            0            0                  34                   0            0            0
                   55                  74            0            0                  37                   0            0            0
                   89                  74            0            0                  42                   0            0            0
                   51                  64            0            0                  30                  10            0            0
                   72                  75            0            0                  34                  12            0            0
                   41                  80            0            0                  37                  20            0            0
                   59                  60            0            0                  49                  15            0            0
                   66                  56            0            0                  26                   4            0            0
                   78                  39            0            0                  41                   0            0            0
                   56                  42            0            0                  42                   5            0            0
                   68                  53            0            0                  46                   0            0            0
                   91                  66            0            0                  37                   0            0            0
                   65                  60            0            0                  47                   0            0            0
                   71                  52            0            0                  47                   0            0            0
                   67                  85            0            0                  44                   0            0            0
                   46                  68            0            0                  33                   0            0            0
                   49                  57            0            0                  30                   0            0            0
                   77                  68            0            0                  29                   0            0            0
                   63                  63            0            0                  28                   0            0            0
                   76                  74            0            0                  32                   0            0            0
                   65                  78            0            0                  41                   0            0            0
                   65                  55            0            0                  67                   2            0            0
                   70                  63            0            0                  57                   4            0            0
                   63                  57            0            0                  48                  11            0            0
                   78                  55            0            0                  44                  17            0            0
                   59                  59            0            0                  47                  19            0            0
                   49                  65            0            0                  45                  29            0            0
                   62                  55            0            0                  33                  38            0            0
                   52                  69            0            0                  36                  51            0            0
                   39                  67            0            0                  34                  39            0            0
                   43                  57            0            0                  43                  40            0            0
                   51                  67            0            0                  68                  24            0            0
                   65                  68            0            0                  45                  32            0            0
                   69                  77            0            0                  66                  26            0            0
                   77                  61            0            0                  52                  48            0            0
                   57                  73            0            0                  60                  34            0            0
                   50                  77            0            0                  39                  35            0            0
                   75                  92            0            0                  40                  35            0            0
                   83                  85            0            0                  57                  31            0            0
                   66                  91            0            0                  30                  32            0            0
                   55                  67            0            0                  43                  36            0            0
                   40                  85            0            0                  32                  21            0            0
                   70                  90            0            0                  59                  25            0            0
                   63                  90            0            0                  36                  30            0            0
                   68                  87            0            0                  42                  27            0            0
                   81                  81            0            0                  29                  33            0            0
                   62                  66            0            0                  28                  36            0            0
                   46                  85            0            0                  32                  16            0            0
                   58                  98            0            0                  28                  36            0            0
                   64                  86            0            0                  31                  33            0            0
                   77                  82            0            0                  30                  52            0            0
                   66                  91            0            0                  38                  26            0            0
                   74                  70            0            0                  56                  22            0            0
                   70                 104            0            0                  38                  36            0            0
                   74                  85            0            0                  35                  33            0            0
                   52                  69            0            0                  17                  15            0            0
                   66                  64            0            0                  41                  23            0            0
                   79                  54            0            0                  32                  54            0            0
                   65                  62            0            0                  30                  40            0            0
                   73                  90            0            0                  40                  52            0            0
                  100                  82            0            0                  26                  53            0            0
                   86                  80            0            0                  46                  43            0            0
                   57                  89            0            0                  30                  26            0            0
                   83                  78            0            0                  22                  35            0            0
                   70                  70            0            0                  35                  51            0            0
                   54                  71            0            0                  16                  22            0            0
                   49                  53            0            0                  14                  39            0            0
                   71                  67            0            0                  34                  30            0            0
                   69                  54            0            0                  38                  34            0            0
                   52                  55            0            0                  54                  30            0            0
                   54                  92            0            0                  26                  32            0            0
                   56                 104            0            0                  32                  25            0            0
                   59                 100            0            0                  24                  27            0            0
                   82                  83            0            0                  52                  17            0            0
                   76                 107            0            0                  37                  47            0            0
                   73                  75            0            0                  50                  46            0            0
                   66                  85            0            0                  40                  25            0            0
                   77                  77            0            0                  71                  28            0            0
                   81                  89            0            0                  65                  37            0            0
                   88                  84            0            0                  51                  38            0            0
                   65                  81            0            0                  74                  32            0            0
                   73                  90            0            0                  46                  43            0            0
                   87                  84            0            0                  35                  32            0            0
                   66                  93            0            0                  39                  54            0            0
                   48                  87            0            0                  48                  35            0            0
                   36                  58            0            0                  42                  29            0            0
                   55                  59            0            0                  33                  27            0            0
                   67                  68            0            0                  26                  40            0            0
                   82                  72            0            0                  29                  37            0            0
                   81                  60            0            0                  58                  36            0            0
                   74                  88            0            0                  58                  23            0            0
                   92                  74            0            0                  43                  24            0            0
                   67                  86            0            0                  63                  23            0            0
                   50                  49            0            0                  54                  50            0            0
                   57                  76            0            0                  69                  43            0            0
                   37                  77            0            0                  75                  36            0            0
                   50                  76            0            0                  33                  31            0            0
                   67                  73            0            0                  61                  51            0            0
                   64                  81            0            0                  33                  40            0            0
                   55                  65            0            0                  35                  19            0            0
                   87                  36            0            0                  34                  43            0            0
                   91                  54            0            0                  34                  53            0            0
                   76                  42            0            0                  38                  56            0            0
                   71                  61            0            0                  40                  54            0            0
                   62                  71            0            0                  26                  60            0            0
                   55                  51            0            0                  43                  49            0            0
                   75                  52            0            0                  52                  38            0            0
                   64                  49            0            0                  43                  42            0            0
                   60                  46            0            0                  37                  47            0            0
                   77                  58            0            0                  18                  49            0            0
                   63                  66            0            0                  21                  53            0            0
                   57                  61            0            0                  31                  27            0            0
                   65                  57            0            0                  40                  53            0            0
                   51                  53            0            0                  37                  45            0            0
                   67                  58            0            0                  16                  21            0            0
                   80                  69            0            0                  23                  56            0            0
                   60                  64            0            0                  35                  42            0            0
                   83                  42            0            0                  38                  31            0            0
                   74                  76            0            0                  36                  55            0            0
                   77                  75            0            0                  25                  48            0            0
                   75                  78            0            0                  42                  28            0            0
                   75                  61            0            0                  28                  50            0            0
                   58                  60            0            0                  30                  31            0            0
                   80                  74            0            0                  44                  43            0            0
                   62                  65            0            0                  24                  29            0            0
                   72                  65            0            0                  41                  30            0            0
                   84                  81            0            0                  33                  41            0            0
                   69                  69            0            0                  30                  43            0            0
                   66                  62            0            0                  42                  53            0            0
                   73                  80            0            0                  37                  42            0            0
                   56                 108            0            0                  21                  45            0            0
                   74                  67            0            0                  25                  38            0            0
                   90                  78            0            0                  36                  36            0            0
                   75                  72            0            0                  27                  29            0            0
                   58                  62            0            0                  34                  39            0            0
                   65                  57            0            0                  45                  44            0            0
                   74                  69            0            0                  20                  43            0            0
                   87                  51            0            0                  44                  54            0            0
                   75                  80            0            0                  33                  30            0            0
                   71                  89            0            0                  57                  40            0            0
                   67                  75            0            0                  41                  31            0            0
                   61                  78            0            0                  62                  43            0            0
                   59                  52            0            0                  55                  31            0            0
                   78                  68            0            0                  57                  52            0            0
                   85                  64            0            0                  53                  40            0            0
                   48                  71            0            0                  37                  43            0            0
                   77                  78            0            0                  34                  30            0            0
                   68                  54            0            0                  31                  42            0            0
                   32                  59            0            0                  51                  41            0            0
                   58                  76            0            0                  50                  64            0            0
                   74                  58            0            0                  55                  20            0            0
                   52                  62            0            0                  37                  46            0            0
                   43                  56            0            0                  40                  45            0            0
                   57                  38            0            0                  38                  43            0            0
                   49                  58            0            0                  42                  51            0            0
                   75                  62            0            0                  37                  27            0            0
                   40                  64            0            0                  65                  51            0            0
                   49                  59            0            0                  55                  21            0            0
                   56                  82            0            0                  48                  23            0            0
                   59                  81            0            0                  61                  41            0            0
                   70                  94            0            0                  65                  35            0            0
                   52                  84            0            0                  51                  27            0            0
                   67                  86            0            0                  23                  23            0            0
                   51                  92            0            0                  47                  27            0            0
                   69                  87            0            0                  37                  39            0            0
                   61                  58            0            0                  68                  53            0            0
                   34                  80            0            0                  76                  32            0            0
                   52                  86            0            0                  61                  37            0            0
                   43                  68            0            0                  52                  57            0            0
                   63                  90            0            0                  32                  30            0            0
                   50                  71            0            0                  77                  32            0            0
                   37                  92            0            0                  68                  26            0            0
                   64                 100            0            0                  55                  29            0            0
                   58                  87            0            0                  63                  39            0            0
                   55                 112            0            0                  46                  38            0            0
                   63                  87            0            0                  82                  33            0            0
                   60                  87            0            0                  61                  44            0            0
                   45                  63            0            0                  61                  40            0            0
                   75                  54            0            0                  53                  34            0            0
                   78                  67            0            0                  53                  36            0            0
                   60                  65            0            0                  30                  17            0            0
                   61                  79            0            0                  47                  14            0            0
                   58                  63            0            0                  65                  43            0            0
                   61                  64            0            0                  59                  42            0            0
                  102                  62            0            0                  75                  25            0            0
                   75                  58            0            0                  60                  34            0            0
                   61                  54            0            0                  41                  31            0            0
                   92                  50            0            0                  46                  33            0            0
                   68                  49            0            0                  38                  55            0            0
                   85                  34            0            0                  67                  32            0            0
                   76                  53            0            0                  37                  32            0            0
                   67                  62            0            0                  49                  31            0            0
                   91                  58            0            0                  50                  34            0            0
                   74                  31            0            0                  80                  24            0            0
                   72                  67            0            0                  76                  36            0            0
                   73                  67            0            0                  49                  32            0            0
                   87                  54            0            0                  49                  34            0            0
                   88                  38            0            0                  33                  31            0            0
                   64                  49            0            0                  70                  32            0            0
                   48                  38            0            0                  50                  28            0            0
                   75                  45            0            0                  41                  35            0            0
                   77                  24            0            0                  61                  22            0            0
                   63                  54            0            0                  43                  23            0            0
                   57                  37            0            0                  67                  20            0            0
                   81                  51            0            0                  40                  25            0            0
                   68                  38            0            0                  38                  33            0            0
                   90                  46            0            0                  13                  24            0            0
                   71                  44            0            0                  46                  20            0            0
                   57                  27            0            0                  50                  26            0            0
                   79                  48            0            0                  38                  43            0            0
                   70                  41            0            0                  30                  38            0            0
                   58                  29            0            0                  41                  41            0            0
                   75                  31            0            0                  33                  42            0            0
                   92                  35            0            0                  38                  37            0            0
                   75                  20            0            0                  48                  31            0            0
                   77                  15            0            0                  61                  38            0            0
                   75                  37            0            0                  52                  35            0            0
                   61                  44            0            0                  33                  45            0            0
                   92                  62            0            0                  41                  58            0            0
                   68                  71            0            0                  45                  62            0            0
                   69                  36            0            0                  42                  38            0            0
                   40                  38            0            0                  31                  35            0            0
                   73                  48            0            0                  39                  35            0            0
                   78                  35            0            0                  48                  43            0            0
                   74                  32            0            0                  48                  57            0            0
                   44                  29            0            0                  76                  14            0            0
                   68                  24            0            0                  42                  41            0            0
                   51                  21            0            0                  19                  34            0            0
                   73                  43            0            0                  41                  59            0            0
                   38                  42            0            0                  51                  36            0            0
                   54                  38            0            0                  26                  40            0            0
                   54                  76            0            0                  10                  44            0            0
                   65                  59            0            0                  25                  42            0            0
                   46                  47            0            0                  16                  36            0            0
                   70                  62            0            0                  35                  43            0            0
                   57                  40            0            0                  45                  34            0            0
                   39                  55            0            0                  43                  45            0            0
                   60                  57            0            0                  46                  58            0            0
                   52                  38            0            0                  39                  41            0            0
                   17                  72            0            0                  25                  38            0            0
                   39                  76            0            0                  28                  23            0            0
                   21                  42            0            0                  41                  29            0            0
                   24                  35            0            0                  34                  27            0            0
                   26                  35            0            0                  37                  38            0            0
                   40                  59            0            0                  24                  29            0            0
                   20                  34            0            0                  36                  34            0            0
                   35                  51            0            0                  17                  35            0            0
                   45                  40            0            0                  20                  49            0            0
                   53                  50            0            0                  41                  49            0            0
                   35                  32            0            0                  19                  56            0            0
                   38                  63            0            0                  33                  50            0            0
                   70                  36            0            0                  14                  25            0            0
                   70                  37            0            0                  17                  41            0            0
                   47                  38            0            0                  38                  49            0            0
                   41                  39            0            0                  32                  46            0            0
                   55                  31            0            0                  49                  50            0            0
                   57                  39            0            0                  36                  58            0            0
                   55                  21            0            0                  31                  32            0            0
                   39                  13            0            0                  11                  25            0            0
                   52                  24            0            0                  60                  58            0            0
                   30                  40            0            0                  49                  40            0            0
                   38                  18            0            0                  44                  38            0            0
                   35                  43            0            0                  36                  49            0            0
                   55                  45            0            0                  31                  41            0            0
                   33                  50            0            0                  32                  41            0            0
                   36                  57            0            0                  32                  49            0            0
                   43                  38            0            0                  36                  31            0            0
                   30                  38            0            0                  30                  36            0            0
                   44                  58            0            0                  42                  41            0            0
                   61                  41            0            0                  40                  11            0            0
                   43                  44            0            0                  36                  58            0            0
                   27                  33            0            0                  28                  44            0            0
                   50                  33            0            0                  25                  24            0            0
                   35                  44            0            0                  34                  19            0            0
                   53                  46            0            0                  27                  38            0            0
                   42                  23            0            0                  17                  49            0            0
                   32                  57            0            0                  29                  57            0            0
                   28                  46            0            0                  32                  50            0            0
                   36                  24            0            0                  40                  62            0            0
                   69                  34            0            0                  45                  58            0            0
                   46                  23            0            0                  41                  72            0            0
                   26                  25            0            0                  34                  79            0            0
                   36                  21            0            0                  20                  63            0            0
                   64                  39            0            0                  27                  53            0            0
                   53                  39            0            0                  33                  44            0            0
                   62                  47            0            0                  45                  52            0            0
                   35                  47            0            0                  36                  59            0            0
                   26                  56            0            0                  38                  70            0            0
                   31                  43            0            0                  28                  61            0            0
                   34                  52            0            0                  40                  73            0            0
                   34                  52            0            0                  40                  58            0            0
                   43                  54            0            0                  43                  82            0            0
                   53                  56            0            0                  53                  65            0            0
                   47                  40            0            0                  44                  58            0            0
                   27                  47            0            0                  38                  72            0            0
                   44                  60            0            0                  14                  64            0            0
                   35                  29            0            0                  39                  59            0            0
                   45                  35            0            0                  32                  69            0            0
                   34                  30            0            0                  32                  57            0            0
                   49                  31            0            0                  40                  45            0            0
                   35                  44            0            0                  30                  60            0            0
                   57                  57            0            0                  42                  65            0            0
                   34                  68            0            0                  38                  61            0            0
                   32                  64            0            0                  41                  74            0            0
                   37                  67            0            0                  50                  52            0            0
                   22                  61            0            0                  21                  50            0            0
                   26                  37            0            0                  49                  57            0            0
                   43                  46            0            0                  27                  49            0            0
                   32                  38            0            0                  37                  63            0            0
                   34                  36            0            0                  29                  69            0            0
                   37                  39            0            0                  47                  77            0            0
                   42                  48            0            0                  44                  63            0            0
                   47                  38            0            0                  36                  68            0            0
                   44                  44            0            0                  29                  57            0            0
                   37                  44            0            0                  21                  65            0            0
                   29                  20            0            0                  42                  61            0            0
                   38                  32            0            0                  26                  54            0            0
                   37                  27            0            0                  29                  77            0            0
                   63                  43            0            0                  25                  68            0            0
                   44                  54            0            0                  34                  50            0            0
                   59                  50            0            0                  33                  60            0            0
                   47                  30            0            0                  33                  65            0            0
                   53                  30            0            0                  21                  51            0            0
                   42                  43            0            0                  30                  69            0            0
                   43                  46            0            0                  30                  71            0            0
                   62                  41            0            0                  36                  45            0            0
                   48                  59            0            0                  29                  48            0            0
                   29                  42            0            0                  33                  62            0            0
                   48                  48            0            0                  37                  55            0            0
                   55                  69            0            0                  45                  49            0            0
                   35                  55            0            0                  29                  41            0            0
                   60                  50            0            0                  29                  39            0            0
                   50                  57            0            0                  36                  54            0            0
                   56                  56            0            0                  51                  43            0            0
                   46                  68            0            0                  36                  39            0            0
                   40                  60            0            0                  47                  41            0            0
                   50                  42            0            0                  41                  34            0            0
                   48                  55            0            0                  61                  42            0            0
                   53                  50            0            0                  50                  54            0            0
                   43                  69            0            0                  48                  48            0            0
                   47                  65            0            0                  47                  52            0            0
                   82                  61            0            0                  63                  53            0            0
                   44                  36            0            0                  43                  59            0            0
                   60                  53            0            0                  41                  56            0            0
                   53                  52            0            0                  65                  58            0            0
                   59                  29            0            0                  53                  67            0            0
                   45                  38            0            0                  29                  66            0            0
                   57                  32            0            0                  51                  52            0            0
                   71                  28            0            0                  49                  66            0            0
                   52                  54            0            0                  32                  56            0            0
                   52                  37            0            0                  54                  57            0            0
                   30                  36            0            0                  58                  70            0            0
                   52                  46            0            0                  45                  52            0            0
                   36                  28            0            0                  55                  57            0            0
                   46                  40            0            0                  47                  62            0            0
                   36                  41            0            0                  62                  59            0            0
                   48                  32            0            0                  30                  59            0            0
                   28                  37            0            0                  41                  62            0            0
                   30                  43            0            0                  40                  68            0            0
                   38                  55            0            0                  46                  45            0            0
                   38                  42            0            0                  38                  61            0            0
                   42                  46            0            0                  32                  57            0            0
                   43                  20            0            0                  32                  54            0            0
                   40                  38            0            0                  44                  42            0            0
                   43                  42            0            0                  48                  66            0            0
                   46                  57            0            0                  36                  72            0            0
                   45                  39            0            0                  32                  66            0            0
                   57                  31            0            0                  35                  63            0            0
                   30                  53            0            0                  43                  53            0            0
                   37                  34            0            0                  26                  59            0            0
                   33                  27            0            0                  30                  65            0            0
                   30                  39            0            0                  55                  63            0            0
                   10                  47            0            0                  27                  64            0            0
                   19                  27            0            0                  26                  59            0            0
                   35                  28            0            0                  44                  30            0            0
                   31                  31            0            0                  36                  35            0            0
                   39                  43            0            0                  34                  32            0            0
                   34                  21            0            0                  12                  27            0            0
                   18                  24            0            0                  36                  35            0            0
                   39                  33            0            0                  40                  28            0            0
                   32                  28            0            0                  25                  37            0            0
                   34                  41            0            0                  34                  25            0            0
                   24                  19            0            0                  38                  47            0            0
                   25                  21            0            0                  25                  25            0            0
                   48                  12            0            0                  36                  42            0            0
                   25                  32            0            0                  40                  47            0            0
                   49                  24            0            0                  28                  25            0            0
                   38                  40            0            0                  22                  20            0            0
                   25                  45            0            0                  32                  40            0            0
                   34                  33            0            0                  26                  34            0            0
                   49                  28            0            0                  11                  25            0            0
                   28                  19            0            0                  15                  25            0            0
                   32                  38            0            0                  26                  38            0            0
                   43                  29            0            0                  35                  24            0            0
                   50                  23            0            0                  37                  26            0            0
                   34                  23            0            0                  52                  19            0            0
                   51                  26            0            0                  36                  23            0            0
                   53                  27            0            0                  48                  42            0            0
                   46                  22            0            0                  30                  49            0            0
                   50                  17            0            0                  42                  38            0            0
                   42                  38            0            0                  36                  43            0            0
                   40                  28            0            0                  41                  31            0            0
                   41                  37            0            0                  33                  29            0            0
                   32                  42            0            0                  37                  41            0            0
                   23                  36            0            0                  31                  40            0            0
                   15                  42            0            0                  34                  27            0            0
                   41                  39            0            0                  43                  34            0            0
                   44                  27            0            0                  27                  33            0            0
                   33                  54            0            0                  27                  42            0            0
                   43                  42            0            0                  22                  28            0            0
                   42                  46            0            0                  32                  22            0            0
                   32                  36            0            0                  37                  31            0            0
                   55                  58            0            0                  55                  18            0            0
                   40                  46            0            0                  29                  13            0            0
                   30                  40            0            0                  35                  41            0            0
                   45                  46            0            0                  42                  36            0            0
                   40                  36            0            0                  27                  44            0            0
                   36                  50            0            0                  40                  34            0            0
                   51                  55            0            0                  30                  25            0            0
                   40                  21            0            0                  46                  43            0            0
                   35                  49            0            0                  37                  43            0            0
                   38                  41            0            0                  43                  39            0            0
                   30                  42            0            0                  24                  36            0            0
                   40                  53            0            0                  31                  44            0            0
                   32                  46            0            0                  38                  36            0            0
                   41                  42            0            0                  33                  51            0            0
                   41                  61            0            0                  33                  27            0            0
                   36                  37            0            0                  31                  27            0            0
                   51                  50            0            0                  41                  37            0            0
                   49                  42            0            0                  39                  35            0            0
                   46                  54            0            0                  40                  34            0            0
                   46                  44            0            0                  40                  21            0            0
                   42                  40            0            0                  25                  22            0            0
                   30                  36            0            0                  36                  44            0            0
                   41                  54            0            0                  37                  13            0            0
                   35                  41            0            0                  42                  46            0            0
                   47                  64            0            0                  26                  49            0            0
                   39                  46            0            0                  30                  39            0            0
                   61                  49            0            0                  27                  51            0            0
                   52                  47            0            0                  41                  55            0            0
                   48                  60            0            0                  48                  49            0            0
                   61                  56            0            0                  26                  16            0            0
                   55                  82            0            0                  21                  25            0            0
                   40                  67            0            0                  51                  29            0            0
                   42                  65            0            0                  38                  40            0            0
                   34                  71            0            0                  32                  37            0            0
                   25                  56            0            0                  41                  34            0            0
                   35                  60            0            0                  42                  34            0            0
                   36                  62            0            0                  35                  47            0            0
                   35                  80            0            0                  53                  38            0            0
                   31                  74            0            0                  15                  41            0            0
                   32                  40            0            0                  40                  43            0            0
                   57                  55            0            0                  41                  36            0            0
                   57                  60            0            0                  27                  43            0            0
                   44                  70            0            0                  46                  53            0            0
                   44                  83            0            0                  32                  44            0            0
                   35                  67            0            0                  38                  25            0            0
                   37                  44            0            0                  33                  38            0            0
                   44                  51            0            0                  28                  40            0            0
                   50                  59            0            0                  12                  30            0            0
                   47                  64            0            0                  16                  30            0            0
                   56                  60            0            0                  38                  47            0            0
                   60                  58            0            0                  23                  37            0            0
                   49                  60            0            0                  25                  31            0            0
                   50                  53            0            0                  32                  39            0            0
                   53                  56            0            0                  21                  50            0            0
                   47                  68            0            0                  36                  42            0            0
                   49                  50            0            0                  23                  53            0            0
                   55                  52            0            0                  26                  46            0            0
                   48                  80            0            0                   9                  49            0            0
                   50                  42            0            0                  26                  66            0            0
                   39                  44            0            0                  47                  30            0            0
                   45                  55            0            0                  38                  21            0            0
                   38                  61            0            0                  49                  38            0            0
                   35                  45            0            0                  69                  48            0            0
                   47                  54            0            0                  47                  38            0            0
                   54                  59            0            0                  48                  58            0            0
                   52                  45            0            0                  52                  36            0            0
                   45                  61            0            0                  36                  52            0            0
                   57                  58            0            0                  42                  62            0            0
                   47                  43            0            0                  50                  46            0            0
                   63                  49            0            0                  48                  46            0            0
                   50                  63            0            0                  62                  49            0            0
                   62                  60            0            0                  58                  59            0            0
                   57                  66            0            0                  60                  41            0            0
                   52                  61            0            0                  60                  45            0            0
                   65                  56            0            0                  42                  23            0            0
                   66                  57            0            0                  39                  44            0            0
                   50                  55            0            0                  32                  26            0            0
                   49                  60            0            0                  59                  37            0            0
                   53                  45            0            0                  49                  39            0            0
                   60                  44            0            0                  32                  32            0            0
                   51                  48            0            0                  39                  29            0            0
                   65                  39            0            0                  24                  35            0            0
                   48                  44            0            0                  18                  48            0            0
                   37                  62            0            0                  39                  22            0            0
                   56                  40            0            0                  30                  39            0            0
                   56                  54            0            0                  55                  57            0            0
                   82                  53            0            0                  42                  58            0            0
                   76                  64            0            0                  33                  45            0            0
                   51                  60            0            0                  38                  48            0            0
                   55                  84            0            0                  32                  41            0            0
                   59                  57            0            0                  28                  35            0            0
                   43                  82            0            0                  32                  54            0            0
                   49                  79            0            0                  35                  45            0            0
                   24                  44            0            0                  57                  20            0            0
                   21                  51            0            0                  17                  30            0            0
                   34                  73            0            0                  34                  30            0            0
                   64                  55            0            0                  45                  27            0            0
                   62                  72            0            0                  38                  15            0            0
                   49                  56            0            0                  39                  30            0            0
                   59                  58            0            0                  30                  39            0            0
                   50                  65            0            0                  29                  49            0            0
                   31                  78            0            0                  42                  57            0            0
                   28                  73            0            0                  34                  26            0            0
                   49                  71            0            0                  50                  13            0            0
                   36                  65            0            0                  44                  34            0            0
                   47                  59            0            0                  42                  17            0            0
                   28                  91            0            0                  47                  17            0            0
                   34                 107            0            0                  64                  29            0            0
                   40                  74            0            0                  32                  20            0            0
                   30                  60            0            0                  35                   9            0            0
                   48                  65            0            0                  24                  37            0            0
                   28                  67            0            0                  41                  28            0            0
                   31                  62            0            0                  32                  27            0            0
                   42                  62            0            0                  38                  22            0            0
                   41                  58            0            0                  33                  28            0            0
                   35                  71            0            0                  39                  32            0            0
                   35                  70            0            0                  41                  30            0            0
                   37                  72            0            0                  39                  22            0            0
                   43                  61            0            0                  33                  28            0            0
                   39                  56            0            0                  43                  29            0            0
                   28                  51            0            0                  47                  31            0            0
                   46                  70            0            0                  44                  32            0            0
                   48                  72            0            0                  52                  37            0            0
                   36                  51            0            0                  50                  27            0            0
                   33                  79            0            0                  38                  38            0            0
                   20                  76            0            0                  42                  50            0            0
                   29                  52            0            0                  43                  48            0            0
                   35                  56            0            0                  50                  40            0            0
                   38                  64            0            0                  26                  73            0            0
                   37                  70            0            0                  42                  58            0            0
                    2                  65            0            0                  29                  43            0            0
                   11                  35            0            0                  51                  38            0            0
                   14                  65            0            0                  34                  39            0            0
                   18                  37            0            0                  26                  41            0            0
                   24                  61            0            0                  34                  30            0            0
                   22                  66            0            0                  52                  38            0            0
                   38                  60            0            0                  34                  38            0            0
                   21                  47            0            0                  41                  25            0            0
                   22                  43            0            0                  34                  33            0            0
                   21                  58            0            0                  43                  26            0            0
                   16                  48            0            0                  36                  51            0            0
                   26                  30            0            0                  31                  26            0            0
                   27                  36            0            0                  32                  37            0            0
                   36                  44            0            0                  37                  36            0            0
                   28                  45            0            0                  30                  31            0            0
                   21                  51            0            0                  28                  35            0            0
                   28                  46            0            0                  31                  23            0            0
                   34                  35            0            0                  39                  23            0            0
                   40                  38            0            0                  40                  30            0            0
                   35                  48            0            0                  31                  20            0            0
                   46                  31            0            0                  45                  31            0            0
                   22                  33            0            0                  41                  10            0            0
                   20                  39            0            0                  47                  34            0            0
                   26                  36            0            0                  42                  14            0            0
                   25                  18            0            0                  55                  37            0            0
                   25                  24            0            0                  37                  44            0            0
                   40                  28            0            0                  39                  25            0            0
                   29                  26            0            0                  55                  20            0            0
                   16                  38            0            0                  46                  41            0            0
                   28                  22            0            0                  51                  29            0            0
                   20                  32            0            0                  43                  43            0            0
                   40                  20            0            0                  44                  31            0            0
                   51                  31            0            0                  44                  45            0            0
                   31                  23            0            0                  41                  22            0            0
                   22                  38            0            0                  35                  23            0            0
                   41                  47            0            0                  43                  35            0            0
                   30                  33            0            0                  32                  33            0            0
                   19                  31            0            0                  36                  27            0            0
                   33                  21            0            0                  41                  37            0            0
                   50                  37            0            0                  46                  35            0            0
                   49                  34            0            0                  35                  21            0            0
                   36                  48            0            0                  34                  26            0            0
                   36                  50            0            0                  38                  36            0            0
                   47                  35            0            0                  54                  21            0            0
                   50                  26            0            0                  50                  34            0            0
                   46                  40            0            0                  33                  31            0            0
                   45                  25            0            0                  71                  31            0            0
                   50                  31            0            0                  50                  51            0            0
                   66                  36            0            0                  68                  41            0            0
                   63                  36            0            0                  67                  32            0            0
                   57                  24            0            0                  56                  35            0            0
                   44                  23            0            0                  60                  53            0            0
                   66                  39            0            0                  34                  47            0            0
                   49                  45            0            0                  48                  34            0            0
                   55                  29            0            0                  48                  37            0            0
                   46                  16            0            0                  39                  38            0            0
                   43                  37            0            0                  56                  26            0            0
                   59                  41            0            0                  63                  22            0            0
                   47                  29            0            0                  47                  39            0            0
                   52                  40            0            0                  40                  46            0            0
                   65                  37            0            0                  55                  31            0            0
                   62                  37            0            0                  31                  17            0            0
                   48                  45            0            0                  32                  24            0            0
                   47                  31            0            0                  21                   3            0            0
                   54                  39            0            0                  36                  11            0            0
                   52                  35            0            0                  51                  23            0            0
                   44                  38            0            0                  43                  23            0            0
                   57                  26            0            0                  41                  24            0            0
                   64                  51            0            0                  40                  15            0            0
                   64                  28            0            0                  43                  37            0            0
                   55                  35            0            0                  22                  31            0            0
                   61                  45            0            0                  17                  29            0            0
                   55                  29            0            0                  46                  29            0            0
                   36                  20            0            0                  35                  32            0            0
                   46                  37            0            0                  34                  20            0            0
                   41                  25            0            0                  38                  22            0            0
                   49                  36            0            0                  41                  17            0            0
                   44                  50            0            0                  33                  16            0            0
                   63                  51            0            0                  41                  20            0            0
                   50                  36            0            0                  31                  23            0            0
                   69                  13            0            0                  40                  23            0            0
                   46                  22            0            0                  38                   8            0            0
                   61                  33            0            0                  48                  19            0            0
                   66                  18            0            0                  41                  18            0            0
                   53                  38            0            0                  24                  32            0            0
                   64                  51            0            0                  57                  26            0            0
                   67                  18            0            0                  40                  16            0            0
                   46                  34            0            0                  45                  34            0            0
                   43                  23            0            0                  35                  15            0            0
                   39                  30            0            0                  40                  27            0            0
                   44                  27            0            0                  30                  51            0            0
                   55                  31            0            0                  48                  10            0            0
                   46                  34            0            0                  30                  20            0            0
                   56                  38            0            0                  27                  27            0            0
                   59                  38            0            0                  32                  36            0            0
                   39                  36            0            0                  27                  46            0            0
                   34                  18            0            0                  26                  32            0            0
                   44                  42            0            0                  36                  10            0            0
                   26                  28            0            0                  20                  18            0            0
                   35                  35            0            0                  44                  22            0            0
                   25                  37            0            0                  62                  23            0            0
                   30                  26            0            0                  46                  19            0            0
                   31                  38            0            0                  25                  23            0            0
                   50                  31            0            0                  32                  16            0            0
                   51                  32            0            0                  42                  21            0            0
                   29                  47            0            0                  41                  17            0            0
                   43                  44            0            0                  42                   9            0            0
                   76                  61            0            0                  41                   2            0            0
                   61                  26            0            0                  37                  29            0            0
                   50                  28            0            0                  36                  49            0            0
                   59                  44            0            0                  23                  29            0            0
                   53                  38            0            0                  29                  61            0            0
                   62                  35            0            0                  35                  60            0            0
                   64                  39            0            0                  40                  62            0            0
                   36                  36            0            0                  38                  62            0            0
                   60                  27            0            0                  35                  56            0            0
                   31                  44            0            0                  44                  51            0            0
                   66                  32            0            0                  51                  65            0            0
                   48                  29            0            0                  32                  63            0            0
                   54                  30            0            0                  38                  55            0            0
                   52                  30            0            0                  21                  66            0            0
                   61                  37            0            0                  19                  46            0            0
                   51                  31            0            0                  40                  45            0            0
                   64                  38            0            0                  20                  52            0            0
                   41                  30            0            0                  33                  59            0            0
                   70                  37            0            0                  25                  60            0            0
                   55                  37            0            0                  35                  56            0            0
                   61                  16            0            0                  27                  46            0            0
                   63                  37            0            0                  32                  19            0            0
                   53                  32            0            0                  30                  47            0            0
                   59                  33            0            0                  22                  36            0            0
                   61                  30            0            0                  11                  30            0            0
                   44                  28            0            0                  34                  43            0            0
                   26                  21            0            0                  35                  40            0            0
                   52                  43            0            0                  31                  40            0            0
                   52                  34            0            0                  26                  47            0            0
                   61                  31            0            0                  29                  48            0            0
                   41                  39            0            0                  39                  37            0            0
                   37                  49            0            0                  45                  50            0            0
                   62                  32            0            0                  39                  35            0            0
                   49                  48            0            0                  42                  34            0            0
                   54                  70            0            0                  44                  37            0            0
                   43                  46            0            0                  42                  27            0            0
                   38                  32            0            0                  34                  52            0            0
                   51                  50            0            0                  44                  43            0            0
                   51                  55            0            0                  39                  28            0            0
                   33                  54            0            0                  42                  23            0            0
                   52                  45            0            0                  44                  18            0            0
                   54                  53            0            0                  64                  14            0            0
                   34                  47            0            0                  45                  34            0            0
                   54                  37            0            0                  52                  42            0            0
                   49                  52            0            0                  42                  27            0            3
                   56                  45            0            0                  35                  35            0            0
                   73                  41            0            0                  44                  33            0            0
                   59                  42            0            0                  41                  26            0            0
                   45                  41            0            0                  28                  18            0            0
                   62                  44            0            0                  41                  26            0            0
                   30                  39            0            0                  40                  42            0            0
                   61                  55            0            0                  40                  43            0            0
                   44                  29            0            0                  46                  26            0            0
                   42                  29            0            0                  42                  44            0            0
                   64                  29            0            0                  39                  37            0            0
                   62                  40            0            0                  41                  33            0            0
                   44                  29            0            0                  42                  36            0            0
                   70                  35            0            0                  44                  49            0            0
                   58                  38            0            0                  43                  46            0            0
                   51                  18            0            0                  34                  55            0            0
                   41                  29            0            0                  30                  70            0            0
                   52                  37            0            0                  31                  65            0            0
                   50                  18            0            0                  49                  53            0            0
                   45                  36            0            0                  42                  47            0            0
                   62                  33            0            0                  32                  39            0            0
                   47                  45            0            0                  32                  51            0            0
                   72                  36            0            0                  46                  45            0            0
                   46                  53            0            0                  38                  30            0            0
                   48                  18            0            0                  26                  54            0            0
                   39                  18            0            0                  50                  43            0            0
                   42                  10            0            0                  47                  44            0            0
                   46                  13            0            0                  33                  39            0            0
                   41                  24            0            0                  33                  29            0            0
                   31                  22            0            0                  49                  43            0            0
                   44                  37            0            0                  45                  39            0            0
                   55                  42            0            0                  38                  41            0            0
                   65                  26            0            0                  29                  55            0            0
                   59                  26            0            0                  42                  33            0            0
                   57                  17            0            0                  35                  50            0            0
                   56                  13            0            0                  44                  58            0            0
                   78                  25            0            0                  35                  48            0            0
                   86                  13            0            0                  32                  53            0            0
                   66                  19            0            0                  44                  51            0            0
                   59                  21            0            0                  31                  47            0            0
                   86                  21            0            0                  39                  32            0            0
                   64                  23            0            0                  42                  50            0            0
                   40                  24            0            0                  54                  26            0            0
                   40                  20            0            0                  39                  50            0            0
                   62                   9            0            0                  43                  38            0            0
                   51                  33            0            0                  33                  47            0            0
                   48                  21            0            0                  57                  42            0            0
                   54                  18            0            0                  45                  32            0            0
                   56                  13            0            0                  29                  44            0            0
                   54                  18            0            0                  32                  49            0            0
                   54                  24            0            0                  56                  33            0            0
                   63                  18            0            0                  38                  27            0            0
                   66                  56            0            0                  42                  30            0            0
                   56                  47            0            0                  48                  44            0            0
                   30                  34            0            0                  38                  59            0            0
                   37                  19            0            0                  44                  38            0            0
                   39                  25            0            0                  38                  44            0            0
                   49                  22            0            0                  39                  57            0            0
                   58                  15            0            0                  40                  49            0            0
                   73                  20            0            0                  44                  61            0            0
                   71                  23            0            0                  38                  49            0            0
                   63                  15            0            0                  41                  53            0            0
                   62                  26            0            0                  43                  47            0            0
                   70                  28            0            0                  47                  41            0            0
                   53                  11            0            0                  36                  58            0            0
                   49                  41            0            0                  32                  52            0            0
                   39                  37            0            0                  59                  40            0            0
                   57                  22            0            0                  42                  34            0            0
                   49                  31            0            0                  44                  36            0            0
                   40                  43            0            0                  22                  63            0            0
                   46                  27            0            0                  43                  31            0            0
                   38                  45            0            0                  44                  61            0            0
                   42                  28            0            0                  64                  56            0            0
                   35                  35            0            0                  60                  52            0            0
                   36                  15            0            0                  52                  25            0            0
                   52                  28            0            0                  53                  23            0            0
                   59                  25            0            0                  68                  49            0            0
                   45                  23            0            0                  63                  46            0            0
                   38                  27            0            0                  51                  39            0            0
                   41                  29            0            0                  53                  57            0            0
                   55                  41            0            0                  51                  69            0            0
                   56                  47            0            0                  71                  37            0            0
                   50                  45            0            0                  55                  64            0            0
                   61                  43            0            0                  13                  54            0            0
                   59                  23            0            0                  32                  46            0            0
                   54                  29            0            0                  32                  34            0            0
                   50                  43            0            0                  54                  47            0            0
                   39                  57            0            0                  43                  50            0            0
                   38                  35            0            0                  40                  39            0            0
                   54                  36            0            0                  43                  51            0            0
                   48                  35            0            0                  49                  44            0            0
                   64                  30            0            0                  49                  36            0            0
                   67                  23            0            0                  30                  42            0            0
                   70                  35            0            0                  26                  18            0            0
                   57                  28            0            0                  31                  57            0            0
                   37                  32            0            0                  37                  44            0            0
                   36                  33            0            0                  10                  64            0            0
                   58                  42            0            0                  41                  59            0            0
                   57                  45            0            0                  29                  40            0            0
                   48                  30            0            0                  53                  48            0            0
                   50                  31            0            0                  50                  31            0            0
                   40                  18            0            0                  28                  46            0            0
                   30                  35            0            0                  38                  18            0            0
                   40                  56            0            0                  45                  44            0            0
                   48                  62            0            0                  38                  23            0            0
                   35                  58            0            0                  28                  27            0            0
                   29                  49            0            0                  29                  28            0            0
                   36                  43            0            0                  41                  37            0            0
                   40                  58            0            0                  29                  33            0            0
                   50                  40            0            0                  34                  57            0            0
                   22                  28            0            0                  34                  38            0            0
                   29                  51            0            0                  44                  34            0            0
                   34                  53            0            0                  21                  50            0            0
                   29                  68            0            0                  22                  55            0            0
                   29                  73            0            0                   8                  48            0            0
                   40                  58            0            0                  35                  48            0            0
                   45                  47            0            0                  28                  38            0            0
                   59                  50            0            0                  40                  54            0            0
                   58                  62            0            0                  13                  46            0            0
                   48                  29            0            0                   4                  45            0            0
                   44                  49            0            0                  36                  44            0            0
                   58                  46            0            0                  26                  67            0            0
                   55                  49            0            0                  21                  75            0            0
                   66                  49            0            0                  27                  53            0            0
                   44                  37            0            0                  31                  46            0            0
                   34                  53            0            0                  26                  44            0            0
                   52                  59            0            0                  58                  57            0            0
                   47                  49            0            0                  37                  41            0            0
                   44                  42            0            0                  32                  39            0            0
                   36                  37            0            0                  37                  47            0            0
                   42                  53            0            0                  37                  42            0            0
                   52                  67            0            0                  43                  55            0            0
                   49                  68            0            0                  40                  59            0            0
                   63                  43            0            0                  27                  73            0            0
                   41                  66            0            0                  26                  37            0            0
                   53                  63            0            0                  47                  49            0            0
                   45                  63            0            0                  34                  48            0            0
                   61                  71            0            0                  29                  42            0            0
                   78                  56            0            0                  38                  56            0            0
                   61                  44            0            0                  42                  65            0            0
                   68                  53            0            0                  38                  75            0            0
                   49                  44            0            0                  36                  58            0            0
                   59                  50            0            0                  30                  59            0            0
                   43                  50            0            0                  39                  48            0            0
                   75                  73            0            0                  15                  52            0            0
                   64                  54            0            0                  38                  48            0            0
                   44                  26            0            0                  34                  54            0            0
                   59                  71            0            0                  30                  49            0            0
                   72                  65            0            0                  40                  48            0            0
                   58                  59            0            0                  39                  61            0            0
                   55                  62            0            0                  41                  49            0            0
                   73                  61            0            0                  50                  52            0            0
                   73                  53            0            0                  34                  22            0            0
                   61                  54            0            0                  48                  44            0            0
                   42                  46            0            0                  59                  72            0            0
                   70                  61            0            0                  46                  51            0            0
                   52                  60            0            0                  20                  55            0            0
                   65                  59            0            0                  35                  55            0            0
                   57                  70            0            0                  39                  38            0            0
                   46                  63            0            0                  26                  58            0            0
                   57                  45            0            0                  42                  50            0            0
                   54                  58            0            0                  47                  38            0            0
                   52                  46            0            0                  47                  54            0            0
                   67                  67            0            0                  23                  33            0            0
                   67                  33            0            0                  22                  37            0            0
                   66                  49            0            0                  26                  47            0            0
                   56                  55            0            0                  40                  52            0            0
                   49                  52            0            0                  39                  54            0            0
                   42                  57            0            0                  28                  58            0            0
                   47                  58            0            0                  51                  51            0            0
                   49                  48            0            0                  56                  52            0            0
                   51                  38            0            0                  38                  43            0            0
                   61                  44            0            0                  44                  48            0            0
                   48                  50            0            0                  38                  41            0            0
                   40                  37            0            0                  20                  29            0            0
                   49                  30            0            0                  52                  33            0            0
                   59                  31            0            0                  60                  35            0            0
                   64                  28            0            0                  43                  19            0            0
                   50                  37            0            0                  50                  21            0            0
                   47                  39            0            0                  39                  35            0            0
                   33                  45            0            0                  37                  36            0            0
                   75                  35            0            0                  55                  36            0            0
                   48                  43            0            0                  39                  38            0            0
                   70                  72            0            0                  41                  39            0            0
                   51                  50            0            0                  41                  20            0            0
                   65                  56            0            0                  55                  34            0            0
                   57                  18            0            0                  52                  32            0            0
                   52                  22            0            0                  48                  33            0            0
                   34                  18            0            0                  41                  22            0            0
                   53                  31            0            0                  60                  44            0            0
                   66                  48            0            0                  32                  27            0            0
                   52                  60            0            0                  27                  50            0            0
                   64                  49            0            0                  46                  32            0            0
                   51                  64            0            0                  50                  41            0            0
                   46                  57            0            0                  56                  30            0            0
                   47                  50            0            0                  27                  18            0            0
                   35                  50            0            0                  51                  35            0            0
                   39                  50            0            0                  77                  36            0            0
                   39                  54            0            0                  67                  26            0            0
                   57                  38            0            0                  38                  40            0            0
                   45                  48            0            0                  90                  45            0            0
                   25                  40            0            0                  62                  10            0            0
                   72                  44            0            0                  51                  26            0            0
                   49                  47            0            0                  56                  19            0            0
                   50                  60            0            0                  42                  17            0            0
                   44                  57            0            0                  63                  41            0            0
                   32                  61            0            0                  56                  61            0            0
                   35                  61            0            0                  68                  43            0            0
                   42                  66            0            0                  63                  41            0            0
                   33                  76            0            0                  64                  32            0            0
                   32                  59            0            0                  60                  24            0            0
                   32                  77            0            0                  49                  56            0            0
                   50                  53            0            0                  65                  59            0            0
                   28                  49            0            0                  58                  35            0            0
                   41                  53            0            0                  47                  39            0            0
                   48                  69            0            0                  51                  48            0            0
                   33                  61            0            0                  54                  56            0            0
                   60                  38            0            0                  70                  27            0            0
                   41                  45            0            0                  54                  32            0            0
                   44                  57            0            0                  57                  37            0            0
                   37                  68            0            0                  66                  36            0            0
                   36                  52            0            0                  54                  47            0            0
                   54                  44            0            0                  73                  26            0            0
                   53                  78            0            0                  58                  52            0            0
                   33                  79            0            0                  41                  66            0            0
                   55                  68            0            0                  60                  73            0            0
                   48                  69            0            0                  50                  57            0            0
                   55                  84            0            0                  28                  48            0            0
                   48                  81            0            0                  56                  47            0            0
                   49                  90            0            0                  46                  62            0            0
                   20                  80            0            0                  47                  65            0            0
                   36                  81            0            0                  44                  51            0            0
                   41                  74            0            0                  59                  36            0            0
                   68                  70            0            0                  59                  51            0            0
                   47                  78            0            0                  71                  41            0            0
                   33                  74            0            0                  74                  41            0            0
                   59                  69            0            0                  64                  46            0            0
                   33                  63            0            0                  47                  43            0            0
                   40                  76            0            0                  66                  36            0            0
                   35                  81            0            0                  89                  32            0            0
                   27                  76            0            0                  49                  37            0            0
                   49                  60            0            0                  44                  36            0            0
                   30                  96            0            0                  72                  31            0            0
                   43                  97            0            0                  73                  29            0            0
                   35                  87            0            0                  59                  44            0            0
                   44                  91            0            0                  63                  24            0            0
                   51                  74            0            0                  63                  41            0            0
                   45                  54            0            0                  61                  37            0            0
                   33                  77            0            0                  67                  39            0            0
                   54                  86            0            0                  65                  37            0            0
                   42                  95            0            0                  50                  32            0            0
                   40                  65            0            0                  53                  18            0            0
                   52                  71            0            0                  47                  31            0            0
                   40                  68            0            0                  38                  37            0            0
                   57                  70            0            0                  52                  42            0            0
                   75                  68            0            0                  46                  31            0            0
                   53                  81            0            0                  36                  43            0            0
                   55                  79            0            0                  30                  60            0            0
                   37                  81            0            0                  23                  69            0            0
                   22                  84            0            0                  46                  25            0            0
                   39                  86            0            0                  45                  54            0            0
                   37                  88            0            0                  47                  53            0            0
                   41                  92            0            0                  63                  28            0            0
                   27                  86            0            0                  41                  38            0            0
                   22                  72            0            0                  41                  43            0            0
                    6                  69            0            0                  39                  42            0            0
                   48                  53            0            0                  35                  53            0            0
                   19                  63            0            0                  44                  65            0            0
                   27                  55            0            0                  40                  61            0            0
                   28                  78            0            0                  33                  48            0            0
                   35                  49            0            0                  22                  69            0            0
                   57                  48            0            0                  45                  46            0            0
                   26                  69            0            0                  41                  70            0            0
                   25                  53            0            0                  47                  56            0            0
                   48                  42            0            0                  49                  52            0            0
                   48                  29            0            0                  40                  53            0            0
                   38                  33            0            0                  37                  46            0            0
                   20                  31            0            0                  64                  52            0            0
                   29                  34            0            0                  49                  43            0            0
                   47                  31            0            0                  38                  55            0            0
                   44                  36            0            0                  34                  48            0            0
                   34                  29            0            0                  24                  57            0            0
                   42                  43            0            0                  34                  64            0            0
                   40                  44            0            0                  44                  44            0            0
                   29                  37            0            0                  41                  51            0            0
                   38                  41            0            0                  35                  66            0            0
                   28                  42            0            0                  35                  59            0            0
                   36                  52            0            0                  56                  36            0            0
                   34                  44            0            0                  47                  33            0            0
                   40                  28            0            0                  40                  36            0            0
                   29                  38            0            0                  30                  39            0            0
                   37                  13            0            0                  30                  32            0            0
                   26                  29            0            0                  24                   7            0            0
                   33                  32            0            0                  33                   6            0            0
                   28                  43            0            0                  28                  32            0            0
                   27                  55            0            0                  34                  34            0            0
                   20                  31            0            0                  39                  36            0            0
                   30                  45            0            0                  44                  30            0            0
                   20                  42            0            0                  36                  42            0            0
                   25                  26            0            0                  33                  40            0            0
                   31                  35            0            0                  36                  44            0            0
                   43                  32            0            0                  27                  47            0            0
                   42                  45            0            0                  32                  35            0            0
                   22                  39            0            0                  40                  39            0            0
                   33                  38            0            0                  37                  60            0            0
                   13                  15            0            0                  23                  68            0            0
                   40                  26            0            0                  28                  41            0            0
                   31                  27            0            0                  32                  33            0            0
                   35                  24            0            0                  29                  55            0            0
                   36                  40            0            0                  29                  31            0            0
                   34                  38            0            0                  36                  53            0            0
                   37                  49            0            0                  37                  50            0            0
                   23                  43            0            0                  39                  26            0            0
                   48                  32            0            0                  36                  34            0            0
                   47                  46            0            0                  28                  33            0            0
                   31                  62            0            0                  25                  33            0            0
                   50                  59            0            0                  22                  47            0            0
                   26                  67            0            0                  44                  44            0            0
                   32                  56            0            0                  33                  29            0            0
                   42                  54            0            0                  31                  49            0            0
                   27                  70            0            0                  39                  21            0            0
                   28                  63            0            0                  38                  32            0            0
                   30                  46            0            0                  29                  29            0            0
                   38                  62            0            0                  42                  39            0            0
                   29                  61            0            0                  31                  35            0            0
                   18                  59            0            0                  22                  50            0            0
                   32                  57            0            0                  33                  32            0            0
                   15                  45            0            0                  44                  31            0            0
                   13                  38            0            0                  35                  38            0            0
                   43                  67            0            0                  45                  35            0            0
                   50                  59            0            0                  23                  38            0            0
                   42                  72            0            0                  25                  36            0            0
                   76                  50            0            0                  23                   9            0            0
                   49                  68            0            0                  33                  26            0            0
                   51                  64            0            0                  18                  15            0            0
                   57                  68            0            0                  37                  23            0            0
                   63                  56            0            0                  34                  34            0            0
                   69                  71            0            0                  42                  19            0            0
                   50                  57            0            0                  27                  26            0            0
                   55                  89            0            0                  26                  18            0            0
                   61                  90            0            0                  28                  22            0            0
                   56                  77            0            0                  41                  22            0            0
                   70                  59            0            0                  52                  27            0            0
                   55                  79            0            0                  66                  13            0            0
                   71                  92            0            0                  31                  20            0            0
                   66                  55            0            0                  51                  27            0            0
                   46                  68            0            0                  38                  12            0            0
                   87                  63            0            0                  49                  17            0            0
                   50                  61            0            0                  35                  27            0            0
                   28                  92            0            0                  43                  24            0            0
                   48                  75            0            0                  37                  34            0            0
                   63                  59            0            0                  15                  32            0            0
                   71                  76            0            0                  28                  31            0            0
                   60                  57            0            0                  12                  24            0            0
                   55                  56            0            0                  24                  20            0            0
                   46                  61            0            0                  37                  39            0            0
                   37                  74            0            0                  41                  69            0            0
                   40                  35            0            0                  48                  42            0            0
                    9                  63            0            0                  52                  50            0            0
                   29                  78            0            0                  47                  33            0            0
                   38                  42            0            0                  36                  15            0            0
                   40                  64            0            0                  44                  35            0            0
                   47                  65            0            0                  42                  33            0            0
                   27                  71            0            0                  41                  37            0            0
                   30                  56            0            0                  31                  42            0            0
                   42                  38            0            0                  47                  33            0            0
                   39                  65            0            0                  44                  24            0            0
                   40                  60            0            0                  32                  25            0            0
                   44                  52            0            0                  27                  28            0            0
                   55                  44            0            0                  26                  37            0            0
                   37                  67            0            0                  45                  43            0            0
                   38                  40            0            0                  25                  41            0            0
                   37                  71            0            0                   7                  49            0            0
                   38                  73            0            0                  23                  61            0            0
                   55                  60            0            0                  25                  31            0            0
                   45                  67            0            0                  37                  32            0            0
                   39                  60            0            0                  18                  27            0            0
                   50                  53            0            0                  34                  34            0            0
                   28                  46            0            0                  26                  21            0            0
                   26                  72            0            0                  40                  36            0            0
                   21                  54            0            0                  23                  45            0            0
                    8                  78            0            0                  30                  38            0            0
                   23                  68            0            0                  37                  49            0            0
                   21                  66            0            0                  49                  48            0            0
                   21                  81            0            0                  36                  52            0            0
                   46                  43            0            0                  24                  39            0            0
                   12                  70            0            0                  34                  34            0            0
                   41                  77            0            0                  25                  38            0            0
                   35                  66            0            0                  37                  45            0            0
                   43                  65            0            0                  35                  61            0            0
                   31                  60            0            0                  33                  35            0            0
                   42                  91            0            0                  28                  38            0            0
                   41                  83            0            0                  32                  31            0            0
                   38                  77            0            0                  47                  53            0            0
                   29                  59            0            0                  41                  25            0            0
                   31                  68            0            0                  51                  45            0            0
                   45                  44            0            0                  27                  56            0            0
                   54                  74            0            0                  26                  59            0            0
                   32                  67            0            0                  38                  33            0            0
                   25                  55            0            0                  32                  53            0            0
                   24                  46            0            0                  33                  35            0            0
                   36                  67            0            0                  37                  37            0            0
                   59                  72            0            0                  31                  38            0            0
                   45                  88            0            0                  24                  37            0            0
                   57                  61            0            0                  37                  32            0            0
                   41                  83            0            0                  47                  39            0            0
                   46                  38            0            0                  45                  23            0            0
                   26                  40            0            0                  15                  48            0            0
                   38                  56            0            0                  23                  45            0            0
                   50                  82            0            0                  19                  53            0            0
                   72                  73            0            0                  46                  31            0            0
                   55                  77            0            0                  24                  38            0            0
                   45                  87            0            0                  43                  44            0            0
                   39                  72            0            0                  19                  23            0            0
                   54                  66            0            0                  30                  48            0            0
                   67                  58            0            0                  43                  35            0            0
                   49                  70            0            0                  45                  42            0            0
                   32                  88            0            0                  33                  37            0            0
                   34                  63            0            0                  33                  38            0            0
                   28                  68            0            0                  22                  48            0            0
                   25                  83            0            0                  40                  46            0            0
                   40                  80            0            0                  23                  48            0            0
                   21                  52            0            0                  36                  32            0            0
                   38                  83            0            0                  31                  44            0            0
                   25                  70            0            0                  43                  54            0            0
                   30                  79            0            0                  35                  45            0            0
                   36                  78            0            0                  29                  45            0            0
                   36                  65            0            0                  38                  56            0            0
                   38                  90            0            0                  27                  51            0            0
                   33                  75            0            0                  23                  35            0            0
                   28                  96            0            0                  34                  43            0            0
                   35                  81            0            0                  44                  38            0            0
                   26                  81            0            0                  50                  34            0            0
                   53                  77            0            0                  56                  34            0            0
                   43                  83            0            0                  66                   9            0            0
                   64                  88            0            0                  31                  35            0            0
                   45                  76            0            0                  36                  37            0            0
                   52                  92            0            0                  46                  32            0            0
                   46                  87            0            0                  35                  27            0            0
                   52                  86            0            0                  39                  35            0            0
                   33                 100            0            0                  36                  37            0            0
                   44                  83            0            0                  27                  37            0            0
                   31                 102            0            0                  26                  39            0            0
                   50                  96            0            0                  36                  44            0            0
                   51                  70            0            0                  35                  25            0            0
                    4                  70            0            0                  38                  45            0            0
                   44                  67            0            0                  52                  55            0            0
                   52                  84            0            0                  42                  38            0            0
                   46                  97            0            0                  39                  32            0            0
                   52                  77            0            0                  37                  41            0            0
                   34                  77            0            0                  32                  40            0            0
                   37                  88            0            0                  21                  45            0            0
                   41                  92            0            0                  26                  51            0            0
                   27                  79            0            0                  27                  55            0            0
                   42                  68            0            0                  45                  39            0            0
                   38                  89            0            0                  35                  38            0            0
                   38                  86            0            0                  24                  42            0            0
                   50                 110            0            0                  28                  27            0            0
                   54                  58            0            0                  35                  47            0            0
                   48                  54            0            0                  28                  57            0            0
                   39                  89            0            0                  17                  46            0            0
                   42                  68            0            0                  35                  32            0            0
                   47                  80            0            0                  29                  26            0            0
                   38                  62            0            0                  11                  40            0            0
                   51                  73            0            0                  21                  33            0            0
                   29                  64            0            0                  25                  46            0            0
                   48                  51            0            0                   8                  43            0            0
                   44                  41            0            0                  21                  41            0            0
                   30                  58            0            0                  16                  17            0            0
                   20                  41            0            0                   8                  49            0            0
                   37                  44            0            0                  10                  43            0            0
                   36                  32            0            0                  19                  28            0            0
                   39                  47            0            0                  28                  23            0            0
                   27                  60            0            0                  21                  29            0            0
                   15                  74            0            0                  28                  21            0            0
                   24                  37            0            0                  29                  23            0            0
                    2                  51            0            0                  28                  23            0            0
                    2                  63            0            0                  17                  23            0            0
                    3                  46            0            0                  29                  22            0            0
                    4                  45            0            0                  21                  24            0            0
                    0                  64            0            0                  29                  18            0            0
                    0                  69            0            0                  40                  36            0            0
                    0                  74            0            0                  20                  33            0            0
                    0                  58            0            0                  39                  43            0            0
                    0                  63            0            0                  40                  35            0            0
                    0                  76            0            0                  30                  40            0            0
                    0                  61            0            0                  32                  34            0            0
                    0                  53            0            0                  30                  52            0            0
                    0                  33            0            0                  25                  34            0            0
                    0                  53            0            0                  29                  34            0            0
                    0                  66            0            0                  50                  17            0            0
                    5                  51            0            0                  38                   0            0            0
                    0                  53            0            0                  31                  32            0            0
                    0                  60            0            0                  32                  33            0            0
                    0                  56            0            0                  38                  56            0            0
                    0                  41            0            0                  36                  32            0            0
                    8                  52            0            0                  39                  25            0            0
                   25                  74            0            0                  50                  40            0            0
                   26                  69            0            0                  44                  30            0            0
                   12                  89            0            0                  46                  41            0            0
                   26                  71            0            0                  42                  38            0            0
                   22                  82            0            0                  56                  61            0            0
                   31                 104            0            0                  39                  42            0            0
                   46                  72            0            0                  52                  50            0            0
                   41                  74            0            0                  30                  37            0            0
                   29                  84            0            0                  35                  49            0            0
                   30                  78            0            0                  51                  39            0            0
                   26                  51            0            0                  50                  40            0            0
                   31                  56            0            0                  37                  46            0            0
                   26                  58            0            0                  24                  47            0            0
                   28                  72            0            0                  30                  31            0            0
                   45                  87            0            0                  41                  39            0            0
                   27                  69            0            0                  33                  33            0            0
                   30                  71            0            0                  31                  47            0            0
                   22                  81            0            0                  40                  26            0            0
                   45                  92            0            0                  33                  20            0            0
                   29                  85            0            0                  22                  22            0            0
                   32                  74            0            0                  41                  36            0            0
                   49                  76            0            0                  41                  32            0            0
                   51                  83            0            0                  45                  31            0            0
                   36                  65            0            0                  49                  29            0            0
                   20                  79            0            0                  37                  29            0            0
                   54                  63            0            0                  28                  24            0            0
                   39                  82            0            0                  44                  38            0            0
                   47                  72            0            0                  26                  29            0            0
                   74                  83            0            0                  26                  22            0            0
                   52                  81            0            0                  44                  34            0            0
                   64                  89            0            0                  33                  30            0            0
                   44                  86            0            0                  34                  32            0            0
                   51                  97            0            0                  24                  36            0            0
                   42                 103            0            0                  19                  27            0            0
                   51                  76            0            0                  35                  33            0            0
                   52                  85            0            0                  25                  17            0            0
                   66                  74            0            0                  30                  31            0            0
                   45                  69            0            0                  21                  34            0            0
                   45                  76            0            0                  19                  55            0            0
                   48                  83            0            0                  41                  50            0            0
                   59                  88            0            0                  35                  47            0            0
                   45                  86            0            0                  22                  50            0            0
                   41                  96            0            0                  27                  61            0            0
                   42                  74            0            0                  25                  50            0            0
                   39                  89            0            0                  43                  55            0            0
                   40                  84            0            0                  23                  38            0            0
                   55                  83            0            0                  13                  34            0            0
                   50                  60            0            0                  22                  49            0            0
                   42                  56            0            0                  24                  37            0            0
                   53                  69            0            0                  36                  43            0            0
                   29                  77            0            0                  21                  38            0            0
                   30                  73            0            0                  26                  52            0            0
                   31                  78            0            0                  28                  45            0            0
                   42                  67            0            0                  32                  48            0            0
                   21                  75            0            0                  35                  57            0            0
                   41                 101            0            0                  28                  52            0            0
                   37                  95            0            0                  34                  56            0            0
                   32                  95            0            0                  25                  34            0            0
                   32                  86            0            0                  47                  38            0            0
                   33                  87            0            0                  31                  35            0            0
                   33                 102            0            0                  26                  43            0            0
                   39                  85            0            0                  18                  42            0            0
                   38                  65            0            0                  22                  43            0            0
                   44                  87            0            0                  19                  42            0            0
                   28                  75            0            0                  28                  60            0            0
                   36                  88            0            0                  27                  62            0            0
                   60                 105            0            0                  29                  44            0            0
                   55                  81            0            0                  40                  50            0            0
                   38                  61            0            0                  38                  42            0            0
                   25                  75            0            0                  33                  28            0            0
                   52                  97            0            0                  45                  51            0            0
                   43                  91            0            0                  37                  36            0            0
                   48                  87            0            0                  33                  39            0            0
                   31                 109            0            0                  47                  58            0            0
                   30                  88            0            0                  48                  57            0            0
                   46                  90            0            0                  42                  64            0            0
                   36                  78            0            0                  46                  55            0            0
                   39                  92            0            0                  29                  66            0            0
                   31                  94            0            0                  54                  58            0            0
                   57                  93            0            0                  49                  46            0            0
                   50                  58            0            0                  38                  40            0            0
                   27                  71            0            0                  59                  69            0            0
                   38                 121            0            0                  53                  51            0            0
                   50                 109            0            0                  52                  58            0            0
                   40                 100            0            0                  43                  44            0            0
                   49                 101            0            0                  13                  49            0            0
                   57                  88            0            0                  25                  50            0            0
                   39                  82            0            0                  36                  60            0            0
                   32                  81            0            0                  46                  59            0            0
                   38                  80            0            0                  24                  41            0            0
                   49                  67            0            0                  32                  60            0            0
                   32                  88            0            0                  34                  51            0            0
                   36                  59            0            0                  34                  76            0            0
                   26                  71            0            0                  34                  33            0            0
                   38                  88            0            0                  36                  58            0            0
                   66                 101            0            0                  34                  39            0            0
                   54                  67            0            0                  38                  28            0            0
                   63                  78            0            0                  29                  37            0            0
                   44                  86            0            0                  34                  36            0            0
                   42                  86            0            0                  41                  33            0            0
                   34                  90            0            0                  39                  29            0            0
                   50                  98            0            0                  43                  57            0            0
                   45                  84            0            0                  31                  36            0            0
                   64                  61            0            0                  26                  23            0            0
                   50                  76            0            0                  33                  27            0            0
                   61                  87            0            0                  26                  53            0            0
                   49                  75            0            0                  19                  45            0            0
                   57                  73            0            0                  30                  48            0            0
                   52                  47            0            0                  56                  48            0            0
                   54                  73            0            0                  40                  26            0            0
                   40                  83            0            0                  27                  28            0            0
                   59                  80            0            0                  29                  52            0            0
                   89                  93            0            0                  45                  54            0            0
                   62                  85            0            0                  52                  34            0            0
                   57                  85            0            0                  27                  30            0            0
                   68                 107            0            0                  49                  29            0            0
                   70                 102            0            0                  51                  33            0            0
                   64                  80            0            0                  24                  31            0            0
                   58                  96            0            0                  30                  43            0            0
                   55                 112            0            0                  35                  49            0            0
                   49                  66            0            0                  33                  50            0            0
                   58                  71            0            0                  28                  41            0            0
                   45                  49            0            0                  33                  55            0            0
                   47                  70            0            0                  45                  41            0            0
                   43                  86            0            0                  16                  34            0            0
                   52                  85            0            0                  29                  22            0            0
                   51                  77            0            0                  30                  40            0            0
                   50                  54            0            0                  39                  21            0            0
                   51                  46            0            0                  29                  31            0            0
                   56                  87            0            0                  27                  47            0            0
                   61                  66            0            0                  31                  41            0            0
                   57                  88            0            0                  40                  38            0            0
                   69                  54            0            0                  37                  24            0            0
                   47                  75            0            0                  22                  48            0            0
                   69                  54            0            0                  23                  46            0            0
                   63                  40            0            0                  29                  52            0            0
                   76                  44            0            0                  35                  37            0            0
                   69                  55            0            0                  33                  18            0            0
                   49                  61            0            0                  39                  35            0            0
                   75                  46            0            0                  28                  39            0            0
                   58                  55            0            0                  26                  18            0            0
                   53                  44            0            0                  38                  36            0            0
                   52                  59            0            0                  58                  19            0            0
                   60                  61            0            0                  44                  37            0            0
                   40                  51            0            0                  37                  31            0            0
                   51                  92            0            0                  49                  30            0            0
                   45                  76            0            0                  51                  15            0            0
                   64                  62            0            0                  36                  35            0            0
                   60                  56            0            0                  43                  22            0            0
                   66                  48            0            0                  15                  40            0            0
                   57                  43            0            0                  26                  46            0            0
                   26                  57            0            0                  30                  49            0            0
                   44                  57            0            0                  44                  27            0            0
                   75                  35            0            0                  34                  44            0            0
                   63                  36            0            0                  25                  37            0            0
                   47                  46            0            0                  23                  22            0            0
                   59                  49            0            0                  27                  46            0            0
                   59                  44            0            0                  18                  44            0            0
                   46                  31            0            0                  42                  52            0            0
                   73                  58            0            0                  49                  35            0            0
                   63                  52            0            0                  34                  15            0            0
                   49                  60            0            0                  27                  16            0            0
                   77                  52            0            0                  29                  31            0            0
                   48                  59            0            0                  25                  30            0            0
                   83                  71            0            0                  29                  46            0            0
                   52                  69            0            0                  52                  65            0            0
                   61                  69            0            0                  43                  40            0            0
                   34                  77            0            0                  31                  37            0            0
                   46                  65            0            0                  28                  25            0            0
                   55                  72            0            0                  13                  38            0            0
                   33                  66            0            0                  21                  26            0            0
                   39                  65            0            0                  20                  24            0            0
                   48                  58            0            0                  24                  27            0            0
                   59                  69            0            0                  26                  24            0            0
                   48                  68            0            0                  40                  35            0            0
                   40                  84            0            0                  23                  27            0            0
                   34                  65            0            0                  39                  42            0            0
                   47                  46            0            0                  38                  31            0            0
                   45                  87            0            0                  33                  25            0            0
                   58                  68            0            0                  49                  40            0            0
                   41                  68            0            0                  40                  50            0            0
                   85                  78            0            0                  37                  45            0            0
                   70                  70            0            0                  34                  29            0            0
                   62                  98            0            0                  30                  27            0            0
                   74                  82            0            0                  51                  19            0            0
                   63                  75            0            0                  48                  38            0            0
                   86                 101            0            0                  37                  47            0            0
                   52                  66            0            0                  35                  33            0            0
                   80                  67            0            0                  41                  33            0            0
                   87                  65            0            0                  27                  56            0            0
                   68                  71            0            0                  36                  53            0            0
                   55                  95            0            0                  35                  42            0            0
                   51                  95            0            0                  26                  43            0            0
                   73                  80            0            0                  41                  22            0            0
                   59                  91            0            0                  35                  36            0            0
                   73                  87            0            0                  29                  30            0            0
                   57                  77            0            0                  39                  42            0            0
                   79                  84            0            0                  36                  26            0            0
                   68                  73            0            0                  39                  36            0            0
                   67                  59            0            0                  43                  35            0            0
                   60                  97            0            0                  55                  28            0            0
                   44                  96            0            0                  35                  32            0            0
                   66                  99            0            0                  39                  34            0            0
                   45                 100            0            0                  27                  34            0            0
                   49                  82            0            0                  37                  25            0            0
                   57                  80            0            0                  37                  46            0            0
                   69                  73            0            0                  39                  49            0            0
                   74                  80            0            0                  42                  52            0            0
                   58                  76            0            0                  32                  38            0            0
                   47                  90            0            0                  21                  48            0            0
                   51                  74            0            0                  29                  38            0            0
                   65                 100            0            0                  32                  65            0            0
                   69                  96            0            0                  43                  45            0            0
                   47                  92            0            0                  32                  35            0            0
                   40                  65            0            0                  23                  56            0            0
                   64                  76            0            0                  33                  49            0            0
                   70                  77            0            0                  26                  43            0            0
                   73                 102            0            0                  47                  26            0            0
                   60                  99            0            0                  28                  36            0            0
                   44                  87            0            0                  43                  46            0            0
                   71                  99            0            0                  43                  48            0            0
                   32                  71            0            0                  63                  41            0            0
                   67                  89            0            0                  42                  53            0            0
                   50                  78            0            0                  42                  36            0            0
                   53                  73            0            0                  51                  31            0            0
                   21                  71            0            0                  47                  30            0            0
                   28                  86            0            0                  36                  33            0            0
                   21                  81            0            0                  54                  43            0            0
                   16                 101            0            0                  39                  37            0            0
                   19                  70            0            0                  34                  41            0            0
                   36                  82            0            0                  25                  36            0            0
                   21                  72            0            0                  14                  39            0            0
                   23                  66            0            0                  31                  41            0            0
                   40                  66            0            0                  29                  27            0            0
                   40                  85            0            0                  26                  22            0            0
                   35                  80            0            0                  46                  27            0            0
                   52                  77            0            0                  28                  29            0            0
                   41                  77            0            0                  13                  36            0            0
                   52                  81            0            0                  18                  36            0            0
                   48                  63            0            0                  34                  66            0            0
                   31                  69            0            0                  22                  43            0            0
                   35                  73            0            0                  31                  31            0            0
                   35                  85            0            0                  20                  54            0            0
                   48                  71            0            0                  24                  49            0            0
                   32                  61            0            0                  14                  25            0            0
                   32                  86            0            0                  16                  27            0            0
                   24                  52            0            0                  33                  31            0            0
                   29                  64            0            0                  55                  18            0            0
                   28                  61            0            0                  41                  27            0            0
                   46                  48            0            0                  30                  28            0            0
                   32                  59            0            0                  29                  26            0            0
                   41                  52            0            0                  47                  18            0            0
                   45                  65            0            0                  29                  20            0            0
                   28                  60            0            0                  13                  24            0            0
                   41                  43            0            0                  27                  31            0            0
                   33                  48            0            0                  13                  20            0            0
                   57                  41            0            0                  47                  15            0            0
                   39                  71            0            0                  50                  35            0            0
                   55                  37            0            0                  34                  38            0            0
                   36                  33            0            0                  31                  17            0            0
                   56                  33            0            0                  20                  37            0            0
                   55                  46            0            0                  29                  43            0            0
                   47                  39            0            0                  30                  29            0            0
                   42                  63            0            0                  27                  42            0            0
                   48                  65            0            0                  30                  40            0            0
                   32                  32            0            0                  30                  18            0            0
                   55                  37            0            0                  36                  35            0            0
                   35                  41            0            0                  32                  32            0            0
                   42                  40            0            0                  24                  44            0            0
                   37                  82            0            0                  23                  38            0            0
                   50                  71            0            0                  63                  36            0            0
                   45                  74            0            0                  43                  41            0            0
                   30                  54            0            0                  66                  28            0            0
                   44                  55            0            0                  53                  36            0            0
                   50                  68            0            0                  40                  49            0            0
                   21                  74            0            0                  46                  38            0            0
                   37                  72            0            0                  79                  22            0            0
                   60                  50            0            0                  49                  54            0            0
                   52                  59            0            0                  54                  50            0            0
                   55                  45            0            0                  50                  59            0            0
                   60                  50            0            0                  32                  55            0            0
                   83                  49            0            0                  50                  58            0            0
                   62                  55            0            0                  51                  47            0            0
                   39                  59            0            0                  53                  44            0            0
                   46                  54            0            0                  55                  66            0            0
                   37                  57            0            0                  26                  56            0            0
                   46                  59            0            0                  39                  53            0            0
                   56                  60            0            0                  36                  58            0            0
                   73                  42            0            0                  53                  49            0            0
                   51                  53            0            0                  56                  49            0            0
                   32                  78            0            0                  52                  39            0            0
                   57                  98            0            0                  73                  27            0            0
                   77                  73            0            0                  79                  44            0            0
                   91                  67            0            0                  53                  50            0            0
                   84                  97            0            0                  59                  31            0            0
                   88                 105            0            0                  73                  65            0            0
                   63                  70            0            0                  57                  52            0            0
                   66                  51            0            0                  36                  33            0            0
                   80                  65            0            0                  30                  76            0            0
                   76                  73            0            0                  41                  70            0            0
                   77                  90            0            0                  27                  49            0            0
                   78                  88            0            0                  37                  73            0            0
                   72                 103            0            0                  53                  53            0            0
                   89                  80            0            0                  38                  52            0            0
                   75                  71            0            0                  33                  54            0            0
                   67                 108            0            0                  57                  52            0            0
                   68                  71            0            0                  56                  48            0            0
                   73                  64            0            0                  31                  71            0            0
                   96                 100            0            0                  71                  58            0            0
                   76                  88            0            0                  54                  51            0            0
                   48                  99            0            0                  52                  39            0            0
                   78                  94            0            0                  53                  36            0            0
                   55                  83            0            0                  54                  46            0            0
                   69                  95            0            0                  27                  49            0            0
                   79                  78            0            0                  50                  43            0            0
                   84                  95            0            0                  50                  33            0            0
                   78                  83            0            0                  57                  33            0            0
                   80                  65            0            0                  39                  18            0            0
                   59                  71            0            0                  50                  37            0            0
                   68                  43            0            0                  59                  37            0            0
                   54                  79            0            0                  55                  30            0            0
                   56                  71            0            0                  46                  38            0            0
                   43                  43            0            0                  46                  30            0            0
                   41                  42            0            0                  37                  13            0            0
                   36                  44            0            0                  70                  23            0            0
                   67                  62            0            0                  70                  47            0            0
                   70                  60            0            0                  64                  68            0            0
                   70                  64            0            0                  59                  54            0            0
                   73                  51            0            0                  49                  44            0            0
                   61                  39            0            0                  35                  48            0            0
                   75                  56            0            0                  48                  29            0            0
                   50                  36            0            0                  31                  50            0            0
                   64                  36            0            0                  51                  41            0            0
                   76                  55            0            0                  48                  61            0            0
                   68                  56            0            0                  42                  63            0            0
                   43                  38            0            0                  33                  70            0            0
                   47                  53            0            0                  47                  71            0            0
                   39                  56            0            0                  46                  61            0            0
                   36                  49            0            0                  28                  49            0            0
                   51                  31            0            0                  27                  72            0            0
                   61                  44            0            0                  32                  68            0            0
                   52                  60            0            0                  36                  67            0            0
                   52                  60            0            0                  45                  51            0            0
                   59                  59            0            0                  31                  35            0            0
                   55                  52            0            0                  27                  64            0            0
                   53                  52            0            0                  37                  72            0            0
                   54                  54            0            0                  48                  58            0            0
                   59                  27            0            0                  33                  65            0            0
                   59                  43            0            0                  28                  67            0            0
                   57                  45            0            0                  40                  60            0            0
                   47                  48            0            0                  42                  76            0            0
                   74                  62            0            0                  33                  69            0            0
                   40                  50            0            0                  34                  72            0            0
                   65                  59            0            0                  39                  44            0            0
                   56                  46            0            0                  26                  71            0            0
                   64                  42            0            0                  34                  56            0            0
                   44                  55            0            0                  58                  68            0            0
                   65                  57            0            0                  57                  75            0            0
                   73                  69            0            0                  35                  60            0            0
                   62                  81            0            0                  28                  80            0            0
                   52                  47            0            0                  40                  54            0            0
                   54                  62            0            0                  49                  67            0            0
                   60                  32            0            0                  40                  61            0            0
                   60                  47            0            0                  33                  61            0            0
                   46                  63            0            0                  37                  63            0            0
                   49                  62            0            0                  20                  45            0            0
                   58                  50            0            0                  26                  78            0            0
                   41                  33            0            0                  46                  56            0            0
                   67                  43            0            0                  39                  45            0            0
                   63                  35            0            0                  35                  62            0            0
                   69                  31            0            0                  30                  50            0            0
                   60                  47            0            0                  32                  35            0            0
                   67                  45            0            0                  29                  82            0            0
                   68                  53            0            0                  37                  63            0            0
                   74                  61            0            0                  37                  63            0            0
                   53                  55            0            0                  35                  51            0            0
                   43                  40            0            0                  26                  54            0            0
                   68                  27            0            0                  40                  42            0            0
                   57                  46            0            0                  22                  35            0            0
                   43                  37            0            0                  38                  26            0            0
                   78                  46            0            0                  34                  33            0            0
                   37                  43            0            0                  36                  29            0            0
                   72                  42            0            0                  16                  37            0            0
                   81                  30            0            0                  29                  18            0            0
                   71                  40            0            0                  33                  28            0            0
                   56                  34            0            0                  43                  30            0            0
                   36                  52            0            0                  30                  48            0            0
                   61                  65            0            0                  43                  38            0            0
                   49                  76            0            0                  44                  41            0            0
                   42                  74            0            0                  41                  45            0            0
                   53                  84            0            0                  44                  48            0            0
                   64                  78            0            0                  29                  40            0            0
                   72                  84            0            0                  52                  45            0            0
                   54                  64            0            0                  33                  40            0            0
                   60                  49            0            0                  42                  42            0            0
                   64                  57            0            0                  32                  49            0            0
                   72                  25            0            0                  49                  57            0            0
                   63                  51            0            0                  34                  65            0            0
                   64                  30            0            0                  39                  53            0            0
                   65                  36            0            0                  35                  64            0            0
                   57                  28            0            0                  48                  40            0            0
                   58                  32            0            0                  27                  67            0            0
                   63                  38            0            0                  33                  52            0            0
                   66                  33            0            0                  39                  48            0            0
                   74                  44            0            0                  41                  60            0            0
                   39                  24            0            0                  56                  68            0            0
                   43                  39            0            0                  48                  54            0            0
                   27                  32            0            0                  47                  71            0            0
                   39                  45            0            0                  69                  55            0            0
                   37                  35            0            0                  63                  55            0            0
                   49                  46            0            0                  61                  49            0            0
                   37                  35            0            0                  48                  51            0            0
                   38                  32            0            0                  35                  40            0            0
                   37                  50            0            0                  36                  57            0            0
                   44                  35            0            0                  40                  79            0            0
                   44                  52            0            0                  33                  43            0            0
                   35                  49            0            0                  38                  28            0            0
                   35                  56            0            0                  45                  52            0            0
                   33                  57            0            0                  25                  71            0            0
                   48                  48            0            0                  32                  59            0            0
                   34                  53            0            0                  43                  36            0            0
                   29                  45            0            0                  39                  61            0            0
                   29                  39            0            0                  56                  37            0            0
                   55                  57            0            0                  36                  65            0            0
                   54                  57            0            0                  40                  58            0            0
                   59                  48            0            0                  26                  81            0            0
                   60                  36            0            0                  40                  42            0            0
                   39                  36            0            0                  37                  53            0            0
                   62                  30            0            0                  20                  80            0            0
                   32                  33            0            0                  19                  63            0            0
                   36                  38            0            0                  31                  54            0            0
                   57                  63            0            0                  34                  70            0            0
                   38                  47            0            0                  38                  55            0            0
                   61                  58            0            0                  42                  86            0            0
                   53                  65            0            0                  23                  41            0            0
                   54                  56            0            0                  57                  59            0            0
                   50                  50            0            0                  41                  58            0            0
                   45                  51            0            0                  36                  62            0            0
                   58                  61            0            0                  39                  56            0            0
                   28                  56            0            0                  27                  48            0            0
                   54                  46            0            0                  39                  69            0            0
                   57                  55            0            0                  32                  69            0            0
                   42                  51            0            0                  17                  68            0            0
                   48                  60            0            0                  33                  54            0            0
                   36                  60            0            0                  43                  89            0            0
                   53                  44            0            0                  50                  58            0            0
                   56                  69            0            0                  44                  67            0            0
                   49                  41            0            0                  46                  82            0            0
                   67                  59            0            0                  30                  71            0            0
                   44                  64            0            0                  29                  64            0            0
                   50                  48            0            0                  29                  43            0            0
                   48                  52            0            0                  25                  63            0            0
                   53                  47            0            0                  40                  65            0            0
                   46                  43            0            0                  34                  74            0            0
                   58                  35            0            0                  31                  70            0            0
                   67                  34            0            0                  40                  56            0            0
                   80                  38            0            0                  27                  57            0            0
                   51                  34            0            0                  26                  56            0            0
                   71                  31            0            0                  21                  51            0            0
                   62                  25            0            0                  31                  39            0            0
                   51                  50            0            0                  24                  55            0            0
                   60                  28            0            0                  26                  68            0            0
                   57                  44            0            0                  50                  76            0            0
                   47                  44            0            0                  26                  55            0            0
                   66                  34            0            0                  58                  55            0            0
                   54                  42            0            0                  43                  71            0            0
                   47                  37            0            0                  47                  75            0            0
                   33                  33            0            0                  31                  70            0            0
                   45                  26            0            0                  45                  51            0            0
                   48                  20            0            0                  34                  35            0            0
                   51                  36            0            0                  34                  54            0            0
                   62                  34            0            0                  39                  36            0            0
                   64                  31            0            0                  48                  71            0            0
                   55                  33            0            0                  37                  76            0            0
                   71                  38            0            0                  43                  58            0            0
                   77                  37            0            0                  38                  41            0            0
                   49                  38            0            0                  34                  59            0            0
                   69                  38            0            0                  29                  57            0            0
                   50                  38            0            0                  46                  41            0            0
                   66                  45            0            0                  39                  54            0            0
                   55                  35            0            0                  34                  43            0            0
                   83                  41            0            0                  55                  56            0            0
                   62                  34            0            0                  39                  42            0            0
                   48                  41            0            0                  55                  47            0            0
                   49                  62            0            0                  44                  47            0            0
                   62                  93            0            0                  40                  40            0            0
                   63                  64            0            0                  49                  35            0            0
                   34                  79            0            0                  35                  34            0            0
                   68                  79            0            0                  28                  34            0            0
                   92                  65            0            0                  53                  34            0            0
                   73                  78            0            0                  39                  34            0            0
                   51                  66            0            0                  51                  45            0            0
                   62                  49            0            0                  49                  45            0            0
                   65                  59            0            0                  48                  51            0            0
                   53                  57            0            0                  56                  46            0            0
                   55                  72            0            0                  35                  45            0            0
                   62                  77            0            0                  41                  43            0            0
                   40                  95            0            0                  19                  41            0            0
                   47                  98            0            0                  16                  46            0            0
                   64                  95            0            0                  29                  43            0            0
                   58                  76            0            0                  48                  23            0            0
                   63                  99            0            0                  27                  47            0            0
                   57                  63            0            0                  54                  46            0            0
                   40                  59            0            0                  34                   4            0            0
                   50                  32            0            0                  41                  54            0            0
                   41                  99            0            0                  21                  47            0            0
                   64                 102            0            0                  38                  31            0            0
                   29                  79            0            0                  56                  27            0            0
                   29                  68            0            0                  39                  30            0            0
                   13                  98            0            0                  39                  31            0            0
                   24                  75            0            0                  42                  38            0            0
                   28                  88            0            0                  38                  19            0            0
                   65                  87            0            0                  47                  55            0            0
                   38                  80            0            0                  34                  43            0            0
                   70                  78            0            0                  30                  40            0            0
                   56                  94            0            0                  34                  41            0            0
                   64                  67            0            0                  35                  23            0            0
                   81                  45            0            0                  30                  35            0            0
                   50                  47            0            0                  34                  47            0            0
                   38                  53            0            0                  35                  36            0            0
                   57                  75            0            0                  43                  23            0            0
                   44                  53            0            0                  41                  52            0            0
                   47                  65            0            0                  68                  28            0            0
                   47                  63            0            0                  48                  25            0            0
                   44                  47            0            0                  35                  27            0            0
                   54                  38            0            0                  43                  39            0            0
                   48                  53            0            0                  31                  35            0            0
                   21                  55            0            0                  21                  30            0            0
                   54                  55            0            0                  30                  34            0            0
                   55                  39            0            0                  47                  39            0            0
                   37                  52            0            0                  36                  57            0            0
                   44                  43            0            0                  23                  61            0            0
                   54                  46            0            0                  31                  51            0            0
                   62                  46            0            0                  17                  48            0            0
                   48                  38            0            0                  32                  26            0            0
                   56                  50            0            0                  33                  59            0            0
                   29                  49            0            0                  46                  26            0            0
                   64                  51            0            0                  58                  35            0            0
                   62                  56            0            0                  17                  33            0            0
                   64                  46            0            0                  24                  34            0            0
                   62                  30            0            0                  30                  21            0            0
                   38                  39            0            0                  31                  52            0            0
                   54                  48            0            0                  28                  44            0            0
                   33                  35            0            0                  36                  30            0            0
                   42                  62            0            0                  32                  31            0            0
                   45                  65            0            0                  31                  41            0            0
                   34                  65            0            0                  35                  40            0            0
                   55                  43            0            0                  20                  37            0            0
                   71                  72            0            0                  31                  45            0            0
                   55                  66            0            0                  47                  21            0            0
                   42                  54            0            0                  50                  21            0            0
                   43                  53            0            0                  45                  24            0            0
                   56                  66            0            0                  35                  21            0            0
                   72                  69            0            0                  24                  16            0            0
                   61                  63            0            0                  34                  18            0            0
                   82                  48            0            0                  38                  29            0            0
                   77                  41            0            0                  25                  34            0            0
                   47                  30            0            0                  18                  28            0            0
                   58                  46            0            0                  23                  17            0            0
                   68                  53            0            0                  52                  34            0            0
                   58                  57            0            0                  59                  32            0            0
                   73                  36            0            0                  31                  24            0            0
                   79                  29            0            0                  48                  17            0            0
                   72                  46            0            0                  36                  13            0            0
                   76                  45            0            0                  45                  40            0            0
                   74                  42            0            0                  43                  18            0            0
                   59                  55            0            0                  38                  25            0            0
                   51                  39            0            0                  42                  18            0            0
                   50                  47            0            0                  57                  17            0            0
                   70                  47            0            0                  40                  36            0            0
                   59                  51            0            0                  30                  18            0            0
                   71                  50            0            0                  46                   9            0            1
                   27                  45            0            0                  49                  10            0           23
                   29                  65            0            0                  38                  14            0            6
                   40                  66            0            0                  47                   6            0           10
                   63                  71            0            0                  46                  10            0            0
                   46                  52            0            0                  49                  15            0            0
                   41                  46            0            0                  24                  20            0            0
                   75                  45            0            0                  39                  21            0            5
                   88                  46            0            0                  31                  35            0            4
                   97                  44            0            0                  37                   3            0            0
                   71                  50            0            0                  39                  20            0            0
                   81                  53            0            0                  45                  32            0            0
                   70                  53            0            0                  24                  26            0            0
                   59                  47            0            0                  29                  26            0            0
                   70                  55            0            0                  39                  28            0            0
                   39                  66            0            0                  33                  38            0            0
                   76                  69            0            0                  48                  35            0            0
                   62                  56            0            0                  33                  36            0            0
                   70                  51            0            0                  27                  28            0            0
                   55                  53            0            0                  55                  13            0            0
                   40                  40            0            0                  52                  23            0            0
                   44                  45            0            0                  63                  52            0            0
                   42                  62            0            0                  41                  29            0            0
                   52                  53            0            0                  39                  36            0            0
                   56                  69            0            0                  40                  43            0            0
                   25                  72            0            0                  29                  54            0            0
                   34                  61            0            0                  48                  39            0            0
                   51                  52            0            0                  54                  36            0            0
                   47                  55            0            0                  43                  32            0            0
                   57                  48            0            0                  47                  36            0            0
                   56                  64            0            0                  41                  20            0            0
                   54                  87            0            0                  41                  21            0            0
                   65                  64            0            0                  29                  45            0            0
                   44                  38            0            0                  28                  45            0            0
                   52                  43            0            0                  26                  35            0            0
                   57                  47            0            0                  35                  36            0            0
                   50                  36            0            0                  31                  27            0            0
                   42                  53            0            0                  49                  25            0            0
                   34                  59            0            0                  30                  31            0            0
                   46                  77            0            0                  36                  47            0            0
                   44                  48            0            0                  58                  52            0            0
                   35                  58            0            0                  53                  51            0            0
                   37                  92            0            0                  44                  43            0            0
                   31                  58            0            0                  47                  38            0            0
                   50                  52            0            0                  49                  41            0            0
                   28                  48            0            0                  57                  39            0            0
                   38                  55            0            0                  39                  26            0            0
                   32                  60            0            0                  46                  44            0            0
                   39                  49            0            0                  42                  38            0            0
                   18                  50            0            0                  45                  40            0            0
                   22                  42            0            0                  37                  38            0            0
                   40                  58            0            0                  45                  42            0            0
                   29                  52            0            0                  43                  36            0            0
                   30                  64            0            0                  38                  34            0            0
                   42                  34            0            0                  22                  37            0            0
                   22                  50            0            0                  59                  42            0            0
                   38                  33            0            0                  31                  49            0            0
                   39                  38            0            0                  17                  47            0            0
                   34                  78            0            0                  27                  24            0            0
                   46                  40            0            0                  34                  37            0            0
                   42                  53            0            0                  46                  39            0            0
                   40                  55            0            0                  37                  23            0            0
                   35                  53            0            0                  24                  33            0            0
                   41                  45            0            0                  33                  41            0            0
                   36                  40            0            0                  33                  28            0            0
                   27                  20            0            0                  18                  39            0            0
                   40                  42            0            0                   8                  38            0            0
                   62                  47            0            0                   9                  39            0            0
                   72                  34            0            0                   7                  38            0            0
                   57                  45            0            0                  11                  41            0            0
                   67                  37            0            0                  10                  31            0            0
                   55                  22            0            0                  52                  32            0            0
                   62                  33            0            0                  30                  51            0            0
                   70                  38            0            0                  13                  39            0            0
                   65                  44            0            0                  16                  41            0            0
                   62                  63            0            0                  26                  36            0            0
                   37                  70            0            0                  31                  30            0            0
                   53                  54            0            0                  45                  42            0            0
                   66                  40            0            0                  35                  54            0            0
                   40                  46            0            0                  42                  43            0            0
                   56                  53            0            0                  49                  46            0            0
                   50                  57            0            0                  45                  38            0            0
                   31                  56            0            0                  51                  36            0            0
                   54                  54            0            0                  43                  23            0            0
                   50                  61            0            0                  48                  41            0            0
                   35                  38            0            0                  47                  38            0            0
                   32                  48            0            0                  40                  47            0            0
                   51                  42            0            0                  39                  43            0            0
                   47                  35            0            0                  44                  37            0            0
                   64                  46            0            0                  37                  37            0            0
                   48                  46            0            0                  50                  30            0            0
                   46                  32            0            0                  59                  36            0            0
                   40                  29            0            0                  53                  50            0            0
                   41                  45            0            0                  38                  28            0            0
                   16                  47            0            0                  48                  22            0            0
                   48                  58            0            0                  55                  38            0            0
                   33                  27            0            0                  46                  25            0            0
                   58                  36            0            0                  63                  30            0            0
                   42                  45            0            0                  89                  31            0            0
                   41                  44            0            0                  60                  49            0            0
                   69                  45            0            0                  67                  41            0            0
                   51                  45            0            0                  64                  36            0            0
                   33                  37            0            0                  54                  50            0            0
                   78                  33            0            0                  64                  41            0            0
                   58                  42            0            0                  81                  32            0            0
                   72                  31            0            0                  62                  37            0            0
                   69                  42            0            0                  50                  66            0            0
                   69                  28            0            0                  60                  47            0            0
                   69                  32            0            0                  67                  43            0            0
                   63                  30            0            0                  62                  46            0            0
                   60                  43            0            0                  47                  53            0            0
                   99                  40            0            0                  40                  55            0            0
                   69                  31            0            0                  47                  44            0            0
                   74                  27            0            0                  42                  31            0            0
                   57                  23            0            0                  50                  37            0            0
                   68                  22            0            0                  65                  27            0            0
                   64                  36            0            0                  80                  43            0            0
                   55                  36            0            0                  38                  55            0            0
                   32                  23            0            0                  71                  53            0            0
                   44                  30            0            0                  61                  30            0            0
                   44                  34            0            0                  70                  49            0            0
                   63                  33            0            0                  38                  45            0            0
                   45                  51            0            0                  65                  38            0            0
                   57                  33            0            0                  59                  34            0            0
                   52                  31            0            0                  50                  35            0            0
                   34                  35            0            0                  47                  44            0            0
                   31                  22            0            0                  55                  30            0            0
                   76                  33            0            0                  51                  44            0            0
                   49                  31            0            0                  63                  49            0            0
                   35                  42            0            0                  68                  28            0            0
                   34                  49            0            0                  70                  43            0            0
                   36                  40            0            0                  76                  48            0            0
                   52                  50            0            0                  65                  58            0            0
                   32                  33            0            0                  82                  41            0            0
                   42                  33            0            0                  49                  35            0            0
                   81                  41            0            0                  44                  36            0            0
                   47                  37            0            0                  58                  36            0            0
                   34                  44            0            0                  61                  60            0            0
                   38                  34            0            0                  53                  32            0            0
                   41                  61            0            0                  27                  28            0            0
                   48                  41            0            0                  44                  33            0            0
                   43                  40            0            0                  48                  31            0            0
                   62                  28            0            0                  54                  39            0            0
                   41                  41            0            0                  59                  25            0            0
                   39                  44            0            0                  39                  37            0            0
                   65                  46            0            0                  58                  35            0            0
                   44                  47            0            0                  51                  35            0            0
                   57                  50            0            0                  58                  35            0            0
                   49                  50            0            0                  46                  34            0            0
                   34                  66            0            0                  53                  31            0            0
                   61                  32            0            0                  52                  32            0            0
                   52                  41            0            0                  50                  50            0            0
                   35                  50            0            0                  34                  46            0            0
                   39                  32            0            0                  53                  40            0            0
                   49                  52            0            0                  28                  36            0            0
                   61                  35            0            0                  43                  43            0            0
                   54                  37            0            0                  25                  46            0            0
                   48                  46            0            0                  42                  28            0            0
                   66                  39            0            0                  38                  48            0            0
                   56                  38            0            0                  44                  36            0            0
                   46                  33            0            0                  28                  40            0            0
                   60                  36            0            0                  48                  49            0            0
                   59                  41            0            0                  54                  40            0            0
                   68                  48            0            0                  35                  46            0            0
                   83                  54            0            0                  32                  24            0            0
                   57                  58            0            0                  58                  57            0            0
                   79                  52            0            0                  65                  31            0            0
                   74                  60            0            0                  45                  24            0            0
                   81                  50            0            0                  71                  30            0            0
                   59                  26            0            0                  60                  35            0            0
                   69                  57            0            0                  63                  42            0            0
                   71                  53            0            0                  71                  40            0            0
                   59                  36            0            0                  67                  45            0            0
                   67                  30            0            0                  46                  32            0            0
                   63                  32            0            0                  54                  34            0            0
                   78                  34            0            0                  49                  45            0            0
                   62                  21            0            0                  76                  35            0            0
                   77                  31            0            0                  44                  25            0            0
                   43                  56            0            0                  66                  28            0            0
                   44                  43            0            0                  58                  26            0            0
                   47                  50            0            0                  45                  33            0            0
                   49                  43            0            0                  53                  38            0            0
                   37                  36            0            0                  43                  48            0            0
                   60                  47            0            0                  64                  27            0            0
                   58                  39            0            0                  51                  46            0            0
                   68                  39            0            0                  68                  31            0            0
                   73                  40            0            0                  45                  22            0            0
                   54                  36            0            0                  45                  41            0            0
                   71                  37            0            0                  54                  46            0            0
                   37                  38            0            0                  55                  49            0            0
                   48                  43            0            0                  47                  32            0            0
                   59                  43            0            0                  56                  29            0            0
                   50                  48            0            0                  50                  27            0            0
                   37                  39            0            0                  73                  36            0            0
                   66                  43            0            0                  83                  34            0            0
                   88                  31            0            0                  70                  54            0            0
                   57                  38            0            0                  56                  40            0            0
                   62                  50            0            0                  61                  36            0            0
                   53                  45            0            0                  36                  44            0            0
                   48                  61            0            0                  46                  36            0            0
                   52                  17            0            0                  65                  45            0            0
                   77                  39            0            0                  44                  40            0            0
                   77                  43            0            0                  45                  40            0            0
                   69                  47            0            0                  39                  36            0            0
                   83                  40            0            0                  75                  55            0            0
                   81                  46            0            0                  63                  35            0            0
                   87                  45            0            0                  74                  46            0            0
                   36                  40            0            0                  68                  48            0            0
                   59                  42            0            0                  64                  28            0            0
                   32                  42            0            0                  55                  36            0            0
                   54                  44            0            0                  36                  40            0            0
                   67                  61            0            0                  35                  26            0            0
                   64                  56            0            0                  47                  49            0            0
                   41                  35            0            0                  51                  33            0            0
                   66                  50            0            0                  61                  29            0            0
                   68                  20            0            0                  46                  32            0            0
                   42                  25            0            0                  54                  46            0            0
                   45                  24            0            0                  65                  31            0            0
                   35                  33            0            0                  50                  35            0            0
                   41                  30            0            0                  56                  39            0            0
                   49                  26            0            0                  59                  33            0            0
                   34                  33            0            0                  62                  36            0            0
                   52                  26            0            0                  66                  45            0            0
                   39                  32            0            0                  57                  41            0            0
                   69                  44            0            0                  61                  36            0            0
                   64                  41            0            0                  65                  47            0            0
                   44                  40            0            0                  75                  38            0            0
                   46                  49            0            0                  51                  30            0            0
                   50                  37            0            0                  47                  42            0            0
                   52                  45            0            0                  25                  40            0            0
                   47                  45            0            0                  55                  37            0            0
                   45                  55            0            0                  53                  50            0            0
                   58                  81            0            0                  54                  51            0            0
                   56                  96            0            0                  58                  36            0            0
                   62                 102            0            0                  36                  16            0            0
                   56                  84            0            0                  30                  33            0            0
                   60                  66            0            0                  52                  23            0            0
                   36                  68            0            0                  37                  31            0            0
                   57                  67            0            0                  42                  43            0            0
                   73                  73            0            0                  50                  38            0            0
                   57                  50            0            0                  57                  43            0            0
                   66                  70            0            0                  64                  39            0            0
                   74                  60            0            0                  48                  36            0            0
                   52                  73            0            0                  51                  41            0            0
                   71                  86            0            0                  61                  31            0            0
                   48                  74            0            0                  53                  39            0            0
                   57                  81            0            0                  44                  40            0            0
                   63                  77            0            0                  42                  44            0            0
                   51                  87            0            0                  57                  44            0            0
                   69                  83            0            0                  31                  38            0            0
                   54                  89            0            0                  29                  46            0            0
                   68                  83            0            0                  50                  33            0            0
                   60                  85            0            0                  51                  33            0            0
                   67                  93            0            0                  48                  31            0            0
                   49                  81            0            0                  57                  54            0            0
                   58                  70            0            0                  53                  32            0            0
                   68                  98            0            0                  41                  36            0            0
                   65                  95            0            0                  35                  50            0            0
                   60                  95            0            0                  64                  31            0            0
                   72                 105            0            0                  51                  45            0            0
                   65                  93            0            0                  45                  48            0            0
                   94                  72            0            0                  56                  60            0            0
                   56                 103            0            0                  67                  59            0            0
                   71                  86            0            0                  78                  58            0            0
                   48                  77            0            0                  50                  56            0            0
                   75                  92            0            0                  58                  62            0            0
                   57                 103            0            0                  40                  55            0            0
                   62                  98            0            0                  42                  47            0            0
                   88                  42            0            0                  48                  35            0            0
                   87                  91            0            0                  43                  40            0            0
                   91                  86            0            0                  59                  25            0            0
                   80                 102            0            0                  51                  63            0            0
                   55                  95            0            0                  49                  55            0            0
                   65                  90            0            0                  59                  69            0            0
                   64                 103            0            0                  40                  63            0            0
                   68                  90            0            0                  51                  63            0            0
                   50                  73            0            0                  51                  48            0            0
                   38                  83            0            0                  48                  74            0            0
                   85                  88            0            0                  34                  48            0            0
                   64                  72            0            0                  35                  58            0            0
                   66                  88            0            0                  54                  63            0            0
                   68                  85            0            0                  26                  60            0            3
                   73                 104            0            0                  39                  53            0           13
                   54                  80            0            0                  28                  51            0            1
                   52                  74            0            0                  29                  42            0            2
                   73                  77            0            0                  47                  33            0            0
                   64                  67            0            0                  34                  54            0            7
                   63                  93            0            0                  32                  45            0            6
                   71                  62            0            0                  35                  62            0           11
                   65                  62            0            0                  48                  46            0            2
                   57                  70            0            0                  50                  56            0            0
                   69                  61            0            0                  51                  42            0            0
                   56                  54            0            0                  44                  39            0            0
                   25                  45            0            0                  45                  46            0            0
                   24                  50            0            0                  70                  30            0            0
                   33                  48            0            0                  29                  43            0            0
                   35                  47            0            0                  36                  41            0            0
                   68                  59            0            0                  56                  41            0            0
                   62                  55            0            0                  51                  38            0            0
                   56                  74            0            0                  53                  31            0            0
                   67                  74            0            0                  28                  49            0            0
                   60                  77            0            0                  32                  54            0            0
                   54                  78            0            0                  25                  37            0            0
                   58                 100            0            0                  30                  46            0            0
                   64                  56            0            0                  31                  49            0            0
                   73                  70            0            0                  25                  41            0            0
                   59                  78            0            0                  37                  30            0            0
                   52                  87            0            0                  30                  56            0            0
                   57                  81            0            0                  47                  45            0            0
                   60                  66            0            0                  31                  32            0            0
                   90                  79            0            0                  41                  40            0            0
                   66                  78            0            0                  37                  39            0            0
                   71                  73            0            0                  51                  35            0            0
                   84                  53            0            0                  33                  37            0            0
                   60                  39            0            0                  49                  31            0            0
                   68                  45            0            0                  46                  30            0            0
                   75                  59            0            0                  34                  36            0            0
                   84                  67            0            0                  33                  53            0            0
                   62                  45            0            0                  46                  57            0            0
                   60                  86            0            0                  35                  49            0            0
                   36                  70            0            0                  51                  30            0            0
                   58                  79            0            0                  40                  42            0            0
                   58                  89            0            0                  21                  53            0            0
                   37                  77            0            0                  34                  46            0            0
                   75                  86            0            0                  38                  25            0            0
                   70                  90            0            0                  33                  41            0            0
                   55                  78            0            0                  41                  57            0            1
                   76                  80            0            0                  48                  41            0            0
                   68                  86            0            0                  33                  28            0            0
                   56                  60            0            0                  48                  41            0           14
                   51                  81            0            0                  30                  37            0           17
                   65                  83            0            0                  48                  43            0            9
                   70                  59            0            0                  51                  40            0            3
                   62                  70            0            0                  33                  22            0           24
                   58                  87            0            0                  40                  39            0            6
                   36                  72            0            0                  31                  31            0            0
                   74                  86            0            0                  40                  26            0           21
                   59                  72            0            0                  32                  41            0           13
                   75                  87            0            0                  43                  44            0            9
                   56                  73            0            0                  39                  38            0           13
                   72                  65            0            0                  52                  48            0            0
                   64                  67            0            0                  40                  37            0            0
                   51                  97            0            0                  63                  60            0            0
                   51                  74            0            0                  43                  44            0            0
                   50                  68            0            0                  19                  59            0            0
                   64                  68            0            0                  30                  44            0           17
                   69                  42            0            0                  50                  36            0            0
                   60                  55            0            0                  55                  30            0            8
                   25                  62            0            0                  34                  34            0            7
                   49                  63            0            0                  20                  41            0            4
                   50                  61            0            0                  23                  49            0            8
                   51                  66            0            0                  24                  58            0            9
                   54                  58            0            0                  40                  46            0            4
                   57                  68            0            0                  32                  53            0           15
                   54                  61            0            0                  32                  43            0            6
                   54                  70            0            0                  50                  32            0            6
                   49                  64            0            0                  36                  30            0            2
                   61                  64            0            0                  45                  38            0            0
                   27                  92            0            0                  55                  30            0           10
                   55                  78            0            0                  54                  35            0            0
                   44                  65            0            0                  45                  33            0            0
                   55                  91            0            0                  43                  35            0            0
                   63                  78            0            0                  42                  40            0            0
                   65                  71            0            0                  37                  36            0            0
                   52                  66            0            0                  33                  36            0            0
                   40                  88            0            0                  32                  28            0            0
                   67                  64            0            0                  57                  47            0            0
                   55                  88            0            0                  49                  34            0            0
                   59                  95            0            0                  46                  42            0            0
                   64                 102            0            0                  52                  42            0            0
                   45                  85            0            0                  46                  30            0            0
                   71                  67            0            0                  36                  27            0            0
                   75                  98            0            0                  47                  46            0            0
                   65                  87            0            0                  39                  56            0            0
                   74                  88            0            0                  42                  38            0            0
                   81                 102            0            0                  22                  48            0            0
                   71                  86            0            0                  29                  41            0            8
                   82                  75            0            0                  38                  46            0            0
                   69                  86            0            0                  35                  34            0            3
                   63                  83            0            0                  36                  40            0            7
                   64                  78            0            0                  35                  45            0            5
                   77                  71            0            0                  38                  35            0            0
                   49                  88            0            0                  35                  55            0            1
                   65                  63            0            0                  35                  30            0            6
                   56                  74            0            0                  37                  58            0           15
                   66                  42            0            0                  36                  49            0            1
                   54                  56            0            0                   7                  56            0            8
                   56                  77            0            0                  21                  50            0            6
                   62                  55            0            0                  29                  44            0           10
                   61                  87            0            0                  32                  38            0            7
                   59                  84            0            0                  38                  42            0            9
                   55                  55            0            0                  40                  44            0            6
                   44                  52            0            0                  24                  44            0            6
                   53                  55            0            0                  16                  44            0            7
                   53                  76            0            0                  37                  40            0           15
                   69                  92            0            0                  27                  41            0            9
                   54                  82            0            0                  27                  39            0            0
                   57                  92            0            0                  21                  38            0           10
                   79                  99            0            0                  35                  34            0           22
                   78                  84            0            0                  26                  52            0           12
                   62                  81            0            0                  23                  44            0           16
                   50                  82            0            0                  34                  48            0            0
                   59                 112            0            0                  19                  26            0            1
                   67                  81            0            0                  32                  49            0            0
                   64                  74            0            0                  42                  35            0            0
                   64                  88            0            0                  23                  31            0            0
                   51                  94            0            0                  31                  39            0            0
                   43                  92            0            0                  40                  40            0            0
                   48                  95            0            0                  25                  50            0            0
                   54                  81            0            0                  27                  41            0            0
                   63                  89            0            0                  28                  37            0            0
                   58                 103            0            0                  41                  47            0            0
                   34                  65            0            0                  38                  49            0            0
                   49                  80            0            0                  49                  54            0            0
                   50                  91            0            0                  27                  65            0            0
                   68                  81            0            0                  49                  80            0            0
                   57                  78            0            0                  38                  62            0            0
                   69                  62            0            0                  32                  58            0            0
                   58                  71            0            0                  42                  67            0            0
                   56                  92            0            0                  14                  45            0            0
                   50                  71            0            0                  33                  57            0            0
                   63                  63            0            0                  25                  34            0            0
                   66                  84            0            0                  25                  70            0            0
                   70                  80            0            0                  36                  54            0            0
                   61                  44            0            0                  42                  74            0            0
                   58                  39            0            0                  45                  59            0            0
                   50                  45            0            0                  46                  61            0            0
                   57                  71            0            0                  27                  45            0            0
                   33                  49            0            0                  60                  59            0            0
                   48                  67            0            0                  64                  48            0            8
                   26                  68            0            0                  52                  53            0            4
                   50                  55            0            0                  55                  53            0            3
                   46                  71            0            0                  68                  32            0           15
                   40                  67            0            0                  63                  34            0            8
                   36                  73            0            0                  49                  54            0            0
                   33                  60            0            0                  66                  38            0            0
                   48                  66            0            0                  81                  40            0            0
                   45                  78            0            0                  64                  51            0            0
                   39                  76            0            0                  63                  38            0            0
                   52                  89            0            0                  36                  59            0            0
                   48                  96            0            0                  34                  54            0            0
                   35                  94            0            0                  40                  63            0            0
                   27                 114            0            0                  53                  55            0            0
                   52                  98            0            0                  38                  52            0            0
                   67                 115            0            0                  42                  66            0            0
                   60                  83            0            0                  60                  69            0            0
                   50                 134            0            0                  46                  52            0            0
                   43                  86            0            0                  45                  53            0            0
                   55                  89            0            0                  42                  58            0            0
                   43                  94            0            0                  50                  68            0            0
                   51                  99            0            0                  38                  55            0            0
                   55                 135            0            0                  41                  61            0            0
                   47                  89            0            0                  38                  57            0            0
                   36                  65            0            0                  35                  62            0            0
                   58                  94            0            0                  36                  52            0            0
                   55                  88            0            0                  58                  28            0            0
                   50                 101            0            0                  50                  65            0            0
                   52                  94            0            0                  55                  65            0            0
                   44                  78            0            0                  32                  55            0            0
                   58                  71            0            0                  46                  51            0            0
                   40                  85            0            0                  13                  44            0            0
                   51                 100            0            0                  10                  55            0            0
                   71                  66            0            0                  59                  55            0            0
                   64                  96            0            0                  46                  49            0            0
                   54                  78            0            0                  66                  52            0            0
                   35                  83            0            0                  46                  47            0            0
                   37                  95            0            0                  49                  33            0            0
                   42                 108            0            0                  53                  44            0            0
                   70                  76            0            0                  37                  46            0            0
                   42                  88            0            0                  46                  42            0            0
                   37                 104            0            0                  55                  59            0            0
                   43                  98            0            0                  52                  55            0            0
                   60                  91            0            0                  34                  47            0            0
                   66                  77            0            0                  29                  54            0            0
                   43                  88            0            0                  61                  29            0            0
                   36                  86            0            0                  48                  48            0            0
                   61                  93            0            0                  48                  28            0            0
                   48                 108            0            0                  40                  53            0            0
                   60                  89            0            0                  40                  36            0            0
                   46                 101            0            0                  37                  42            0            0
                   55                  86            0            0                  35                  37            0            0
                   40                  83            0            0                  27                  35            0            0
                   53                  82            0            0                  33                  36            0            0
                   30                  83            0            0                  23                  54            0            0
                   38                  70            0            0                  23                  72            0            0
                   30                  75            0            0                  25                  72            0            0
                   32                  79            0            0                  25                  83            0            0
                   21                 105            0            0                  34                  57            0            0
                   37                  90            0            0                  26                  79            0            0
                   27                  79            0            0                  26                  65            0            0
                   35                 108            0            0                  31                  56            0            0
                   19                  83            0            0                  26                  60            0            0
                   33                 115            0            0                  33                  67            0            0
                   47                  76            0            0                  42                  74            0            0
                   32                  82            0            0                  26                  69            0            0
                   29                  70            0            0                  19                  59            0            0
                   17                  99            0            0                  13                  58            0            0
                   31                  81            0            0                  37                  59            0            0
                   36                  64            0            0                  29                  46            0            0
                   31                  96            0            0                  31                  66            0            0
                   29                  87            0            0                  35                  46            0            0
                   14                 102            0            0                  33                  47            0            0
                   16                  62            0            0                  30                  78            0            0
                   18                  70            0            0                  49                  52            0            0
                   24                  92            0            0                  42                  41            0            0
                    5                 103            0            0                  23                  53            0            0
                    2                 101            0            0                  59                  55            0            0
                   21                  93            0            0                  46                  58            0            0
                   32                  88            0            0                  52                  47            0            0
                   24                  64            0            0                  25                  62            0            0
                   21                  53            0            0                  27                  43            0            0
                   18                  57            0            0                  44                  42            0            0
                   18                  69            0            0                  28                  47            0            0
                   25                  57            0            0                  19                  41            0            0
                   16                  79            0            0                  11                  35            0            0
                   26                  47            0            0                   0                  30            0            4
                   27                  45            0            0                  41                  43            0            0
                   32                  49            0            0                  41                  35            0            0
                   17                  77            0            0                  32                  23            0            0
                   50                  78            0            0                  25                  40            0            0
                   46                  76            0            0                  45                  40            0            0
                   30                  95            0            0                  32                  30            0            0
                   23                  91            0            0                  32                  44            0            0
                   41                  78            0            0                  26                  55            0            0
                   25                  53            0            0                  50                  44            0            0
                   13                  59            0            0                  44                  35            0            0
                   38                  67            0            0                  54                  37            0            0
                   26                  66            0            0                  49                  45            0            3
                   29                  62            0            0                  40                  39            0            0
                   27                  76            0            0                  39                  56            0           10
                   42                  85            0            0                  43                  40            0           10
                   28                  94            0            0                  37                  28            0           17
                   27                  86            0            0                  37                  43            0           21
                   32                 105            0            0                  32                  47            0            4
                   80                  84            0            0                  34                  52            0           13
                   56                  99            0            0                  41                  39            0           12
                   31                  85            0            0                  27                  56            0            6
                   29                  80            0            0                  32                  34            0           11
                   76                  64            0            0                  30                  36            0           25
                   46                  77            0            0                  20                  35            0           13
                   57                  72            0            0                  19                  43            0           17
                   33                  76            0            0                  23                  39            0            6
                   28                  81            0            0                  25                  50            0           25
                   41                  82            0            0                  34                  45            0           18
                   22                 100            0            0                  22                  59            0            2
                   30                  77            0            0                  41                  52            0            6
                   38                  85            0            0                  41                  39            0            0
                   31                  80            0            0                  32                  32            0            0
                   30                  80            0            0                  58                  39            0           16
                   22                 108            0            0                  43                  48            0           25
                   34                  66            0            0                  47                  50            0           24
                   45                  79            0            0                  25                  43            0            8
                   39                  95            0            0                  23                  41            0           14
                   36                  67            0            0                  34                  45            0           20
                   43                  86            0            0                  28                  33            0            7
                   33                  90            0            0                  31                  36            0           16
                   32                  77            0            0                  20                  42            0           32
                   25                  79            0            0                  27                  37            0           10
                   43                  65            0            0                  47                  50            0            8
                   24                  73            0            0                  37                  44            0            8
                   41                  93            0            0                  44                  37            0            0
                   40                  86            0            0                  34                  37            0            0
                   57                  63            0            0                  23                  52            0            1
                   56                  91            0            0                  31                  80            0            0
                   51                  81            0            0                  39                  40            0            0
                   32                  87            0            0                  42                  51            0            0
                   39                  83            0            0                  47                  46            0            0
                   38                 117            0            0                  52                  45            0            0
                   13                 107            0            0                  44                  48            0            2
                   20                  83            0            0                  56                  56            0            0
                   24                  89            0            0                  36                  55            0            0
                   24                  62            0            0                  40                  40            0            0
                   46                  59            0            0                  41                  38            0            0
                   15                  67            0            0                  48                  40            0            0
                   16                  80            0            0                  34                  46            0            0
                   51                  41            0            0                  39                  34            0            0
                   38                  40            0            0                  47                  39            0            0
                   30                  60            0            0                  49                  39            0            0
                   31                  68            0            0                  30                  66            0            0
                   40                  53            0            0                  37                  58            0            0
                   52                  39            0            0                  28                  56            0            0
                   41                  57            0            0                  39                  43            0            0
                   48                  69            0            0                  41                  62            0            0
                   50                  68            0            0                  38                  45            0            0
                   51                  77            0            0                  40                  65            0            0
                   44                  62            0            0                  39                  45            0            0
                   36                  86            0            0                  55                  40            0            0
                   35                  89            0            0                  24                  41            0            0
                   43                  77            0            0                  59                  49            0            0
                   43                  73            0            0                  37                  40            0            0
                   22                  64            0            0                  30                  37            0            0
                   47                  65            0            0                  10                  43            0            0
                   39                  95            0            0                  23                  52            0            0
                   37                  68            0            0                  38                  49            0            0
                   44                  71            0            0                  36                  40            0            0
                   38                  44            0            0                  23                  49            0            0
                   28                  56            0            0                  23                  57            0            0
                   28                  54            0            0                  42                  36            0            0
                   41                  67            0            0                  28                  56            0            0
                   53                  68            0            0                  48                  55            0            0
                   63                  68            0            0                  41                  35            0            0
                   46                  79            0            0                  40                  37            0            0
                   41                  73            0            0                  31                  57            0            0
                   28                  63            0            0                  52                  52            0            0
                   44                  62            0            0                  11                  71            0            0
                   52                  52            0            0                  19                  61            0            0
                   42                  56            0            0                   4                  38            0            0
                   36                  40            0            0                  34                  54            0            0
                   39                  60            0            0                  18                  59            0            0
                   43                  52            0            0                  15                  49            0            0
                   26                  53            0            0                  41                  43            0            0
                   21                  49            0            0                  27                  41            0            0
                   30                  46            0            0                  56                  34            0            0
                   45                  66            0            0                  43                  49            0            0
                   30                  57            0            0                  32                  57            0            0
                   44                  54            0            0                  34                  54            0            0
                   47                  59            0            0                  46                  64            0            0
                   35                  65            0            0                  44                  50            0            0
                   37                  38            0            0                  20                  37            0            0
                   43                  62            0            0                  45                  54            0            0
                   27                  46            0            0                  56                  47            0            0
                   39                  83            0            0                  42                  43            0            0
                   39                  62            0            0                  25                  66            0            0
                   55                  90            0            0                  59                  47            0            0
                   55                  71            0            0                  26                  54            0            0
                   49                  72            0            0                  24                  58            0            0
                   55                  69            0            0                  35                  64            0            0
                   34                  62            0            0                  47                  58            0            0
                   35                  60            0            0                  38                  52            0            0
                   53                  71            0            0                  31                  49            0            0
                   50                  64            0            0                  35                  42            0            0
                   48                  74            0            0                  15                  64            0            0
                   51                  51            0            0                  46                  63            0            0
                   36                  58            0            0                  38                  50            0            0
                   41                  56            0            0                  40                  37            0            0
                   48                  67            0            0                  28                  56            0            0
                   33                  57            0            0                  31                  36            0            0
                   37                  69            0            0                  50                  63            0            0
                   46                  73            0            0                  45                  70            0            0
                   39                  70            0            0                  44                  65            0            0
                   44                  74            0            0                  29                  59            0            0
                   46                  67            0            0                  42                  30            0            0
                   37                  64            0            0                  34                  51            0            0
                   57                  84            0            0                  24                  39            0            0
                   37                  80            0            0                  30                  69            0            0
                   46                  88            0            0                  33                  63            0            0
                   49                  95            0            0                  29                  53            0            0
                   41                  72            0            0                  18                  81            0            0
                   56                  58            0            0                  37                  53            0            0
                   55                  88            0            0                  23                  75            0            0
                   26                  73            0            0                  18                  54            0            0
                   19                  95            0            0                  44                  46            0            0
                   28                  51            0            0                  48                  52            0            0
                   50                  78            0            0                  24                  69            0            0
                   41                  84            0            0                  46                  41            0            0
                   43                  81            0            0                  33                  25            0            0
                   45                  87            0            0                  53                  40            0            0
                   41                  76            0            0                  46                  32            0            0
                   36                  87            0            0                  56                  29            0            0
                   31                  71            0            0                  46                  51            0            0
                   32                  68            0            0                  74                  61            0            0
                   42                  53            0            0                  65                  51            0            0
                   36                  91            0            0                  60                  39            0            0
                   48                  82            0            0                  32                  38            0            0
                   45                  54            0            0                  30                  53            0            0
                   29                  70            0            0                  29                  47            0            0
                   49                  82            0            0                  39                  32            0            0
                   39                  81            0            0                  36                  36            0            0
                   33                  58            0            0                  37                  36            0            0
                   39                  81            0            0                  23                  46            0            0
                   33                  81            0            0                  39                  57            0            0
                   42                  61            0            0                  29                  35            0            0
                   24                  70            0            0                  46                  46            0            0
                   38                  97            0            0                  51                  35            0            0
                   30                  91            0            0                  48                  42            0            0
                   29                  68            0            0                  57                  30            0            0
                   30                  78            0            0                  34                  55            0            0
                   38                  88            0            0                  43                  36            0            0
                   51                  87            0            0                  33                  34            0            0
                   53                  64            0            0                  53                  37            0            0
                   35                  65            0            0                  33                  41            0            0
                   29                  71            0            0                  49                  42            0            0
                   29                  65            0            0                  37                  33            0            0
                   28                  56            0            0                  38                  56            0            0
                   27                  79            0            0                  19                  43            0            0
                   35                  97            0            0                  28                  45            0            0
                   46                  82            0            0                  22                  46            0            0
                   36                  90            0            0                  29                  88            0            0
                   49                  96            0            0                  42                  44            0            0
                   62                  69            0            0                  44                  70            0            0
                   66                  77            0            0                  31                  56            0            0
                   75                  96            0            0                  37                  60            0            0
                   58                  91            0            0                  35                  72            0            3
                   46                  73            0            0                  30                  50            0            0
                   34                  81            0            0                  38                  67            0            0
                   43                  81            0            0                  20                  58            0            0
                   34                  56            0            0                  11                  52            0            0
                   32                  94            0            0                  37                  59            0            0
                   40                  44            0            0                  39                  52            0            0
                   31                  87            0            0                  39                  80            0            0
                   35                  69            0            0                  47                  63            0            0
                   35                  66            0            0                  33                  63            0            0
                   46                  91            0            0                  23                  59            0            0
                   41                  52            0            0                  37                  37            0            0
                   24                  42            0            0                  49                  57            0            0
                   30                  65            0            0                  33                  38            0            0
                   29                  83            0            0                  25                  57            0            0
                   38                  74            0            0                  26                  45            0            0
                   29                  98            0            0                  32                  57            0            0
                   26                  59            0            0                  31                  52            0            0
                   42                  78            0            0                  10                  46            0            0
                   12                  53            0            0                  31                  51            0            0
                   32                  74            0            0                  31                  52            0            0
                   25                  70            0            0                  38                  52            0            0
                   37                  66            0            0                  48                  81            0            0
                   39                  57            0            0                  35                  50            0            0
                   21                  83            0            0                  43                  73            0            0
                   35                  49            0            0                  33                  87            0            0
                   21                  85            0            0                  34                  80            0            0
                   31                  82            0            0                  28                  70            0            0
                   29                  62            0            0                  26                  97            0            0
                   21                  72            0            0                  21                  67            0            0
                    4                  55            0            0                  21                  48            0            0
                   30                  64            0            0                  19                  55            0            0
                   46                  42            0            0                  33                  35            0            0
                   45                  53            0            0                  40                  53            0            0
                   46                  63            0            0                  47                  56            0            0
                   24                  52            0            0                  27                  50            0            0
                   24                  61            0            0                  27                  71            0            0
                   25                  61            0            0                  40                  56            0            0
                   23                  67            0            0                  31                  40            0            0
                   32                  78            0            0                  37                  47            0            0
                   28                  63            0            0                  43                  44            0            0
                   32                  50            0            0                  41                  38            0            0
                   23                  72            0            0                  37                  50            0            0
                   34                  62            0            0                  29                  40            0            0
                   37                  70            0            0                  30                  57            0            0
                   30                  57            0            0                  19                  46            0            0
                   39                  66            0            0                  36                  54            0            0
                   36                  58            0            0                  26                  57            0            9
                   33                  50            0            0                  29                  66            0            0
                   33                  62            0            0                  40                  72            0            2
                   41                  48            0            0                  35                  71            0            3
                   39                  58            0            0                  18                  62            0           10
                   29                  79            0            0                  34                  73            0           10
                   59                  60            0            0                  25                  72            0           19
                   40                  67            0            0                  14                  52            0            0
                   41                  62            0            0                  20                  61            0            9
                   48                  67            0            0                  27                  67            0            6
                   50                  78            0            0                  26                  54            0            0
                   58                  58            0            0                  21                  58            0            0
                   58                  49            0            0                  16                  47            0            0
                   54                  63            0            0                  26                  70            0            1
                   29                  49            0            0                  38                  57            0           12
                   46                  60            0            0                  32                  77            0            0
                   47                  70            0            0                  20                  71            0            0
                   48                 108            0            0                  45                  61            0            2
                   37                  90            0            0                  43                  41            0            0
                   33                  66            0            0                  33                  60            0            0
                   54                  70            0            0                  25                  51            0            0
                   86                  84            0            0                  40                  62            0            0
                   37                  56            0            0                  38                  77            0            0
                   57                  79            0            0                  43                  57            0            0
                   50                  73            0            0                  21                  78            0            0
                   56                  75            0            0                   8                  56            0            0
                   44                  71            0            0                  29                  76            0            0
                   41                  72            0            0                  29                  57            0            0
                   58                  75            0            0                  18                  53            0            0
                   57                  50            0            0                  15                  54            0            0
                   46                  72            0            0                  17                  69            0            0
                   58                  84            0            0                  16                  45            0            0
                   57                  71            0            0                  33                  47            0            0
                   55                  67            0            0                  38                  60            0           11
                   39                  67            0            0                  34                  60            0            7
                   54                  78            0            0                  37                  49            0           13
                   43                  70            0            0                  38                  62            0            5
                   39                  76            0            0                  29                  51            0            6
                   27                  71            0            0                  28                  38            0            0
                   34                  80            0            0                  38                  54            0            0
                   62                  71            0            0                  41                  77            0            0
                   44                  52            0            0                  48                  51            0            6
                   63                  65            0            0                  39                  45            0            0
                   66                  67            0            0                  35                  70            0            0
                   58                  86            0            0                  50                  67            0            0
                   53                  80            0            0                  65                  72            0            0
                   59                  93            0            0                  60                  54            0            0
                   58                  97            0            0                  50                  53            0            0
                   55                  92            0            0                  47                  42            0            0
                   41                 107            0            0                  25                  57            0            0
                   41                  97            0            0                  40                  56            0            0
                   48                  78            0            0                  18                  47            0            0
                   51                  97            0            0                  32                  44            0            0
                   61                  78            0            0                  35                  49            0            0
                   62                  93            0            0                  53                  44            0            0
                   42                  65            0            0                  45                  32            0            0
                   49                  65            0            0                  30                  52            0            0
                   39                  87            0            0                  28                  57            0            0
                   30                  96            0            0                  23                  47            0            0
                   50                  88            0            0                  36                  39            0            0
                   34                  86            0            0                  29                  62            0            0
                   62                  72            0            0                  31                  44            0            0
                   35                  49            0            0                  33                  47            0            0
                   31                  60            0            0                  42                  46            0            0
                   39                  76            0            0                  45                  35            0            0
                   61                  66            0            0                  58                  38            0            0
                   46                  41            0            0                  40                  36            0            0
                   45                  64            0            0                  41                  39            0            0
                   47                  84            0            0                  49                  53            0            0
                   43                  96            0            0                  54                  40            0            0
                   46                  65            0            0                  24                  40            0            0
                   45                  61            0            0                  39                  21            0            0
                   51                  94            0            0                  23                  39            0            0
                   44                 111            0            0                  44                  30            0            0
                   44                 104            0            0                  58                  43            0            0
                   42                  95            0            0                  64                  39            0            0
                   28                  66            0            0                  46                  39            0            0
                   41                  86            0            0                  47                  42            0            0
                   25                  88            0            0                  49                  44            0            0
                   33                 103            0            0                  49                  40            0            0
                   26                  68            0            0                  45                  57            0            0
                   12                  91            0            0                  50                  41            0            0
                   27                  94            0            0                  31                  39            0            0
                   23                  98            0            0                  34                  57            0            0
                   32                  84            0            0                  41                  53            0            0
                   31                  52            0            0                  48                  56            0            0
                   31                  83            0            0                  39                  44            0            0
                   29                  85            0            0                  27                  57            0            0
                   25                  93            0            0                  44                  53            0            0
                   32                 104            0            0                  37                  49            0            0
                   32                  81            0            0                  18                  35            0            0
                   29                  90            0            0                  24                  43            0            0
                   24                 106            0            0                  43                  45            0            0
                   23                  71            0            0                  34                  41            0            0
                   33                  77            0            0                  44                  36            0            0
                   21                 102            0            0                  55                  33            0            0
                   34                  92            0            0                  41                  34            0            0
                   51                  86            0            0                  38                  37            0            0
                   28                  70            0            0                  44                  30            0            0
                   23                  89            0            0                  44                  35            0            0
                    3                  83            0            0                  37                  41            0            0
                   32                  82            0            0                  42                  45            0            0
                   39                 101            0            0                  39                  42            0            0
                   64                  77            0            0                  30                  50            0            0
                   56                  64            0            0                  32                  45            0            0
                   56                  58            0            0                  49                  46            0            0
                   34                  66            0            0                  21                  43            0            0
                   60                  67            0            0                  30                  40            0            0
                   65                  45            0            0                  23                  35            0            0
                   52                 114            0            0                  37                  42            0            0
                   70                 102            0            0                  47                  33            0            0
                   72                  97            0            0                  28                  33            0            0
                   58                  93            0            0                  27                  46            0            0
[truncated: 940,279 more chars]
