# Supplementary material for: Molecular mechanism of parental H3/H4 recycling at a replication fork
Source: Nat Commun. 2024 Nov 2;15:9485. doi: 10.1038/s41467-024-53187-4 (PMC11531469; doi:10.1038/s41467-024-53187-4)
Supplement: Supplementary file 9 — Source Data [file 41467_2024_53187_MOESM9_ESM.zip › SourceData/Source Data Figure4/Figure4E.txt]

#       0RPA(m) 1RPA(m) 2RPA(m) 0RPA(u) 1RPA(u) 2RPA(u)
Leading      11      15      12       0       3       1
Lagging       4       8       4      13      12       3
Total        15      23      16      13      15       4
