# Supplementary material for: Molecular mechanism of parental H3/H4 recycling at a replication fork
Source: Nat Commun. 2024 Nov 2;15:9485. doi: 10.1038/s41467-024-53187-4 (PMC11531469; doi:10.1038/s41467-024-53187-4)
Supplement: Supplementary file 9 — Source Data [file 41467_2024_53187_MOESM9_ESM.zip › SourceData/Source Data Figure4/Figure4G.txt]

0RPA(Cdc45_mediated)   152.946000 149.896000 159.045000 153.419000
1RPA(Cdc45_mediated)   163.677000 166.710000 130.879000 155.346000 171.719000 147.789000 175.360000 157.115000
2RPA(Cdc45_mediated)   156.742000 145.781000 127.212000 171.573000
0RPA(Cdc45_unmediated) 57.450800 100.692000 81.153800 58.347700 113.874000 66.661200 100.227000 125.010000 161.394000 54.005600 62.427100 104.072000 72.189000
1RPA(Cdc45_unmediated) 129.655000 165.177000 147.853000 108.520000 92.454400 104.803000 59.995200 113.589000 138.229000 164.614000 118.059000 103.553000
2RPA(Cdc45_unmediated) 116.315000 151.713000 133.878000
