# Supplementary material for: Molecular mechanism of parental H3/H4 recycling at a replication fork
Source: Nat Commun. 2024 Nov 2;15:9485. doi: 10.1038/s41467-024-53187-4 (PMC11531469; doi:10.1038/s41467-024-53187-4)
Supplement: Supplementary file 9 — Source Data [file 41467_2024_53187_MOESM9_ESM.zip › SourceData/Source Data Figure4/Figure4I.txt]

Lagging(0RPA)  75   33   75   33   43   35   46   62   45   22   33   56   51   44   22   31   37
Lagging(1RPA)  44  100  116   96   57   70   57   62   83   62   55   52   89   60   97   48  104   75   52   92
Lagging(2RPA) 102   98  113  102   81   89  115
Leading(0RPA) 113  107  116  105  126  114  113  113  108  110  101
Leading(1RPA) 125  113  105  105   98   98  105  134  129  124  125  118  104  116  103  103  122  158
Leading(2RPA) 127  142  106  114  100  106  134  122  115  134  106  105  114
