# Supplementary material for: Molecular mechanism of parental H3/H4 recycling at a replication fork
Source: Nat Commun. 2024 Nov 2;15:9485. doi: 10.1038/s41467-024-53187-4 (PMC11531469; doi:10.1038/s41467-024-53187-4)
Supplement: Supplementary file 9 — Source Data [file 41467_2024_53187_MOESM9_ESM.zip › SourceData/Source Data Supplementary Figure6/FigureS6B.txt]

# Cdc45(Lagging) Cdc45(Leading) Lagging Leading
               0              0       0       0
               0              0       0       0
               0              0       0       0
               0              6       0       0
               0             18       0       0
               7             19       0       0
              20             11       0       0
              30             21       0       0
              35             24       0       0
              31             44       0       0
              23             43       0       0
              41             35       0       0
              25             29       0       0
              29             32       0       0
              22             38       0       0
              21             39       0       0
              26             32       0       0
              14             35       0       0
              17             48       0       0
              25             46       0       0
              26             36       0       0
              35             41       0       0
              25             46       0       0
              32             40       0       0
              60             41       0       0
              46             43       0       0
              32             35       0       0
              47             40       0       0
              32             30       0       0
              54             38       0       0
              42             45       0       0
              48             40       0       0
              51             37       0       0
              43             50       0       0
              34             26       0       0
              45             40       0       0
              29             53       0       0
              42             52       0       0
              46             53       0       0
              43             81       0       0
              62             77       0       0
              29             39       0       0
              46             32       0       0
              43             34       0       0
              27             55       0       0
              25             58       0       0
              32             59       0       0
              38             55       0       0
              21             43       0       0
              44             50       0       0
              38             40       0       0
              28             53       0       0
              23             61       0       0
              27             60       0       0
              37             79       0       0
              34             63       0       0
              39             54       0       0
              32             60       0       0
              36             74       0       0
              37             66       0       0
              28             66       0       0
              33             64       0       0
              40             78       0       0
              40             84       0       0
              48             68       0       0
              33             44       0       0
              28             59       0       0
              35             63       0       0
              26             63       0       0
              22             65       0       0
              41             71       0       0
              36             67       0       0
              22             56       0       0
              40             75       0       0
              26             89       0       0
              22             81       0       0
              34             92       0       0
              34             77       0       0
              33             73       0       0
              25             58       0       0
              48             73       0       0
              33             69       0       0
              27             82       0       0
              29             77       0       0
              43             54       0       0
              34             75       0       0
              53             92       0       0
              42             55       0       0
              48             74       0       0
              65             73       0       0
              54             55       0       0
              41             45       0       0
              59             66       0       0
              37             70       0       0
              45             43       0       0
              59             68       0       0
              28             60       0       0
              44             53       0       0
              52             56       0       0
              44             66       0       0
              41             72       0       0
              15             78       0       0
              38             70       0       0
              21             43       0       0
              22             52       0       0
              43             84       0       0
              50             63       0       0
              34             54       0       0
              44             44       0       0
              42             44       0       0
              54             59       0       0
              34             41       0       0
              53             49       0       0
              25             32       0       0
              43             29       0       0
              56             56       0       0
              56             38       0       0
              50             36       0       0
              23             42       0       0
              23             43       0       0
              20             35       0       0
              28             35       0       0
              35             27       0       0
              40             46       0       0
              25             33       0       0
              35             50       0       0
              36             51       0       0
              40             51       0       0
              49             67       0       0
              36             56       0       0
              50             44       0       0
              42             54       0       0
              43             39       0       0
              64             46       0       0
              41             51       0       0
              59             42       0       0
              56             32       0       0
              62             37       0       0
              56             53       0       0
              37             36       0       0
              46             45       0       0
              37             41       0       0
              40             52       0       0
              52             26       0       0
              62             38       0       0
              64             52       0       0
              71             50       0       0
              53             68       0       0
              51             63       0       0
              39             53       0       0
              49             35       0       0
              69             51       0       0
              64             27       0       0
              60             24       0       0
              28             35       0       0
              63             74       0       0
              48             92       0       0
              35             75       0       0
              38             90       0       0
              49             70       0       0
              21             76       0       0
              20             81       0       0
              31             91       0       0
              32             92       0       0
              36             75       0       0
              37             59       0       0
              38             41       0       0
              53             38       0       0
              56             60       0       0
              26             66       0       0
              35             64       0       0
              42             41       0       0
              30             27       0       0
              36             44       0       0
              27             50       0       0
              28             36       0       0
              42             49       0       0
              42             32       0       0
              53             43       0       0
              51             36       0       0
              40             53       0       0
              39             37       0       0
              40             35       0       0
              57             51       0       0
              50             40       0       0
              35             25       0       0
              62             16       0       0
              46             24       0       0
              36             16       0       0
              45             33       0       0
              39             18       0       0
              22             20       0       0
              17             26       0       0
              30             16       0       0
              38             27       0       0
              50             25       0       0
              36             37       0       0
              48             54       0       0
              46             39       0       0
              46             43       0       0
              25             36       0       0
              43             43       0       0
              33             38       0       0
              52             30       0       0
              39             18       0       0
              51             22       0       0
              45             33       0       0
              36             22       0       0
              43             40       0       0
              28             31       0       0
              32             24       0       0
              50             49       0       0
              51             42       0       0
              49             45       0       0
              41             31       0       0
              48             46       0       0
              49             55       0       0
              30             50       0       0
              42             46       0       0
              62             37       0       0
              53             49       0       0
              58             30       0       0
              42             41       0       0
              42             37       0       0
              54             30       0       0
              49             39       0       0
              47             52       0       0
              43             31       0       0
              31             55       0       0
              42             62       0       0
              48             63       0       0
              46             62       0       0
              72             57       0       0
              49             60       0       0
              51             55       0       0
              77             39       0       0
              45             56       0       0
              62             56       0       0
              35             68       0       0
              38             40       0       0
              31             33       0       0
              48             45       0       0
              49             48       0       0
              56             48       0       0
              45             58       0       0
              45             51       0       0
              33             53       0       0
              56             82       0       0
              50             48       0       0
              52             43       0       0
              36             39       0       0
              32             44       0       0
              60             42       0       0
              45             31       0       0
              57             31       0       0
              39             34       0       0
              74             43       0       0
              70             40       0       0
              67             37       0       0
              46             36       0       0
              37             42       0       0
              40             41       0       0
              62             33       0       0
              67             51       0       0
              63             43       0       0
              46             38       0       0
              45             56       0       0
              39             34       0       0
              46             25       0       0
              36             56       0       0
              58             52       0       0
              30             23       0       0
              57             30       0       0
              51             51       0       0
              46             31       0       0
              34             44       0       0
              39             43       0       0
              37             57       0       0
              60             32       0       0
              37             52       0       0
              32             46       0       0
              51             33       0       0
              61             45       0       0
              35             53       0       0
              38             64       0       0
              34             63       0       0
              27             63       0       0
              20             45       0       0
              40             74       0       0
              19             79       0       0
              30             80       0       0
              32             48       0       0
              24             75       0       0
              42             85       0       0
              40             57       0       0
              36             73       0       0
              22             57       0       0
              34             62       0       0
              25             92       0       0
              49             74       0       0
              37             70       0       0
              42             52       0       0
              55             71       0       0
              42             51       0       0
              56             64       0       0
              66             60       0       0
              65             61       0       0
              49             98       0       0
              81             76       0       0
              50             85       0       0
              61             45       0       0
              80             96       0       0
              58            102       0       0
              75             89       0       0
              53             97       0       0
              71             97       0       0
              50             87       0       0
              48             64       0       0
              56             93       0       0
              51             88       0       0
              62             86       0       0
              57             61       0       0
              49             76       0       0
              28             56       0       0
              25             73       0       0
              63             67       0       0
              64             89       0       0
              46             80       0       0
              65             63       0       0
              52             97       0       0
              32             81       0       0
              58             77       0       0
              47             81       0       0
              58             62       0       0
              71             75       0       0
              61             72       0       0
              69             66       0       0
              82             69       0       0
              55             86       0       0
              74             60       0       0
              55             73       0       0
              68             99       0       0
              84             88       0       0
              57             91       0       0
              84             88       0       0
              55             79       0       0
              63             80       0       0
              60             80       0       0
              34             72       0       0
              78             61       0       0
              57             70       0       0
              59             65       0       0
              61             80       0       0
              61             99       0       0
              64             72       0       0
              78             86       0       0
              77             86       0       0
              94             88       0       0
              59             99       0       0
              60             80       0       0
              67             80       0       0
              82             73       0       0
              75             55       0       0
              84             69       0       0
              71             94       0       0
              40             72       0       0
              48             80       0       0
              44             76       0       0
              67             93       0       0
              61             44       0       0
              51             76       0       0
              45             89       0       0
              55             74       0       0
              89             74       0       0
              51             64       0       0
              72             75       0       0
              41             80       0       0
              59             60       0       0
              66             56       0       0
              78             39       0       0
              56             42       0       0
              68             53       0       0
              91             66       0       0
              65             60       0       0
              71             52       0       0
              67             85       0       0
              46             68       0       0
              49             57       0       0
              77             68       0       0
              63             63       0       0
              76             74       0       0
              65             78       0       0
              65             55       0       0
              70             63       0       0
              63             57       0       0
              78             55       0       0
              59             59       0       0
              49             65       0       0
              62             55       0       0
              52             69       0       0
              39             67       0       0
              43             57       0       0
              51             67       0       0
              65             68       0       0
              69             77       0       0
              77             61       0       0
              57             73       0       0
              50             77       0       0
              75             92       0       0
              83             85       0       0
              66             91       0       0
              55             67       0       0
              40             85       0       0
              70             90       0       0
              63             90       0       0
              68             87       0       0
              81             81       0       0
              62             66       0       0
              46             85       0       0
              58             98       0       0
              64             86       0       0
              77             82       0       0
              66             91       0       0
              74             70       0       0
              70            104       0       0
              74             85       0       0
              52             69       0       0
              66             64       0       0
              79             54       0       0
              65             62       0       0
              73             90       0       0
             100             82       0       0
              86             80       0       0
              57             89       0       0
              83             78       0       0
              70             70       0       0
              54             71       0       0
              49             53       0       0
              71             67       0       0
              69             54       0       0
              52             55       0       0
              54             92       0       0
              56            104       0       0
              59            100       0       0
              82             83       0       0
              76            107       0       0
              73             75       0       0
              66             85       0       0
              77             77       0       0
              81             89       0       0
              88             84       0       0
              65             81       0       0
              73             90       0       0
              87             84       0       0
              66             93       0       0
              48             87       0       0
              36             58       0       0
              55             59       0       0
              67             68       0       0
              82             72       0       0
              81             60       0       0
              74             88       0       0
              92             74       0       0
              67             86       0       0
              50             49       0       0
              57             76       0       0
              37             77       0       0
              50             76       0       0
              67             73       0       0
              64             81       0       0
              55             65       0       0
              87             36       0       0
              91             54       0       0
              76             42       0       0
              71             61       0       0
              62             71       0       0
              55             51       0       0
              75             52       0       0
              64             49       0       0
              60             46       0       0
              77             58       0       0
              63             66       0       0
              57             61       0       0
              65             57       0       0
              51             53       0       0
              67             58       0       0
              80             69       0       0
              60             64       0       0
              83             42       0       0
              74             76       0       0
              77             75       0       0
              75             78       0       0
              75             61       0       0
              58             60       0       0
              80             74       0       0
              62             65       0       0
              72             65       0       0
              84             81       0       0
              69             69       0       0
              66             62       0       0
              73             80       0       0
              56            108       0       0
              74             67       0       0
              90             78       0       0
              75             72       0       0
              58             62       0       0
              65             57       0       0
              74             69       0       0
              87             51       0       0
              75             80       0       0
              71             89       0       0
              67             75       0       0
              61             78       0       0
              59             52       0       0
              78             68       0       0
              85             64       0       0
              48             71       0       0
              77             78       0       0
              68             54       0       0
              32             59       0       0
              58             76       0       0
              74             58       0       0
              52             62       0       0
              43             56       0       0
              57             38       0       0
              49             58       0       0
              75             62       0       0
              40             64       0       0
              49             59       0       0
              56             82       0       0
              59             81       0       0
              70             94       0       0
              52             84       0       0
              67             86       0       0
              51             92       0       0
              69             87       0       0
              61             58       0       0
              34             80       0       0
              52             86       0       0
              43             68       0       0
              63             90       0       0
              50             71       0       0
              37             92       0       0
              64            100       0       0
              58             87       0       0
              55            112       0       0
              63             87       0       0
              60             87       0       0
              45             63       0       0
              75             54       0       0
              78             67       0       0
              60             65       0       0
              61             79       0       0
              58             63       0       0
              61             64       0       0
             102             62       0       0
              75             58       0       0
              61             54       0       0
              92             50       0       0
              68             49       0       0
              85             34       0       0
              76             53       0       0
              67             62       0       0
              91             58       0       0
              74             31       0       0
              72             67       0       0
              73             67       0       0
              87             54       0       0
              88             38       0       0
              64             49       0       0
              48             38       0       0
              75             45       0       0
              77             24       0       0
              63             54       0       0
              57             37       0       0
              81             51       0       0
              68             38       0       0
              90             46       0       0
              71             44       0       0
              57             27       0       0
              79             48       0       0
              70             41       0       0
              58             29       0       0
              75             31       0       0
              92             35       0       0
              75             20       0       0
              77             15       0       0
              75             37       0       0
              61             44       0       0
              92             62       0       0
              68             71       0       0
              69             36       0       0
              40             38       0       0
              73             48       0       0
              78             35       0       0
              74             32       0       0
              44             29       0       0
              68             24       0       0
              51             21       0       0
              73             43       0       0
              38             42       0       0
              54             38       0       0
              54             76       0       0
              65             59       0       0
              46             47       0       0
              70             62       0       0
              57             40       0       0
              39             55       0       0
              60             57       0       0
              52             38       0       0
              17             72       0       0
              39             76       0       0
              21             42       0       0
              24             35       0       0
              26             35       0       0
              40             59       0       0
              20             34       0       0
              35             51       0       0
              45             40       0       0
              53             50       0       0
              35             32       0       0
              38             63       0       0
              70             36       0       0
              70             37       0       0
              47             38       0       0
              41             39       0       0
              55             31       0       0
              57             39       0       0
              55             21       0       0
              39             13       0       0
              52             24       0       0
              30             40       0       0
              38             18       0       0
              35             43       0       0
              55             45       0       0
              33             50       0       0
              36             57       0       0
              43             38       0       0
              30             38       0       0
              44             58       0       0
              61             41       0       0
              43             44       0       0
              27             33       0       0
              50             33       0       0
              35             44       0       0
              53             46       0       0
              42             23       0       0
              32             57       0       0
              28             46       0       0
              36             24       0       0
              69             34       0       0
              46             23       0       0
              26             25       0       0
              36             21       0       0
              64             39       0       0
              53             39       0       0
              62             47       0       0
              35             47       0       0
              26             56       0       0
              31             43       0       0
              34             52       0       0
              34             52       0       0
              43             54       0       0
              53             56       0       0
              47             40       0       0
              27             47       0       0
              44             60       0       0
              35             29       0       0
              45             35       0       0
              34             30       0       0
              49             31       0       0
              35             44       0       0
              57             57       0       0
              34             68       0       0
              32             64       0       0
              37             67       0       0
              22             61       0       0
              26             37       0       0
              43             46       0       0
              32             38       0       0
              34             36       0       0
              37             39       0       0
              42             48       0       0
              47             38       0       0
              44             44       0       0
              37             44       0       0
              29             20       0       0
              38             32       0       0
              37             27       0       0
              63             43       0       0
              44             54       0       0
              59             50       0       0
              47             30       0       0
              53             30       0       0
              42             43       0       0
              43             46       0       0
              62             41       0       0
              48             59       0       0
              29             42       0       0
              48             48       0       0
              55             69       0       0
              35             55       0       0
              60             50       0       0
              50             57       0       0
              56             56       0       0
              46             68       0       0
              40             60       0       0
              50             42       0       0
              48             55       0       0
              53             50       0       0
              43             69       0       0
              47             65       0       0
              82             61       0       0
              44             36       0       0
              60             53       0       0
              53             52       0       0
              59             29       0       0
              45             38       0       0
              57             32       0       0
              71             28       0       0
              52             54       0       0
              52             37       0       0
              30             36       0       0
              52             46       0       0
              36             28       0       0
              46             40       0       0
              36             41       0       0
              48             32       0       0
              28             37       0       0
              30             43       0       0
              38             55       0       0
              38             42       0       0
              42             46       0       0
              43             20       0       0
              40             38       0       0
              43             42       0       0
              46             57       0       0
              45             39       0       0
              57             31       0       0
              30             53       0       0
              37             34       0       0
              33             27       0       0
              30             39       0       0
              10             47       0       0
              19             27       0       0
              35             28       0       0
              31             31       0       0
              39             43       0       0
              34             21       0       0
              18             24       0       0
              39             33       0       0
              32             28       0       0
              34             41       0       0
              24             19       0       0
              25             21       0       0
              48             12       0       0
              25             32       0       0
              49             24       0       0
              38             40       0       0
              25             45       0       0
              34             33       0       0
              49             28       0       0
              28             19       0       0
              32             38       0       0
              43             29       0       0
              50             23       0       0
              34             23       0       0
              51             26       0       0
              53             27       0       0
              46             22       0       0
              50             17       0       0
              42             38       0       0
              40             28       0       0
              41             37       0       0
              32             42       0       0
              23             36       0       0
              15             42       0       0
              41             39       0       0
              44             27       0       0
              33             54       0       0
              43             42       0       0
              42             46       0       0
              32             36       0       0
              55             58       0       0
              40             46       0       0
              30             40       0       0
              45             46       0       0
              40             36       0       0
              36             50       0       0
              51             55       0       0
              40             21       0       0
              35             49       0       0
              38             41       0       0
              30             42       0       0
              40             53       0       0
              32             46       0       0
              41             42       0       0
              41             61       0       0
              36             37       0       0
              51             50       0       0
              49             42       0       0
              46             54       0       0
              46             44       0       0
              42             40       0       0
              30             36       0       0
              41             54       0       0
              35             41       0       0
              47             64       0       0
              39             46       0       0
              61             49       0       0
              52             47       0       0
              48             60       0       0
              61             56       0       0
              55             82       0       0
              40             67       0       0
              42             65       0       0
              34             71       0       0
              25             56       0       0
              35             60       0       0
              36             62       0       0
              35             80       0       0
              31             74       0       0
              32             40       0       0
              57             55       0       0
              57             60       0       0
              44             70       0       0
              44             83       0       0
              35             67       0       0
              37             44       0       0
              44             51       0       0
              50             59       0       0
              47             64       0       0
              56             60       0       0
              60             58       0       0
              49             60       0       0
              50             53       0       0
              53             56       0       0
              47             68       0       0
              49             50       0       0
              55             52       0       0
              48             80       0       0
              50             42       0       0
              39             44       0       0
              45             55       0       0
              38             61       0       0
              35             45       0       0
              47             54       0       0
              54             59       0       0
              52             45       0       0
              45             61       0       0
              57             58       0       0
              47             43       0       0
              63             49       0       0
              50             63       0       0
              62             60       0       0
              57             66       0       0
              52             61       0       0
              65             56       0       0
              66             57       0       0
              50             55       0       0
              49             60       0       0
              53             45       0       0
              60             44       0       0
              51             48       0       0
              65             39       0       0
              48             44       0       0
              37             62       0       0
              56             40       0       0
              56             54       0       0
              82             53       0       0
              76             64       0       0
              51             60       0       0
              55             84       0       0
              59             57       0       0
              43             82       0       0
              49             79       0       0
              24             44       0       0
              21             51       0       0
              34             73       0       0
              64             55       0       0
              62             72       0       0
              49             56       0       0
              59             58       0       0
              50             65       0       0
              31             78       0       0
              28             73       0       0
              49             71       0       0
              36             65       0       0
              47             59       0       0
              28             91       0       0
              34            107       0       0
              40             74       0       0
              30             60       0       0
              48             65       0       0
              28             67       0       0
              31             62       0       0
              42             62       0       0
              41             58       0       0
              35             71       0       0
              35             70       0       0
              37             72       0       0
              43             61       0       0
              39             56       0       0
              28             51       0       0
              46             70       0       0
              48             72       0       0
              36             51       0       0
              33             79       0       0
              20             76       0       0
              29             52       0       0
              35             56       0       0
              38             64       0       0
              37             70       0       0
               2             65       0       0
              11             35       0       0
              14             65       0       0
              18             37       0       0
              24             61       0       0
              22             66       0       0
              38             60       0       0
              21             47       0       0
              22             43       0       0
              21             58       0       0
              16             48       0       0
              26             30       0       0
              27             36       0       0
              36             44       0       0
              28             45       0       0
              21             51       0       0
              28             46       0       0
              34             35       0       0
              40             38       0       0
              35             48       0       0
              46             31       0       0
              22             33       0       0
              20             39       0       0
              26             36       0       0
              25             18       0       0
              25             24       0       0
              40             28       0       0
              29             26       0       0
              16             38       0       0
              28             22       0       0
              20             32       0       0
              40             20       0       0
              51             31       0       0
              31             23       0       0
              22             38       0       0
              41             47       0       0
              30             33       0       0
              19             31       0       0
              33             21       0       0
              50             37       0       0
              49             34       0       0
              36             48       0       0
              36             50       0       0
              47             35       0       0
              50             26       0       0
              46             40       0       0
              45             25       0       0
              50             31       0       0
              66             36       0       0
              63             36       0       0
              57             24       0       0
              44             23       0       0
              66             39       0       0
              49             45       0       0
              55             29       0       0
              46             16       0       0
              43             37       0       0
              59             41       0       0
              47             29       0       0
              52             40       0       0
              65             37       0       0
              62             37       0       0
              48             45       0       0
              47             31       0       0
              54             39       0       0
              52             35       0       0
              44             38       0       0
              57             26       0       0
              64             51       0       0
              64             28       0       0
              55             35       0       0
              61             45       0       0
              55             29       0       0
              36             20       0       0
              46             37       0       0
              41             25       0       0
              49             36       0       0
              44             50       0       0
              63             51       0       0
              50             36       0       0
              69             13       0       0
              46             22       0       0
              61             33       0       0
              66             18       0       0
              53             38       0       0
              64             51       0       0
              67             18       0       0
              46             34       0       0
              43             23       0       0
              39             30       0       0
              44             27       0       0
              55             31       0       0
              46             34       0       0
              56             38       0       0
              59             38       0       0
              39             36       0       0
              34             18       0       0
              44             42       0       0
              26             28       0       0
              35             35       0       0
              25             37       0       0
              30             26       0       0
              31             38       0       0
              50             31       0       0
              51             32       0       0
              29             47       0       0
              43             44       0       0
              76             61       0       0
              61             26       0       0
              50             28       0       0
              59             44       0       0
              53             38       0       0
              62             35       0       0
              64             39       0       0
              36             36       0       0
              60             27       0       0
              31             44       0       0
              66             32       0       0
              48             29       0       0
              54             30       0       0
              52             30       0       0
              61             37       0       0
              51             31       0       0
              64             38       0       0
              41             30       0       0
              70             37       0       0
              55             37       0       0
              61             16       0       0
              63             37       0       0
              53             32       0       0
              59             33       0       0
              61             30       0       0
              44             28       0       0
              26             21       0       0
              52             43       0       0
              52             34       0       0
              61             31       0       0
              41             39       0       0
              37             49       0       0
              62             32       0       0
              49             48       0       0
              54             70       0       0
              43             46       0       0
              38             32       0       0
              51             50       0       0
              51             55       0       0
              33             54       0       0
              52             45       0       0
              54             53       0       0
              34             47       0       0
              54             37       0       0
              49             52       0       0
              56             45       0       0
              73             41       0       0
              59             42       0       0
              45             41       0       0
              62             44       0       0
              30             39       0       0
              61             55       0       0
              44             29       0       0
              42             29       0       0
              64             29       0       0
              62             40       0       0
              44             29       0       0
              70             35       0       0
              58             38       0       0
              51             18       0       0
              41             29       0       0
              52             37       0       0
              50             18       0       0
              45             36       0       0
              62             33       0       0
              47             45       0       0
              72             36       0       0
              46             53       0       0
              48             18       0       0
              39             18       0       0
              42             10       0       0
              46             13       0       0
              41             24       0       0
              31             22       0       0
              44             37       0       0
              55             42       0       0
              65             26       0       0
              59             26       0       0
              57             17       0       0
              56             13       0       0
              78             25       0       0
              86             13       0       0
              66             19       0       0
              59             21       0       0
              86             21       0       0
              64             23       0       0
              40             24       0       0
              40             20       0       0
              62              9       0       0
              51             33       0       0
              48             21       0       0
              54             18       0       0
              56             13       0       0
              54             18       0       0
              54             24       0       0
              63             18       0       0
              66             56       0       0
              56             47       0       0
              30             34       0       0
              37             19       0       0
              39             25       0       0
              49             22       0       0
              58             15       0       0
              73             20       0       0
              71             23       0       0
              63             15       0       0
              62             26       0       0
              70             28       0       0
              53             11       0       0
              49             41       0       0
              39             37       0       0
              57             22       0       0
              49             31       0       0
              40             43       0       0
              46             27       0       0
              38             45       0       0
              42             28       0       0
              35             35       0       0
              36             15       0       0
              52             28       0       0
              59             25       0       0
              45             23       0       0
              38             27       0       0
              41             29       0       0
              55             41       0       0
              56             47       0       0
              50             45       0       0
              61             43       0       0
              59             23       0       0
              54             29       0       0
              50             43       0       0
              39             57       0       0
              38             35       0       0
              54             36       0       0
              48             35       0       0
              64             30       0       0
              67             23       0       0
              70             35       0       0
              57             28       0       0
              37             32       0       0
              36             33       0       0
              58             42       0       0
              57             45       0       0
              48             30       0       0
              50             31       0       0
              40             18       0       0
              30             35       0       0
              40             56       0       0
              48             62       0       0
              35             58       0       0
              29             49       0       0
              36             43       0       0
              40             58       0       0
              50             40       0       0
              22             28       0       0
              29             51       0       0
              34             53       0       0
              29             68       0       0
              29             73       0       0
              40             58       0       0
              45             47       0       0
              59             50       0       0
              58             62       0       0
              48             29       0       0
              44             49       0       0
              58             46       0       0
              55             49       0       0
              66             49       0       0
              44             37       0       0
              34             53       0       0
              52             59       0       0
              47             49       0       0
              44             42       0       0
              36             37       0       0
              42             53       0       0
              52             67       0       0
              49             68       0       0
              63             43       0       0
              41             66       0       0
              53             63       0       0
              45             63       0       0
              61             71       0       0
              78             56       0       0
              61             44       0       0
              68             53       0       0
              49             44       0       0
              59             50       0       0
              43             50       0       0
              75             73       0       0
              64             54       0       0
              44             26       0       0
              59             71       0       0
              72             65       0       0
              58             59       0       0
              55             62       0       0
              73             61       0       0
              73             53       0       0
              61             54       0       0
              42             46       0       0
              70             61       0       0
              52             60       0       0
              65             59       0       0
              57             70       0       0
              46             63       0       0
              57             45       0       0
              54             58       0       0
              52             46       0       0
              67             67       0       0
              67             33       0       0
              66             49       0       0
              56             55       0       0
              49             52       0       0
              42             57       0       0
              47             58       0       0
              49             48       0       0
              51             38       0       0
              61             44       0       0
              48             50       0       0
              40             37       0       0
              49             30       0       0
              59             31       0       0
              64             28       0       0
              50             37       0       0
              47             39       0       0
              33             45       0       0
              75             35       0       0
              48             43       0       0
              70             72       0       0
              51             50       0       0
              65             56       0       0
              57             18       0       0
              52             22       0       0
              34             18       0       0
              53             31       0       0
              66             48       0       0
              52             60       0       0
              64             49       0       0
              51             64       0       0
              46             57       0       0
              47             50       0       0
              35             50       0       0
              39             50       0       0
              39             54       0       0
              57             38       0       0
              45             48       0       0
              25             40       0       0
              72             44       0       0
              49             47       0       0
              50             60       0       0
              44             57       0       0
              32             61       0       0
              35             61       0       0
              42             66       0       0
              33             76       0       0
              32             59       0       0
              32             77       0       0
              50             53       0       0
              28             49       0       0
              41             53       0       0
              48             69       0       0
              33             61       0       0
              60             38       0       0
              41             45       0       0
              44             57       0       0
              37             68       0       0
              36             52       0       0
              54             44       0       0
              53             78       0       0
              33             79       0       0
              55             68       0       0
              48             69       0       0
              55             84       0       0
              48             81       0       0
              49             90       0       0
              20             80       0       0
              36             81       0       0
              41             74       0       0
              68             70       0       0
              47             78       0       0
              33             74       0       0
              59             69       0       0
              33             63       0       0
              40             76       0       0
              35             81       0       0
              27             76       0       0
              49             60       0       0
              30             96       0       0
              43             97       0       0
              35             87       0       0
              44             91       0       0
              51             74       0       0
              45             54       0       0
              33             77       0       0
              54             86       0       0
              42             95       0       0
              40             65       0       0
              52             71       0       0
              40             68       0       0
              57             70       0       0
              75             68       0       0
              53             81       0       0
              55             79       0       0
              37             81       0       0
              22             84       0       0
              39             86       0       0
              37             88       0       0
              41             92       0       0
              27             86       0       0
              22             72       0       0
               6             69       0       0
              48             53       0       0
              19             63       0       0
              27             55       0       0
              28             78       0       0
              35             49       0       0
              57             48       0       0
              26             69       0       0
              25             53       0       0
              48             42       0       0
              48             29       0       0
              38             33       0       0
              20             31       0       0
              29             34       0       0
              47             31       0       0
              44             36       0       0
              34             29       0       0
              42             43       0       0
              40             44       0       0
              29             37       0       0
              38             41       0       0
              28             42       0       0
              36             52       0       0
              34             44       0       0
              40             28       0       0
              29             38       0       0
              37             13       0       0
              26             29       0       0
              33             32       0       0
              28             43       0       0
              27             55       0       0
              20             31       0       0
              30             45       0       0
              20             42       0       0
              25             26       0       0
              31             35       0       0
              43             32       0       0
              42             45       0       0
              22             39       0       0
              33             38       0       0
              13             15       0       0
              40             26       0       0
              31             27       0       0
              35             24       0       0
              36             40       0       0
              34             38       0       0
              37             49       0       0
              23             43       0       0
              48             32       0       0
              47             46       0       0
              31             62       0       0
              50             59       0       0
              26             67       0       0
              32             56       0       0
              42             54       0       0
              27             70       0       0
              28             63       0       0
              30             46       0       0
              38             62       0       0
              29             61       0       0
              18             59       0       0
              32             57       0       0
              15             45       0       0
              13             38       0       0
              43             67       0       0
              50             59       0       0
              42             72       0       0
              76             50       0       0
              49             68       0       0
              51             64       0       0
              57             68       0       0
              63             56       0       0
              69             71       0       0
              50             57       0       0
              55             89       0       0
              61             90       0       0
              56             77       0       0
              70             59       0       0
              55             79       0       0
              71             92       0       0
              66             55       0       0
              46             68       0       0
              87             63       0       0
              50             61       0       0
              28             92       0       0
              48             75       0       0
              63             59       0       0
              71             76       0       0
              60             57       0       0
              55             56       0       0
              46             61       0       0
              37             74       0       0
              40             35       0       0
               9             63       0       0
              29             78       0       0
              38             42       0       0
              40             64       0       0
              47             65       0       0
              27             71       0       0
              30             56       0       0
              42             38       0       0
              39             65       0       0
              40             60       0       0
              44             52       0       0
              55             44       0       0
              37             67       0       0
              38             40       0       0
              37             71       0       0
              38             73       0       0
              55             60       0       0
              45             67       0       0
              39             60       0       0
              50             53       0       0
              28             46       0       0
              26             72       0       0
              21             54       0       0
               8             78       0       0
              23             68       0       0
              21             66       0       0
              21             81       0       0
              46             43       0       0
              12             70       0       0
              41             77       0       0
              35             66       0       0
              43             65       0       0
              31             60       0       0
              42             91       0       0
              41             83       0       0
              38             77       0       0
              29             59       0       0
              31             68       0       0
              45             44       0       0
              54             74       0       0
              32             67       0       0
              25             55       0       0
              24             46       0       0
              36             67       0       0
              59             72       0       0
              45             88       0       0
              57             61       0       0
              41             83       0       0
              46             38       0       0
              26             40       0       0
              38             56       0       0
              50             82       0       0
              72             73       0       0
              55             77       0       0
              45             87       0       0
              39             72       0       0
              54             66       0       0
              67             58       0       0
              49             70       0       0
              32             88       0       0
              34             63       0       0
              28             68       0       0
              25             83       0       0
              40             80       0       0
              21             52       0       0
              38             83       0       0
              25             70       0       0
              30             79       0       0
              36             78       0       0
              36             65       0       0
              38             90       0       0
              33             75       0       0
              28             96       0       0
              35             81       0       0
              26             81       0       0
              53             77       0       0
              43             83       0       0
              64             88       0       0
              45             76       0       0
              52             92       0       0
              46             87       0       0
              52             86       0       0
              33            100       0       0
              44             83       0       0
              31            102       0       0
              50             96       0       0
              51             70       0       0
               4             70       0       0
              44             67       0       0
              52             84       0       0
              46             97       0       0
              52             77       0       0
              34             77       0       0
              37             88       0       0
              41             92       0       0
              27             79       0       0
              42             68       0       0
              38             89       0       0
              38             86       0       0
              50            110       0       0
              54             58       0       0
              48             54       0       0
              39             89       0       0
              42             68       0       0
              47             80       0       0
              38             62       0       0
              51             73       0       0
              29             64       0       0
              48             51       0       0
              44             41       0       0
              30             58       0       0
              20             41       0       0
              37             44       0       0
              36             32       0       0
              39             47       0       0
              27             60       0       0
              15             74       0       0
              24             37       0       0
               2             51       0       0
               2             63       0       0
               3             46       0       0
               4             45       0       0
               0             64       0       0
               0             69       0       0
               0             74       0       0
               0             58       0       0
               0             63       0       0
               0             76       0       0
               0             61       0       0
               0             53       0       0
               0             33       0       0
               0             53       0       0
               0             66       0       0
               5             51       0       0
               0             53       0       0
               0             60       0       0
               0             56       0       0
               0             41       0       0
               8             52       0       0
              25             74       0       0
              26             69       0       0
              12             89       0       0
              26             71       0       0
              22             82       0       0
              31            104       0       0
              46             72       0       0
              41             74       0       0
              29             84       0       0
              30             78       0       0
              26             51       0       0
              31             56       0       0
              26             58       0       0
              28             72       0       0
              45             87       0       0
              27             69       0       0
              30             71       0       0
              22             81       0       0
              45             92       0       0
              29             85       0       0
              32             74       0       0
              49             76       0       0
              51             83       0       0
              36             65       0       0
              20             79       0       0
              54             63       0       0
              39             82       0       0
              47             72       0       0
              74             83       0       0
              52             81       0       0
              64             89       0       0
              44             86       0       0
              51             97       0       0
              42            103       0       0
              51             76       0       0
              52             85       0       0
              66             74       0       0
              45             69       0       0
              45             76       0       0
              48             83       0       0
              59             88       0       0
              45             86       0       0
              41             96       0       0
              42             74       0       0
              39             89       0       0
              40             84       0       0
              55             83       0       0
              50             60       0       0
              42             56       0       0
              53             69       0       0
              29             77       0       0
              30             73       0       0
              31             78       0       0
              42             67       0       0
              21             75       0       0
              41            101       0       0
              37             95       0       0
              32             95       0       0
              32             86       0       0
              33             87       0       0
              33            102       0       0
              39             85       0       0
              38             65       0       0
              44             87       0       0
              28             75       0       0
              36             88       0       0
              60            105       0       0
              55             81       0       0
              38             61       0       0
              25             75       0       0
              52             97       0       0
              43             91       0       0
              48             87       0       0
              31            109       0       0
              30             88       0       0
              46             90       0       0
              36             78       0       0
              39             92       0       0
              31             94       0       0
              57             93       0       0
              50             58       0       0
              27             71       0       0
              38            121       0       0
              50            109       0       0
              40            100       0       0
              49            101       0       0
              57             88       0       0
              39             82       0       0
              32             81       0       0
              38             80       0       0
              49             67       0       0
              32             88       0       0
              36             59       0       0
              26             71       0       0
              38             88       0       0
              66            101       0       0
              54             67       0       0
              63             78       0       0
              44             86       0       0
              42             86       0       0
              34             90       0       0
              50             98       0       0
              45             84       0       0
              64             61       0       0
              50             76       0       0
              61             87       0       0
              49             75       0       0
              57             73       0       0
              52             47       0       0
              54             73       0       0
              40             83       0       0
              59             80       0       0
              89             93       0       0
              62             85       0       0
              57             85       0       0
              68            107       0       0
              70            102       0       0
              64             80       0       0
              58             96       0       0
              55            112       0       0
              49             66       0       0
              58             71       0       0
              45             49       0       0
              47             70       0       0
              43             86       0       0
              52             85       0       0
              51             77       0       0
              50             54       0       0
              51             46       0       0
              56             87       0       0
              61             66       0       0
              57             88       0       0
              69             54       0       0
              47             75       0       0
              69             54       0       0
              63             40       0       0
              76             44       0       0
              69             55       0       0
              49             61       0       0
              75             46       0       0
              58             55       0       0
              53             44       0       0
              52             59       0       0
              60             61       0       0
              40             51       0       0
              51             92       0       0
              45             76       0       0
              64             62       0       0
              60             56       0       0
              66             48       0       0
              57             43       0       0
              26             57       0       0
              44             57       0       0
              75             35       0       0
              63             36       0       0
              47             46       0       0
              59             49       0       0
              59             44       0       0
              46             31       0       0
              73             58       0       0
              63             52       0       0
              49             60       0       0
              77             52       0       0
              48             59       0       0
              83             71       0       0
              52             69       0       0
              61             69       0       0
              34             77       0       0
              46             65       0       0
              55             72       0       0
              33             66       0       0
              39             65       0       0
              48             58       0       0
              59             69       0       0
              48             68       0       0
              40             84       0       0
              34             65       0       0
              47             46       0       0
              45             87       0       0
              58             68       0       0
              41             68       0       0
              85             78       0       0
              70             70       0       0
              62             98       0       0
              74             82       0       0
              63             75       0       0
              86            101       0       0
              52             66       0       0
              80             67       0       0
              87             65       0       0
              68             71       0       0
              55             95       0       0
              51             95       0       0
              73             80       0       0
              59             91       0       0
              73             87       0       0
              57             77       0       0
              79             84       0       0
              68             73       0       0
              67             59       0       0
              60             97       0       0
              44             96       0       0
              66             99       0       0
              45            100       0       0
              49             82       0       0
              57             80       0       0
              69             73       0       0
              74             80       0       0
              58             76       0       0
              47             90       0       0
              51             74       0       0
              65            100       0       0
              69             96       0       0
              47             92       0       0
              40             65       0       0
              64             76       0       0
              70             77       0       0
              73            102       0       0
              60             99       0       0
              44             87       0       0
              71             99       0       0
              32             71       0       0
              67             89       0       0
              50             78       0       0
              53             73       0       0
              21             71       0       0
              28             86       0       0
              21             81       0       0
              16            101       0       0
              19             70       0       0
              36             82       0       0
              21             72       0       0
              23             66       0       0
              40             66       0       0
              40             85       0       0
              35             80       0       0
              52             77       0       0
              41             77       0       0
              52             81       0       0
              48             63       0       0
              31             69       0       0
              35             73       0       0
              35             85       0       0
              48             71       0       0
              32             61       0       0
              32             86       0       0
              24             52       0       0
              29             64       0       0
              28             61       0       0
              46             48       0       0
              32             59       0       0
              41             52       0       0
              45             65       0       0
              28             60       0       0
              41             43       0       0
              33             48       0       0
              57             41       0       0
              39             71       0       0
              55             37       0       0
              36             33       0       0
              56             33       0       0
              55             46       0       0
              47             39       0       0
              42             63       0       0
              48             65       0       0
              32             32       0       0
              55             37       0       0
              35             41       0       0
              42             40       0       0
              37             82       0       0
              50             71       0       0
              45             74       0       0
              30             54       0       0
              44             55       0       0
              50             68       0       0
              21             74       0       0
              37             72       0       0
              60             50       0       0
              52             59       0       0
              55             45       0       0
              60             50       0       0
              83             49       0       0
              62             55       0       0
              39             59       0       0
              46             54       0       0
              37             57       0       0
              46             59       0       0
              56             60       0       0
              73             42       0       0
              51             53       0       0
              32             78       0       0
              57             98       0       0
              77             73       0       0
              91             67       0       0
              84             97       0       0
              88            105       0       0
              63             70       0       0
              66             51       0       0
              80             65       0       0
              76             73       0       0
              77             90       0       0
              78             88       0       0
              72            103       0       0
              89             80       0       0
              75             71       0       0
              67            108       0       0
              68             71       0       0
              73             64       0       0
              96            100       0       0
              76             88       0       0
              48             99       0       0
              78             94       0       0
              55             83       0       0
              69             95       0       0
              79             78       0       0
              84             95       0       0
              78             83       0       0
              80             65       0       0
              59             71       0       0
              68             43       0       0
              54             79       0       0
              56             71       0       0
              43             43       0       0
              41             42       0       0
              36             44       0       0
              67             62       0       0
              70             60       0       0
              70             64       0       0
              73             51       0       0
              61             39       0       0
              75             56       0       0
              50             36       0       0
              64             36       0       0
              76             55       0       0
              68             56       0       0
              43             38       0       0
              47             53       0       0
              39             56       0       0
              36             49       0       0
              51             31       0       0
              61             44       0       0
              52             60       0       0
              52             60       0       0
              59             59       0       0
              55             52       0       0
              53             52       0       0
              54             54       0       0
              59             27       0       0
              59             43       0       0
              57             45       0       0
              47             48       0       0
              74             62       0       0
              40             50       0       0
              65             59       0       0
              56             46       0       0
              64             42       0       0
              44             55       0       0
              65             57       0       0
              73             69       0       0
              62             81       0       0
              52             47       0       0
              54             62       0       0
              60             32       0       0
              60             47       0       0
              46             63       0       0
              49             62       0       0
              58             50       0       0
              41             33       0       0
              67             43       0       0
              63             35       0       0
              69             31       0       0
              60             47       0       0
              67             45       0       0
              68             53       0       0
              74             61       0       0
              53             55       0       0
              43             40       0       0
              68             27       0       0
              57             46       0       0
              43             37       0       0
              78             46       0       0
              37             43       0       0
              72             42       0       0
              81             30       0       0
              71             40       0       0
              56             34       0       0
              36             52       0       0
              61             65       0       0
              49             76       0       0
              42             74       0       0
              53             84       0       0
              64             78       0       0
              72             84       0       0
              54             64       0       0
              60             49       0       0
              64             57       0       0
              72             25       0       0
              63             51       0       0
              64             30       0       0
              65             36       0       0
              57             28       0       0
              58             32       0       0
              63             38       0       0
              66             33       0       0
              74             44       0       0
              39             24       0       0
              43             39       0       0
              27             32       0       0
              39             45       0       0
              37             35       0       0
              49             46       0       0
              37             35       0       0
              38             32       0       0
              37             50       0       0
              44             35       0       0
              44             52       0       0
              35             49       0       0
              35             56       0       0
              33             57       0       0
              48             48       0       0
              34             53       0       0
              29             45       0       0
              29             39       0       0
              55             57       0       0
              54             57       0       0
              59             48       0       0
              60             36       0       0
              39             36       0       0
              62             30       0       0
              32             33       0       0
              36             38       0       0
              57             63       0       0
              38             47       0       0
              61             58       0       0
              53             65       0       0
              54             56       0       0
              50             50       0       0
              45             51       0       0
              58             61       0       0
              28             56       0       0
              54             46       0       0
              57             55       0       0
              42             51       0       0
              48             60       0       0
              36             60       0       0
              53             44       0       0
              56             69       0       0
              49             41       0       0
              67             59       0       0
              44             64       0       0
              50             48       0       0
              48             52       0       0
              53             47       0       0
              46             43       0       0
              58             35       0       0
              67             34       0       0
              80             38       0       0
              51             34       0       0
              71             31       0       0
              62             25       0       0
              51             50       0       0
              60             28       0       0
              57             44       0       0
              47             44       0       0
              66             34       0       0
              54             42       0       0
              47             37       0       0
              33             33       0       0
              45             26       0       0
              48             20       0       0
              51             36       0       0
              62             34       0       0
              64             31       0       0
              55             33       0       0
              71             38       0       0
              77             37       0       0
              49             38       0       0
              69             38       0       0
              50             38       0       0
              66             45       0       0
              55             35       0       0
              83             41       0       0
              62             34       0       0
              48             41       0       0
              49             62       0       0
              62             93       0       0
              63             64       0       0
              34             79       0       0
              68             79       0       0
              92             65       0       0
              73             78       0       0
              51             66       0       0
              62             49       0       0
              65             59       0       0
              53             57       0       0
              55             72       0       0
              62             77       0       0
              40             95       0       0
              47             98       0       0
              64             95       0       0
              58             76       0       0
              63             99       0       0
              57             63       0       0
              40             59       0       0
              50             32       0       0
              41             99       0       0
              64            102       0       0
              29             79       0       0
              29             68       0       0
              13             98       0       0
              24             75       0       0
              28             88       0       0
              65             87       0       0
              38             80       0       0
              70             78       0       0
              56             94       0       0
              64             67       0       0
              81             45       0       0
              50             47       0       0
              38             53       0       0
              57             75       0       0
              44             53       0       0
              47             65       0       0
              47             63       0       0
              44             47       0       0
              54             38       0       0
              48             53       0       0
              21             55       0       0
              54             55       0       0
              55             39       0       0
              37             52       0       0
              44             43       0       0
              54             46       0       0
              62             46       0       0
              48             38       0       0
              56             50       0       0
              29             49       0       0
              64             51       0       0
              62             56       0       0
              64             46       0       0
              62             30       0       0
              38             39       0       0
              54             48       0       0
              33             35       0       0
              42             62       0       0
              45             65       0       0
              34             65       0       0
              55             43       0       0
              71             72       0       0
              55             66       0       0
              42             54       0       0
              43             53       0       0
              56             66       0       0
              72             69       0       0
              61             63       0       0
              82             48       0       0
              77             41       0       0
              47             30       0       0
              58             46       0       0
              68             53       0       0
              58             57       0       0
              73             36       0       0
              79             29       0       0
              72             46       0       0
              76             45       0       0
              74             42       0       0
              59             55       0       0
              51             39       0       0
              50             47       0       0
              70             47       0       0
              59             51       0       0
              71             50       0       0
              27             45       0       0
              29             65       0       0
              40             66       0       0
              63             71       0       0
              46             52       0       0
              41             46       0       0
              75             45       0       0
              88             46       0       0
              97             44       0       0
              71             50       0       0
              81             53       0       0
              70             53       0       0
              59             47       0       0
              70             55       0       0
              39             66       0       0
              76             69       0       0
              62             56       0       0
              70             51       0       0
              55             53       0       0
              40             40       0       0
              44             45       0       0
              42             62       0       0
              52             53       0       0
              56             69       0       0
              25             72       0       0
              34             61       0       0
              51             52       0       0
              47             55       0       0
              57             48       0       0
              56             64       0       0
              54             87       0       0
              65             64       0       0
              44             38       0       0
              52             43       0       0
              57             47       0       0
              50             36       0       0
              42             53       0       0
              34             59       0       0
              46             77       0       0
              44             48       0       0
              35             58       0       0
              37             92       0       0
              31             58       0       0
              50             52       0       0
              28             48       0       0
              38             55       0       0
              32             60       0       0
              39             49       0       0
              18             50       0       0
              22             42       0       0
              40             58       0       0
              29             52       0       0
              30             64       0       0
              42             34       0       0
              22             50       0       0
              38             33       0       0
              39             38       0       0
              34             78       0       0
              46             40       0       0
              42             53       0       0
              40             55       0       0
              35             53       0       0
              41             45       0       0
              36             40       0       0
              27             20       0       0
              40             42       0       0
              62             47       0       0
              72             34       0       0
              57             45       0       0
              67             37       0       0
              55             22       0       0
              62             33       0       0
              70             38       0       0
              65             44       0       0
              62             63       0       0
              37             70       0       0
              53             54       0       0
              66             40       0       0
              40             46       0       0
              56             53       0       0
              50             57       0       0
              31             56       0       0
              54             54       0       0
              50             61       0       0
              35             38       0       0
              32             48       0       0
              51             42       0       0
              47             35       0       0
              64             46       0       0
              48             46       0       0
              46             32       0       0
              40             29       0       0
              41             45       0       0
              16             47       0       0
              48             58       0       0
              33             27       0       0
              58             36       0       0
              42             45       0       0
              41             44       0       0
              69             45       0       0
              51             45       0       0
              33             37       0       0
              78             33       0       0
              58             42       0       0
              72             31       0       0
              69             42       0       0
              69             28       0       0
              69             32       0       0
              63             30       0       0
              60             43       0       0
              99             40       0       0
              69             31       0       0
              74             27       0       0
              57             23       0       0
              68             22       0       0
              64             36       0       0
              55             36       0       0
              32             23       0       0
              44             30       0       0
              44             34       0       0
              63             33       0       0
              45             51       0       0
              57             33       0       0
              52             31       0       0
              34             35       0       0
              31             22       0       0
              76             33       0       0
              49             31       0       0
              35             42       0       0
              34             49       0       0
              36             40       0       0
              52             50       0       0
              32             33       0       0
              42             33       0       0
              81             41       0       0
              47             37       0       0
              34             44       0       0
              38             34       0       0
              41             61       0       0
              48             41       0       0
              43             40       0       0
              62             28       0       0
              41             41       0       0
              39             44       0       0
              65             46       0       0
              44             47       0       0
              57             50       0       0
              49             50       0       0
              34             66       0       0
              61             32       0       0
              52             41       0       0
              35             50       0       0
              39             32       0       0
              49             52       0       0
              61             35       0       0
              54             37       0       0
              48             46       0       0
              66             39       0       0
              56             38       0       0
              46             33       0       0
              60             36       0       0
              59             41       0       0
              68             48       0       0
              83             54       0       0
              57             58       0       0
              79             52       0       0
              74             60       0       0
              81             50       0       0
              59             26       0       0
              69             57       0       0
              71             53       0       0
              59             36       0       0
              67             30       0       0
              63             32       0       0
              78             34       0       0
              62             21       0       0
              77             31       0       0
              43             56       0       0
              44             43       0       0
              47             50       0       0
              49             43       0       0
              37             36       0       0
              60             47       0       0
              58             39       0       0
              68             39       0       0
              73             40       0       0
              54             36       0       0
              71             37       0       0
              37             38       0       0
              48             43       0       0
              59             43       0       0
              50             48       0       0
              37             39       0       0
              66             43       0       0
              88             31       0       0
              57             38       0       0
              62             50       0       0
              53             45       0       0
              48             61       0       0
              52             17       0       0
              77             39       0       0
              77             43       0       0
              69             47       0       0
              83             40       0       0
              81             46       0       0
              87             45       0       0
              36             40       0       0
              59             42       0       0
              32             42       0       0
              54             44       0       0
              67             61       0       0
              64             56       0       0
              41             35       0       0
              66             50       0       0
              68             20       0       0
              42             25       0       0
              45             24       0       0
              35             33       0       0
              41             30       0       0
              49             26       0       0
              34             33       0       0
              52             26       0       0
              39             32       0       0
              69             44       0       0
              64             41       0       0
              44             40       0       0
              46             49       0       0
              50             37       0       0
              52             45       0       0
              47             45       0       0
              45             55       0       0
              58             81       0       0
              56             96       0       0
              62            102       0       0
              56             84       0       0
              60             66       0       0
              36             68       0       0
              57             67       0       0
              73             73       0       0
              57             50       0       0
              66             70       0       0
              74             60       0       0
              52             73       0       0
              71             86       0       0
              48             74       0       0
              57             81       0       0
              63             77       0       0
              51             87       0       0
              69             83       0       0
              54             89       0       0
              68             83       0       0
              60             85       0       0
              67             93       0       0
              49             81       0       0
              58             70       0       0
              68             98       0       0
              65             95       0       0
              60             95       0       0
              72            105       0       0
              65             93       0       0
              94             72       0       0
              56            103       0       0
              71             86       0       0
              48             77       0       0
              75             92       0       0
              57            103       0       0
              62             98       0       0
              88             42       0       0
              87             91       0       0
              91             86       0       0
              80            102       0       0
              55             95       0       0
              65             90       0       0
              64            103       0       0
              68             90       0       0
              50             73       0       0
              38             83       0       0
              85             88       0       0
              64             72       0       0
              66             88       0       0
              68             85       0       0
              73            104       0       0
              54             80       0       0
              52             74       0       0
              73             77       0       0
              64             67       0       0
              63             93       0       0
              71             62       0       0
              65             62       0       0
              57             70       0       0
              69             61       0       0
              56             54       0       0
              25             45       0       0
              24             50       0       0
              33             48       0       0
              35             47       0       0
              68             59       0       0
              62             55       0       0
              56             74       0       0
              67             74       0       0
              60             77       0       0
              54             78       0       0
              58            100       0       0
              64             56       0       0
              73             70       0       0
              59             78       0       0
              52             87       0       0
              57             81       0       0
              60             66       0       0
              90             79       0       0
              66             78       0       0
              71             73       0       0
              84             53       0       0
              60             39       0       0
              68             45       0       0
              75             59       0       0
              84             67       0       0
              62             45       0       0
              60             86       0       0
              36             70       0       0
              58             79       0       0
              58             89       0       0
              37             77       0       0
              75             86       0       0
              70             90       0       0
              55             78       0       0
              76             80       0       0
              68             86       0       0
              56             60       0       0
              51             81       0       0
              65             83       0       0
              70             59       0       0
              62             70       0       0
              58             87       0       0
              36             72       0       0
              74             86       0       0
              59             72       0       0
              75             87       0       0
              56             73       0       0
              72             65       0       0
              64             67       0       0
              51             97       0       0
              51             74       0       0
              50             68       0       0
              64             68       0       0
              69             42       0       0
              60             55       0       0
              25             62       0       0
              49             63       0       0
              50             61       0       0
              51             66       0       0
              54             58       0       0
              57             68       0       0
              54             61       0       0
              54             70       0       0
              49             64       0       0
              61             64       0       0
              27             92       0       0
              55             78       0       0
              44             65       0       0
              55             91       0       0
              63             78       0       0
              65             71       0       0
              52             66       0       0
              40             88       0       0
              67             64       0       0
              55             88       0       0
              59             95       0       0
              64            102       0       0
              45             85       0       0
              71             67       0       0
              75             98       0       0
              65             87       0       0
              74             88       0       0
              81            102       0       0
              71             86       0       0
              82             75       0       0
              69             86       0       0
              63             83       0       0
              64             78       0       0
              77             71       0       0
              49             88       0       0
              65             63       0       0
              56             74       0       0
              66             42       0       0
              54             56       0       0
              56             77       0       0
              62             55       0       0
              61             87       0       0
              59             84       0       0
              55             55       0       0
              44             52       0       0
              53             55       0       0
              53             76       0       0
              69             92       0       0
              54             82       0       0
              57             92       0       0
              79             99       0       0
              78             84       0       0
              62             81       0       0
              50             82       0       0
              59            112       0       0
              67             81       0       0
              64             74       0       0
              64             88       0       0
              51             94       0       0
              43             92       0       0
              48             95       0       0
              54             81       0       0
              63             89       0       0
              58            103       0       0
              34             65       0       0
              49             80       0       0
              50             91       0       0
              68             81       0       0
              57             78       0       0
              69             62       0       0
              58             71       0       0
              56             92       0       0
              50             71       0       0
              63             63       0       0
              66             84       0       0
              70             80       0       0
              61             44       0       0
              58             39       0       0
              50             45       0       0
              57             71       0       0
              33             49       0       0
              48             67       0       0
              26             68       0       0
              50             55       0       0
              46             71       0       0
              40             67       0       0
              36             73       0       0
              33             60       0       0
              48             66       0       0
              45             78       0       0
              39             76       0       0
              52             89       0       0
              48             96       0       0
              35             94       0       0
              27            114       0       0
              52             98       0       0
              67            115       0       0
              60             83       0       0
              50            134       0       0
              43             86       0       0
              55             89       0       0
              43             94       0       0
              51             99       0       0
              55            135       0       0
              47             89       0       0
              36             65       0       0
              58             94       0       0
              55             88       0       0
              50            101       0       0
              52             94       0       0
              44             78       0       0
              58             71       0       0
              40             85       0       0
              51            100       0       0
              71             66       0       0
              64             96       0       0
              54             78       0       0
              35             83       0       0
              37             95       0       0
              42            108       0       0
              70             76       0       0
              42             88       0       0
              37            104       0       0
              43             98       0       0
              60             91       0       0
              66             77       0       0
              43             88       0       0
              36             86       0       0
              61             93       0       0
              48            108       0       0
              60             89       0       0
              46            101       0       0
              55             86       0       0
              40             83       0       0
              53             82       0       0
              30             83       0       0
              38             70       0       0
              30             75       0       0
              32             79       0       0
              21            105       0       0
              37             90       0       0
              27             79       0       0
              35            108       0       0
              19             83       0       0
              33            115       0       0
              47             76       0       0
              32             82       0       0
              29             70       0       0
              17             99       0       0
              31             81       0       0
              36             64       0       0
              31             96       0       0
              29             87       0       0
              14            102       0       0
              16             62       0       0
              18             70       0       0
              24             92       0       0
               5            103       0       0
               2            101       0       0
              21             93       0       0
              32             88       0       0
              24             64       0       0
              21             53       0       0
              18             57       0       0
              18             69       0       0
              25             57       0       0
              16             79       0       0
              26             47       0       0
              27             45       0       0
              32             49       0       0
              17             77       0       0
              50             78       0       0
              46             76       0       0
              30             95       0       0
              23             91       0       0
              41             78       0       0
              25             53       0       0
              13             59       0       0
              38             67       0       0
              26             66       0       0
              29             62       0       0
              27             76       0       0
              42             85       0       0
              28             94       0       0
              27             86       0       0
              32            105       0       0
              80             84       0       0
              56             99       0       0
              31             85       0       0
              29             80       0       0
              76             64       0       0
              46             77       0       0
              57             72       0       0
              33             76       0       0
              28             81       0       0
              41             82       0       0
              22            100       0       0
              30             77       0       0
              38             85       0       0
              31             80       0       0
              30             80       0       0
              22            108       0       0
              34             66       0       0
              45             79       0       0
              39             95       0       0
              36             67       0       0
              43             86       0       0
              33             90       0       0
              32             77       0       0
              25             79       0       0
              43             65       0       0
              24             73       0       0
              41             93       0       0
              40             86       0       0
              57             63       0       0
              56             91       0       0
              51             81       0       0
              32             87       0       0
              39             83       0       0
              38            117       0       0
              13            107       0       0
              20             83       0       0
              24             89       0       0
              24             62       0       0
              46             59       0       0
              15             67       0       0
              16             80       0       0
              51             41       0       0
              38             40       0       0
              30             60       0       0
              31             68       0       0
              40             53       0       0
              52             39       0       0
              41             57       0       0
              48             69       0       0
              50             68       0       0
              51             77       0       0
              44             62       0       0
              36             86       0       0
              35             89       0       0
              43             77       0       0
              43             73       0       0
              22             64       0       0
              47             65       0       0
              39             95       0       0
              37             68       0       0
              44             71       0       0
              38             44       0       0
              28             56       0       0
              28             54       0       0
              41             67       0       0
              53             68       0       0
              63             68       0       0
              46             79       0       0
              41             73       0       0
              28             63       0       0
              44             62       0       0
              52             52       0       0
              42             56       0       0
              36             40       0       0
              39             60       0       0
              43             52       0       0
              26             53       0       0
              21             49       0       0
              30             46       0       0
              45             66       0       0
              30             57       0       0
              44             54       0       0
              47             59       0       0
              35             65       0       0
              37             38       0       0
              43             62       0       0
              27             46       0       0
              39             83       0       0
              39             62       0       0
              55             90       0       0
              55             71       0       0
              49             72       0       0
              55             69       0       0
              34             62       0       0
              35             60       0       0
              53             71       0       0
              50             64       0       0
              48             74       0       0
              51             51       0       0
              36             58       0       0
              41             56       0       0
              48             67       0       0
              33             57       0       0
              37             69       0       0
              46             73       0       0
              39             70       0       0
              44             74       0       0
              46             67       0       0
              37             64       0       0
              57             84       0       0
              37             80       0       0
              46             88       0       0
              49             95       0       0
              41             72       0       0
              56             58       0       0
              55             88       0       0
              26             73       0       0
              19             95       0       0
              28             51       0       0
              50             78       0       0
              41             84       0       0
              43             81       0       0
              45             87       0       0
              41             76       0       0
              36             87       0       0
              31             71       0       0
              32             68       0       0
              42             53       0       0
              36             91       0       0
              48             82       0       0
              45             54       0       0
              29             70       0       0
              49             82       0       0
              39             81       0       0
              33             58       0       0
              39             81       0       0
              33             81       0       0
              42             61       0       0
              24             70       0       0
              38             97       0       0
              30             91       0       0
              29             68       0       0
              30             78       0       0
              38             88       0       0
              51             87       0       0
              53             64       0       0
              35             65       0       0
              29             71       0       0
              29             65       0       0
              28             56       0       0
              27             79       0       0
              35             97       0       0
              46             82       0       0
              36             90       0       0
              49             96       0       0
              62             69       0       0
              66             77       0       0
              75             96       0       0
              58             91       0       0
              46             73       0       0
              34             81       0       0
              43             81       0       0
              34             56       0       0
              32             94       0       0
              40             44       0       0
              31             87       0       0
              35             69       0       0
              35             66       0       0
              46             91       0       0
              41             52       0       0
              24             42       0       0
              30             65       0       0
              29             83       0       0
              38             74       0       0
              29             98       0       0
              26             59       0       0
              42             78       0       0
              12             53       0       0
              32             74       0       0
              25             70       0       0
              37             66       0       0
              39             57       0       0
              21             83       0       0
              35             49       0       0
              21             85       0       0
              31             82       0       0
              29             62       0       0
              21             72       0       0
               4             55       0       0
              30             64       0       0
              46             42       0       0
              45             53       0       0
              46             63       0       0
              24             52       0       0
              24             61       0       0
              25             61       0       0
              23             67       0       0
              32             78       0       0
              28             63       0       0
              32             50       0       0
              23             72       0       0
              34             62       0       0
              37             70       0       0
              30             57       0       0
              39             66       0       0
              36             58       0       0
              33             50       0       0
              33             62       0       0
              41             48       0       0
              39             58       0       0
              29             79       0       0
              59             60       0       0
              40             67       0       0
              41             62       0       0
              48             67       0       0
              50             78       0       0
              58             58       0       0
              58             49       0       0
              54             63       0       0
              29             49       0       0
              46             60       0       0
              47             70       0       0
              48            108       0       0
              37             90       0       0
              33             66       0       0
              54             70       0       0
              86             84       0       0
              37             56       0       0
              57             79       0       0
              50             73       0       0
              56             75       0       0
              44             71       0       0
              41             72       0       0
              58             75       0       0
              57             50       0       0
              46             72       0       0
              58             84       0       0
              57             71       0       0
              55             67       0       0
              39             67       0       0
              54             78       0       0
              43             70       0       0
              39             76       0       0
              27             71       0       0
              34             80       0       0
              62             71       0       0
              44             52       0       0
              63             65       0       0
              66             67       0       0
              58             86       0       0
              53             80       0       0
              59             93       0       0
              58             97       0       0
              55             92       0       0
              41            107       0       0
              41             97       0       0
              48             78       0       0
              51             97       0       0
              61             78       0       0
              62             93       0       0
              42             65       0       0
              49             65       0       0
              39             87       0       0
              30             96       0       0
              50             88       0       0
              34             86       0       0
              62             72       0       0
              35             49       0       0
              31             60       0       0
              39             76       0       0
              61             66       0       0
              46             41       0       0
              45             64       0       0
              47             84       0       0
              43             96       0       0
              46             65       0       0
              45             61       0       0
              51             94       0       0
              44            111       0       0
              44            104       0       0
              42             95       0       0
              28             66       0       0
              41             86       0       0
              25             88       0       0
              33            103       0       0
              26             68       0       0
              12             91       0       0
              27             94       0       0
              23             98       0       0
              32             84       0       0
              31             52       0       0
              31             83       0       0
              29             85       0       0
              25             93       0       0
              32            104       0       0
              32             81       0       0
              29             90       0       0
              24            106       0       0
              23             71       0       0
              33             77       0       0
              21            102       0       0
              34             92       0       0
              51             86       0       0
              28             70       0       0
              23             89       0       0
               3             83       0       0
              32             82       0       0
              39            101       0       0
              64             77       0       0
              56             64       0       0
              56             58       0       0
              34             66       0       0
              60             67       0       0
              65             45       0       0
              52            114       0       0
              70            102       0       0
              72             97       0       0
              58             93       0       0
              55             86       0       0
              56             80       0       0
              54             82       0       0
              21             86       0       0
              43             84       0       0
              71             84       0       0
              64            109       0       0
              67            100       0       0
              80             95       0       0
              49             71       0       0
              65             72       0       0
              62             83       0       0
              47             60       0       0
              63             72       0       0
              64             68       0       0
              60             62       0       0
              73             55       0       0
              49             65       0       0
              59             55       0       0
              48             58       0       0
              48             72       0       0
              54             74       0       0
              27             71       0       0
              36             70       0       0
              32             83       0       0
              49             74       0       0
              36             77       0       0
              53             90       0       0
              56             63       0       0
              49             90       0       0
              41             60       0       0
              45             66       0       0
              36             62       0       0
              50             47       0       0
              42             51       0       0
              72             59       0       0
              56             76       0       0
              61             72       0       0
              48             71       0       0
              38             87       0       0
              45             70       0       0
              54             67       0       0
              54             65       0       0
              27             66       0       0
              36             75       0       0
              29             83       0       0
              33             87       0       0
              32             56       0       0
              34             82       0       0
              36             77       0       0
              40             74       0       0
              21             71       0       0
              31             82       0       0
              28             83       0       0
              48             76       0       0
              39             76       0       0
              27             87       0       0
              26             76       0       0
              34             85       0       0
              49             83       0       0
              57             79       0       0
              39             73       0       0
              69             91       0       0
              83             85       0       0
              61             75       0       0
              58             73       0       0
              49             72       0       0
              50             62       0       0
              44             78       0       0
              43             82       0       0
              48             90       0       0
              43             68       0       0
              51             81       0       0
              53             99       0       0
              40             71       0       0
              46             84       0       0
              31             82       0       0
              27             93       0       0
              42             94       0       0
              25             41       0       0
              23             87       0       0
              28             78       0       0
              50            105       0       0
              40             75       0       0
              41             81       0       0
              31             74       0       0
              37             81       0       0
              40             62       0       0
              31             77       0       0
              21             78       0       0
              25             67       0       0
              22            106       0       0
              38             93       0       0
              16             85       0       0
              53             83       0       0
              32             94       0       0
              24             98       0       0
              36             60       0       0
              28             83       0       0
              42             99       0       0
              32            101       0       0
              18             99       0       0
              30             94       0       0
              25             95       0       0
              27             85       0       0
              37             59       0       0
              30             86       0       0
              28             74       0       0
              20             63       0       0
              36             68       0       0
              25             75       0       0
              30            101       0       0
              37             85       0       0
              53             84       0       0
              51             66       0       0
              47             56       0       0
              32            100       0       0
              31             78       0       0
              32             90       0       0
              21             65       0       0
              41             82       0       0
              13             81       0       0
              25             71       0       0
              31             89       0       0
              20             75       0       0
              21             82       0       0
              22             84       0       0
              24             66       0       0
              17             83       0       0
              14             91       0       0
              35             86       0       0
              43             77       0       0
              36             57       0       0
              39            103       0       0
              37             90       0       0
              46             96       0       0
              50            106       0       0
              45             87       0       0
              35             99       0       0
              28             96       0       0
              34            112       0       0
              35             93       0       0
              27             62       0       0
              51             83       0       0
              37            100       0       0
              25            104       0       0
              32             78       0       0
              19             74       0       0
              39             88       0       0
              30             97       0       0
              33            107       0       0
              21             84       0       0
              29             75       0       0
              45             83       0       0
              24             81       0       0
              32             74       0       0
              35             83       0       0
              38             87       0       0
              29             86       0       0
              23            105       0       0
              47             86       0       0
              25             90       0       0
              44             79       0       0
              35             43       0       0
              37             82       0       0
              28             74       0       0
              50             69       0       0
              36             88       0       0
              46             81       0       0
              61             75       0       0
              33             77       0       0
              32             72       0       0
              36             63       0       0
              43             86       0       0
              45             69       0       0
              40             89       0       0
              33             86       0       0
              40             75       0       0
              47             75       0       0
              45             77       0       0
              51             76       0       0
              44             76       0       0
              54             71       0       0
              43             69       0       0
              41             80       0       0
              36             83       0       0
              26             96       0       0
              36             86       0       0
              37             72       0       0
              26            107       0       0
              39            107       0       0
              33             67       0       0
              41             92       0       0
              59             91       0       0
              49            122       0       0
              56             92       0       0
              40             74       0       0
              23             95       0       0
              14             99       0       0
              28             58       0       0
              30             95       0       0
              15             67       0       0
              18             98       0       0
              20             80       0       0
              28             91       0       0
              30             87       0       0
              22             85       0       0
              19             63       0       0
              21             80       0       0
              30             77       0       0
              33            105       0       0
              41            117       0       0
              12             95       0       0
              47             65       0       0
              31             95       0       0
              42            103       0       0
              34            104       0       0
              29             98       0       0
              25            103       0       0
              35             95       0       0
              26             82       0       0
              31             94       0       0
              31             92       0       0
              31             89       0       0
              38            109       0       0
              24             98       0       0
              22             95       0       0
              26             69       0       0
              34             69       0       0
              38             89       0       0
              25             67       0       0
              21             91       0       0
              41             58       0       0
              41             79       0       0
              20             55       0       0
              35             58       0       0
              24             52       0       0
              36             56       0       0
              39             63       0       0
              40             44       0       0
              31             62       0       0
              23             59       0       0
              36             66       0       0
              28             58       0       0
              24             54       0       0
              19             53       0       0
               8             44       0       0
              15             43       0       0
              20             57       0       0
              17             45       0       0
              37             54       0       0
              25             54       0       0
              30             45       0       0
              30             60       0       0
              41             49       0       0
              35             46       0       0
              37             54       0       0
              26             46       0       0
              24             29       0       0
              34             26       0       0
              43             36       0       0
              29             40       0       0
              47             44       0       0
              38             43       0       0
              42             59       0       0
              32             42       0       0
              34             38       0       0
              39             50       0       0
              37             62       0       0
              34             32       0       0
              24             56       0       0
              40             37       0       0
              37             33       0       0
              25             37       0       0
              31             66       0       0
              16             48       0       0
              39             58       0       0
              22             85       0       0
              47             51       0       0
              38             53       0       0
              53             50       0       0
              27             50       0       0
              44             40       0       0
              57             73       0       0
              27             41       0       0
              63             79       0       0
              67             98       0       0
              67             57       0       0
              34             78       0       0
              54             92       0       0
              44             63       0       0
              35             82       0       0
              29             49       0       0
              49             57       0       0
              56             56       0       0
              37             43       0       0
              49             37       0       0
              27             46       0       0
              48             68       0       0
              66             79       0       0
              45             61       0       0
              36             75       0       0
              27             83       0       0
              32             97       0       0
              29             99       0       0
              33             76       0       0
              26             81       0       0
              23             88       0       0
              32             87       0       0
              16             85       0       0
              30             57       0       0
              25             84       0       0
              36             63       0       0
              18             59       0       0
              23             86       0       0
              44             79       0       0
              25             72       0       0
              43             79       0       0
              47             55       0       0
              71             75       0       0
              51             77       0       0
              44             85       0       0
              55             80       0       0
              65             66       0       0
              44             83       0       0
              42             53       0       0
              37             93       0       0
              29             88       0       0
              33             71       0       0
              44             77       0       0
              40             66       0       0
              48             69       0       0
              44             95       0       0
              80             94       0       0
              59             80       0       0
              62             80       0       0
              56             97       0       0
              48            110       0       0
              58             92       0       0
              44             66       0       0
              66             85       0       0
              71             87       0       0
              45             71       0       0
              80             81       0       0
              71             87       0       0
              71             88       0       0
              81             77       0       0
              62             59       0       0
              56             55       0       0
              54             74       0       0
              80             49       0       0
              65             75       0       0
              54             59       0       0
              61             66       0       0
              63             76       0       0
              40             66       0       0
              61             73       0       0
              65             71       0       0
              70             92       0       0
              67             72       0       0
              83            114       0       0
              69             78       0       0
              75             78       0       0
              75             95       0       0
              68             77       0       0
              63             85       0       0
              60             90       0       0
              52             82       0       0
              57             80       0       0
              65             74       0       0
              57             64       0       0
              68             98       0       0
              86             97       0       0
              74            112       0       0
              62             72       0       0
              70             92       0       0
              74             88       0       0
              92            101       0       0
              90             99       0       0
              75            112       0       0
              59             85       0       0
              51             70       0       0
              59             70       0       0
              88             87       0       0
              73             72       0       0
              77             90       0       0
              75             67       0       0
              73             99       0       0
              64             69       0       0
              64             99       0       0
              59             90       0       0
              47             90       0       0
              68             77       0       0
              61             82       0       0
              41            118       0       0
              53             99       0       0
              63            112       0       0
              74             72       0       0
              67             96       0       0
              80             86       0       0
              70             75       0       0
              85             70       0       0
              94            100       0       0
              78             67       0       0
              89             96       0       0
              82             94       0       0
              81             86       0       0
              81             72       0       0
              75             76       0       0
              63             55       0       0
              53             43       0       0
              77             60       0       0
              65             88       0       0
              70             99       0       0
              55             84       0       0
              74             86       0       0
              73             68       0       0
              82             96       0       0
              91            101       0       0
              76             97       0       0
              79             86       0       0
              74             79       0       0
              57            101       0       0
              60             79       0       0
              54             79       0       0
              57            107       0       0
              68             99       0       0
              75             97       0       0
              55            101       0       0
              72             84       0       0
              55             79       0       0
              59             83       0       0
              82             83       0       0
              53            106       0       0
              68             87       0       0
              70             73       0       0
              87             89       0       0
              86             95       0       0
              81             96       0       0
              83             81       0       0
              73             95       0       0
              50            104       0       0
              74             87       0       0
              56            107       0       0
              46             97       0       0
              39             60       0       0
              60             60       0       0
              57             51       0       0
              41             78       0       0
              37             88       0       0
              69             84       0       0
              36             94       0       0
              73             89       0       0
              66             89       0       0
              53             85       0       0
              78             93       0       0
              79             86       0       0
              53             93       0       0
              81             66       0       0
              57             61       0       0
              64             69       0       0
              70             81       0       0
              72             75       0       0
              73             73       0       0
              74             83       0       0
              73             89       0       0
              72             67       0       0
              67             65       0       0
              89             69       0       0
              67             80       0       0
              66             75       0       0
              78             49       0       0
              78             60       0       0
              56             64       0       0
              64             73       0       0
              45             60       0       0
              62             60       0       0
              76             57       0       0
              73             80       0       0
              72             64       0       0
              79             80       0       0
              62             65       0       0
              63             76       0       0
              70            101       0       0
              50             98       0       0
              69             78       0       0
              70            101       0       0
              80             86       0       0
              66             70       0       0
              63             71       0       0
              67             62       0       0
              76             71       0       0
              57             58       0       0
              68             77       0       0
              57             78       0       0
              59             89       0       0
              83             99       0       0
              83             68       0       0
              71            100       0       0
              43             66       0       0
              84             62       0       0
              75             70       0       0
              72             79       0       0
              73             94       0       0
              84            115       0       0
              77             58       0       0
              58             71       0       0
              63             67       0       0
              70             74       0       0
              53             89       0       0
              53             72       0       0
              52             47       0       0
              38             66       0       0
              52             86       0       0
              34             87       0       0
              37            104       0       0
              56             99       0       0
              46             54       0       0
              37             84       0       0
              33             78       0       0
              45             59       0       0
              58             83       0       0
              40             78       0       0
              51            105       0       0
              38             64       0       0
              45            108       0       0
              62             74       0       0
              57             88       0       0
              58            116       0       0
              48             96       0       0
              58             82       0       0
              39             82       0       0
              64             86       0       0
              60             83       0       0
              87             97       0       0
              82             81       0       0
              53             85       0       0
              81             73       0       0
              39             84       0       0
              52             90       0       0
              61             84       0       0
              49             62       0       0
              55             80       0       0
              49             87       0       0
              33            110       0       0
              63             85       0       0
              63            105       0       0
              67             80       0       0
              68            100       0       0
              58             65       0       0
              72             73       0       0
              61             81       0       0
              54             75       0       0
              54             72       0       0
              52             79       0       0
              47             73       0       0
              49             83       0       0
              55             73       0       0
              55             92       0       0
              33             87       0       0
              57             90       0       0
              41             79       0       0
              43            102       0       0
              56             94       0       0
              54             79       0       0
              56             77       0       0
              50             90       0       0
              82             77       0       0
              43             89       0       0
              30             83       0       0
              33            111       0       0
              44             70       0       0
              33             80       0       0
              29            109       0       0
              49             84       0       0
              61             68       0       0
              46             77       0       0
              54             75       0       0
              50             88       0       0
              60             68       0       0
              59             65       0       0
              40             77       0       0
              42             70       0       0
              39             82       0       0
              24             80       0       0
              31             74       0       0
              50             80       0       0
              34             94       0       0
              40             60       0       0
              36             81       0       0
              43             67       0       0
              18             91       0       0
              21             96       0       0
              29             81       0       0
              20             81       0       0
              24            109       0       0
              23             88       0       0
              27             68       0       0
              36             77       0       0
              55             78       0       0
              39            101       0       0
              54             79       0       0
              49             83       0       0
              46             74       0       0
              57             53       0       0
              55             35       0       0
              53             61       0       0
              27             74       0       0
              34             93       0       0
              39             91       0       0
              38             77       0       0
              50             69       0       0
              52             65       0       0
              34             68       0       0
              43             72       0       0
              50             76       0       0
              16             58       0       0
              35             48       0       0
              20             73       0       0
              49             76       0       0
              43             71       0       0
              27             69       0       0
              33             67       0       0
              51             85       0       0
              48             96       0       0
              39             82       0       0
              25             79       0       0
              42             84       0       0
              46             69       0       0
              32             95       0       0
              27             75       0       0
              40             93       0       0
              18             81       0       0
              39             70       0       0
              29             77       0       0
              43             89       0       0
              46             85       0       0
              29            100       0       0
              28             94       0       0
              43             84       0       0
              24             99       0       0
              22             94       0       0
              33             74       0       0
              41             76       0       0
              26             91       0       0
              47             67       0       0
              34             83       0       0
               7             77       0       0
              28             94       0       0
              30             86       0       0
              33             87       0       0
              32             94       0       0
              28             87       0       0
              24             97       0       0
              31            103       0       0
              32            109       0       0
              28             87       0       0
              22             64       0       0
              46             95       0       0
              48             79       0       0
              51             90       0       0
              72             79       0       0
              63             57       0       0
              35             45       0       0
              40             79       0       0
              28             94       0       0
              26             79       0       0
              44             90       0       0
              37             69       0       0
              20             91       0       0
              18             79       0       0
              44             84       0       0
              37             88       0       0
              60             81       0       0
              34             68       0       0
              43             95       0       0
              74             69       0       0
              55             86       0       0
              56             88       0       0
              57             86       0       0
              20             84       0       0
              46             68       0       0
              51             69       0       0
              47             82       0       0
              43            107       0       0
              35             63       0       0
              69             68       0       0
              34             85       0       0
              39             93       0       0
              52             77       0       0
              40             94       0       0
              55             71       0       0
              43             87       0       0
              38             73       0       0
              37             79       0       0
              29             88       0       0
              30             74       0       0
              35            107       0       0
              32             95       0       0
              33             99       0       0
              32             85       0       0
              25             92       0       0
              36             96       0       0
              21             95       0       0
              28             78       0       0
              38             95       0       0
              39             77       0       0
              28            100       0       0
              30            108       0       0
              51            112       0       0
              43             97       0       0
              43             76       0       0
              47             99       0       0
              50             87       0       0
              57             82       0       0
              49             92       0       0
              42             93       0       0
              29             89       0       0
              40             63       0       0
              48             75       0       0
              60             82       0       0
              49             97       0       0
              35             92       0       0
              50             80       0       0
              44             79       0       0
              46             85       0       0
              39             85       0       0
              37             87       0       0
              25             77       0       0
              44             75       0       0
              42             84       0       0
              31             88       0       0
              52            140       0       0
              50             77       0       0
              52             83       0       0
              29             95       0       0
              49             84       0       0
              48             79       0       0
              54             70       0       0
              48             76       0       0
              44             61       0       0
              32             52       0       0
              49             71       0       0
              28             86       0       0
              29             84       0       0
              31             76       0       0
              22             74       0       0
              35             65       0       0
              23             68       0       0
              43             75       0       0
              27             83       0       0
              45            113       0       0
              25             97       0       0
              39             92       0       0
              27             84       0       0
              49             88       0       0
              31             95       0       0
              36             86       0       0
              46             66       0       0
              22             94       0       0
              52             91       0       0
              50             72       0       0
              35             69       0       0
              45             79       0       0
              56            103       0       0
              61             81       0       0
              41             88       0       0
              53             88       0       0
              34             82       0       0
              30             77       0       0
              32             76       0       0
              32             87       0       0
              62             80       0       0
              52             82       0       0
              41             92       0       0
              59             95       0       0
              53             80       0       0
              52             58       0       0
              57             72       0       0
              40             78       0       0
              60             72       0       0
              63             50       0       0
              45             71       0       0
              66             74       0       0
              57             88       0       0
              60             90       0       0
              75             83       0       0
              82             81       0       0
              62             97       0       0
              70             76       0       0
              57             59       0       0
              54             90       0       0
              48             83       0       0
              54             81       0       0
              56             75       0       0
              40             76       0       0
              53             91       0       0
              51             74       0       0
              54             77       0       0
              41             63       0       0
              39             93       0       0
              28             59       0       0
              41             60       0       0
              65            104       0       0
              27             66       0       0
              62             95       0       0
              49             59       0       0
              49             71       0       0
              50             54       0       0
              49             44       0       0
              51             76       0       0
              45             88       0       0
              34             55       0       0
              64             83       0       0
              32             61       0       0
              50             65       0       0
              31             66       0       0
              37             89       0       0
              35             64       0       0
              51             91       0       0
              46             74       0       0
              58             81       0       0
              45             73       0       0
              65             78       0       0
              26             65       0       0
              24             84       0       0
              28             64       0       0
              57             82       0       0
              37             82       0       0
              33             75       0       0
              42             98       0       0
              41             76       0       0
              53             75       0       0
              35             71       0       0
              47             87       0       0
              62             82       0       0
              44             92       0       0
              45             85       0       0
              69             75       0       0
              43             73       0       0
              52             66       0       0
              53            107       0       0
              39             94       0       0
              38             63       0       0
              75             81       0       0
              55             69       0       0
              52             69       0       0
              45             76       0       0
              62             76       0       0
              55             76       0       0
              41             85       0       0
              65             92       0       0
              63            113       0       0
              52            105       0       0
              64             91       0       0
              58             85       0       0
              58             90       0       0
              37             70       0       0
              43             59       0       0
              50             63       0       0
              41             76       0       0
              27             75       0       0
              27             76       0       0
              21            101       0       0
              21             88       0       0
              20             91       0       0
              44             85       0       0
              36             71       0       0
              33             81       0       0
              35             82       0       0
              24             89       0       0
              37             80       0       0
              39             67       0       0
              64             53       0       0
              38             66       0       0
              43             66       0       0
              65             57       0       0
              55             70       0       0
              50             63       0       0
              51             75       0       0
              41             80       0       0
              47             61       0       0
              25             76       0       0
              34             69       0       0
              27             67       0       0
              45             75       0       0
              32             72       0       0
              30             81       0       0
              34             63       0       0
              33             67       0       0
              36             55       0       0
              33             54       0       0
              32             65       0       0
              45             82       0       0
              15             64       0       0
              26             57       0       0
              15             55       0       0
              28             70       0       0
              33             86       0       0
              31             60       0       0
              31             82       0       0
              31             71       0       0
              41             73       0       0
              31             66       0       0
              21             73       0       0
              27             81       0       0
              11             76       0       0
              32             81       0       0
              36             61       0       0
              42             67       0       0
              42             80       0       0
              38             47       0       0
              33             71       0       0
              44             91       0       0
              41             71       0       0
              43             76       0       0
              31             53       0       0
              42             68       0       0
              25             76       0       0
              41             27       0       0
              33             18       0       0
              39             54       0       0
              54             52       0       0
              62             48       0       0
              43             57       0       0
              56             47       0       0
              49             49       0       0
              38             42       0       0
              45             50       0       0
              56             54       0       0
              48             59       0       0
              55             60       0       0
              50             22       0       0
              31             53       0       0
              39             74       0       0
              43             70       0       0
              50             85       0       0
              51             64       0       0
              73             75       0       0
              59             81       0       0
              46             72       0       0
              54             78       0       0
              53             61       0       0
              74             72       0       0
              57             59       0       0
              41             77       0       0
              31             49       0       0
              28             68       0       0
              52             61       0       0
              54             74       0       0
              68             44       0       0
              44             68       0       0
              57             53       0       0
              68             47       0       0
              69             66       0       0
              76             63       0       0
              60             84       0       0
              62             72       0       0
              79             72       0       0
              60             78       0       0
              59             83       0       0
              63             78       0       0
              66             55       0       0
              83             62       0       0
              66             70       0       0
              55             89       0       0
              54             81       0       0
              62             74       0       0
              64             95       0       0
              62             66       0       0
              58             76       0       0
              34             74       0       0
              29             81       0       0
              73             95       0       0
              74             87       0       0
              43             73       0       0
              51             70       0       0
              40             73       0       0
              53             76       0       0
              40             77       0       0
              50             77       0       0
              26             69       0       0
              23             73       0       0
              51             95       0       0
              40            119       0       0
              72             61       0       0
              79             66       0       0
              83             65       0       0
              59             61       0       0
              76             74       0       0
              73             77       0       0
              64             84       0       0
              70             71       0       0
              85             77       0       0
              73             72       0       0
              81             57       0       0
              65             99       0       0
              67             79       0       0
              57             75       0       0
              56             68       0       0
              62             91       0       0
              67             49       0       0
              58             59       0       0
              75             86       0       0
              60             98       0       0
              70             77       0       0
              73             74       0       0
              68             83       0       0
              74             73       0       0
              55             95       0       0
              41             86       0       0
              73             71       0       0
              43             60       0       0
              60             65       0       0
              69             62       0       0
              68             67       0       0
              73             71       0       0
              71             68       0       0
              55             62       0       0
              65             65       0       0
              77             61       0       0
              76             55       0       0
              72             64       0       0
              67             92       0       0
              65             65       0       0
              66             63       0       0
              63             89       0       0
              53             66       0       0
              78             54       0       0
              70             74       0       0
              64             56       0       0
              59             71       0       0
              80             97       0       0
              63             83       0       0
              85             94       0       0
              70             98       0       0
              71             77       0       0
              74            100       0       0
              70             87       0       0
              73             97       0       0
              70             96       0       0
              81             98       0       0
              88             85       0       0
              86            113       0       0
              64             72       0       0
              90            106       0       0
              76             99       0       0
              72             93       0       0
              59             91       0       0
              68            119       0       0
              65             94       0       0
              43             59       0       0
              71             63       0       0
              56             72       0       0
              66             96       0       0
              68             95       0       0
              66             66       0       0
              78             62       0       0
              75             65       0       0
              90             57       0       0
              73             72       0       0
              66             96       0       0
              75             68       0       0
              64             81       0       0
              65             61       0       0
              57             60       0       0
              40             47       0       0
              59             57       0       0
              31             30       0       0
              55             47       0       0
              74             86       0       0
              60             70       0       0
              64             97       0       0
              47             47       0       0
              49             57       0       0
              62             64       0       0
              72             83       0       0
              60             63       0       0
              63             71       0       0
              65             82       0       0
              86             91       0       0
              81             75       0       0
              56             77       0       0
              49             81       0       0
              67             96       0       0
              48             90       0       0
              45            104       0       0
              41             94       0       0
              36             79       0       0
              70             74       0       0
              48             98       0       0
              57             70       0       0
              60             83       0       0
              70             87       0       0
              59             88       0       0
              60             57       0       0
              63             63       0       0
              76             87       0       0
              49             90       0       0
              70             71       0       0
              67             73       0       0
              61             60       0       0
              68             72       0       0
              62             75       0       0
              68             65       0       0
              88             68       0       0
              54             57       0       0
              46             60       0       0
              63             75       0       0
              61             64       0       0
              35             91       0       0
              40             79       0       0
              47             76       0       0
              44             63       0       0
              63             67       0       0
              63             91       0       0
              34             93       0       0
              42            102       0       0
              66             86       0       0
              70             92       0       0
              60             96       0       0
              54             72       0       0
              46             64       0       0
              29             88       0       0
              49             90       0       0
              38             63       0       0
              52             81       4       0
              43             79       5       0
              48             57       0       0
              53             56       0       0
              49             59       0       0
              72             65       0       0
              77             80       0       0
              83             93       0       0
              76             74       0       0
              68             68       0       0
              74             63       0       0
              69             77       0       0
              56             63       0       0
              58             85       0       0
              63             98       0       0
              46            113       0       0
              49             98       0       0
              57             99       0       0
              54             83       0       0
              53             88       0       0
              52             99       0       0
              63             96       0       0
              63            105       0       0
              70            115       0       0
              54             92       0       0
              64             58       0       0
              69            100       0       0
              64             79       9       0
              67             72      11       0
              60             76       8       0
              59             86       0       0
              65            107       0       0
              58            108       0       0
              71             98       0       0
              78             98       0       0
              68             62       0       0
              66             94       0       0
              59             60       0       0
              85             59       0       0
              60             90       0       0
              76             96       0       0
              75             87       0       0
              80             89       7       0
              73             78       0       0
              88            110       0       0
              89            103       0       0
              91             96       0       0
             103             79       0       0
             110             61       0       0
              93             80       0       0
              65             88       0       0
              78             74       0       0
              78             89       0       0
              80            110       0       0
              68             94       0       0
              65             92       0       0
              72             91       0       0
              78             81       0       0
              77             86       0       0
              81             98       0       0
              96             90       0       0
              90             55       0       0
              70             74       0       0
              52             83       0       0
              53            123       0       0
              48             70       0       0
              51             65       0       0
              72             71       0       0
              91             74       0       0
              74             70       0       0
              66             84       0       0
              64             65       0       0
              72             85       0       0
              86             86       0       0
              86             75       0       0
              95             49       0       0
              78             78       0       0
              75             67       0       0
              64             72       0       0
              49             74       0       0
              61             81       0       0
              37            100       0       0
              44             78       0       0
              46             69       0       0
              56             75       0       0
              54             82       0       0
              58             79       0       0
              69             91       0       0
              68            100       0       0
              74             83       0       0
              67             71       0       0
              78            112       0       0
              72             71       0       0
              89             54       6       0
              70            103      10       0
              53             75      14       0
              78             76       8       0
              57             95       2       0
             102             97       0       0
              58             77       0       0
              51             82       0       0
              65             56       0       0
              59             73      14       0
              80             67       6       0
              71             49       0       0
              74             68       4       0
              55             58       4       0
              38             75       7       0
              69             58       0       0
              68             83       0       0
              68             89       0       0
              42             69       0       0
              56             55       0       0
              59             45       0       0
              70             72       0       0
              40             63       0       0
              51             40       0       0
              57             42       0       0
              69             46       0       0
              76             56       0       0
              79             35       0       0
              60             32       0       0
              70             50       0       0
              80             33       0       0
              53             68       0       0
              74             50       0       0
              84             47       0       0
              60             35       0       0
              55             55       0       0
              77             39       0       0
              83             55       0       0
              67             37       0       0
              78             48       0       0
              54             45       0       0
              74             36       0       0
              75             57       0       0
              57             51       0       0
              74             34       0       0
              77             66       0       0
              66             78       0       0
              65             61       0       0
              57             67       0       0
              68             72       0       0
              58            112       0       0
              46             99       0       0
              88             91       0       0
              69            102       0       0
              79             86       0       0
              51             74       0       0
              66             77       0       0
              46             66       0       0
              66             81       0       0
              77             63       0       0
              73             76       0       0
              81             51       0       0
              65             88       0       0
              81             68       0       0
              65             73       0       0
              91             74       0       0
              84             65       0       0
              84             73       0       0
              80             77       0       0
              97             70       0       0
              78             99       0       0
              76             78       3       0
              87            101       0       0
              69             68       0       0
              81             74       0       0
              79             83       5       0
              87             72      14       0
              95             91       6       0
              86             99      18       0
              50             77      14       0
             102             77      21       0
              55             57      36       0
              93             75      25       0
              75             91      10       0
              66             65      33       0
              96             58      18       0
             107             67      17       0
              98             76      17       0
              91             78       7       0
              69             75       5       0
              85             56       0       0
              47             90      17       0
              37             53       4       0
              50             76      21       0
              75             64       5       0
              55             94       6       0
              76             70       8       0
              66             51      12       0
              67             85       3       0
              67             68       3       0
              72             58       0       0
              80             85       0       0
              62             99       0       0
              60             83       0       0
              75             95       0       0
              64             68       0       0
              62             82       0       0
              57             99       0       0
              54             79       0       0
              60             64       0       0
              48             63       0       0
              34             64       0       0
              68             58       8       0
              51             58       3       0
              47             60       0       0
              72             66       0       0
              60             71       0       0
              52             45       0       0
              83             61       5       0
              74             60      11       0
              76             42      11       0
              72             51      17       0
              80             49      34       0
              69             37      38       0
              56             31      58       0
              78             41      23       0
              72             39      20       0
              56             53      19       0
              68             49      18       0
              77             31      20       0
              70             42      22       0
              39             40      22       0
              42             53      37       0
              41             54      27       0
              58             55      16       0
              64             46      38       0
              30             47      56       0
              73             22      69       0
              47             37      47       0
              65             40      28       0
              66             49      47       0
              41             42      42       0
              74             57      36       0
              49             48      41       0
              43             40      28       0
              34             74      22       0
              46             68      21       0
              59             67      28       0
              55             47      52       0
              47             48      21       0
              49             55      54       0
              65             60      43       0
              75             41      54       0
              75             45      38       0
              84             43      38       0
              76             51      56       0
              56             51      81       0
              66             59      58       0
              56             60      44       0
              58             54      44       0
              74             62      64       0
              57             71      73       0
              49             50      59       0
              65             51      95       0
              66             67     106       0
              77             51      73       0
              79             68      50       0
              71             54      85       0
              90             46      98       0
              66             51      95       0
              56             56      88       0
              92             43     104       0
              76             55      94       0
              62             56      81       0
              64             65      83       0
              77             74      66       0
              84             57      60       0
              55             68      72       0
              65             58     106       0
              62             63      85       0
              73             57      56       0
              74             60      88       0
              72             60      76       0
              83             52      65       0
              84             61      65       0
              62             55      90       0
              61             81      61       0
              77             62      81       0
              78             68      46       0
              69             80      49       0
              73             57      42       0
              69             55      49       0
              67             62      31       0
              71             61      39       0
              69             60      39       0
              69             71      26       0
              86             63      41       0
              72             60      43       0
              72             54      34       0
              69             87      27       0
              45             53      23       0
              59             50      39       0
              64             60      36       0
              42             48      32       0
              64             54      43       0
              63             44      37       0
              54             70      39       0
              71             63      47       0
              64             30      51       0
              60             46      39       0
              56             67      46       0
              66             55      57       0
              44             67      58       0
              42             52      44       0
              77             46      60       0
              65             53      57       0
              52             71      34       0
              50             69      23       0
              38             70      16       0
              60             81      42       0
              59             71      41       0
              47             59      45       0
              45             44      34       0
              47             54      52       0
              49             42      63       0
              44             61      63       0
              45             38      96       0
              36             60      61       0
              58             58      56       0
              67             70      62       0
              52             41      88       0
              43             66     100       0
              18             57      72       0
              29             72      76       0
              45             61     108       0
              31             73      90       0
              60             39      87       0
              39             51      88       0
              71             58     102       0
              46             37      91       0
              60             53      81       0
              34             46      92       0
              53             90      72       0
              46             50      64       0
              29             88      81       0
              59             54      68       0
              58             55      83       0
              64             57      99       0
              45             48      94       0
              29             33      90       0
              46             65      59       0
              36             63      85       0
              63             56      87       0
              70             53      53       0
              59             44      28       0
              61             69      38       0
              49             52      80       0
              30             50      81       0
              42             68      87       0
              58             58      83       0
              53             71      79       0
              42             95      67       0
              59             80      78       0
              63             57      61       0
              48             62      87       0
              32             90      90       0
              49             66      82       0
              51             65      89       0
              57             66      57       0
              61             34      76       0
              53             72      67       0
              49             57      82       0
              48             32      96       0
              66             34      66       0
              39             70      48       6
              53             60      72      14
              57             31      66       9
              43             64      66       4
              75             43      67       0
              73             63      91       7
              75             55      68       6
              73             76      70       0
              79             44      82       0
              90             60      69       3
              74             52      71       1
              48             43      70       5
              56             49      72       5
              78             40      59       1
              82             59      77       0
              71             61      70       0
              69             35      74       8
              59             67      64       0
              75             58      33       6
              76             82      38       0
              75             53      75       0
              73             49      52       0
              62             57      66       0
              83             74      26       0
              85             59      68       1
              74             59      61       0
              58             52      46       0
              64             68      73       0
              79             64      58       4
              56             74      66       0
              43             69      93       9
              55             65      77       0
              41             38      77       0
              39             42      68       0
              50             46      52       0
              60             67      60       0
              54             80      57      11
              53             98      86      24
              59             86      82      23
              66             68      88       4
              57             63      66      13
              47             58      77       2
              71             70      87       9
              46             58      82      18
              56             60      76      10
              41             51      80       0
              49             64      75      12
              63             55      88      17
              46             48      88      13
              52             56      90      43
              42             55      87      39
              40             68      73      46
              48             60      58      50
              47             76      79      29
              46             67      55      21
              52             33      67      24
              65             52      58      13
              65             60      68       9
              72             63      95      10
              50            100      80      43
              79             98      87      31
              76             63      69      36
              51             77      78      29
              57             78      76      35
              71             91      76      28
              59             93      66      10
              52             85      90      28
              53             55     104      40
              51             64      98      44
              66             73      71      43
              45             70      48      25
              52             67      61      35
              61             65      73      28
              44             48      72      23
              49             60      80      22
              56             96      94       5
              56             70      58      38
              67             92      68      24
              59             68      58      13
              53             77      66      25
              35             66      49      43
              48             95      50      40
              39             80      60       9
              31             67      82      20
              17             69      53      43
              43             93      65      45
              48             74      79      22
              26             81      52      23
              43             75      53      27
              36             80      48      10
              28             77      60      24
              37             81      49      22
              41             96      47      21
              26             80      48      38
              12             71      36      34
              24             75      54      26
              25             69      61      11
              34             86      41      21
              44             61      40      32
              29             87      48      21
              38             80      45      40
              47             66      49      26
              35             86      58      39
              33             79      78      32
              31             81      69      19
              41             90      62      12
              24             78      58       9
              36            101      73       5
              28             81      82       3
              42             72      59       0
              44            113      77      12
              15             86      49       8
              45            113      63      17
              34             95      62       6
              34             94      58      15
              33             95      65       7
              43            100      72      19
              24             95      70      19
              26             81      54      28
              30            104      54      12
              23             71      54      36
              20             96      71      22
              23             72      57      24
              23             88      50      36
              45             94      46      50
              35             76      36      43
              33             84      56      31
              41            102      41      33
              35             69      46      36
              49             84      38      55
              23             76      24      49
              37             81      43      24
              24             90      62      49
              22             58      44      56
              38             94      50      33
              20             73      40      35
              45             90      53      25
              32             94      64      25
              57             88      71      30
              54             59      49      19
              47             87      55      30
              51             68      52      23
              53             77      65      16
              28             68      49      51
              15             61      60      54
              34             62      59      21
              26             67      43      59
              17             86      47      38
              13             90      47      38
              28             78      50      44
              32             86      65      57
              28             72      50      41
               5             93      62      46
              32             93      50      56
              18            108      47      31
              29             84      58      42
               6             88      68      39
               7             77      71      45
               6             78      54      40
              11             72      50      34
              16             83      43      45
               6             81      63      43
               0             86      64      33
               0             75      60      20
               2             86      55      49
               7             74      68      33
              10             97      45      44
              14             86      75      28
              21             82      64      34
              22             95      54      34
              20             67      68      59
              21             95      71      49
              22             87      56      20
              27             94      55      31
              26             61      85      39
              25             75      74      50
              21             51      73      40
              18             71      82      24
               9             61      57      32
              17             70      48      44
              10             87      45      50
              17             91      55      31
              11             65      78      46
              24             83      78      48
               6             87     100      25
              26             84      47      61
              11             85      61      44
              14             94      94      26
              19             90      90      43
              24             87      66      62
              13             72      60      22
              21             92      90      32
               7             83      73      56
               9             97      83      55
               8             89      70      42
               5             76      52      53
               9             91      88      48
              18             78      90      47
              21             89      81      52
              15             76      81      46
              17             71      87      42
              15            102      87      39
               5             61      61      49
               9             82      60      49
               9             99      48      50
              14            108      49      58
              11             93      43      56
              10             91      60      43
              16             90      59      56
              13             91      42      14
              18             86      44      26
              29             85      51      26
              14             69      56      40
               5             48      45      23
               3             96      46      12
               3             82      55       7
               3             70      62       9
               0             58      71      68
               0             63      75      51
               4             72      73      40
               0             81      63      37
               0             96      87      41
               1             59      68      31
               0             92      50      21
               0             89      72      76
              11             74      55      57
               0             79      71      72
               4             67      64      39
              13             79      53      42
              14             94      69      54
              21             98      72      60
               5             92      58      32
               0             84      67      45
               0             78      63      56
               2             88      58      52
              13             74      58      37
               0             99      60      28
               0             77      66      11
               0             68      70      14
               0             92      62      20
               0             96      49      22
               0             73      59      22
               0             69      45      16
               3             72      61      19
               7             79      65      23
               7             62      78      22
               4             60      67      16
               9             61      65      26
              18             77      62      40
              10             82      68      41
              15             59      78      16
              14             60      59       8
              10             71      42      15
              13             63      57      20
              18             81      72       9
              14             83      59      36
              15             99      69      48
              15            106      33      61
              14             84      69      40
              12             90      57      49
              22             92      86      42
              12             88      87      31
               8             89      85      31
               8             75      57      42
               9             97      86      34
               0             85     107      36
               0             94     101      34
               0             87      96      23
               0             97      92      24
               0             88      82      34
               0             92      82      18
              20             85      88      22
              23            117      78      21
               6             62      91      23
               8             50      77      16
              12             87      84      13
              12             92      93      16
               5             87      78      31
               2             54      96      12
              14             80      75      14
               1             50      49      24
               9             90      51      31
              17             78      65      24
              11             69      48      20
               8             79      59      19
              10             84      52      25
              28             63      75       8
               0             88      80      17
               2             74      65      27
               6             95      87      44
               3            103      93      38
              12             44      70      70
               0             76      59      49
               9             62      71      68
               7             66      64      61
              12             75      64      61
              19             67      67      44
              18             64      74      70
              28             57      80      62
               6             91      78      70
              16             69      72      74
              13             42      79      33
              15             49      85      30
              29             81      68      86
              21             89      53      70
              25             68      64      57
              12             67      74      76
               0             48      65      53
              11             60      67      51
               0             41      57      50
               8             37      67      46
              11             50      70      26
              14             47      58      45
               7             40      68      37
              46             57      54      28
              34             76      56      36
              24             84      59      50
              15             89      65      34
              11             72      69      54
              11             66      73      21
               7             80      78      17
               8             67      56      20
              11             71      67      21
               4             91      58      27
              20             68      42      12
               9             76      60      27
               6             90      54      22
              13             77      60      46
               4             88      49      40
               0             83      70      51
               0             63      67      51
               0             73      67      58
               0             92      53      43
               1             75      64      41
               4             93      65      37
               1             76      63      13
               8             81      81      16
              17             75      59      23
              13             54      79      52
              14             71      82      40
               5             62     101      50
              11             68      72      62
              12             89      63      37
               8             86      55      44
              13            104      87      78
              18             79      80      49
              15             82      85      72
              11             68      74      48
              25             58      66      51
              17             76      55      45
               6             67      90      40
              25             64      87      60
              20             71      67      68
              22             65      89      86
              19             69      91      73
              11             73      91      52
              17             60      77      66
              16             62      62      66
               7             99      52      63
              21             72      62      66
              15             88      66      33
              17             71      68      50
              11             74      64      31
              32             96      82      24
              17             72      57      18
              13             86      60      19
              17             90      51      18
              26             88      47      13
              12             74      63      21
              38             88      59      18
               5             97      73      31
              14            104      67      21
               8             99      48      20
               1             87      56      42
               4             79      62      55
              16             71      59      41
              19             86      65      19
              12             97      62      17
              22             89      65      26
              30             84      69      19
              17             77      73      36
               9             77      86      36
               5             54      97      32
              16             81      76      39
              13            114      92      30
              17             99      73      33
              16             98      92      40
               8            100      73      38
               0             75      96      42
               1             89      91      42
               6             78      89      54
               9             94      78      49
              12            105      89      55
              14             75      72      54
               2             84      66      51
               3             97      76      56
              19             76      80      36
              13             93      88      69
              30             79     106      66
              12             78     101      45
              18             76      80      37
              16             76     103      65
              10             54     106      36
              36             68      95      56
              25             66      89      54
              18             83      82      71
              11             51      72      74
              11             65      91      57
              25             75      73      76
              23             75      88      60
              28             71      84      57
              21             45      92      53
              23             63      75      82
              19             95      69      67
              12             81      80      71
              29             74      89      74
              42             74      79      90
              37             81      84      86
               7             89      81      72
              25             92      80      74
              19             77      83      48
              14             76      83      53
              18             49      76      69
              12            105      71      42
              16            110      72      56
              23            114      84      75
               9             76      68      82
              18             93      68      76
              18            113      74      75
               7            111      85      59
              26             68      79      83
               8             88      81      65
              16             96      79      85
              22             90      90      33
               9            101      88      38
               9             90      75      77
              14             69      82      60
              12            103      93      35
               9             99      88      74
              11             99      71      28
               6            104      79      36
              17             81      66      35
              13             79      74      46
               3             78      75      33
              16             88      69      47
              10             65      70      37
               0             49      97      69
              17             42      78      64
              13             28      96      74
              10             36      93      86
              26             55      83      91
              20             47     103     132
              19             91      74     119
              23             67      95     109
              24             77      77      94
              15             85      94      77
              12             81      76     101
              13             71      89      84
              20             72      86     111
              24             70      83      90
              30             85      71      91
              27             85      64     101
              22             58      61      92
               6             69      81      91
              12             60      92      68
               5             62      81      85
              14             95      85      59
               7             62      93      88
              17             54      80     104
              26             67      64      78
              24             80      80      87
              36             61      84      85
               8             85      92      88
              17             59     107      87
              18             86     120      65
              24             59      99      88
              18             71     101      72
              13             65     111      78
              17             32     118      74
               6             44     102      93
               2             69     102      72
               0             65      91      64
               7             69      74      75
              13             38      92     101
               0             61      83      85
               0             73      90      79
               0             56      92      64
               2             47      83      81
               4             54      93      77
               0             55     101      84
               7             41     107      73
              10             51     110      80
               7             35     115      83
              10             52     116      82
              11             32     135      70
              12             55      89      72
              12             30     109      78
              13             38     127      81
              23             36     147      86
              15             38     104     108
               0             58     146      79
               0             64     129      88
               0             34     126      94
               0             61     124     104
               0             48      88     108
               0             41     109     133
               0             40     135     113
               0             52     132      85
               6             31     150     106
               6             52     136      92
               7             36     137      86
               0             43     166      83
              23             33     128     121
              26             56     110     115
              29             40     116     106
              11             42     149     114
              10             44     118      79
              24             10     117      80
              15             24     131     101
               0              6     114     120
               2             27     124     127
               0             28     124     114
               0             37     133      98
               0             11     134      85
               0              4     116      94
               0             19     120     115
               1             48     115      86
               6             35     137     106
              23             18     123      93
              10             17     116      93
               6             34     145      99
               0             19     137      86
               0             12     138      92
               6             24     142     108
               0             22     132      97
               0             16     128     108
              16             24     121     108
               7             14     103     108
               0             11     131      95
               0              0     124      86
               5             14     131      73
               8             14     116      86
              16             20     157      79
              12             31     149      67
              18             25     115      60
              18             18     120      68
              15             19     141      79
              21             19     156      95
               9             31     141     125
               7             12     155     117
               5             17     141      70
               7             17     132     101
               2              0     153     108
               0              0     120      77
               0              0     136      87
               2              0     115      99
               1              4     117      81
               0             10     129     125
               0             13     130      76
               8              0     122     118
               3              0     134      85
              15              0     142      99
               6              0     160      85
               9              0     141      86
               9              0     157      96
              13              0     120     113
              11              0     130      70
              19              0     121      72
              34              0     129      74
              17              0     123      91
               5              0     136      72
              20              0     121      74
              40              0     146      85
               9              0     131      95
               7              0     141     106
              10              0     148      93
              13              0     150     117
              12              0     145      94
               0              0     150     108
              12              0     150     102
              13              0     139      68
              18              0     137      90
              19              0     122      91
              15              0     140     112
              30              0     146      98
              17              0     175      94
               7              0     129      75
               3              0     143      76
               4              0     148     110
               7              0     115     113
              18              0     129     111
              18              0     161      81
              18              0     138      86
              11              0     146      92
              20              0     142     105
              26              0     174      85
              21              0     142      91
              24              0     127      89
              25              8     125      98
              55              4     139     100
              35              5     160      87
              26              0     127     117
              28              0     132     112
              31              0     134      83
              21              0     154      76
              25              0     136      83
              37              0     162      75
              33              0     147      77
              32              0     140      90
              22              0     134     101
              41              0     140      91
              31              0     132      71
              33              0     139      58
              27              0     139     116
               9              0     147      78
              13              0     137      70
              13              0     129      92
              30              0     121      81
              19              0     137      84
              19              0     146     105
              15              0     144     119
              10              0     125     120
              25              0     129      82
               8              0     130      95
              24              0     129      79
              14              0     122      74
              28              0     120     101
              26              0     118      74
              27              0     118      85
               3              0     127     117
              16              8     137      74
               5              0     130      79
              16              0     139      78
               9              1     136      83
              13              2     131      95
              11              0     151      81
               6              0     158      82
              16              0     154      77
               9              0     151      97
              10              0     154      95
              24              0     176      95
               1              0     165      78
               0              0     166      78
               0              0     155      85
               0              0     168      96
               0              0     155      77
               4              0     175      92
               0              0     157      93
               0              1     182      96
               0              0     149      83
              18              0     120      82
              10              1     119      58
               3              2     153      69
               0             11     123      94
               4              4     142      80
               0              2     128      93
               1             12     147      80
               7             10     152      73
               5             20     141      96
              23             14     146      85
              23              1     135      60
              14              0     144      82
              24              0     152      91
              19              0     161      80
               5              0     140     120
              15              2     171     107
              10              4     139      90
              17              0     118      83
               9             21     136      93
              13              5     154      99
               6              0     148     101
              12              0     155      97
              18              2     126      87
              13              0     142      87
              26              0     138     105
              16              1     138      73
              33              0     149      99
              25              0     146      93
              18              0     140     114
               3              0     158     105
              29              0     137      91
              12              0     163      86
              22              0     161     100
              19              0     153     109
               6              0     158      90
               0              0     162     120
              12              1     158      68
               2              0     135     110
               0              0     159      88
               0              0     184      87
               0              0     164      78
               0              0     150      91
               0              0     151      74
               4              0     162      81
              12              0     161      87
              19              0     167      86
               4              0     146      85
              12              0     161      81
              13              0     162      90
              11              0     166      67
              17              0     149      85
              27              0     157      97
              21              0     172      75
               9              0     151      97
              59              0     159     117
              26              0     141     129
              20              0     164     116
              14              0     145     138
               6              0     153      99
              11              0     146     103
               4              0     174     107
               0              0     168      99
              21              0     141      97
              13              0     162      75
              12              0     163      79
              14              0     159      99
              28              0     167      97
              13              0     167      95
              19              0     161      98
              43             14     161     126
              18              1     150     107
              18              0     179     105
              11              8     162     100
               4              0     148     110
              13              0     154     100
              13              0     140     138
               3              0     149      76
              16              0     161     102
               5              0     163      93
               0              0     176     103
               0              0     167      88
               0              0     157     123
               4              0     143     117
               6              0     136      96
               2              0     171      86
              11              0     162      99
              11              0     138     115
              12              0     177     122
               4              0     159     103
               4              3     161     119
               5              0     157      91
               1              0     166      94
               0              0     167      79
               0              0     156      90
               0              0     142     107
               0              0     136      95
               0              0     145      83
               0              0     121     105
              13              0     163      54
              11              0     182      64
              13              0     155      70
               9              3     153      94
              18              2     148     116
               0              0     149     125
               0              0     152     106
               7              0     170     112
              16              0     177     108
              17              0     159     108
               7              0     175      69
               7              0     160     109
               2              0     166     129
              24              0     143      96
              18              0     155      72
               9              0     173      60
              26              0     144      64
              28              0     145      72
              32              0     152      65
              25              0     141      81
              30              0     153      89
              18              0     153      67
              20              0     163      89
              21              0     172      88
              26              0     161      71
              20              0     149      92
              10              0     152      85
              12              0     146     101
              16              0     164      87
              18              0     163      95
              10              0     155      96
              11              4     162      91
              16              0     155      88
              24             15     175      97
              11              2     167     102
               0             17     144      67
              15              0     156      75
               8             11     145      70
               6              6     154      67
              21              0     141      69
              19              1     148      96
              14             11     136      95
              19             23     158     103
              19             22     148     129
              19              5     160     130
              20              5     169      91
              14              0     150     102
              17              0     160      93
               0              0     163     103
               0             17     171     123
              13             14     154     116
              13              8     147      94
               0              3     150     117
               2              0     137     126
               0              0     132     140
               0              0     125     128
               8              7     139     118
               4              9     153     113
              12              3     154     110
              13              0     142     123
              14              0     161     121
              19              8     154     125
              10              8     151     120
              16              5     174     113
              15              4     170     127
              21              5     163     121
              19             12     133     122
              31              6     132     127
              28              7     146     125
              33             12     156     106
              31              6     132     117
              17              1     146      91
              23              0     134     106
              15              1     150      98
              15              2     161      88
              18              3     150     105
               9              0     155      84
               8              6     163     115
               0              4     147     106
               0              5     153     101
               0              2     143      77
               0              0     148      88
               0              0     134      86
               0              2     138      90
               0              5     134      69
               0              7     152     110
               0              4     154     102
               0              5     159      82
               0              2     161      78
               0              3     147      63
               0              2     168     104
               0              1     165      80
               0              2     162      80
               0             16     140      75
               0             13     159      69
               0              0     154      96
               0              2     125     112
               0             12     141     127
               0             35     142     104
               0             28     147     113
              11              2     147     115
               0             10     131     125
               0              0     127     111
               0              2     143      90
               0              0     116      94
               0              0     144     116
               0              1     141     105
               0              1     163      94
               0             38     131     114
              16             16     155     112
              16              8     158      99
               1             29     140     111
              26             10     150     127
              18              1     132     103
              27              4     131     116
              10             11     135      85
              16             20     153     106
               8             21     126     118
              25             14     113      91
              31             19     142     136
              13             24     139      95
              26             12     112     103
              35             26     118      91
              47              3     117      90
              38              0     106      84
              29              0     119     106
              26              0     125     106
              21              6     121     101
              27              0     148     116
              12              1     137     103
              25              1     131     103
              22              0     122     108
              16              0     132     115
              11              2     119     113
              31              7     170     123
              25              7     138     118
              13              3     145     116
              21              8     138     130
              24             31     160      99
              15             12     143     100
              10              9     166      95
              14             16     183     112
              24              0     169     114
              23              1     166     108
              46             10     162     100
              22              6     172     102
              30              6     182      97
              22             11     178     117
               7             17     162     119
              30              7     149     128
              14             24     125      91
               2             19     128     123
               7             33     137      98
               8             24     149     106
               0             12     166      76
               0             37     155     120
               0              0     149      94
               8             11     142      73
               5             29     141     122
               2             24     155     116
               1             17     168      96
               2             18     143      79
               6             24     153      98
               0             11     149     109
               4              4     172     125
              13              9     164     137
               1              3     184     120
              10              0     163     111
              12              2     185      94
               5              3     170      96
               8              0     158     121
              14              3     159     102
              11              0     172     125
               8              0     175      87
              19              1     153      85
               9             19     161      86
               0              3     161      89
               0             20     182     124
               0              2     149      70
               0             14     163     112
               0             14     143     100
               0             19     155     121
               9             17     189     106
               4             15     182     112
               0             24     156     128
               6             37     169     125
              21             21     148     116
              35             23     185     157
               4             14     174     116
               9              8     170     136
               5             17     166     118
               8             16     188     140
               1             19     185     126
               7             32     173     144
              12             34     174     121
               9             25     163     114
              20             14     146     114
              22             25     169     123
              20             21     179     121
               8             21     173     155
              11              1     170     153
              28             20     161     145
              40             16     147     147
              30             16     143     139
              39             12     153     135
              40             28     152     160
              30              0     165     174
              28              5     164     153
              11             20     184     154
              26              8     157     158
              23             17     143     135
              35              3     158     131
              37             12     154     130
              63             20     143     128
              42             15     136     111
              22             14     149     128
              22              3     159     113
              20              1     149     137
               5             14     140     145
              22              0     150     126
              24              0     162     127
              56              0     143     130
              25              0     154     125
              27              0     154     117
              20              0     184     104
              25              0     161     108
              43              0     159     131
              50              0     145     114
              46              0     139     129
              19              0     163     116
              16              0     161     124
               4              0     148     117
              16              0     146     111
              14              0     139     121
              19              0     146     128
              31              0     136     128
              38              0     138     127
              23              0     146     126
              25              0     151     134
              21              0     155     143
              25              0     137     129
              23              0     156     145
              10              0     168     123
               8              0     184     140
              15              0     167     127
              20             12     166     148
              12              1     167     124
               4              0     146     145
               8              0     160     153
              17              5     177     136
              11              5     161     124
              10              9     153     140
              26              3     158     137
              19              0     170     162
              17              4     156     158
              25              1     155     157
              14             12     153     149
              21             12     146     137
              14             13     183     141
              27             21     162     133
              17             13     155     142
              18              9     183     113
               6             16     148     123
               4             10     156     130
              11             30     157     141
              15             21     157     122
              15             16     151     135
              17             17     145     122
              14             22     142     101
              22              0     139     116
              20              4     150     123
               0             12     153     109
               3              6     130      92
               1              2     135     108
               0             17     151     124
               0              0     158     122
              10              0     142     120
              26              0     141     114
              19              7     129     125
              22             11     135     136
              25             32     117     143
              24             22     132     136
              15             16     136     131
              18             15     149     129
               9             12     139     147
              13              5     148     127
               9             13     153     133
              21             34     149     124
              11              9     158     130
              23              5     160     117
              25              0     137     128
              19              1     165     123
              18              0     153     138
              19             10     168     131
              19              9     147     106
              19             21     155     116
              27             28     164     101
               9             20     168     107
               2             19     145     111
              16             15     155     126
              29             13     143     120
              21             11     158     103
              20             23     149     109
              21             42     129     132
              17             30     143      87
              17             38     137     120
              20             25     129     121
              18             10     127     130
              19             10     144     144
              20             22     145     124
              21             46     142     104
               8             30     133     118
              16              6     141     141
               8             10     140     141
               8             31     149     135
              24             14     158     131
              18             12     146     149
               9              0     138     148
              15              0     160     154
              14              0     170     121
               9             12     179     147
               7             18     200     131
              14             14     189     139
              16             28     143     116
              17              3     173     116
              15              7     146     106
              14              6     151     122
              26              0     146     111
              10             23     164     130
              19             22     149     130
              22             24     142     124
              14             17     145     126
              10             38     135     118
              19             27     148     111
              19              0     153     145
              30              0     163     118
              20              0     147     118
               9             22     148     107
               4             35     152     129
              11             21     139     112
               7             30     151     122
              20             28     145     110
              11             14     136     138
              21             35     158     126
              21              9     193     128
              23              9     158     143
              21              7     166     149
              26              0     151     110
              23              0     167     147
              40              0     159     124
              39              0     144     125
              35              0     155     120
              37              0     132     146
              44              0     151     145
              47              0     135     135
              40              0     147     165
              27              0     174     136
              45              0     152     130
              36              0     169     128
              34              0     174     142
              35              3     153     120
              22              0     156     118
              25              0     154     138
              18              3     160     121
              29             11     153     123
              29             16     175     149
              44             15     151     138
              42             23     147     148
              17             24     168     125
              20              9     153     125
              30              0     166     138
              24             18     138     145
              25             34     155     130
              27             18     146     136
              27              7     163     128
              23             19     141     159
              18             17     160     136
              26             20     139     139
              19             35     163     141
              34             38     176     148
              35             48     132     146
              36             25     142     137
              28             23     139     115
              26              8     136     104
              20              7     137     131
              19             19     167     150
              28             18     162     112
              18             18     132     119
              33              5     139     120
              10              1     123     144
              19              6     144     129
               8              0     134     129
               7              0     126     143
              11             25     140     122
              18             24     140     130
              19             23     143     125
              17              8     154     149
              21              0     140     146
               8              1     149     121
              23             10     160     134
               5              0     136     135
              12              9     154     141
               1              0     157     130
               4              0     156     131
               0              1     166     152
               0              0     176     143
               0              4     163     157
               0              6     147     177
               0              5     156     187
               0              0     149     179
               0              0     130     140
               0              0     145     132
               2              2     133     132
               0              0     125     132
               0              0     151     122
               0              0     160     130
               0              0     148     151
               0              4     150     141
               0              1     136     125
               0              1     136     171
               0              6     151     146
               3              0     142     149
               0              0     158     141
               2              0     170     144
               0              0     154     122
               0              0     152     114
               0              1     138     129
               4              1     156     138
               0              0     168     124
               7              0     153     145
               1              0     154     145
               0              2     151     144
               0              2     147     156
               0             17     148     152
               0             22     151     161
               0             11     134     131
               0              0     163     142
              10              5     165     103
               0              7     150     137
               0             12     153     138
               0              4     167     126
               8              3     148     154
               1              5     151     145
              12              9     144     147
              14              0     159     146
              19             11     142     139
              19             18     145     137
              18              9     142     151
              14             12     141     131
              14             32     127     140
              18             15     149     126
              17             14     171     146
              12             27     160     125
              12             16     145     144
              17             30     148     165
              14             24     159     147
               9             15     161     137
              15             27     154     129
              16             24     144     132
               9             11     181     148
              15             36     141     130
              11             33     155     120
               8             19     174     130
               0             16     154     135
               7             17     181     153
              10              6     146     148
               0              3     140     144
               2              4     165     148
              18              3     196     134
               9              2     156     150
              18              2     151     173
              16             38     141     161
              14             15     157     135
              11             11     165     136
              22             12     166     154
              19             12     157     135
              15              1     151     165
              13              0     157     149
               0              0     158     163
               0              0     150     144
               1              1     164     143
               0              0     166     160
               0              0     142     133
              12              0     163     155
              10              0     166     144
              19              0     153     130
              18              0     166     157
              24              0     151     149
              18              0     131     146
              33              3     164     123
              20              0     176     142
              16              0     163     132
              22              2     151     137
              33              0     163     137
              22              0     140     137
              18              4     167     125
              10             14     144     120
              15             23     141     121
              18             14     149     107
               7              0     162     115
              23              0     153     142
              12              0     160     144
              18              1     146     127
              14              1     171     162
               6              0     158     138
              10              0     151     136
               7              0     152     123
              16              0     160     119
              28              0     135     110
              30              0     142     143
              26              1     143     126
              28             12     166     121
              13             14     169     155
              10             19     142     133
              14              0     160     147
              18              0     163     125
              14              6     164     123
              19             12     146     127
              14              0     140     138
              17              0     157     141
              14              0     144     123
               6              0     140     124
               7              0     131     153
              25              0     185     131
              19              1     155     149
              24              9     165     153
              23             28     150     131
              29             41     179     119
              21              8     143     148
              28              7     146     128
              28             11     148     132
              38             10     158     137
              32             38     147     143
              32             27     159     127
              26             17     147     111
              25             32     145     119
              24             29     164     130
              21             13     157     122
              29             18     146     107
              14              5     157     114
              12              4     139     124
              11             16     158     110
              26             18     167     135
              21             36     156     134
              20             25     173     135
              11             10     142     124
              22              9     139     107
              10             17     143     130
              18             26     158     155
              12             19     153     133
               7             42     155     132
               4             43     134     138
               7             49     163     149
              11             25     165     149
               9             47     142     138
               8             28     165     149
              23             40     138     120
              16             26     139     137
              38             13     148     115
              33             60     147     115
              26             16     166     136
              13             17     163     128
              12             14     181     134
              11             24     147     140
              23             19     164     126
              23             37     152     118
              20             10     146     118
              18             10     132     109
              12             12     144     140
              19             27     128     144
              19             24     138     118
              28             21     142     127
              26             22     144     112
              23             26     157     137
              29             20     152     131
              26             19     133     128
              24             33     126     109
              26             28     133     124
              26             37     152     116
               8             28     162     106
              19             25     162     101
              19             27     133     128
               6             30     153     144
               9             10     150     120
              27             28     158     142
              29             16     162     133
              15             16     156     135
              18             15     147     126
               9             32     156     129
              10             29     158     132
              26             21     156     106
              33             24     157     109
              14             16     139     111
              25              7     169     113
              12              5     157     111
              28              0     167     139
              22              9     170     139
              31              4     168     138
              20              4     161     136
              17              1     166     115
              30              6     167     110
              12              1     160     115
              25             10     166     115
              17             12     171     152
              27             21     159     117
              23              1     154     127
              23              7     159     140
              16              4     151     143
              14              1     160     145
              23             20     154     145
              17             22     144     159
              10              8     151     175
              10             10     136     146
              15              2     161     170
              13             18     145     182
              17              0     141     166
              22             18     142     138
              16             26     169     141
              16             18     164     143
              33             20     157     149
              33             13     147     155
              23              9     166     151
              15             21     146     137
              15             16     133     159
              18             11     154     152
              21             41     150     167
              16             19     155     147
              13             25     131     169
              21             19     127     166
              19              5     131     144
              15              0     122     184
              23             10     132     152
              15             15     125     168
              14             28     127     170
              20             37     124     139
              20             18     123     152
              28              1     122     140
              23             12     106     144
              25             19     110     154
              22              7     147     142
              33             19     114     152
              23             36     129     169
              24             33     144     183
              19             50     139     172
              13             35     155     165
              24             50     150     174
               8             57     156     161
              18             24     144     172
              39             42     125     168
              21             44     138     135
              30             52     150     143
              23             41     154     144
               5             49     161     155
              32             44     127     132
              16             46     155     155
              12             53     153     153
              17             27     122     168
              13             15     133     160
              24             16     141     150
              18             39     149     136
              25             41     155     147
              38             61     129     187
              20             45     152     144
              22             48     150     163
              23             51     138     155
              12             52     136     160
              16             28     139     155
              16             33     137     184
              35             42     127     160
              19             19     113     161
              17             41     128     177
              17             17     135     149
              17             26     146     173
              19              8     139     158
              16              4     131     165
              18              9     148     182
              24             18     145     152
              32             18     136     151
              14             10     169     170
              21             11     157     142
              17             18     146     144
              13              8     145     151
              22             12     150     163
              18              0     167     164
              41              8     149     144
              27             18     147     154
              35              8     161     163
              42             20     142     157
              32              2     142     158
              45             16     164     150
              49             17     135     147
              40             16     143     169
              30              2     142     191
              34             11     162     163
              28             24     147     173
              30             14     157     170
              28             11     150     205
              29              7     118     177
              23              6     188     185
              22              9     155     166
               9              1     153     168
              35              9     123     153
              28              6     154     166
              27             10     151     168
              37             12     148     176
              22              3     156     166
              22             18     154     129
              22              6     149     159
              15             12     152     161
              15             13     144     159
              19              8     158     185
              20              9     145     190
              24             12     140     186
              22             15     142     188
              14              2     133     190
              28             18     149     138
              19             15     155     181
              15             18     147     145
              20             10     132     162
              33              5     131     176
              22             15     129     154
              22              0     130     147
              14             27     123     143
              25             16     131     158
              16             12     131     139
              26             13     124     132
              18              4     124     151
              16              9     118     133
              18             17     130     139
               8             17     129     156
              19             29     126     143
               7             40     128     149
              33             18     120     149
              14             13     139     164
              25             17     123     149
              19              4     138     140
              20             14     125     142
              37             17     114     149
              17              7     125     137
              22             24     119     141
              18              8     121     138
               8             14     141     135
              17              5     151     151
              18              2     155     150
               6              4     114     153
              32             19     147     121
              16              0     139     145
              12              0     138     148
              28             19     129     152
              34              6     153     169
              26             22     142     162
              28             26     159     155
              34             14     142     140
              21              8     130     148
              39             24     139     162
              23             19     151     148
              35             23     138     144
              28             15     161     172
              21             24     147     172
              33             38     154     147
              32             30     137     121
              27             14     161     130
              26             11     140     137
              26              3     155     127
              27              6     150     164
              31              4     144     170
              25              1     150     152
              20             15     151     174
              28             45     130     136
              19             20     156     175
              26             25     139     152
              26             32     153     144
              22             28     144     158
              23             15     144     164
              26             18     132     169
              41             10     136     171
              27              0     143     160
              28             10     148     162
              23             18     140     166
              36             14     167     178
              12             34     163     155
              29             36     149     139
              28             35     157     185
              41             20     134     169
              33             14     164     133
              26             22     148     167
              20             36     143     140
              25             28     143     152
              25             29     162     139
              37              1     147     154
              19              3     166     160
               9              2     130     145
              23             18     146     161
              37             13     164     145
              28              4     146     145
              28             23     146     150
              23             22     145     152
              18             37     155     142
              21             23     154     137
              23             41     152     176
              20             26     169     142
              21             11     131     140
              20             29     146     159
              16             44     121     135
              20             28     137     152
              19             22     140     158
              36             43     160     128
              16             39     145     140
               8             35     144     133
              18             42     148     137
              15             48     147     131
              18             26     170     149
              13             44     146     156
              29             53     148     145
               9             30     129     125
               4             33     157     159
               0             35     133     132
               2             12     146     157
               0             33     144     151
               0             28     178     136
               0             28     155     137
               0             24     134     142
               0             20     126     162
               0             35     156     165
               2             30     127     165
               6             11     140     160
               0             24     146     157
               1             25     149     162
               0             16     149     153
               0              5     136     152
               0             20     167     157
               0              5     156     167
               0              8     168     163
               0              0     164     169
               0             16     170     178
               0             38     155     181
               0             20     146     154
               4             30     133     168
               6             15     141     177
               2             19     158     146
               9             32     158     168
               9             31     129     144
              12             27     166     156
               0             25     180     158
               0              7     175     163
               0              6     139     141
               8             18     152     159
               2             25     139     142
               1             50     142     115
               0             16     145     126
               6             30     134     141
               6             24     133     162
               1              7     138     154
               2              0     167     153
              15              0     165     145
               6              0     140     157
               4              5     122     168
               3              0     150     189
               0              3     140     174
               0              0     129     160
               0              0     128     166
               0              0     139     159
               0              0     159     160
               1              0     162     166
               0              0     121     174
              19              0     139     177
              16              0     148     145
              15              0     144     190
              12              0     140     167
               4              5     144     160
               1              0     143     159
               4              0     121     166
               7              0     155     164
              14              0     137     177
              12              0     155     182
              14              0     147     177
              13              1     138     158
               8             11     136     150
               6              0     160     163
               6              4     138     186
               4              2     162     165
               5              0     174     166
               0              0     128     182
               9              3     134     172
               0             22     141     187
               6              0     129     174
               4             18     139     166
              12             19     146     168
               0             17     134     151
               0             30     151     145
               0             12     144     158
               0              3     147     160
               0              0     129     156
               0              8     150     147
               0              0     167     153
               3              0     169     157
               0              0     119     166
               3              0     165     154
               2              0     121     157
               0              0     141     165
               0              0     163     164
               0              0     146     141
               3              0     135     159
              16              0     155     141
              14              7     125     174
               6              6     129     155
               4              0     144     165
               2              0     130     135
               0              0     136     147
               0             23     142     123
               0             35     144     142
               0             14     148     163
               0              0     137     154
               0              0     146     156
               0             12     134     151
               3             20     134     171
               8             12     139     149
               5             10     150     164
              17              9     153     179
               2              5     145     186
              12             10     143     154
              15             13     150     155
              17             12     148     151
              20             19     166     169
               5             13     166     163
              14             16     169     150
              16             18     169     143
              36             16     165     188
              25             14     136     153
              32              0     144     141
              26              2     184     161
              19             12     175     151
               9              5     186     135
              19             16     163     180
              14             17     159     159
              38             10     153     182
              24              2     172     163
              25             17     168     153
              16             14     184     163
              25             12     166     177
              10              0     155     134
              23             16     189     138
              12              8     166     145
               0             14     162     155
               1             12     151     139
               1             23     167     145
               0              0     144     157
               0              0     186     142
               0              0     179     134
               0              9     181     166
               0              0     141     159
               0              0     146     155
               0              0     152     158
               0              1     161     158
               0              0     164     169
               0              0     193     158
               0              0     162     160
               0              0     162     173
              12              0     159     174
               7              0     164     165
               0              0     153     158
               0              0     171     141
               0              0     153     147
               0              0     158     144
               0              0     174     156
               0              0     158     153
               0              0     165     148
               1              0     154     168
               6              0     161     183
               1              0     172     155
               2              0     153     178
               5              0     146     173
               7              0     152     169
               6              0     140     158
              10              0     159     152
              26              0     150     169
               5              0     158     144
              18              0     165     176
               0              0     172     165
               0              0     175     159
               0              0     178     151
               0              0     172     155
               0              0     167     178
               0              0     158     157
               5              0     157     171
               0              0     152     178
               4              0     161     200
               4              0     179     178
               3              0     162     165
               2              0     160     184
               0              0     168     188
               1              0     161     175
               0              0     177     199
               0              0     138     172
               4              0     137     162
               6              0     186     157
              21              0     155     172
               8              0     155     155
               0              0     168     159
               7              0     162     160
              26              0     193     167
              27              0     161     163
              27              0     170     170
              17              0     173     158
               0              0     168     148
               0              0     142     157
               0              0     161     164
               0              0     182     164
               0              0     180     158
               0              0     161     183
               0              0     156     152
               0              0     188     161
               0              0     156     159
               7              0     177     160
              14              0     189     162
              19              0     176     148
               7              0     167     178
               9              0     167     162
               1              0     164     183
               0              0     170     168
               0              0     162     169
               0              0     172     178
               1              0     158     180
               0              0     152     190
              10              0     158     179
               6              0     156     152
              22              0     172     147
              21              0     151     142
              33              0     145     148
              25              0     158     174
              14              0     149     163
              12              0     166     175
              16              0     165     174
              11              0     168     156
              22              0     172     163
              11              0     176     158
               2              0     161     180
               6              0     150     159
              35              0     160     196
               8              0     168     167
               9              0     165     178
               8              0     151     171
              19              0     171     174
              24              0     178     157
              19              0     180     155
              17              0     180     151
               1              0     176     172
              12              0     194     158
              35              0     157     171
              15              0     167     160
              17              0     162     177
              26              0     164     177
               0              0     158     156
               8              0     159     151
               1              0     166     157
               7              0     183     168
               0              0     166     166
               2              0     152     184
               8              0     166     147
              19              0     179     186
              23              0     157     192
              29              0     171     182
              19              0     169     173
              20              0     136     167
              22              0     154     148
              71              0     160     134
              32              0     160     148
              29              0     151     127
              18              0     161     137
              27              0     174     161
              25              0     146     165
              11              0     144     148
              16             10     153     154
              19             13     143     165
              13              7     134     156
              19             16     147     155
              28              9     162     143
              27             18     145     167
              28              0     151     143
              15              5     143     173
               3              0     163     164
               4              0     161     151
              14              0     148     140
              29              0     150     141
              39             17     178     164
              13              3     197     138
               8             18     166     169
              12              0     176     149
              11              7     183     149
              17              0     174     147
              16              0     182     152
              25              0     163     143
              15              0     189     133
              10              0     170     145
               7              0     180     141
              20              0     160     134
              10              0     168     154
              14              0     164     174
              19              0     168     160
              47              0     172     176
              15              0     155     181
              19              0     175     168
              33              0     171     170
              12              0     147     162
              19              0     136     170
              18              0     150     149
              22              0     148     170
              17              0     156     163
               2              0     147     138
               9              0     174     172
              21              0     172     141
              17              0     184     151
              29              0     149     153
              18              0     151     155
              33              0     156     162
               5              0     177     156
              17              0     176     163
              45              0     161     132
              31              0     167     150
              25              0     151     134
              19              0     148     146
              32              0     152     174
              21              0     157     157
              43              0     150     146
              26              0     154     152
              49              0     142     155
              28              0     153     158
              50              0     140     154
              38              0     155     155
              31              0     163     148
              42              0     171     170
              46              0     200     145
              31              0     163     140
              60              0     154     145
              52              0     135     146
              15              0     159     169
              41              0     159     159
              52              0     176     146
              38              0     175     162
              24              0     159     164
              32              0     176     153
              73              0     181     174
              28              0     215     157
              22              0     180     168
              12              0     170     192
              37              0     188     155
              14              0     192     160
              24              0     160     164
              41              0     166     174
              70              0     162     155
              20              0     177     153
              30              0     173     148
              26              0     184     162
              20              0     179     183
              27              0     183     159
              26              0     175     159
              43              0     178     178
              36              0     178     175
              16              0     177     150
              21              0     163     138
              33              0     178     138
              21              0     142     141
               4              0     154     143
               9              0     185     159
              24              0     194     174
              27              0     169     169
               0              0     187     169
              27              0     169     180
               0              0     191     164
              13              0     163     164
              12              0     176     180
              21              0     166     171
              29              0     167     173
               8              0     153     170
              12              0     160     166
              23              0     154     180
              29              0     150     159
              15              0     149     150
              23              0     149     187
              29              0     140     159
              37              0     155     172
              27              0     157     162
              27              0     150     143
               0              0     140     179
              13              0     149     184
              13              0     167     174
              23              0     169     165
              46              0     160     159
              49              0     159     146
              20              0     153     173
              36              0     167     148
              21              0     162     156
              14              0     159     149
              10              0     147     141
              14              0     160     148
              12              0     159     142
              48              0     138     147
              38              0     139     163
               0              0     130     141
               0              0     134     156
              13              0     160     158
              27              0     151     156
              47              0     164     160
              21              0     143     173
              16              0     156     153
              32              0     156     143
              17              0     158     173
              27              0     139     161
              34              0     183     164
              62              0     194     170
              18              0     196     183
              14              0     162     169
              17              0     158     155
               0              0     151     171
              20              0     178     135
              32              0     184     173
              29              0     166     169
              14              0     138     154
              24              0     147     142
              13              0     145     156
              34              0     155     151
               2              0     153     155
              29              0     161     154
              13              0     146     162
              12              0     155     161
              20              0     144     158
              21              0     136     158
              19              0     171     172
              34              0     154     139
              44              0     176     134
              38              0     164     119
              18              0     161     122
              29              0     134     108
              17              0     170     124
              25              0     151     142
              18              0     173     168
              48              0     140     163
              10              0     160     164
               3              0     163     145
               8              0     154     169
              18              0     180     154
              15              0     147     161
              18              0     151     154
              28              0     168     164
              24              0     173     168
               9              0     147     154
              16              0     145     150
              14              0     176     138
              14              0     149     159
              17              0     151     160
               9              0     151     184
               5              0     163     163
               2              0     156     176
               2              0     175     158
               8              0     190     161
               8              0     189     163
              19              0     194     150
              17              0     168     167
              18              0     162     138
              16              0     154     191
              20              0     160     151
               8              0     172     169
               7              0     168     154
              26              0     151     141
               9              0     156     161
               8              0     152     130
              10              0     165     157
              11              0     152     170
               7              0     149     157
               0              0     136     124
               0              0     151     132
               1              0     158     136
              14              0     158     137
              15              0     142     150
               3              0     150     155
              21              0     139     156
              14              0     144     141
              17              0     160     131
              17              0     172     135
              20              0     169     136
              14              0     140     179
              21              0     163     165
              31              0     152     159
              16              0     150     153
              16              0     161     160
              11              0     176     166
               9              0     180     175
              45              0     167     192
              19              0     149     167
              20              0     153     173
              22              0     161     172
              23              0     162     167
               8              0     151     162
               5              0     147     158
               7              0     148     136
              23              0     146     140
              35              0     182     135
              18              0     160     157
              25              0     162     179
              25              0     161     177
              58              0     156     138
              24              0     168     151
              20              0     141     141
              44              0     164     159
              12              0     157     157
              12              0     156     157
              65              0     164     140
              45              0     144     162
              17              0     176     156
              28              0     156     123
              40              0     149     162
              17              0     176     158
              19              0     169     159
               8              0     161     172
              17              0     149     144
               6              0     154     154
              12              0     181     141
               9              0     167     139
               1              0     169     143
              15              0     165     141
               6              0     156     167
              29              0     150     185
               8              0     175     196
              21              0     176     161
              46              0     172     147
              32              0     165     160
              23              0     177     142
              38              0     163     156
              82              0     159     142
              54              0     157     139
              13              0     141     156
              12              0     172     153
              13              0     156     160
              13              0     173     157
               0              0     171     165
               2              0     162     149
               0              0     163     153
               7              0     152     147
               5              0     151     173
              11              0     175     161
               3              0     162     182
               1              0     153     155
               2              0     178     164
               0              0     161     140
               0              0     151     142
               0              0     144     135
               0              0     160     170
               0              0     182     152
               0              0     160     165
               3              0     170     149
               1              0     160     158
               0              0     149     177
               2              0     173     160
               1              0     174     153
               0              0     171     152
               5              0     153     142
              13              0     162     142
              18              0     162     139
              22              0     175     135
              24              0     187     134
              15              0     165     128
              14              0     161     128
              13              0     177     139
              23              0     168     154
              19              0     140     153
              24              0     163     142
              14              0     156     155
               9              0     153     160
               0              0     165     141
               0              0     146     121
               0              0     177     146
               0              0     147     127
               0              0     169     132
               4              0     166     129
               5              0     150     128
               0              0     193     125
               0              0     171     168
               4              0     169     158
               0              0     173     142
               0              0     187     139
               0              0     150     146
               0              0     163     174
               0              0     166     177
               0              0     164     194
               0              0     161     161
               0              0     168     151
               0              0     179     166
              10              0     156     161
              17              0     162     162
              25              0     147     165
              10              0     143     144
              20              0     145     157
               7              0     136     167
               8              0     152     156
               0              0     137     186
               1              0     166     163
              11              0     158     152
               8              0     176     147
               0              0     156     156
              11              0     146     151
               3              0     147     118
              16              0     162     152
              25              0     157     164
              28              0     175     181
              40              0     147     138
              35              0     143     166
              41              0     145     167
              28              0     147     171
              41              0     164     173
              18              0     163     169
              17              0     172     144
               0              0     168     148
               0              0     174     167
               0              0     160     180
               0              0     162     166
               0              0     173     159
               0              0     150     193
               0              0     165     145
               0              0     145     162
               0              0     144     161
               0              0     174     140
               4              0     177     166
               0              0     170     158
               0              0     174     170
               0              0     151     157
               0              0     152     141
               0              0     171     153
               0              0     158     161
               0              0     174     137
               0              0     156     155
               0              0     145     178
               0              0     178     178
               0              0     164     131
               0              0     166     165
               0              0     144     169
               0              0     162     147
               0              0     151     181
               0              0     186     152
               0              0     151     153
               0              0     160     187
               0              0     154     180
               0              0     158     184
               0              0     168     154
               0              0     184     176
               0              0     165     161
               0              0     154     192
               0              0     157     167
               0              0     175     158
               0              0     148     164
               0              0     148     155
               0              0     147     166
               0              0     125     163
               0              0     140     155
               0              0     138     166
               0              0     138     156
               0              0     171     154
               0              0     150     146
               0              0     167     169
               0              0     134     180
               0              0     158     145
               0              0     166     164
               0              0     172     156
               0              0     159     139
               0              0     148     145
               0              0     149     153
               0              0     166     137
               0              0     175     166
               0              0     142     194
               0              0     167     173
               0              0     138     195
               0              0     129     171
               0              0     146     176
               0              0     146     170
               0              0     143     143
               0              0     157     171
               0              0     140     157
               0              0     142     164
               0              0     133     175
               0              0     185     151
               0              0     172     196
               0              0     168     175
               0              0     154     153
               0              0     171     167
               0              0     159     158
               0              0     159     176
               0              0     160     152
               0              0     162     167
               0              0     131     176
               0              0     160     179
               0              0     144     176
               0              0     144     172
               0              0     139     146
               0              0     163     184
               0              0     160     174
               0              0     128     177
               0              0     127     149
               0              0     147     157
               0              0     157     159
               0              0     146     162
               0              0     177     162
               0              0     130     168
               0              0     152     147
               0              0     173     175
               0              0     165     169
               0              0     160     174
               0              0     141     163
               0              0     165     156
               0              0     157     162
               0              0     141     156
               0              0     148     156
               0              0     161     166
               0              0     148     147
               0              0     164     141
               0              0     147     143
               0              0     148     169
               0              0     142     143
               0              0     150     153
               0              0     153     164
               0              0     170     158
               0              0     148     157
               0              0     141     164
               0              0     147     166
               0              0     150     161
               0              0     177     171
               0              0     175     175
               0              0     158     168
               0              0     147     175
               0              0     162     173
               0              0     173     180
               0              0     157     170
               0              0     134     203
               0              0     140     180
               0              0     158     159
               0              0     166     153
               0              0     158     159
               0              0     172     174
               0              0     178     184
               0              0     176     147
               0              0     165     169
               0              0     177     163
               0              0     174     172
               0              0     186     150
               0              0     147     156
               0              0     141     152
               0              0     175     154
               0              0     180     150
               0              0     178     185
               0              0     155     157
               0              0     194     153
               0              0     146     153
               0              0     172     148
               0              0     165     164
               0              0     173     148
               0              0     151     156
               0              0     138     189
               0              0     156     176
               0              0     161     153
               0              0     157     153
               0              0     163     153
               0              0     158     159
               0              0     155     172
               0              0     159     152
               0              0     156     167
               0              0     155     174
               1              0     162     177
               0              0     148     159
               0              0     166     169
               0              0     167     173
               0              0     165     142
              13              0     160     156
              11              0     143     152
               0              0     191     153
               0              0     161     165
               0              0     172     129
               0              0     153     148
               0              0     166     154
               3              0     163     160
               2              0     181     154
               0              0     155     151
               0              0     168     154
               0              0     162     156
               0              0     175     157
               0              0     181     148
               0              0     183     151
               0              0     166     133
               0              0     165     169
               0              0     159     144
               0              0     172     133
               0              0     150     147
               0              0     152     157
               0              0     151     156
               0              0     165     158
               0              0     138     170
               0              0     146     146
               0              0     165     171
               0              0     158     148
               0              0     134     142
               0              0     152     138
               0              0     160     128
               0              0     166     139
               0              0     163     140
               0              0     183     133
               0              0     159     150
               0              0     148     130
               0              0     147     133
               0              0     136     136
               0              0     173     153
               0              0     154     153
               0              0     150     144
               0              0     148     142
               0              0     178     177
               0              0     143     154
               0              0     144     132
               0              0     138     148
               0              0     144     168
               0              0     158     154
               0              0     142     175
               0              0     163     166
               0              0     161     169
               0              0     164     174
               0              0     148     163
               0              0     170     165
               0              0     154     161
               0              0     149     162
               0              0     151     193
               0              0     178     168
               0              0     166     164
               0              0     156     154
               0              0     152     158
               0              0     168     170
               0              0     191     152
               0              0     147     175
               9              0     153     165
               0              0     169     168
               0              0     158     137
               0              0     151     165
               0              0     158     167
               0              0     149     136
               0              0     153     140
               0              0     169     162
               2              0     174     166
               0              0     154     149
               0              0     177     167
               0              0     170     166
               0              0     156     162
               0              0     155     153
               0              0     179     165
               0              0     174     154
               0              0     153     175
               0              0     160     158
               0              0     164     179
               0              0     161     179
               0              0     166     185
               0              0     151     152
               0              0     167     157
               0              0     177     150
               0              0     162     166
               0              0     171     190
               0              0     196     166
               0              0     169     190
               0              0     149     180
               0              0     158     164
               0              0     169     162
               0              0     151     179
               0              0     162     183
               0              0     161     167
               0              0     165     166
               0              0     170     158
               0              0     171     152
               0              0     155     174
               0              0     157     166
               0              0     139     179
               0              0     189     214
               0              0     176     154
               0              0     146     183
               0              0     140     187
               0              0     172     176
               0              0     176     171
               0              0     168     148
               0              0     163     153
               0              0     149     155
               0              0     155     149
               0              0     173     161
               0              0     155     168
               0              0     155     182
               0              0     132     181
               0              0     171     183
               0              0     153     145
               0              0     171     175
               0              0     178     177
               0              0     213     174
               0              0     204     166
               0              0     184     189
               0              0     158     189
               0              0     160     185
               0              0     173     173
               0              0     151     153
               0              0     159     178
               0              0     165     159
               0              0     168     186
               0              0     165     177
               0              0     192     157
               0              0     168     135
               0              0     168     176
               0              0     171     167
               0              0     180     170
               0              0     172     158
               0              0     166     149
               0              0     158     152
               0              0     164     141
               0              0     186     153
               0              0     173     164
               0              0     168     169
               0              0     145     174
               0              0     184     160
               0              0     188     154
               0              0     185     153
               0              0     182     169
               0              0     161     162
               0              0     175     145
               0              0     139     133
               0              0     151     151
               0              0     172     167
               0              0     157     146
               0              0     150     145
               0              0     167     148
               0              0     163     177
               0              0     175     173
               0              0     161     145
               0              0     147     128
               0              0     131     168
               0              0     175     165
               0              0     141     141
               0              0     181     149
               0              0     147     167
               0              0     151     153
               0              0     157     149
               0              0     154     157
               0              0     167     156
               0              0     143     178
               0              0     158     172
               0              0     155     149
               0              0     150     149
               0              0     149     139
               0              0     160     133
               0              0     154     141
               0              0     149     150
               0              0     151     148
               0              0     140     151
               0              0     184     141
               0              0     169     167
               0              0     138     172
               0              0     134     166
               0              0     132     156
               0              0     157     165
               0              0     145     138
               0              0     145     165
               0              0     149     164
               0              0     164     153
               0              0     185     170
               0              0     164     148
               0              0     178     146
               0              0     164     159
               0              0     169     169
               0              0     153     159
               0              0     143     155
               0              0     147     162
               0              0     165     158
               0              0     159     154
               0              0     156     150
               0              0     134     149
               0              0     151     148
               0              0     157     140
               0              0     146     142
               0              0     153     166
               0              0     137     155
               0              0     151     160
               0              0     145     153
               0              0     168     163
               0              0     152     156
               0              0     152     168
               0              0     155     145
               0              0     156     146
               0              0     154     157
               0              0     147     151
               0              0     164     147
               0              0     150     142
               0              0     158     154
               0              0     162     153
               0              0     156     152
               0              0     142     150
               0              0     139     145
               0              0     150     154
               0              0     155     160
               0              0     139     140
               0              0     156     146
               0              0     162     151
               0              0     143     135
               0              0     157     145
               0              0     145     161
               0              0     155     162
               0              0     127     158
               0              0     140     188
               0              0     123     168
               0              0     148     151
               0              0     119     166
               0              0     124     153
               0              0     142     170
               0              0     144     165
               0              0     114     143
               0              0     136     151
               0              0     132     146
               0              0     157     170
               0              0     148     165
               0              0     150     187
               0              0     140     181
               0              0     138     148
               0              0     142     143
               0              0     153     125
               0              0     129     135
               0              0     130     148
               0              0     146     126
               0              0     134     163
               0              0     140     150
               0              0     133     156
               0              0     128     150
               0              0     144     152
               0              0     142     135
               0              0     127     149
               0              0     131     152
               0              0     136     140
               0              0     163     162
               0              0     165     182
               0              0     140     156
               0              0     149     179
               0              0     143     160
               0              0     152     176
               0              0     129     170
               0              0     133     153
               0              0     131     173
               0              0     128     169
               0              0     131     165
               0              0     159     175
               0              0     150     170
               0              0     141     184
               0              0     148     173
               0              0     121     180
               0              0     110     168
               0              0     127     171
               0              0     142     175
               0              0     137     175
               0              0     137     146
               0              0     149     157
               0              0     137     177
               0              0     145     167
               0              0     136     176
               0              0     139     155
               0              0     132     149
               0              0     132     175
               0              0     139     167
               0              0     150     169
               0              0     151     178
               0              0     153     164
               0              0     125     158
               0              0     133     161
               0              0     130     177
               0              0     132     138
               0              0     125     155
               0              0     150     159
               0              0     154     166
               0              0     155     148
               0              0     147     163
               0              0     164     169
               0              0     155     182
               0              0     159     157
               0              0     157     160
               0              0     145     155
               0              0     161     175
               0              0     150     181
               0              0     154     159
               0              0     153     152
               0              0     136     161
               0              0     144     157
               0              0     115     177
               0              0     148     165
               0              0     154     166
               0              0     140     167
               0              0     156     153
               0              0     161     135
               0              0     143     170
               0              0     153     168
               0              0     163     167
               0              0     140     153
               0              0     135     173
               0              0     131     193
               0              0     151     179
               0              0     123     175
               0              0     142     177
               0              0     146     151
               0              0     141     176
               0              0     135     176
               0              0     148     191
               0              0     169     168
               0              0     149     152
               0              0     138     173
               0              0     141     150
               0              0     146     170
               0              0     160     164
               0              0     161     165
               0              0     157     157
               0              0     161     146
               0              0     173     170
               0              0     152     139
               0              0     155     150
               0              0     134     140
               0              0     127     150
               0              0     153     157
               0              0     143     163
               0              0     139     169
               0              0     141     167
               0              0     150     147
               0              0     132     150
               0              0     148     152
               0              0     156     166
               0              0     135     144
               0              0     125     174
               0              0     126     163
               0              0     118     163
               0              0     128     166
               0              0     142     160
               0              0     113     157
               0              0     118     152
               0              0     133     151
               0              0     150     151
               0              0     126     141
               0              0     146     148
               0              0     137     162
               0              0     161     162
               0              0     143     156
               0              0     130     157
               0              0     165     164
               0              0     147     182
               0              0     150     183
               0              0     144     182
               0              0     170     170
               0              0     144     173
               0              0     167     168
               0              0     156     149
               0              0     159     177
               0              0     135     171
               0              0     161     158
               0              0     138     164
               0              0     133     168
               0              0     153     148
               0              0     153     141
               0              0     151     146
               0              0     150     157
               0              0     117     165
               0              0     163     158
               0              0     142     161
               0              0     145     191
               0              0     133     163
               0              0     130     160
               0              0     146     164
               0              0     155     165
               0              0     169     160
               0              0     139     181
               0              0     144     175
               0              0     134     145
               0              0     146     136
               0              0     149     144
               0              0     133     157
               0              0     163     147
               0              0     168     126
               0              0     177     142
               0              0     136     136
               0              0     162     126
               0              0     164     136
               0              0     136     149
               0              0     147     153
               0              0     161     148
               0              0     168     150
               0              0     165     156
               0              0     165     134
               0              0     171     163
               0              0     156     160
               0              0     174     192
               0              0     173     158
               0              0     154     159
               0              0     159     144
               0              0     168     131
               0              0     152     126
               0              0     149     137
               0              0     134     160
               0              0     149     152
               0              0     125     158
               0              0     125     141
               0              0     140     149
               0              0     121     178
               0              0     154     195
               0              0     143     170
               0              0     139     142
               0              0     145     148
               0              0     128     169
               0              0     147     154
               0              0     155     160
               0              0     161     142
               0              0     144     152
               0              0     149     162
               0              0     133     152
               0              0     161     176
               0              0     177     154
               0              0     157     158
               0              0     168     147
               0              0     172     153
               0              0     119     140
               0              0     139     158
               0              0     146     145
               0              0     142     154
               0              0     128     158
               0              0     146     170
               0              0     170     183
               0              0     177     171
               0              0     170     195
              13              0     167     190
               0              0     180     171
               0              0     160     160
               0              0     159     188
               0              0     139     179
               0              0     158     196
               0              0     152     173
               0              0     178     169
               0              0     153     156
               0              0     175     148
               0              0     186     160
               0              0     174     166
               0              0     180     156
               0              0     139     143
               0              0     153     159
               0              0     156     153
               0              0     183     169
               0              0     160     148
               0              0     181     137
               0              0     158     133
               0              0     164     152
               0              0     160     163
               0              0     163     128
               0              0     165     153
               0              0     175     136
               0              0     155     145
               0              0     149     136
               0              0     168     141
               0              0     165     145
               0              0     175     154
               0              0     151     155
               0              0     162     151
               0              0     142     135
               0              0     172     141
               0              0     166     144
               0              0     155     165
               0              0     153     160
               0              0     161     134
               0              0     167     137
               0              0     151     173
               0              0     173     152
               0              0     168     162
               0              0     143     180
               0              0     143     194
               0              0     152     176
               0              0     171     162
               0              0     146     165
               0              0     170     178
               0              0     156     172
               0              0     128     201
               0              0     136     157
               0              0     168     162
               0              0     170     158
               0              0     175     154
               0              0     145     145
               0              0     156     157
               0              0     138     168
               0              0     148     157
               0              0     152     151
               0              0     143     135
               0              0     171     148
               0              0     172     175
               0              0     178     167
               0              0     159     173
               0              0     186     152
               0              0     162     171
               0              0     159     150
               0              0     181     124
               0              0     176     142
               0              0     165     140
               0              0     162     154
               0              0     170     168
               0              0     169     126
               0              0     162     163
               0              0     159     181
               0              0     175     177
               0              0     147     170
               0              0     129     174
               0              0     148     152
               0              0     145     186
               0              0     162     181
               0              0     154     186
               0              0     143     155
               0              0     170     169
               0              0     157     158
               0              0     163     164
               0              0     162     154
               0              0     162     160
               0              0     149     149
               0              0     156     140
               0              0     156     122
               0              0     150     153
               0              0     152     139
               0              0     143     138
               0              0     175     139
               0              0     145     175
               0              0     153     141
               0              0     132     159
               0              0     147     175
               0              0     157     175
               0              0     140     173
               0              0     157     169
               0              0     170     165
               0              0     163     160
               0              0     142     154
               0              0     174     156
               0              0     173     180
               0              0     145     169
               0              0     164     147
               0              0     165     159
               0              0     134     163
               0              0     139     159
               0              0     122     164
               0              0     154     183
               0              0     128     176
               0              0     139     172
               0              0     142     153
               0              0     145     167
               0              0     143     149
               0              0     126     165
               0              0     131     165
               0              0     145     143
               0              0     159     172
               0              0     148     155
               0              0     147     138
               0              0     136     157
               0              0     131     173
               0              0     110     148
               0              0     150     146
               0              0     134     157
               0              0     157     155
               0              0     159     165
               0              0     139     186
               0              0     149     190
               0              0     135     167
               0              0     133     181
               0              0     135     184
               0              0     162     196
               0              0     135     156
               0              0     147     182
               0              0     133     164
               0              0     166     178
               0              0     153     153
               0              0     169     147
               0              0     192     168
               0              0     169     174
               0              0     142     172
               0              0     148     158
               0              0     159     160
               0              0     170     182
               0              0     133     165
               0              0     178     172
               0              0     168     141
               0              0     141     144
               0              0     149     153
               0              0     158     143
               0              0     154     134
               0              0     157     157
               0              0     176     176
               0              0     162     171
               0              0     175     162
               0              0     155     175
               0              0     139     170
               0              0     150     188
               0              0     141     174
               0              0     153     170
               0              0     132     177
               0              0     152     176
               0              0     166     166
               0              0     171     151
               0              0     148     151
               0              0     144     132
               0              0     152     157
               0              0     135     156
               0              0     133     161
               0              0     187     129
               0              0     151     133
               0              0     171     140
               0              0     133     152
               0              0     165     136
               0              0     138     134
               0              0     151     150
               0              0     146     141
               0              0     166     151
               0              0     152     147
               0              0     165     152
               0              0     157     150
               0              0     143     143
               0              0     159     139
               0              0     182     162
               0              0     150     181
               0              0     160     165
               0              0     151     165
               0              0     163     171
               0              0     156     183
               0              0     164     161
               8              0     164     152
              15              0     177     168
               1              0     172     170
               3              0     153     175
               3              0     141     162
              16              0     172     181
               8              0     158     162
              13              0     148     154
              14              0     148     158
              16              0     166     150
              14              0     149     154
               3              0     164     144
               5              0     147     160
               6              0     164     163
               8              0     155     182
               8              0     138     171
               3              0     172     171
              10              0     171     164
               0              0     178     166
               0              0     201     172
               2              0     180     142
               1              0     139     146
               0              0     191     141
              11              0     157     156
               0              0     141     138
               0              0     146     161
               0              0     169     154
               0              0     173     152
               0              0     181     142
               0              0     171     153
               0              0     160     148
               0              0     170     166
               0              0     187     137
               0              0     163     137
               0              0     157     142
               0              0     142     165
               0              0     175     168
               0              0     158     155
               0              0     166     166
               0              0     162     160
               0              0     188     153
               0              0     153     141
               0              0     151     129
               0              0     154     145
               0              0     158     149
               0              0     182     148
               0              0     198     151
               0              0     176     158
               0              0     164     137
               0              0     167     180
               0              0     184     179
               0              0     157     166
               0              0     136     180
               0              0     142     171
               0              0     182     175
               0              0     150     184
               0              0     146     159
               0              0     152     161
               0              0     146     150
               0              0     134     156
               0              0     151     176
               0              0     153     173
               0              0     142     165
               0              0     139     165
               0              0     144     180
               0              0     129     179
               0              0     145     184
               0              0     144     189
               0              0     153     172
               0              0     152     150
               0              0     172     170
               0              0     164     163
               0              0     159     189
               0              0     145     182
               0              0     145     169
               0              0     136     180
               0              0     148     139
               0              0     166     159
               0              0     147     154
               0              0     176     172
               0              0     145     153
               0              0     156     150
               0              0     158     157
               0              0     152     171
               0              0     167     137
               0              0     148     139
               0              0     148     138
               0              0     169     170
               0              0     166     160
               0              0     132     151
               0              0     140     131
               0              0     154     144
               0              0     134     131
               0              0     141     173
               0              0     156     176
               0              0     147     156
               0              0     148     193
               0              0     171     201
               0              0     147     207
               0              0     140     183
               0              0     149     150
               0              0     160     167
               0              0     156     166
               0              0     157     163
               0              0     160     160
               0              0     157     169
               0              0     144     164
               0              0     159     154
               0              0     154     152
               0              0     167     151
               0              0     159     149
               0              0     179     159
               0              0     138     147
               0              0     152     163
               0              0     152     163
               0              0     147     155
               0              0     150     145
               0              0     172     155
               0              0     152     139
               0              0     154     125
               0              0     147     119
               0              0     149     154
               0              0     139     145
               0              0     168     142
               0              0     139     162
               0              0     150     150
               0              0     149     158
               0              0     164     174
               0              0     172     167
               0              0     177     167
               0              0     185     213
               0              0     182     170
               0              0     183     166
               0              0     172     205
               0              0     159     161
               0              0     163     173
               0              0     169     179
               0              0     156     173
               0              0     175     169
               0              0     172     173
               0              0     150     170
               0              0     173     179
               0              0     153     160
               0              0     147     152
               0              0     155     168
               0              0     181     183
               0              0     150     162
               0              0     140     160
               0              0     143     152
               0              0     149     163
               0              0     152     184
               0              0     162     156
               0              0     156     162
               0              0     179     160
               0              0     181     178
               0              0     175     180
               0              0     152     156
               0              0     160     162
               0              0     191     167
               0              0     157     165
               0              0     170     190
               0              0     162     177
               0              0     164     177
               0              0     152     166
               0              0     142     179
               0              0     184     169
               0              0     172     171
               0              0     155     175
               0              0     173     177
               0              0     154     165
               0              0     130     183
               0              0     159     166
               0              0     165     141
               0              0     150     162
               0              0     140     177
               0              0     139     178
               0              0     155     184
               0              0     161     167
               0              0     169     177
               0              0     157     170
               0              0     154     155
               0              0     164     170
               0              0     159     174
               0              0     174     150
               0              0     148     155
               0              0     158     180
               0              0     170     190
               0              0     174     176
               0              0     188     167
               0              0     169     167
               0              0     188     160
               0              0     161     153
               0              0     144     154
               0              0     188     151
               0              0     175     148
               0              0     181     144
               0              0     176     175
               0              0     175     166
               0              0     161     139
               0              0     173     134
               0              0     170     141
               0              0     171     136
               0              0     171     156
               0              0     151     141
               0              0     153     165
               0              0     154     181
               0              0     177     162
               0              0     165     150
               0              0     168     181
               0              0     169     161
               0              0     148     175
               0              0     171     165
               0              0     183     156
               0              0     153     185
               0              0     170     189
               0              0     163     183
               0              0     159     160
               0              0     175     165
               0              0     159     189
               0              0     141     181
               0              0     155     172
               0              0     161     171
               0              0     169     145
               0              0     153     172
               0              0     166     152
               0              0     161     159
               0              0     155     162
               0              0     145     168
               0              0     165     151
               0              0     163     146
               0              0     144     169
               0              0     149     149
               0              0     140     158
               0              0     151     164
               0              0     177     156
               0              0     163     166
               0              0     162     145
               0              0     174     165
               0              0     181     155
               0              0     173     145
               0              0     172     167
               0              0     168     153
               0              0     170     121
               0              0     175     173
               0              0     186     159
               0              0     167     160
               0              0     165     138
               0              0     167     142
               0              0     166     161
               0              0     178     171
               0              0     156     170
               0              0     163     186
               0              0     164     184
               0              0     167     161
               0              0     140     145
               0              0     153     145
               0              0     165     153
               0              0     170     138
               0              0     178     150
               0              0     169     166
               0              0     162     158
               0              0     168     145
               0              0     139     167
               0              0     148     164
               0              0     137     154
               0              0     142     125
               0              0     166     135
               0              0     173     142
               0              0     149     138
               0              0     163     142
               0              0     135     155
               0              0     163     147
               0              0     131     145
               0              0     157     166
               0              0     177     190
               0              0     150     180
               0              0     146     193
               0              0     153     198
               0              0     156     175
               0              0     163     181
               0              0     151     165
               0              0     172     192
               0              0     140     174
               0              0     156     161
               0              0     128     157
               0              0     160     132
               0              0     196     183
               0              0     175     159
               0              0     150     140
               0              0     163     179
               0              0     162     167
               0              0     149     159
               0              0     158     153
               0              0     127     156
               0              0     156     154
               0              0     160     182
               0              0     167     146
               0              0     162     138
               0              0     159     185
               0              0     153     151
               0              0     161     160
               0              0     144     160
               0              0     161     166
               0              0     163     161
               0              0     147     149
               0              0     153     179
               0              0     159     153
               0              0     152     162
               0              0     174     165
               0              0     165     156
               0              0     160     149
               0              0     182     171
               0              0     180     177
               0              0     152     155
               0              0     155     156
               0              0     166     162
               0              0     156     173
               0              0     160     165
               0              0     167     161
               0              0     173     181
               0              0     161     146
               0              0     168     150
               0              0     165     152
               0              0     171     153
               0              0     148     152
               0              0     144     155
               0              0     146     167
               0              0     147     156
               0              0     172     162
               0              0     136     143
               0              0     167     162
               0              0     159     176
               0              0     149     171
               0              0     175     156
               0              0     142     159
               0              0     173     181
               0              0     180     145
               0              0     179     157
               0              0     180     142
               0              0     185     146
               0              0     196     144
               0              0     189     145
               0              0     184     179
               0              0     174     153
               0              0     178     166
               0              0     141     168
               0              0     173     182
               0              0     149     183
               0              0     161     157
               0              0     154     133
               0              0     199     140
               0              0     170     164
               0              0     177     139
               0              0     148     153
               0              0     172     173
               0              0     166     165
               0              0     181     159
               0              0     174     167
               0              0     151     167
               0              0     163     156
               0              0     154     153
               0              0     151     158
               0              0     174     153
               0              0     156     145
               0              0     142     172
               0              0     148     168
               0              0     160     177
               0              0     137     180
               0              0     166     147
               0              0     157     166
               0              0     148     151
               0              0     153     145
               0              0     148     136
               0              0     159     161
               0              0     151     135
               0              0     184     137
               0              0     167     141
               0              0     155     136
               0              0     129     153
               0              0     135     162
               0              0     141     140
               0              0     161     166
               0              0     142     184
               0              0     149     173
               0              0     190     155
               0              0     175     166
               0              0     173     185
               0              0     170     167
               0              0     159     160
               0              0     173     172
               0              0     138     164
               0              0     166     167
               0              0     156     165
               0              0     165     165
               0              0     146     177
               0              0     174     148
               0              0     168     168
               0              0     165     164
               0              0     142     157
               0              0     167     150
               0              0     163     142
               0              0     151     142
               0              0     161     155
               0              0     147     157
               0              0     141     165
               0              0     134     153
               0              0     130     147
               0              0     127     167
               0              0     150     165
               0              0     160     154
               0              0     122     173
               0              0     141     182
               0              0     167     147
               0              0     147     178
               0              0     141     162
               0              0     148     161
               0              0     148     162
               0              0     170     159
               0              0     177     149
               0              0     154     164
               0              0     187     182
               0              0     162     176
               0              0     164     173
               0              0     154     168
               0              0     155     163
               0              0     160     166
               0              0     144     158
               0              0     150     161
               0              0     152     158
               0              0     168     157
               0              0     142     173
               0              0     162     176
               0              0     149     178
               0              0     160     159
               0              0     171     174
               0              0     174     163
               0              0     176     158
               0              0     161     172
               0              0     187     170
               0              0     166     174
               0              0     168     178
               0              0     166     151
               0              0     154     167
               0              0     148     162
               0              0     180     160
               0              0     184     183
               0              0     178     163
               0              0     172     163
               0              0     141     175
               0              0     166     192
               0              0     152     155
               0              0     162     156
               0              0     174     157
               0              0     194     156
               0              0     189     161
               0              0     147     157
               0              0     166     179
               0              0     142     175
               0              0     164     177
               0              0     185     146
               0              0     166     156
               0              0     170     129
               0              0     150     157
               0              0     161     137
               0              0     153     152
               0              0     171     152
               0              0     178     162
               0              0     132     180
               0              0     138     163
               0              0     164     138
               0              0     155     158
               0              0     137     160
               0              0     148     135
               0              0     148     172
               0              0     168     183
               0              0     164     162
               0              0     163     152
               0              0     159     151
               0              0     138     143
               0              0     129     131
               0              0     153     165
               0              0     156     162
               0              0     157     158
               0              0     152     143
               0              0     160     153
               0              0     147     160
               0              0     152     153
               0              0     191     178
               0              0     147     150
               0              0     174     138
               0              0     186     155
               0              0     173     159
               0              0     156     151
               0              0     140     148
               0              0     163     160
               0              0     163     141
               0              0     157     195
               0              0     155     195
               0              0     162     154
               0              0     159     182
               0              0     141     176
               0              0     137     176
               0              0     139     170
               0              0     152     156
               0              0     134     136
               0              0     148     152
               0              0     163     150
               0              0     150     136
               0              0     162     153
               0              0     156     143
               0              0     144     149
               0              0     150     129
               0              0     158     134
               0              0     140     140
               0              0     165     163
               0              0     160     146
               0              0     165     158
               0              0     150     154
               0              0     144     159
               0              0     164     155
               0              0     142     145
               0              0     135     128
               0              0     144     140
               0              0     157     155
               0              0     193     176
               0              0     179     153
               0              0     169     167
               0              0     161     170
               0              0     158     177
               0              0     171     169
               0              0     171     150
               0              0     174     151
               0              0     176     162
               0              0     167     182
               0              0     181     156
               0              0     161     151
               0              0     147     185
               0              0     162     179
               0              0     163     169
               0              0     172     185
               0              0     153     169
               0              0     159     173
               0              0     194     161
               0              0     172     180
               0              0     181     161
               0              0     169     167
               0              0     163     169
               0              0     138     157
               0              0     155     173
               0              0     175     159
               0              0     172     176
               0              0     129     138
               0              0     143     137
               0              0     138     140
               0              0     148     174
               0              0     145     172
               0              0     152     162
               0              0     163     160
               0              0     131     170
               0              0     145     182
               0              0     153     167
               0              0     158     150
               0              0     144     139
               0              0     166     152
               0              0     170     160
               0              0     159     159
               0              0     177     149
               0              0     165     175
               0              0     181     154
               0              0     165     162
               0              0     180     170
               0              0     173     138
               0              0     181     138
               0              0     197     151
               0              0     177     150
               0              0     150     168
               0              0     138     139
               0              0     142     138
               0              0     190     151
               0              0     167     134
               0              0     153     147
               0              0     170     166
               0              0     172     152
               0              0     139     165
               0              0     157     172
               0              0     167     144
               0              0     160     137
               0              0     157     153
               0              0     148     146
               0              0     161     150
               0              0     167     147
               0              0     147     157
               0              0     160     138
               0              0     144     151
               0              0     147     166
               0              0     149     154
               0              0     158     129
               0              0     125     154
               0              0     175     141
               0              0     157     156
               0              0     145     145
               0              0     179     159
               0              0     148     145
               0              0     150     154
               0              0     145     150
               0              0     143     132
               0              0     128     139
               0              0     148     162
               0              0     175     141
               0              0     163     138
               0              0     172     158
               0              0     171     138
               0              0     200     154
               0              0     176     136
               0              0     163     137
               0              0     187     150
               0              0     179     143
               0              0     150     146
               0              0     149     147
               0              0     156     151
               0              0     164     144
               0              0     183     143
               0              0     155     164
               0              0     138     153
               0              0     149     128
               0              0     157     147
               0              0     145     143
               0              0     139     139
               0              0     134     149
               0              0     155     135
               0              0     138     168
               0              0     162     175
               0              0     153     173
               0              0     153     162
               0              0     147     191
               0              0     155     156
               0              0     147     165
               0              0     148     168
               0              0     144     157
               0              0     154     176
               0              0     149     166
               0              0     165     156
               0              0     147     155
               0              0     145     132
               0              0     135     155
               0              0     157     150
               0              0     133     156
               0              0     136     183
               0              0     114     163
               0              0     125     161
               0              0     141     156
               0              0     137     137
               0              0     136     165
               0              0     129     161
               0              0     119     142
               0              0     133     180
               0              0     160     187
               0              0     151     168
               0              0     141     166
               0              0     161     154
               0              0     160     148
               0              0     154     173
               0              0     145     187
               0              0     132     152
               0              0     156     176
               0              0     138     160
               0              0     142     165
               0              0     118     166
               0              0     116     151
               0              0     150     146
               0              0     139     167
               0              0     142     160
               0              0     138     160
               0              0     132     183
               0              0     142     173
               0              0     146     164
               0              0     121     147
               0              0     133     151
               0              0     153     146
               0              0     116     174
               0              0     123     148
               0              0     144     160
               0              0     136     160
               0              0     124     136
               0              0     133     159
               0              0     133     139
               0              0     151     153
               0              0     151     181
               0              0     142     169
               0              0     166     155
               0              0     144     146
               0              0     148     138
               0              0     163     172
               0              0     136     145
               0              0     136     155
               0              0     110     169
               0              0     146     146
               0              0     146     157
               0              0     155     154
               0              0     143     146
               0              0     145     144
               0              0     138     179
               0              0     152     158
               0              0     147     158
               0              0     121     161
               0              0     128     160
               0              0     137     144
               0              0     143     154
               0              0     126     163
               0              0     150     160
               0              0     112     151
               0              0     107     179
               0              0     135     175
               0              0     124     152
               0              0     133     141
               0              0     135     171
               0              0     156     178
               0              0     135     169
               0              0     128     177
               0              0     135     155
               0              0     156     154
               0              0     139     152
               0              0     142     157
               0              0     146     154
               0              0     145     161
               0              0     148     185
               0              0     142     149
               0              0     135     139
               0              0     169     141
               0              0     147     160
               0              0     158     146
               0              0     162     155
               0              0     163     144
               0              0     178     164
               0              0     183     140
               0              0     145     156
               0              0     196     177
               0              0     159     154
               0              0     145     166
               0              0     149     162
               0              0     149     157
               0              0     157     143
               0              0     157     163
               0              0     137     182
               0              0     149     184
               0              0     150     172
               0              0     129     173
               0              0     172     168
               0              0     142     197
               0              0     146     169
               0              0     167     157
               0              0     166     155
               0              0     171     174
               0              0     152     188
               0              0     141     169
               0              0     162     164
               0              0     170     154
               0              0     166     156
               0              0     181     147
               0              0     160     141
               0              0     141     132
               0              0     164     133
               0              0     140     137
               0              0     160     139
               0              0     162     150
               0              0     142     144
               0              0     151     129
               0              0     169     155
               0              0     162     139
               0              0     168     152
               0              0     139     163
               0              0     166     157
               0              0     142     202
               0              0     128     174
               0              0     143     180
               0              0     155     167
               0              0     172     189
               0              0     138     164
               0              0     125     167
               0              0     147     176
               0              0     134     164
               0              0     171     165
               0              0     153     159
               0              0     132     156
               0              0     129     172
               0              0     141     140
               0              0     161     165
               0              0     167     164
               0              0     150     145
               0              0     119     160
               0              0     119     171
               0              0     131     138
               0              0     143     164
               0              0     127     187
               0              0     140     153
               0              0     140     175
               0              0     146     169
               0              0     149     144
               0              0     140     164
               0              0     159     138
               0              0     142     148
               0              0     136     164
               0              0     155     173
               0              0     154     160
               0              0     164     162
               0              0     134     155
               0              0     137     172
               0              0     141     170
               0              0     103     170
               0              0     124     178
               0              0     118     159
               0              0     148     157
               0              0     144     165
               0              0     146     165
               0              0     138     163
               0              0     132     167
               0              0     119     174
               0              0     131     165
               0              0     146     151
               0              0     138     164
               0              0     142     149
               0              0     139     161
               0              0     129     172
               0              0     134     148
               0              0     147     151
               0              0     170     147
               0              0     156     160
               0              0     146     152
               0              0     146     140
               0              0     135     142
               0              0     125     161
               0              0     116     180
               0              0     139     162
               0              0     144     159
               0              0     133     145
               0              0     151     164
               0              0     141     178
               0              0     165     184
               0              0     161     166
               0              0     151     163
               0              0     146     165
               0              0     142     147
               0              0     153     157
               0              0     145     157
               0              0     141     184
               0              0     156     178
               0              0     163     153
               0              0     137     144
               0              0     147     178
               0              0     128     159
               0              0     119     152
               0              0     124     137
               0              0     121     125
               0              0     133     140
               0              0     133     162
               0              0     140     127
               0              0     149     155
               0              0     152     153
               0              0     159     141
               0              0     146     161
               0              0     149     177
               0              0     140     167
               0              0     158     160
               0              0     137     151
               0              0     165     161
               0              0     130     160
               0              0     152     155
               0              0     128     152
               0              0     156     150
               0              0     151     155
               0              0     159     136
               0              0     123     156
               0              0     149     167
               0              0     139     163
               0              0     149     154
               0              0     131     164
               0              0     112     172
               0              0     122     149
               0              0     146     168
               0              0     150     172
               0              0     181     141
               0              0     166     157
               0              0     182     166
               0              0     174     149
               0              0     183     169
               0              0     137     180
               0              0     166     175
[truncated: 80,113 more chars]
