# Supplementary material for: Molecular mechanism of parental H3/H4 recycling at a replication fork
Source: Nat Commun. 2024 Nov 2;15:9485. doi: 10.1038/s41467-024-53187-4 (PMC11531469; doi:10.1038/s41467-024-53187-4)
Supplement: Supplementary file 9 — Source Data [file 41467_2024_53187_MOESM9_ESM.zip › SourceData/Source Data Supplementary Figure6/FigureS6A.txt]

#   Cdc45 Lagging
        0       0
        0       0
        0       0
        0       0
        0       0
        0       0
        3       0
        0       0
        0       0
        0       0
        0       0
        3       0
       11       0
        8       0
       21       0
       22       0
        9       0
        0       0
        0       0
        0       0
        0       0
        0       0
        0       0
        2       0
        0       0
        1       0
        0       0
        0       0
        0       0
        0       0
        0       0
        0       0
        0       0
        0       0
        0       0
        0       0
        0       0
        0       0
        0       0
        0       0
        0       0
        0       0
        0       0
        0       0
        0       0
        0       0
        0       0
        0       0
        0       0
        0       0
        0       0
        0       0
        0       0
        0       0
        0       0
        0       0
        0       0
        0       0
        0       0
        0       0
        0       0
        0       0
        0       0
        0       0
        0       0
        0       0
        0       0
        0       0
        0       0
        0       0
        0       0
        0       0
        0       0
        0       0
        0       0
        0       0
        0       0
        0       0
        0       0
        0       0
        0       0
        0       0
        0       0
        0       0
        0       0
        0       0
        0       0
        0       0
        0       0
        0       0
        0       0
        0       0
        0       0
        0       0
        0       0
        0       0
        0       0
        0       0
        0       0
        0       0
        0       0
        0       0
        0       0
        0       0
        0       0
        0       0
        0       0
        0       0
        0       0
        0       0
        0       0
        0       0
        0       0
        0       0
        0       0
        0       0
        0       0
        0       0
        0       0
        0       0
        0       0
        0       0
        0       0
        0       0
        0       0
        0       0
        0       0
        0       0
        0       0
        0       0
        0       0
        0       0
        0       0
        0       0
        0       0
        0       0
        0       0
        0       0
        0       0
        7       0
        2       0
        0       0
        0       0
        0       0
        0       0
        0       0
        0       0
        0       0
        0       0
        0       0
        0       0
        2       0
        9       0
        5       0
        0       0
        0       0
        0       0
        0       0
        0       0
        0       0
        0       0
        0       0
        0       0
        1       0
        0       0
        0       0
        0       0
        0       0
       31       0
       10       0
       18       0
       34       0
       25       0
       37       0
       45       0
       48       0
       23       0
       31       0
       20       0
       33       0
       19       0
        9       0
       17       0
       27       0
       23       0
       40       0
       38       0
       39       0
       39       0
       51       0
       39       0
       48       0
       61       0
       37       0
       51       0
       39       0
       27       0
       27       0
       36       0
       25       0
       31       0
       47       0
       31       0
       36       0
       38       0
       35       0
       41       0
       30       0
       36       0
       52       0
       56       0
       52       0
       49       0
       61       0
       63       0
       57       0
       71       0
       37       0
       48       0
       40       0
       41       0
       34       0
       26       0
       29       0
       37       0
       47       0
       44       0
       32       0
       33       0
       43       0
       36       0
       40       0
       39       0
       51       0
       42       0
       34       0
       52       0
       37       0
       42       0
       28       0
       15       0
       40       0
       29       0
       29       0
       22       0
       36       0
       41       0
       27       0
       30       0
       35       0
       29       0
       30       0
       23       0
       33       0
       49       0
       44       0
       23       0
       33       0
       33       0
       24       0
       22       0
       30       0
       39       0
       49       0
       18       0
       35       0
       52       0
       42       0
       47       0
       41       0
       53       0
       26       0
       35       0
       31       0
       27       0
       24       0
       32       0
       16       0
       21       0
       32       0
       39       0
       33       0
       16       0
       37       0
       50       0
       47       0
       45       0
       35       0
       20       0
       53       0
       33       0
       43       0
       18       0
       32       0
       35       0
       34       0
       37       0
       20       0
       39       0
       40       0
       34       0
       23       0
       32       0
       32       0
       37       0
       42       0
       25       0
       26       0
       30       0
       31       0
       18       0
       22       0
       39       0
       39       0
       41       0
       32       0
       30       0
       60       0
       61       0
       60       0
       53       0
       54       0
       38       0
       39       0
       45       0
       47       0
       44       0
       52       0
       58       0
       69       0
       52       0
       64       0
       62       0
       51       0
       97       0
       74       0
       71       0
       69       0
       76       0
       85       0
       72       0
       50       0
       90       0
       62       0
       80       0
       62       0
       82       0
       73       0
       77       0
       60       0
       50       0
       87       0
       47       0
       68       0
       65       0
       79       0
       73       0
       60       0
       64       0
       58       0
       74       0
       68       0
       45       0
       86       0
       65       0
       66       0
       84       0
       87       0
       61       0
       81       0
       86       0
       74       0
       78       0
       71       0
       71       0
       47       0
       69       0
       77       0
       64       0
       61       0
       40       0
       48       0
       43       0
       59       0
       40       0
       36       0
       46       0
       46       0
       48       0
       42       0
       59       0
       50       0
       41       0
       55       0
       54       0
       57       0
       40       0
       38       0
       53       0
       64       0
       75       0
       53       0
       57       0
       62       0
       49       0
       54       0
       55       0
       72       0
       69       0
       47       0
       57       0
       61       0
       68       0
       46       0
       51       0
       40       0
       63       0
       69       0
       40       0
       58       0
       42       0
       56       0
       71       0
       68       0
       56       0
       49       0
       71       0
       60       0
       63       0
       63       0
       65       0
       44       0
       50       0
       62       0
       50       0
       60       0
       30       0
       29       0
       38       0
       44       0
       36       0
       40       0
       35       0
       66       0
       55       0
       72       0
       72       0
       58       0
       44       0
       47       0
       45       0
       31       0
       28       0
       30       0
       26       0
       43       0
       24       0
       21       0
        9       0
       39       0
       33       0
       43       0
       38       0
       41       0
       40       0
       37       0
       30       0
       45       0
       32       0
       42       0
       46       0
       41       0
       31       0
       52       0
       32       0
       36       0
       44       0
       32       0
       43       0
       38       0
       45       0
       39       0
       34       0
       35       0
       32       0
       49       0
       29       0
       53       0
       33       0
       64       0
       47       0
       54       0
       46       0
       40       0
       45       0
       46       0
       31       0
       57       0
       59       0
       35       0
       62       0
       54       0
       51       0
       50       0
       35       0
       37       0
       38       0
       31       0
       66       0
       46       0
       49       0
       30       0
       37       0
       44       0
       39       0
       31       0
       34       0
       22       0
       31       0
       28       0
       21       0
       37       0
       24       0
       30       0
       39       0
       36       0
       45       0
       48       0
       26       0
       34       0
       35       0
       35       0
       43       0
       32       0
       30       0
       43       0
       30       0
       18       0
       51       0
       54       0
       43       0
       42       0
       64       0
       48       0
       54       0
       38       0
       28       0
       40       0
       32       0
       43       0
       48       0
       46       0
       24       0
       28       0
       39       0
       26       0
       32       0
       32       0
       16       0
       30       0
       45       0
       43       0
       45       0
       53       0
       42       0
       40       0
       26       0
       25       0
       28       0
       39       0
       47       0
       39       0
       25       0
       37       0
       32       0
       58       0
       33       0
       34       0
       34       0
       22       0
       22       0
       38       0
       37       0
       49       0
       31       0
       44       0
       40       0
       32       0
       34       0
       45       0
       15       0
       16       0
       27       0
       18       0
       37       0
       36       0
       29       0
        6       0
       30       0
       27       0
       24       0
       41       0
       29       0
       37       0
       35       0
       41       0
       28       0
       32       0
       21       0
       54       0
       34       0
       21       0
       28       0
       28       0
       18       0
       41       0
       37       0
       36       0
       34       0
       29       0
       29       0
       19       0
       18       0
        7       0
        2       0
       27       0
       14       0
       16       0
        4       0
       10       0
       45       0
       40       0
       38       0
       26       0
       32       0
       38       0
       28       0
       23       0
       49       0
       20       0
       17       0
       23       0
       26       0
       21       0
        6       0
       26       0
       34       0
       13       0
       12       0
       17       0
       37       0
       38       0
       31       0
       21       0
       31       0
       31       0
        9       0
       10       0
       14       0
        7       0
        0       0
        0       0
        0       0
        0       0
        0       0
        1       0
        6       0
        0       0
        0       0
        2       0
        0       0
        1       0
        3       0
        4       0
        9       0
        0       0
        0       0
        0       0
        0       0
        0       0
        0       0
        1       0
        7       0
        1       0
        7       0
        1       0
        1       0
        0       0
        2       0
        8       0
       10       0
        2       0
        3       0
        5       0
        0       0
        2       0
        0       0
        0       0
        1       0
        0       0
        0       0
        0       0
        0       0
        4       0
       10       0
        0       0
        0       0
        0       0
        0       0
        0       0
        0       0
        0       0
        0       0
        0       0
        0       0
        0       0
        3       0
        5       0
        7       0
       11       0
        0       0
        3       0
        0       0
        0       0
        0       0
        0       0
        0       0
        0       0
        0       0
        1       0
        0       0
        3       0
        0       0
        0       0
        0       0
        0       0
        0       0
        0       0
        0       0
        0       0
        0       0
        0       0
        0       0
        0       0
        0       0
        0       0
        0       0
        0       0
        0       0
        0       0
        0       0
        0       0
        0       0
        0       0
        0       0
        0       0
        0       0
        0       0
        0       0
        0       0
        0       0
        0       0
        0       0
        0       0
        0       0
        0       0
        0       0
        0       0
        0       0
        0       0
        0       0
        0       0
        0       0
        0       0
        0       0
        0       0
        0       0
        0       0
        0       0
        0       0
        0       0
        0       0
        0       0
        0       0
        0       0
        0       0
        0       0
        0       0
        0       0
        0       0
        0       0
        0       0
        0       0
        0       0
        0       0
        0       0
        0       0
        0       0
        0       0
        0       0
        0       0
        0       0
        0       0
        0       0
        0       0
        0       0
        0       0
        0       0
        0       0
        0       0
        0       0
        0       0
        0       0
        0       0
        0       0
        0       0
        0       0
        0       2
        0       6
        0       3
        0       0
        0       4
        0       6
        0       0
        0       0
        0       0
        0       0
        0       0
        0       0
        0       0
        0       0
        0       0
        0       0
        0       0
        0       0
        0       0
        0       0
        0       0
        0       0
        0       0
        0       0
        0       0
        0       0
        0       0
        0       0
        0       0
        0       0
        0       0
        0       0
        0       0
        0       0
        0       0
        0       0
        0       0
        0       0
        0       0
        0       0
        0       0
        0       0
        0       0
        0       0
        0       0
        0       0
        0       0
        0       0
        0       0
        0       0
        0       0
        0       0
        0       0
        0       0
        0       0
        0       0
        0       0
        0       0
        0       0
        0       0
        0       0
        0       0
        0       0
        0       0
        0       0
        0       0
        0       0
        0       0
        0       0
        0       0
        0       0
        0       0
        0       0
        0       0
        0       0
        0       0
        0       0
        0       0
        0       0
        0       0
        0       0
        0       0
        0       0
        0       0
        0       0
        0       0
        0       0
        0       0
        0       0
        0       0
        0       0
        0       0
        0       0
        0       0
        0       0
        0       0
        0       0
        0       0
        0       0
        0       0
        0       0
        0       0
        0       0
        0       0
        0       0
        0       0
        0       0
        0       0
        0       0
        0       0
        0       0
        0       0
        0       0
        0       0
        0       0
        0       0
        0       0
        0       0
        0       0
        0       0
        0       0
        0       2
        0       3
        0       0
        0       0
        0       1
        0       0
        0       0
        0       8
        0       0
        0       4
        0       8
        0       3
        0       6
        0       5
        0       4
        0      10
        0       0
        0       0
        0      13
        0      16
        0       9
        0       5
        0       0
        0       0
        0       0
        0       0
        0       0
        0       0
        0       0
        0       1
        0       0
        0       0
        0       0
        0       0
        0       0
        0       0
        0       0
        0       0
        0       0
        0       0
        0       0
        0       0
        0       0
        0       0
        0       0
        0       0
        0       0
        0       0
        0       0
        0       0
        0       0
        0       0
        0       0
        0       0
        0       0
        0       0
        0       0
        0       0
        0       0
        0       0
        0       0
        0       0
        0       0
        0       0
        0       0
        0       0
        0       0
        0       0
        0       0
        0       0
        0       0
        0       0
        0       0
        0       0
        0       0
        0       0
        0       0
        0       0
        0       0
        0       0
        0       0
        0       0
        0       0
        0       0
        0       0
        0       0
        0       0
        0       0
        0       0
        0       0
        0       0
        0       0
        0       0
        0       0
        0       0
        0       0
        0       0
        0       0
        0       0
        0       0
        0       0
        0       0
        0       0
        0       0
        0       0
        0       0
        0       0
        0       0
        0       0
        0       0
        0       0
        0       0
        0       0
        0       0
        0       0
        0       0
        0       0
        0       0
        0       0
        0       0
        0       0
        0       0
        0       0
        0       0
        0       0
        0       0
        0       0
        0       0
        0       0
        0       0
        0       0
        0       0
        0       0
        0       0
        0       0
        0       0
        0       0
        0       0
        0       0
        0       0
        0       0
        0       0
        0       0
        0       0
        0       0
        0       0
        0       0
        0       0
        0       0
        0       0
        0       0
        0       0
        0       0
        0       0
        0       0
        0       0
        0       0
        0       0
        0       0
        0      15
        0       7
        0       0
        0       9
        0       9
        0      20
        0      13
        0       7
        0      16
        0       4
        0      10
        0      14
        0      23
        0      10
        0       0
        0       0
        0       0
        0       0
        0       7
        0      17
        0       4
        0       6
        0       1
        0      13
        0       7
        0      12
        0       8
        0       3
        0       0
        0       0
        0      16
        0       6
        0       5
        0      10
        0      14
        0      16
        0      30
        0      29
        0      22
        0      37
        0      13
        0      41
        0      33
        0      48
        0      43
        0      43
        0      63
        0      75
        0      51
        0      55
        0      79
        0      57
        0      53
        0      57
        0      62
        0      75
        0      64
        0      51
        0      59
        0      40
        0      51
        0      78
        0      56
        0      57
        0      73
        0      74
        0      64
        0      74
        0      73
        0      72
        0      69
        0      67
        0      61
        0      59
        0      70
        0      72
        0      55
        0      46
        0      49
        0      44
        0      59
        0      58
        0      70
        0      62
        0      62
        0      47
        0      55
        0      51
        0      47
        0      46
        0      63
        0      53
        0      76
        0      67
        0      50
        0      50
        0      45
        0      46
        0      47
        0      57
        0      45
        0      50
        0      75
        0      73
        0      61
        0      57
        0      43
        0      59
        0      50
        0      49
        0      64
        0      60
        0      60
        0      57
        0      62
        0      66
        0      54
        0      56
        0      50
        0      65
        0      59
        0      42
        0      70
        0      51
        0      77
        0      67
        0      65
        0      59
        0      83
        0      79
        0      67
        0      88
        0      66
        0      75
        0      66
        0      74
        0      61
        0      81
        0      73
        0      51
        0      40
        0      75
        0      77
        0      83
        0      73
        0      52
        0      58
        0      57
        0      71
        0      72
        0      61
        0      62
        0      53
        0      56
        0      53
        0      54
        0      47
        0      74
        0      83
        0      78
        0      73
        0      70
        0      47
        0      76
        0      79
        0      61
        0      70
        0      78
        0      67
        0      47
        0      94
        0      55
        0      59
        0      85
        0      59
        0      53
        0      52
        0      67
        0      72
        0      77
        0      64
        0      49
        0      60
        0      54
        0      73
        0      82
        0      76
        0      65
        0      76
        0      59
        0      63
        0      57
        0      55
        0      85
        0      71
        0      68
        0      63
        0      76
        0      77
        0      68
        0      64
        0      74
        0      71
        0      62
        0      49
        0      64
        0      82
        0      68
        0     101
        0      52
        0      74
        0      58
        0      62
        0      76
        0      65
        0      62
        0      62
        0      55
        0      62
        0      63
        0      50
        0      61
        0      73
        0      40
        0      43
        0      46
        0      48
        0      56
        0      39
        0      43
        0      39
        0      37
        0      58
        0      43
        0      58
        0      53
        0      62
        0      67
        0      54
        0      40
        0      62
        0      76
        0      48
        0      76
        0      69
        0      69
        0      64
        0      67
        0      72
        0      61
        0      79
        0     101
        0      51
        0      52
        0      60
        0      59
        0      64
        0      53
        0      61
        0      57
        0      55
        0      70
        0      68
        0      75
        0      61
        0      66
        0      53
        0      53
        0      46
        0      55
        0      62
        0      52
        0      51
        0      52
        0      58
        0      69
        0      81
        0      92
        0      84
        0      77
        0      62
        0      66
        0      66
        0      52
        0      59
        0      77
        0      79
        0      67
        0      64
        0      54
        0      57
        0      47
        0      44
        0      65
        0      78
        0      64
        0      69
        0      68
        0      87
        0      54
        0      48
        0      65
        0      80
        0      60
        0      52
        0      47
        0      55
        0      59
        0      80
        0      72
        0      83
        0      69
        0      68
        0      75
        0      77
        0      61
        0      81
        0      61
        0      51
        0      63
        0      64
        0      69
        0      52
        0      71
        0      57
        0      90
        0      71
        0      91
        0      73
        0      88
        0      91
        0      75
        0      82
        0      73
        0      77
        0      70
        0      74
        0      72
        0      93
        0      78
        0      67
        0      86
        0      58
        0      66
        0      64
        0      73
        0      58
        0      59
        0      53
        0      79
        0      82
        0      74
        0      87
        0     100
        0      95
        0     104
        0      95
        0      85
        0      75
        0      82
        0      90
        0      94
        0      82
        0      77
        0     114
        0      82
        0      95
        0      94
        0     123
        0     125
        0     101
        0     105
        0      96
        0     113
        0      97
        0      92
        0      95
        0      95
        0      79
        0     115
        0     116
        0      80
        0      95
        0      67
        0      74
        0      61
        0      55
        0      57
        0      89
        0      86
        0      84
        0      62
        0      64
        0      72
        0      58
        0      58
        0      61
        0      75
        0      78
        0      65
        0      58
        0      63
        0      60
        0      76
        0      69
        0      65
        0      66
        0      76
        0     104
        0      71
        0      78
        0      82
        0      62
        0      62
        0      50
        0      69
        0      60
        0      53
        0      54
        0      63
        0      66
        0      76
        0      75
        0      62
        0      60
        0      68
        0      69
        0      55
        0      78
        0      62
        0      68
        0      60
        0      63
        0      79
        0      80
        0      68
        0      63
        0      63
        0      61
        0      58
        0      54
        0      73
        0      63
        0      96
        0      82
        0      66
        0      70
        0      59
        0      64
        0      61
        0      70
        0      80
        0      58
        0      63
        0      65
        0      58
        0      84
        0      60
        0      98
        0      83
        0      63
        0      66
        0      79
        0      68
        0      74
        0      57
        0      72
        0      98
        0      94
        0     107
        0     109
        0      87
        0      86
        0      81
        0      80
        0      68
        0      89
        0      95
        0      95
        0      97
        0      84
        0      62
        0      91
        0      85
        0      90
        0      82
        0      97
        0      74
        0      81
        0     108
        0      87
        0     111
        0      88
        0     112
        0     105
        0     103
        0      95
        0      88
        0      92
        0      85
        0      86
        0     105
        0     111
        0      97
        0     121
        0     109
        0      93
        0     113
        0     103
        0     107
        0     115
        0     106
        0      85
        0      98
        0      95
        0      95
        0      89
        0     116
        0     104
        0      93
        0     111
        0     122
        0     123
        0     131
        0     117
        0     134
        0      77
        0     128
        0     117
        0     115
        0     132
        0     127
        0     115
        0     109
        0     136
        0     102
        0     133
        0     119
        0      89
        0     116
        0      99
        0      96
        0     109
        0     132
        0     127
        0      78
        0      92
        0     111
        0     135
        0     104
        0     118
        0     111
        0     110
        0      95
        0     104
        0     120
        0     102
        0     120
        0     110
        0      89
        0      90
        0     108
        0     107
        0     115
        0     122
        0      93
        0      83
        0      85
        0      96
        0     107
        0      99
        0     116
        0      95
        0      90
        0      76
        0      92
        0      78
        0      77
        0     122
        0      90
        0     114
        0      89
        0      94
        0     102
        0     120
        0     107
        0     113
        0     101
        0      78
        0     110
        0     105
        0     104
        0      95
        0      81
        0      94
        0      91
        0      81
        0      76
        0      84
        0      92
        0      90
        0      95
        0      95
        0     106
        0      97
        0      85
        0      94
        0      85
        0     107
        0      89
        0      89
        0      82
        0      75
        0      71
        0      77
        0     100
        0      87
        0      67
        0      88
        0     106
        0      94
        0      98
        0      81
        0      89
        0      86
        0      69
        0     106
        0      85
        0      97
        0      82
        0      90
        0      79
        0      94
        0      92
        0      95
        0      84
        0      85
        0     106
        0     101
        0      87
        0      58
        0     127
        0     105
        0     109
        0      91
        0      78
        0      67
        0      82
        0      84
        0      86
        0      68
        0      73
        0      77
        0      76
        0      85
        0      88
        0      79
        0      84
        0     107
        0     105
        0      99
        0     110
        0      81
        0      91
        0      95
        0     103
        0      98
        0     100
        0      97
        0      95
        0     123
        0     124
        0     115
        0     145
        0     121
        0     136
        0     113
        0     130
        0     120
        0     113
        0      93
        0     106
        0      90
        0      97
        0     118
        0      97
        0      76
        0      63
        0      84
        0      72
        0      80
        0      61
        0      79
        0      88
        0      80
        0      68
        0      84
        0      77
        0      55
        0      64
        0      84
        0      84
        0      74
        0      90
        0      57
        0      72
        0      68
        0      67
        0      85
        0      75
        0      74
        0      67
        0      68
        0      60
        0      69
        0      92
        0     105
        0     113
        0     112
        0     100
        0      89
        0     111
        0      69
        0      76
        0      98
        0      80
        0      80
        0      73
        0      85
        0      93
        0      70
        0      61
        0      71
        0      68
        0      69
        0      71
        0      72
        0      79
        0      56
        0      51
        0      63
        0      69
        0      77
        0      73
        0      84
        0      98
        0      80
        0      94
        0      96
        0      77
        0      52
        0      57
        0     100
        0     107
        0      95
        0     106
        0     125
        0     110
        0      85
        0     108
        0     100
        0      52
        0      88
        0      75
        0      94
        0      85
        0      82
        0      78
        0      99
        0     104
        0     123
        0      95
        0     111
        0      81
        0      81
        0     107
        0     107
        0      94
        0     125
        0      99
        0      95
        0      97
        0     106
        0      94
        0     107
        0      93
        0     106
        0      82
        0      81
        0      99
        0     115
        0      96
        0      92
        0      86
        0      73
        0      52
        0      65
        0     111
        0      76
        0      88
        0      79
        0      69
        0      72
        0      54
        0     107
        0     102
        0      90
        0      78
        0     109
        0      90
        0     104
        0     105
        0     148
        0     114
        0     117
        0      98
        0      99
        0     100
        0     107
        0      83
        0      81
        0      68
        0      93
        0     114
        0      82
        0      75
        0      83
        0     101
        0      87
        0      78
        0      86
        0      76
        0      67
        0      70
        0      65
        0      74
        0      84
        0      64
        0      75
        0      79
        0      75
        0      96
        0      86
        0      92
        0     115
        0     101
        0      84
        0     102
        0      94
        0      82
        0      63
        0     101
        0      92
        0      77
        0      79
        0      58
        0      91
        0      84
        0      73
        0      86
        0      79
        0      62
        0      46
        0      50
        0      64
        0      80
        0      87
        0      90
        0      62
        0      58
        0      66
        0      91
        0      90
        0      98
        0     107
        0      81
        0     101
        0     105
        0     104
        0      88
        0      83
        0      79
        0      92
        0      78
        0     100
        0      68
        0     104
        0     129
        0      81
        0      87
        0      71
        0      98
        0     104
        0     119
        0     125
        0     117
        0      84
        0     100
        0      84
        0      93
        0      89
        0      85
        0      88
        0      97
        0     111
        0     118
        0      98
        0     102
        0      89
        0     129
        0      95
        0      79
        0      98
        0      89
        0     105
        0     101
        0      86
        0     116
        0      90
        0      95
        0     102
        0     124
        0     126
        0      99
        0      74
        0      79
        0      92
        0      88
        0     108
        0     102
        0      84
        0      97
        0      74
        0     113
        0      63
        0      70
        0      87
        0      78
        0      93
        0      82
        0      81
        0      81
        0      83
        0      69
        0      79
        0      85
        0      91
        0      80
        0      89
        0      82
        0      86
        0      79
        0      90
        0     113
        0     104
        0      81
        0     103
        0      66
        0     112
        0     136
        0     114
        0     116
        0     116
        0      92
        0     100
        0      90
        0      67
        0      79
        0      90
        0      76
        0     114
        0     127
        0      89
        0      99
        0     115
        0     118
        0     119
        0     111
        0     107
        0     116
        0     106
        0      96
        0      83
        0      94
        0     124
        0     100
        0     117
        0      94
        0     118
        0     122
        0     134
        0     113
        0     105
        0     104
        0     120
        0     102
        0      80
        0      90
        0     110
        0      92
        0      96
        0      92
        0     107
        0      89
        0     112
        0     126
        0     124
        0     104
        0      90
        0     135
        0     105
        0     106
        0     138
        0     102
        0     100
        0     114
        0     117
        0     121
        0     111
        0     104
        0     126
        0     107
        0     115
        0      93
        0      88
        0     105
        0      93
        0      84
        0      93
        0      84
        0     108
        0     104
        0      88
        0      93
        0     103
        0      97
        0      95
        0     114
        0      96
        0      95
        0      88
        0      92
        0      96
        0     130
        0      84
        0      99
        0     104
        0     120
        0      88
        0     115
        0     125
        0     122
        0     109
        0     114
        0     105
        0     120
        0     125
        0     108
        0     109
        0     115
        0     107
        0     139
        0     138
        0     111
        0      95
        0     106
        0     104
        0     110
        0      82
        0      98
        0      95
        0     115
        0      97
        0     115
        0     104
        0     108
        0     118
        0     130
        0     136
        0      96
        0     146
        0      98
        0      99
        0     111
        0     129
        0     134
        0     118
        0     134
        0     133
        0     124
        0     157
        0     164
        0     147
        0     148
        0     161
        0     153
        0     170
        0     132
        0     137
        0     146
        0     104
        0     134
        0     136
        0     143
        0     138
        0     154
        0     164
        0     165
        0     150
        0     131
        0     141
        0     129
        0     142
        0     136
        0     133
        0     146
        0     132
        0     120
        0     120
        0     137
        0     147
        0     145
        0     135
        0     169
        0     156
        0     131
        0     147
        0     153
        0     170
        0     161
        0     159
        0     157
        0     126
        0     160
        0     142
        0     139
        0     133
        0     133
        0     155
        0     146
        0     134
        0     151
        0     137
        0     140
        0     140
        0     143
        0     154
        0     145
        0     145
        0     158
        0     155
        0     162
        0     165
        0     159
        0     175
        0     133
        0     125
        0     151
        0     170
        0     139
        0     159
        0     167
        0     165
        0     153
        0     151
        0     142
        0     142
        0     124
        0     145
        0     152
        0     141
        0     147
        0     157
        0     161
        0     177
        0     161
        0     163
        0     159
        0     113
        0     128
        0     152
        0     144
        0     139
        0     122
        0     127
        0     123
        0     133
        0     138
        0     137
        0     149
        0     158
        0     156
        0     137
        0     149
        0     156
        0     143
        0     147
        0     150
        0     150
        0     165
        0     168
        0     149
        0     141
        0     143
        0     130
        0     152
        0     152
        0     146
        0     134
        0     130
        0     112
        0     134
        0     155
        0     150
        0     116
        0     126
        0     132
        0     130
        0     137
        0     134
        0     143
        0     115
        0     130
        0     147
        0     135
        0     123
        0     140
        0     139
        0     147
        0     132
        0     136
        0     141
        0     146
        0     155
        0     139
        0     151
        0     132
        0     126
        0     145
        0     143
        0     121
        0     152
        0     160
        0     150
        0     148
        0     151
        0     149
        0     133
        0     135
        0     136
        0     145
        0     140
        0     144
        0     150
        0     137
        0     134
        0     146
        0     138
        0     145
        0     158
        0     130
        0     130
        0     134
        0     118
        0     140
        0     123
        0     132
        0     105
        0     109
        0     134
        0     129
        0     118
        0     129
        0     126
        0     150
        0     140
        0     128
        0     130
        0     136
        0     149
        0     131
        0     147
        0     126
        0     163
        0     158
        0     151
        0     126
        0     150
        0     149
        0     151
        0     149
        0     159
        0     148
        0     148
        0     163
        0     153
        0     142
        0     129
        0     150
        0     134
        0     141
        0     139
        0     127
        0     131
        0     150
        0     132
        0     149
        0     147
        0     150
        0     133
        0     150
        0     158
        0     153
        0     161
        0     149
        0     144
        0     146
        0     157
        0     179
        0     161
        0     147
        0     148
        0     156
        0     139
        0     152
        0     154
        0     152
        0     140
        0     150
        0     175
        0     133
        0     144
        0     154
        0     111
        0     134
        0     131
        0     147
        0     142
        0     144
        0     159
        0     142
        0     139
        0     162
        0     137
        0     158
        0     165
        0     173
        0     144
        0     146
        0     170
        0     164
        0     161
        0     147
        0     125
        0     140
        0     135
        0     126
        0     146
        0     127
        0     130
        0     160
        0     145
        0     129
        0     156
        0     144
        0     144
        0     145
        0     152
        0     163
        0     145
        0     150
        0     159
        0     172
        0     143
        0     166
        0     165
        0     167
        0     179
        0     165
        0     168
        0     175
        0     146
        0     154
        0     151
        0     158
        0     178
        0     155
        0     161
        0     161
        0     164
        0     160
        0     180
        0     173
        0     172
        0     154
        0     157
        0     163
        0     160
        0     142
        0     149
        0     144
        0     159
        0     150
        0     167
        0     167
        0     119
        0     131
        0     133
        0     149
        0     142
        0     134
        0     130
        0     149
        0     146
        0     132
        0     143
        0     129
        0     123
        0     136
        0     146
        0     128
        0     135
        0     133
        0     151
        0     146
        0     155
        0     152
        0     146
        0     157
        0     160
        0     140
        0     125
        0     152
        0     150
        0     163
        0     181
        0     160
        0     163
        0     174
        0     176
        0     156
        0     176
        0     147
        0     156
        0     146
        0     126
        0     143
        0     127
        0     120
        0     124
        0     120
        0     146
        0     138
        0     130
        0     142
        0     151
        0     154
        0     142
        0     158
        0     160
        0     147
        0     166
        0     115
        0     133
        0     136
        0     126
        0     156
        0     148
        0     175
        0     154
        0     158
        0     141
        0     147
        0     150
        0     140
        0     145
        0     159
        0     175
        0     138
        0     150
        0     159
        0     155
        0     158
        0     148
        0     159
        0     142
        0     144
        0     180
        0     162
        0     153
        0     158
        0     162
        0     145
        0     131
        0     120
        0     140
        0     144
        0     157
        0     161
        0     137
        0     147
        0     152
        0     151
        0     149
        0     144
        0     152
        0     155
        0     159
        0     152
        0     157
        0     167
        0     127
        0     143
        0     129
        0     134
        0     123
        0     136
        0     156
        0     140
        0     148
        0     144
        0     140
        0     148
        0     154
        0     172
        0     164
        0     172
        0     153
        0     157
        0     149
        0     182
        0     148
        0     137
        0     139
        0     129
        0     148
        0     139
        0     131
        0     106
        0     134
        0     126
        0     107
        0     122
        0     139
        0     131
        0     131
        0     155
        0     138
        0     133
        0     138
        0     153
        0     130
        0     136
        0     116
        0     125
        0     143
        0     140
        0     109
        0     140
        0     131
        0     129
        0     163
        0     165
        0     147
        0     174
        0     159
        0     148
        0     121
        0     146
        0     158
        0     149
        0     135
        0     163
        0     135
        0     162
        0     139
        0     158
        0     166
        0     159
        0     130
        0     171
        0     174
        0     138
        0     157
        0     159
        0     182
        0     158
        0     158
        0     103
        0     131
        0     128
        0     129
        0     134
        0     141
        0     130
        0     147
        0     142
        0     137
        0     132
        0     138
        0     113
        0     115
        0     129
        0     129
        0     151
        0     145
        0     150
        0     119
        0     145
        0     153
        0     157
        0     138
        0     131
        0     140
        0     154
        0     151
        0     136
        0     174
        0     196
        0     158
        0     148
        0     130
        0     123
        0     158
        0     159
        0     157
        0     156
        0     155
        0     156
        0     164
        0     152
        0     147
        0     154
        0     140
        0     133
        0     133
        0     141
        0     152
        0     146
        0     154
        0     134
        0     163
        0     165
        0     165
        0     163
        0     157
        0     182
        0     175
        0     184
        0     133
        0     153
        0     173
        0     141
        0     161
        0     126
        0     159
        0     157
        0     155
        0     168
        0     162
        0     146
        0     142
        0     147
        0     134
        0     140
        0     138
        0     138
        0     144
        0     137
        0     164
        0     154
        0     120
        0     144
        0     134
        0     142
        0     169
        0     168
        0     128
        0     165
        0     161
        0     165
        0     181
        0     149
        0     162
        0     123
        0     168
        0     161
        0     137
        0     142
        0     148
        0     160
        0     139
        0     148
        0     133
        0     134
        0     138
        0     138
        0     130
        0     153
        0     144
        0     143
        0     151
        0     135
        0     137
        0     144
        0     159
        0     152
        0     144
        0     130
        0     145
        0     134
        0     134
        0     134
        0     141
        0     132
        0     151
        0     123
        0     137
        0     158
        0     155
        0     166
        0     168
        0     187
        0     155
        0     179
        0     153
        0     154
        0     157
        0     142
        0     156
        0     136
        0     136
        0     144
        0     164
        0     148
        0     156
        0     131
        0     150
        0     142
        0     159
        0     142
        0     141
        0     163
        0     155
        0     148
        0     153
        0     144
        0     175
        0     158
        0     159
        0     164
        0     144
        0     138
        0     143
        0     143
        0     144
        0     153
        0     166
        0     161
        0     140
        0     175
        0     154
        0     171
        0     161
        0     176
        0     179
        0     151
        0     175
        0     163
        0     162
        0     163
        0     181
        0     152
        0     157
        0     195
        0     138
        0     145
        0     162
        0     156
        0     146
        0     161
        0     163
        0     147
        0     154
        0     143
        0     150
        0     152
        0     149
        0     124
        0     148
        0     160
        0     127
        0     131
        0     135
        0     141
        0     132
        0     137
        0     129
        0     144
        0     125
        0     134
        0     134
        0     134
        0     155
        0     150
        0     165
        0     144
        0     132
        0     133
        0     131
        0     147
        0     166
        0     168
        0     150
        0     153
        0     158
        0     143
        0     154
        0     151
        0     152
        0     165
        0     149
        0     154
        0     163
        0     161
        0     127
        0     123
        0     143
        0     150
        0     135
        0     139
        0     164
        0     127
        0     149
        0     153
        0     128
        0     142
        0     133
        0     151
        0     150
        0     157
        0     124
        0     143
        0     152
        0     131
        0     139
        0     156
        0     163
        0     149
        0     169
        0     145
        0     169
        0     156
        0     141
        0     145
        0     158
        0     136
        0     149
        0     135
        0     141
        0     156
        0     141
        0     130
        0     130
        0     154
        0     128
        0     147
        0     148
        0     145
        0     143
        0     146
        0     152
        0     124
        0     169
        0     154
        0     161
        0     156
        0     147
        0     136
        0     146
        0     167
        0     118
        0     145
        0     130
        0     143
        0     139
        0     151
        0     138
        0     134
        0     163
        0     163
        0     133
        0     121
        0     115
        0     122
        0     114
        0     124
        0     119
        0     148
        0     122
        0     122
        0     152
        0     125
        0     140
        0     136
        0     147
        0     122
        0     142
        0     171
        0     160
        0     170
        0     148
        0     148
        0     142
        0     161
        0     141
        0     119
        0     135
        0     138
        0     189
        0     157
        0     175
        0     173
        0     135
        0     143
        0     165
        0     133
        0     145
        0     126
        0     155
        0     156
        0     140
        0     186
        0     157
        0     159
        0     166
        0     171
        0     158
        0     156
        0     135
        0     150
        0     149
        0     149
        0     149
        0     148
        0     160
        0     159
        0     164
        0     161
        0     136
        0     151
        0     161
        0     138
        0     156
        0     137
        0     134
        0     139
        0     155
        0     154
        0     176
        0     142
        0     130
        0     138
        0     172
        0     144
        0     140
        0     138
        0     137
        0     151
        0     153
        0     156
        0     161
        0     143
        0     141
        0     140
        0     137
        0     165
        0     153
        0     177
        0     145
        0     186
        0     170
        0     162
        0     188
        0     185
        0     169
        0     184
        0     159
        0     152
        0     158
        0     147
        0     138
        0     165
        0     146
        0     140
        0     145
        0     165
        0     154
        0     153
        0     144
        0     144
        0     155
        0     147
        0     155
        0     154
        0     173
        0     163
        0     189
        0     158
        0     155
        0     159
        0     172
        0     169
        0     145
        0     170
        0     167
        0     182
        0     166
        0     143
        0     171
        0     168
        0     160
        0     152
        0     152
        0     141
        0     130
        0     154
        0     158
        0     138
        0     170
        0     165
        0     174
        0     171
        0     178
        0     178
        0     173
        0     161
        0     157
        0     144
        0     171
        0     149
        0     163
        0     149
        0     158
        0     156
        0     160
        0     158
        0     142
        0     144
        0     128
        0     126
        0     127
        0     145
        0     131
        0     151
        0     175
        0     168
        0     150
        0     171
        0     178
        0     163
        0     169
        0     172
        0     165
        0     131
        0     165
        0     167
        0     168
        0     136
        0     159
        0     164
        0     149
        0     146
        0     145
        0     142
        0     160
        0     160
        0     144
        0     156
        0     158
        0     183
        0     156
        0     182
        0     161
        0     177
        0     180
        0     167
        0     164
        0     153
        0     166
        0     176
        0     158
        0     163
        0     153
        0     124
        0     146
        0     131
        0     152
        0     173
        0     173
        0     163
        0     161
        0     131
        0     164
        0     144
        0     171
        0     167
        0     183
        0     180
        0     165
        0     168
        0     176
        0     138
        0     158
        0     176
        0     155
        0     186
        0     167
        0     158
        0     142
        0     165
        0     151
        0     158
        0     171
        0     148
        0     144
        0     162
        0     161
        0     143
        0     166
        0     141
        0     135
        0     119
        0     159
        0     158
        0     145
        0     151
        0     129
        0     163
        0     139
        0     152
        0     164
        0     168
        0     157
        0     164
        0     146
        0     149
        0     130
        0     155
        0     149
        0     153
        0     131
        0     141
        0     157
        0     141
        0     145
        0     156
        0     136
        0     153
        0     138
        0     164
        0     147
        0     158
        0     132
        0     149
        0     129
        0     153
        0     149
        0     153
        0     138
        0     153
        0     175
        0     190
        0     187
        0     170
        0     167
        0     187
        0     164
        0     164
        0     146
        0     167
        0     171
        0     181
        0     140
        0     164
        0     151
        0     160
        0     150
        0     140
        0     178
        0     175
        0     158
        0     171
        0     178
        0     145
        0     140
        0     152
        0     144
        0     142
        0     145
        0     149
        0     142
        0     150
        0     133
        0     146
        0     144
        0     146
        0     143
        0     134
        0     135
        0     123
        0     131
        0     131
        0     123
        0     154
        0     126
        0     157
        0     139
        0     133
        0     134
        0     169
        0     166
        0     164
        0     161
        0     159
        0     163
        0     165
        0     159
        0     146
        0     128
        0     143
        0     127
        0     144
        0     142
        0     149
        0     152
        0     152
        0     145
        0     153
        0     164
        0     139
        0     120
        0     130
        0     173
        0     145
        0     144
        0     138
        0     126
        0     110
        0     155
        0     198
        0     193
        0     154
        0     138
        0     162
        0     132
        0     127
        0     139
        0     139
        0     164
        0     144
        0     140
        0     147
        0     147
        0     167
        0     181
        0     163
        0     160
        0     160
        0     163
        0     154
        0     138
        0     132
        0     138
        0     154
        0     147
        0     190
        0     161
        0     150
        0     168
        0     176
        0     163
        0     174
        0     170
        0     151
        0     179
        0     124
        0     155
        0     145
        0     148
        0     146
        0     169
        0     129
        0     138
        0     150
        0     163
        0     172
        0     154
        0     147
        0     145
        0     137
        0     138
        0     131
        0     143
        0     133
        0     135
        0     132
        0     118
        0     119
        0     135
        0     124
        0     125
        0     151
        0     163
        0     163
        0     149
        0     152
        0     130
        0     177
        0     165
        0     186
        0     201
        0     177
        0     175
        0     165
        0     145
        0     163
        0     159
        0     157
        0     134
        0     166
        0     170
        0     164
        0     163
        0     125
        0     164
        0     146
        0     147
        0     151
        0     132
        0     133
        0     146
        0     153
        0     141
        0     149
        0     170
        0     147
        0     163
        0     163
        0     129
        0     113
        0     141
        0     129
        0     149
        0     140
        0     127
        0     116
        0     125
        0     150
        0     136
        0     138
        0     152
        0     155
        0     141
        0     154
        0     150
        0     145
        0     157
        0     141
        0     144
        0     170
        0     158
        0     158
        0     155
        0     175
        0     196
        0     156
        0     155
        0     176
        0     170
        0     156
        0     147
        0     152
        0     168
        0     128
        0     155
        0     170
        0     166
        0     146
        0     162
        0     148
        0     138
        0     157
        0     166
        0     134
        0     184
        0     154
        0     139
        0     165
        0     157
        0     160
        0     139
        0     151
        0     164
        0     187
        0     168
        0     155
        0     162
        0     160
        0     174
        0     154
        0     161
        0     160
        0     169
        0     186
        0     164
        0     149
        0     179
        0     174
        0     174
        0     170
        0     138
        0     153
        0     165
        0     153
        0     142
        0     144
        0     144
        0     146
        0     145
        0     141
        0     145
        0     148
        0     169
        0     144
        0     159
        0     175
        0     164
        0     133
        0     155
        0     176
        0     163
        0     154
        0     161
        0     147
        0     163
        0     155
        0     166
        0     148
        0     168
        0     170
        0     154
        0     162
        0     148
        0     151
        0     175
        0     179
        0     145
        0     162
        0     147
        0     165
        0     163
        0     175
        0     161
        0     173
        0     173
        0     174
        0     160
        0     161
        0     144
        0     185
        0     184
        0     177
        0     172
        0     185
        0     200
        0     178
        0     152
        0     160
        0     165
        0     181
        0     157
        0     175
        0     167
        0     177
        0     189
        0     161
        0     156
        0     174
        0     173
        0     171
        0     165
        0     162
        0     156
        0     170
        0     172
        0     165
        0     166
        0     171
        0     146
        0     130
        0     155
        0     139
        0     147
        0     143
        0     173
        0     167
        0     185
        0     170
        0     157
        0     182
        0     165
        0     164
        0     149
        0     170
        0     142
        0     160
        0     151
        0     154
        0     150
        0     138
        0     134
        0     141
        0     137
        0     160
        0     154
        0     148
        0     165
        0     159
        0     146
        0     152
        0     150
        0     166
        0     173
        0     164
        0     155
        0     148
        0     143
        0     136
        0     122
        0     142
        0     139
        0     125
        0     141
        0     155
        0     139
        0     152
        0     130
        0     160
        0     174
        0     152
        0     151
        0     136
        0     150
        0     136
        0     127
        0     140
        0     138
        0     131
        0     143
        0     128
        0     132
        0     139
        0     147
        0     120
        0     125
        0     137
        0     161
        0     143
        0     142
        0     129
        0     158
        0     168
        0     136
        0     134
        0     171
        0     160
        0     133
        0     162
        0     167
        0     152
        0     161
        0     151
        0     142
        0     160
        0     153
        0     143
        0     163
        0     157
        0     195
        0     171
        0     165
        0     174
        0     169
        0     155
        0     144
        0     137
        0     140
        0     158
        0     158
        0     149
        0     160
        0     176
        0     183
        0     170
        0     151
        0     178
        0     143
        0     166
        0     153
        0     161
        0     146
        0     155
        0     181
        0     161
        0     142
        0     139
        0     139
        0     142
        0     154
        0     140
        0     138
        0     138
        0     151
        0     156
        0     146
        0     140
        0     154
        0     167
        0     169
        0     150
        0     160
        0     164
        0     183
        0     181
        0     161
        0     166
        0     171
        0     160
        0     171
        0     167
        0     149
        0     153
        0     166
        0     169
        0     147
        0     132
        0     161
        0     164
        0     176
        0     158
        0     164
        0     171
        0     164
        0     143
        0     159
        0     165
        0     142
        0     151
        0     125
        0     122
        0     140
        0     141
        0     160
        0     149
        0     141
        0     144
        0     118
        0     153
        0     150
        0     180
        0     172
        0     190
        0     169
        0     184
        0     168
        0     158
        0     162
        0     165
        0     195
        0     182
        0     150
        0     146
        0     150
        0     152
        0     174
        0     182
        0     150
        0     184
        0     179
        0     133
        0     142
        0     151
        0     143
        0     143
        0     138
        0     140
        0     164
        0     145
        0     153
        0     160
        0     164
        0     164
        0     145
        0     164
        0     167
        0     156
        0     178
        0     154
        0     142
        0     165
        0     165
        0     159
        0     168
        0     158
        0     178
        0     155
        0     195
        0     166
        0     171
        0     171
        0     144
        0     157
        0     163
        0     152
        0     130
        0     130
        0     146
        0     183
        0     178
        0     168
        0     147
        0     148
        0     135
        0     153
        0     136
        0     134
        0     140
        0     155
        0     158
        0     144
        0     156
        0     129
        0     133
        0     162
        0     155
        0     165
        0     143
        0     149
        0     156
        0     174
        0     153
        0     138
        0     139
        0     173
        0     156
        0     149
        0     154
        0     168
        0     161
        0     147
        0     141
        0     149
        0     158
        0     164
        0     163
        0     162
        0     157
        0     175
        0     161
        0     168
        0     165
        0     168
        0     157
        0     163
        0     163
        0     144
        0     151
        0     161
        0     151
        0     176
        0     138
        0     155
        0     157
        0     159
        0     150
        0     159
        0     155
        0     149
        0     149
        0     165
        0     168
        0     170
        0     163
        0     150
        0     154
        0     173
        0     163
        0     154
        0     142
        0     185
        0     166
        0     138
        0     158
        0     152
        0     182
        0     156
        0     153
        0     143
        0     156
        0     143
        0     132
        0     142
        0     132
        0     149
        0     152
        0     163
        0     170
        0     165
        0     178
        0     149
        0     159
        0     161
        0     169
        0     147
        0     172
        0     168
        0     175
        0     145
        0     151
        0     184
        0     134
        0     147
        0     167
        0     161
        0     161
        0     158
        0     128
        0     162
        0     174
        0     149
        0     158
        0     155
        0     161
        0     141
        0     157
        0     140
        0     147
        0     142
        0     166
        0     147
        0     144
        0     164
        0     164
        0     163
        0     159
        0     177
        0     155
        0     148
        0     172
        0     178
        0     151
        0     151
        0     173
        0     163
        0     166
        0     186
        0     157
        0     175
        0     173
        0     169
        0     157
        0     179
        0     155
        0     171
        0     160
        0     165
        0     132
        0     156
        0     145
        0     140
        0     167
        0     144
        0     131
        0     162
        0     157
        0     170
        0     158
        0     163
        0     153
        0     156
        0     139
        0     155
        0     154
        0     154
        0     175
        0     154
        0     149
        0     159
        0     134
        0     138
        0     143
        0     157
        0     177
        0     162
        0     148
        0     147
        0     162
        0     167
        0     169
        0     177
        0     171
        0     155
        0     161
        0     167
        0     147
        0     150
        0     171
        0     159
        0     168
        0     177
        0     150
        0     165
        0     167
        0     168
        0     173
        0     146
        0     133
        0     145
        0     146
        0     128
        0     135
        0     151
        0     142
        0     151
        0     144
        0     145
        0     146
        0     163
        0     135
        0     150
        0     145
        0     167
        0     169
        0     144
        0     152
        0     142
        0     131
        0     156
        0     152
        0     152
        0     147
        0     125
        0     159
        0     171
        0     137
        0     131
        0     145
        0     140
        0     138
        0     144
        0     148
        0     153
        0     144
        0     145
        0     139
        0     150
        0     162
        0     150
        0     175
        0     156
        0     145
        0     139
        0     126
        0     123
        0     158
        0     157
        0     147
        0     145
        0     154
        0     160
        0     158
        0     153
        0     164
        0     136
        0     181
        0     150
        0     159
        0     146
        0     165
        0     150
        0     164
        0     150
        0     150
        0     166
        0     152
        0     166
        0     168
        0     177
        0     193
        0     150
        0     142
        0     155
        0     158
        0     144
        0     139
        0     142
        0     156
        0     156
        0     139
        0     155
        0     137
        0     152
        0     138
        0     143
        0     135
        0     135
        0     134
        0     142
        0     167
        0     134
        0     136
        0     156
        0     124
        0     152
        0     146
        0     144
        0     135
        0     154
        0     149
        0     129
        0     146
        0     170
        0     160
        0     165
        0     162
        0     163
        0     160
        0     170
        0     141
        0     157
        0     179
        0     155
        0     146
        0     171
        0     170
        0     156
        0     137
        0     161
        0     148
        0     183
        0     173
        0     170
        0     162
        0     158
        0     160
        0     152
        0     164
        0     193
        0     173
        0     162
        0     165
        0     162
        0     163
        0     132
        0     154
        0     162
        0     150
        0     156
        0     180
        0     174
        0     159
        0     171
        0     150
        0     186
        0     172
        0     152
        0     154
        0     146
        0     179
        0     154
        0     164
        0     154
        0     141
        0     161
        0     148
        0     152
        0     181
        0     183
        0     152
        0     146
        0     176
        0     145
        0     157
        0     170
        0     177
        0     150
        0     136
        0     153
        0     144
        0     162
        0     124
        0     167
        0     141
        0     149
        0     165
        0     191
        0     177
        0     158
        0     156
        0     164
        0     161
        0     149
        0     155
        0     143
        0     152
        0     157
        0     157
        0     177
        0     165
        0     156
        0     181
        0     159
        0     166
        0     164
        0     172
        0     143
        0     172
        0     142
        0     137
        0     134
        0     141
        0     147
        0     152
        0     136
        0     136
        0     158
        0     146
        0     181
        0     159
        0     143
        0     148
        0     166
        0     171
        0     176
        0     181
        0     174
        0     182
        0     179
        0     145
        0     174
        0     165
        0     159
        0     160
        0     164
        0     157
        0     150
        0     162
        0     175
        0     155
        0     154
        0     141
        0     147
        0     156
        0     137
        0     167
        0     147
        0     151
        0     149
        0     145
        0     159
        0     182
        0     134
        0     164
        0     147
        0     147
        0     149
        0     177
        0     134
        0     131
        0     171
        0     170
        0     153
        0     167
        0     166
        0     160
        0     147
        0     137
        0     148
        0     156
        0     176
        0     164
        0     141
        0     158
        0     186
        0     154
        0     142
        0     138
        0     130
        0     151
        0     144
        0     121
        0     133
        0     161
        0     156
        0     138
        0     138
        0     169
        0     148
        0     126
        0     153
        0     138
        0     160
        0     134
        0     158
        0     158
        0     141
        0     129
        0     126
        0     142
        0     166
        0     158
        0     166
        0     151
        0     173
        0     144
        0     160
        0     167
        0     143
        0     159
        0     173
        0     144
        0     154
        0     151
        0     150
        0     135
        0     165
        0     176
        0     180
        0     165
        0     167
        0     154
        0     169
        0     170
        0     155
        0     150
        0     140
        0     144
        0     154
        0     162
        0     166
        0     172
        0     162
        0     151
        0     154
        0     160
        0     161
        0     182
        0     145
        0     176
        0     216
        0     134
        0     139
        0     145
        0     144
        0     151
        0     153
        0     161
        0     165
        0     149
        0     159
        0     160
        0     155
        0     153
        0     160
        0     164
        0     162
        0     164
        0     159
        0     158
        0     155
        0     161
        0     174
        0     172
        0     175
        0     160
        0     145
        0     142
        0     149
        0     169
        0     163
        0     157
        0     158
        0     164
        0     170
        0     166
        0     154
        0     180
        0     136
        0     157
        0     165
        0     171
        0     154
        0     171
        0     184
        0     160
        0     170
        0     173
        0     173
        0     164
        0     158
        0     144
        0     156
        0     161
        0     142
        0     146
        0     136
        0     142
        0     161
        0     144
        0     147
        0     137
        0     145
        0     151
        0     156
        0     151
        0     172
        0     164
        0     144
        0     147
        0     143
        0     155
        0     171
        0     173
        0     182
        0     164
        0     185
        0     186
        0     168
        0     170
        0     156
        0     173
        0     174
        0     173
        0     163
        0     154
        0     150
        0     163
        0     168
        0     160
        0     146
        0     157
        0     151
        0     144
        0     154
        0     159
        0     161
        0     153
        0     156
        0     138
        0     130
        0     141
        0     147
        0     130
        0     125
        0     139
        0     153
        0     121
        0     141
        0     163
        0     132
        0     123
        0     132
        0     153
        0     172
        0     155
        0     152
        0     156
        0     179
        0     176
        0     172
        0     152
        0     172
        0     165
        0     174
        0     156
        0     177
        0     143
        0     176
        0     163
        0     182
        0     167
        0     153
        0     152
        0     134
        0     137
        0     154
        0     147
        0     141
        0     137
        0     173
        0     188
        0     162
        0     146
        0     184
        0     142
        0     161
        0     154
        0     189
        0     160
        0     162
        0     164
        0     165
        0     148
        0     171
        0     167
        0     170
        0     141
        0     128
        0     118
        0     142
        0     130
        0     168
        0     134
        0     171
        0     142
        0     172
        0     144
        0     163
        0     147
        0     151
        0     165
        0     141
        0     143
        0     154
        0     134
        0     134
        0     173
        0     166
        0     176
        0     176
        0     159
        0     179
        0     164
        0     171
        0     166
        0     164
        0     145
        0     155
        0     128
        0     144
        0     153
        0     146
        0     148
        0     152
        0     125
        0     152
        0     158
        0     148
        0     144
        0     157
        0     145
        0     150
        0     165
        0     171
        0     200
        0     198
        0     192
        0     138
        0     145
        0     160
        0     151
        0     152
        0     153
        0     170
        0     158
        0     149
        0     160
        0     172
        0     149
        0     151
        0     171
        0     155
        0     188
        0     165
        0     169
        0     181
        0     159
        0     154
        0     169
        0     152
        0     154
        0     162
        0     154
        0     140
        0     181
        0     192
        0     176
        0     159
        0     171
        0     178
        0     171
        0     181
        0     153
        0     149
        0     184
        0     157
        0     161
        0     150
        0     151
        0     152
        0     172
        0     183
        0     146
        0     165
        0     165
        0     170
        0     154
        0     173
        0     178
        0     151
        0     180
        0     172
        0     184
        0     162
        0     195
        0     178
        0     176
        0     195
        0     149
        0     196
        0     169
        0     187
        0     153
        0     184
        0     165
        0     136
        0     185
        0     182
        0     161
        0     177
        0     161
        0     159
        0     144
        0     136
        0     151
        0     142
        0     164
        0     169
        0     176
        0     154
        0     167
        0     182
        0     164
        0     185
        0     176
        0     160
        0     194
        0     169
        0     159
        0     149
        0     142
        0     166
        0     158
        0     164
        0     179
        0     173
        0     172
        0     180
        0     166
        0     160
        0     152
        0     146
        0     168
        0     159
        0     158
        0     175
        0     170
        0     153
        0     171
        0     188
        0     154
        0     153
        0     169
        0     162
        0     146
        0     156
        0     137
        0     133
        0     141
        0     154
        0     184
        0     146
        0     141
        0     145
        0     162
        0     156
        0     168
        0     150
        0     143
        0     129
        0     136
        0     147
        0     141
        0     156
        0     157
        0     175
        0     142
        0     151
        0     145
        0     158
        0     150
        0     144
        0     176
        0     174
        0     186
        0     179
        0     204
        0     175
        0     160
        0     177
        0     148
        0     161
        0     160
        0     133
        0     172
        0     135
        0     148
        0     133
        0     170
        0     163
        0     141
        0     166
        0     157
        0     144
        0     145
        0     147
        0     141
        0     136
        0     140
        0     155
        0     154
        0     139
        0     143
        0     142
        0     142
        0     129
        0     157
        0     148
        0     139
        0     160
        0     143
        0     129
        0     148
        0     141
        0     131
        0     148
        0     138
        0     151
        0     125
        0     155
        0     156
        0     171
        0     173
        0     176
        0     137
        0     168
        0     163
        0     173
        0     150
        0     160
        0     133
        0     175
        0     140
        0     157
        0     165
        0     155
        0     172
        0     159
        0     148
        0     165
        0     147
        0     154
        0     166
        0     169
        0     157
        0     182
        0     174
        0     160
        0     168
        0     160
        0     177
        0     191
        0     181
        0     187
        0     174
        0     187
        0     150
        0     147
        0     143
        0     171
        0     168
        0     168
        0     163
        0     170
        0     176
        0     157
        0     161
        0     136
        0     150
        0     151
        0     146
        0     148
        0     160
        0     150
        0     137
        0     126
        0     130
        0     154
        0     162
        0     189
        0     183
        0     153
        0     141
        0     160
        0     158
        0     167
        0     176
        0     173
        0     162
        0     158
        0     162
        0     162
        0     140
        0     130
        0     161
        0     165
        0     148
        0     164
        0     154
        0     142
        0     175
        0     163
        0     183
        0     180
        0     168
        0     164
        0     169
        0     167
        0     140
        0     171
        0     161
        0     180
        0     162
        0     189
        0     154
        0     174
        0     189
        0     154
        0     159
        0     150
        0     174
        0     172
        0     152
        0     159
        0     158
        0     160
        0     163
        0     139
        0     149
        0     152
        0     174
        0     162
        0     144
        0     180
        0     176
        0     166
        0     157
        0     175
        0     131
        0     156
        0     148
        0     142
        0     138
        0     172
        0     167
        0     147
        0     168
        0     136
        0     180
        0     167
        0     175
        0     153
        0     136
        0     124
        0     137
        0     132
        0     125
        0     127
        0     125
        0     166
        0     134
        0     120
        0     141
        0     136
        0     150
        0     136
        0     158
        0     143
        0     206
        0     138
        0     168
        0     153
        0     164
        0     159
        0     163
        0     161
        0     157
        0     173
        0     187
        0     154
        0     136
        0     148
        0     146
        0     174
        0     148
        0     135
        0     158
        0     138
        0     126
        0     130
        0     132
        0     133
        0     128
        0     150
        0     158
        0     166
        0     131
        0     120
        0     167
        0     156
        0     137
        0     137
        0     131
        0     130
        0     108
        0     132
        0     140
        0     134
        0     128
        0     133
        0     139
        0     176
        0     153
        0     141
        0     149
        0     149
        0     145
        0     161
        0     153
        0     131
        0     161
        0     147
        0     140
        0     145
        0     142
        0     156
        0     150
        0     158
        0     158
        0     168
        0     175
        0     135
        0     156
        0     163
        0     154
        0     131
        0     147
        0     167
        0     142
        0     126
        0     138
        0     116
        0     124
        0     139
        0     157
        0     144
        0     121
        0     131
        0     129
        0     140
        0     134
        0     148
        0     115
        0     104
        0     124
        0     118
        0     119
        0     105
        0     116
        0     119
        0     137
        0     115
        0     144
        0     143
        0     143
        0     164
        0     132
        0     124
        0     125
        0     124
        0     126
        0     156
        0     149
        0     144
        0     153
        0     181
        0     153
        0     154
        0     150
        0     154
        0     147
        0     152
        0     138
        0     116
        0     133
        0     133
        0     133
        0     136
        0     107
        0     115
        0     126
        0     123
        0     129
        0     118
        0     117
        0     135
        0     158
        0     155
        0     132
        0     170
        0     170
        0     165
        0     137
        0     129
        0     132
        0     145
        0     126
        0     151
        0     140
        0     129
        0     132
        0     121
        0     126
        0     129
        0     117
        0     110
        0     159
        0     131
        0     145
        0     128
        0     132
        0     136
        0     118
        0     149
        0     135
        0     139
        0     125
        0     140
        0     150
        0     151
        0     132
        0     108
        0     134
        0     146
        0     132
        0     130
        0     125
        0     127
        0     128
        0     141
        0     143
        0     130
        0     141
        0     151
        0     123
        0     153
        0     140
        0     144
        0     152
        0     169
        0     161
        0     140
        0     132
        0     143
        0     150
        0     133
        0     154
        0     163
        0     151
        0     150
        0     166
        0     165
        0     162
        0     166
        0     185
        0     163
        0     152
        0     162
        0     165
        0     156
        0     190
        0     161
        0     154
        0     129
        0     151
        0     152
        0     158
        0     132
        0     141
        0     160
        0     142
        0     165
        0     141
        0     132
        0     144
        0     156
        0     149
        0     137
        0     138
        0     143
        0     157
        0     136
        0     153
        0     129
        0     132
        0     154
        0     150
        0     154
        0     150
        0     160
        0     158
        0     145
        0     185
        0     135
        0     178
        0     170
        0     160
        0     153
        0     184
        0     166
        0     159
        0     151
        0     186
        0     157
        0     185
        0     165
        0     153
        0     169
        0     188
        0     164
        0     159
        0     154
        0     171
        0     174
        0     167
        0     161
        0     187
        0     163
        0     164
        0     171
        0     150
        0     131
        0     165
        0     163
        0     171
        0     179
        0     155
        0     169
        0     154
        0     170
        0     160
        0     171
        0     207
        0     200
        0     180
        0     149
        0     180
        0     169
        0     177
        0     161
        0     162
        0     148
        0     150
        0     157
        0     184
        0     169
        0     136
        0     158
        0     176
        0     165
        0     184
        0     171
        0     163
        0     144
        0     137
        0     142
        0     169
        0     163
        0     159
        0     137
        0     141
        0     152
        0     167
        0     162
        0     176
        0     177
        0     162
        0     171
        0     158
        0     158
        0     148
        0     128
        0     159
        0     149
        0     154
        0     175
        0     189
        0     139
        0     132
        0     131
        0     158
        0     148
        0     141
        0     156
        0     130
        0     148
        0     159
        0     145
        0     159
        0     159
        0     137
        0     156
        0     155
        0     179
        0     187
        0     194
        0     172
        0     154
        0     166
        0     148
        0     145
        0     162
        0     168
        0     138
        0     177
        0     161
        0     165
        0     187
        0     192
        0     163
        0     191
        0     186
        0     153
        0     172
        0     170
        0     185
        0     185
        0     152
        0     173
        0     158
        0     181
        0     156
        0     167
        0     174
        0     187
        0     159
        0     187
        0     173
        0     174
        0     150
        0     170
        0     167
        0     171
        0     165
        0     183
        0     127
        0     148
        0     153
        0     147
        0     133
        0     151
        0     139
        0     152
        0     137
        0     136
        0     160
        0     152
        0     169
        0     162
        0     146
        0     150
        0     154
        0     167
        0     168
        0     176
        0     169
        0     152
        0     161
        0     184
        0     158
        0     171
        0     154
        0     161
        0     163
        0     160
        0     157
        0     159
        0     159
        0     170
        0     187
        0     160
        0     192
        0     160
        0     158
        0     171
        0     202
        0     167
        0     156
        0     163
        0     149
        0     169
        0     154
        0     153
        0     129
        0     156
        0     151
        0     135
        0     185
        0     156
        0     163
        0     166
        0     159
        0     155
        0     159
        0     160
        0     143
        0     118
        0     144
        0     141
        0     146
        0     143
        0     136
        0     138
        0     150
        0     155
        0     151
        0     157
        0     154
        0     139
        0     149
        0     130
        0     138
        0     155
        0     147
        0     150
        0     160
        0     146
        0     136
        0     180
        0     153
        0     168
        0     142
        0     155
        0     153
        0     159
        0     184
        0     158
        0     170
        0     157
        0     179
        0     161
        0     159
        0     153
        0     174
        0     161
        0     159
        0     157
        0     156
        0     151
        0     180
        0     158
        0     168
        0     163
        0     144
        0     170
        0     182
        0     163
        0     175
        0     166
        0     149
        0     145
        0     130
        0     174
        0     190
        0     158
        0     144
        0     151
        0     150
        0     152
        0     135
        0     147
        0     152
        0     150
        0     139
        0     153
        0     149
        0     164
        0     162
        0     166
        0     183
        0     162
        0     165
        0     163
        0     142
        0     140
        0     157
        0     143
        0     166
        0     168
        0     164
        0     162
        0     139
        0     148
        0     156
        0     153
        0     173
        0     141
        0     176
        0     146
        0     155
        0     147
        0     146
        0     153
        0     143
        0     170
        0     157
        0     135
        0     150
        0     128
        0     164
        0     160
        0     124
        0     162
        0     155
        0     139
        0     129
        0     163
        0     166
        0     152
        0     149
        0     148
        0     145
        0     156
        0     148
        0     140
        0     142
        0     161
        0     161
        0     155
        0     163
        0     140
        0     162
        0     141
        0     171
        0     162
        0     173
        0     148
        0     154
        0     149
        0     153
        0     166
        0     176
        0     160
        0     173
        0     169
        0     182
        0     174
        0     173
        0     178
        0     146
        0     178
        0     156
        0     168
        0     154
        0     179
        0     164
        0     178
        0     167
        0     147
        0     163
        0     155
        0     159
        0     175
        0     189
        0     150
        0     164
        0     175
        0     165
        0     170
        0     192
        0     187
        0     169
        0     168
        0     155
        0     170
        0     177
        0     188
        0     169
        0     152
        0     165
        0     160
        0     157
        0     177
        0     170
        0     161
        0     148
        0     157
        0     175
        0     161
        0     159
        0     132
        0     138
        0     144
        0     164
        0     143
        0     163
        0     153
        0     149
        0     188
        0     135
        0     152
        0     140
        0     148
        0     161
        0     155
        0     148
        0     144
        0     143
        0     108
        0     126
        0     129
        0     122
        0     119
        0     125
        0     144
        0     139
        0     145
        0     150
        0     158
        0     134
        0     140
        0     133
        0     134
        0     157
        0     139
        0     128
        0     164
        0     152
        0     150
        0     138
        0     149
        0     152
        0     152
        0     156
        0     171
        0     128
        0     122
        0     138
        0     140
        0     152
        0     141
        0     160
        0     115
        0     144
        0     135
        0     134
        0     138
        0     135
        0     153
        0     145
        0     123
        0     138
        0     168
        0     140
        0     154
        0     177
        0     146
        0     124
        0     126
        0     164
        0     165
        0     147
        0     150
        0     134
        0     158
        0     151
        0     132
        0     150
        0     160
        0     161
        0     171
        0     153
        0     145
        0     161
        0     181
        0     143
        0     174
        0     150
        0     139
        0     144
        0     166
        0     143
        0     131
        0     118
        0     147
        0     161
        0     119
        0     158
        0     142
        0     136
        0     133
        0     152
        0     138
        0     138
        0     115
        0     133
        0     146
        0     135
        0     135
        0     130
        0     138
        0     129
        0     162
        0     144
        0     140
        0     139
        0     149
        0     142
        0     144
        0     149
        0     168
        0     152
        0     165
        0     166
        0     153
        0     154
        0     130
        0     141
        0     159
        0     158
        0     151
        0     146
        0     139
        0     151
        0     139
        0     145
        0     155
        0     165
        0     143
        0     136
        0     132
        0     148
        0     146
        0     144
        0     154
        0     174
        0     188
        0     155
        0     155
        0     146
        0     145
        0     133
        0     144
        0     148
        0     126
        0     141
        0     158
        0     150
        0     155
        0     163
        0     144
        0     159
        0     165
        0     157
        0     160
        0     174
        0     132
        0     167
        0     156
        0     163
        0     141
        0     142
        0     134
        0     146
        0     162
        0     162
        0     157
        0     146
        0     148
        0     136
        0     125
        0     139
        0     147
        0     145
        0     173
        0     132
        0     125
        0     130
        0     134
        0     132
        0     117
        0     132
        0     150
        0     170
        0     159
        0     164
        0     149
        0     162
        0     148
        0     144
        0     178
        0     180
        0     162
        0     156
        0     171
        0     204
        0     179
        0     161
        0     152
        0     159
        0     146
        0     157
        0     143
        0     164
        0     172
        0     176
        0     153
        0     139
        0     180
        0     176
        0     143
        0     148
        0     153
        0     148
        0     136
        0     144
        0     164
        0     147
        0     133
        0     158
        0     149
        0     142
        0     186
        0     168
        0     175
        0     162
        0     155
        0     166
        0     162
        0     163
        0     173
        0     191
        0     153
        0     173
        0     151
        0     172
        0     158
        0     145
        0     173
        0     154
        0     138
        0     151
        0     149
        0     160
        0     153
        0     155
        0     162
        0     148
        0     135
        0     153
        0     161
        0     163
        0     162
        0     174
        0     164
        0     149
        0     154
        0     149
        0     151
        0     177
        0     168
        0     183
        0     191
        0     182
        0     148
        0     137
        0     147
        0     135
        0     147
        0     156
        0     148
        0     137
        0     171
        0     128
        0     143
        0     143
        0     135
        0     119
        0     145
        0     141
        0     139
        0     142
        0     136
        0     147
        0     116
        0     135
        0     168
        0     141
        0     134
        0     150
        0     145
        0     151
        0     129
        0     144
        0     141
        0     160
        0     172
        0     174
        0     133
        0     151
        0     164
        0     139
        0     155
        0     143
        0     142
        0     112
        0     159
        0     165
        0     167
        0     193
        0     168
        0     140
        0     143
        0     146
        0     160
        0     173
        0     158
        0     154
        0     176
        0     187
        0     180
        0     178
        0     142
        0     144
        0     138
        0     142
        0     148
        0     146
        0     130
        0     136
        0     115
        0     133
        0     142
        0     146
        0     154
        0     159
        0     130
        0     150
        0     148
        0     144
        0     158
        0     152
        0     171
        0     139
        0     141
        0     127
        0     152
        0     146
        0     141
        0     149
        0     153
        0     151
        0     163
        0     155
        0     166
        0     153
        0     138
        0     147
        0     166
        0     170
        0     183
        0     184
        0     191
        0     157
        0     140
        0     132
        0     168
        0     170
        0     162
        0     158
        0     149
        0     143
        0     154
        0     143
        0     135
        0     137
        0     132
        0     156
        0     131
        0     150
        0     151
        0     140
        0     159
        0     163
        0     167
        0     180
        0     184
        0     151
        0     169
        0     168
        0     160
        0     159
        0     158
        0     153
        0     158
        0     154
        0     152
        0     138
        0     139
        0     138
        0     167
        0     155
        0     151
        0     151
        0     163
        0     164
        0     178
        0     148
        0     152
        0     141
        0     131
        0     169
        0     157
        0     151
        0     160
        0     163
        0     164
        0     154
        0     149
        0     171
        0     161
        0     173
        0     155
        0     153
        0     140
        0     154
        0     150
        0     152
        0     147
        0     146
        0     153
        0     147
        0     156
        0     124
        0     159
        0     146
        0     140
        0     140
        0     172
        0     145
        0     135
        0     154
        0     162
        0     139
        0     166
        0     137
        0     153
        0     139
        0     143
        0     145
        0     158
        0     149
        0     153
        0     157
        0     153
        0     164
        0     149
        0     164
        0     175
        0     158
        0     175
        0     166
        0     148
        0     142
        0     137
        0     152
        0     144
        0     134
        0     145
        0     144
        0     150
        0     131
        0     193
        0     147
        0     169
        0     152
        0     161
        0     146
        0     158
        0     158
        0     158
        0     146
        0     160
        0     153
        0     190
        0     148
        0     140
        0     143
        0     161
        0     172
        0     155
        0     146
        0     137
        0     133
        0     165
        0     158
        0     186
        0     174
        0     159
        0     172
        0     176
        0     162
        0     169
        0     165
        0     146
        0     172
        0     145
        0     145
        0     111
        0     158
        0     163
        0     143
        0     167
        0     174
        0     159
        0     158
        0     162
        0     164
        0     158
        0     153
        0     151
        0     148
        0     158
        0     142
        0     154
        0     142
        0     155
        0     139
        0     137
        0     156
        0     159
        0     138
        0     171
        0     157
        0     179
        0     172
        0     168
        0     191
        0     145
        0     166
        0     146
        0     164
        0     172
        0     158
        0     170
        0     158
        0     148
        0     150
        0     156
        0     150
        0     141
        0     140
        0     140
        0     167
        0     157
        0     144
        0     166
        0     163
        0     155
        0     151
        0     148
        0     188
        0     171
        0     169
        0     151
        0     150
        0     173
        0     153
        0     166
        0     148
        0     157
        0     147
        0     158
        0     169
        0     178
        0     178
        0     180
        0     159
        0     167
        0     165
        0     163
        0     170
        0     167
        0     148
        0     181
        0     171
        0     179
        0     160
        0     143
        0     148
        0     166
        0     162
        0     166
        0     159
        0     147
        0     166
        0     153
        0     150
        0     148
        0     166
        0     188
        0     169
        0     184
        0     146
        0     155
        0     172
        0     192
        0     174
        0     168
        0     188
        0     188
        0     165
        0     180
        0     178
        0     154
        0     173
        0     152
        0     143
        0     154
        0     147
        0     157
        0     169
        0     150
        0     162
        0     166
        0     155
        0     154
        0     137
        0     154
        0     148
        0     182
        0     168
        0     175
        0     148
        0     177
        0     196
        0     165
        0     150
        0     156
        0     168
        0     175
        0     165
        0     152
        0     138
        0     146
        0     157
        0     156
        0     164
        0     159
        0     169
        0     166
        0     176
        0     173
        0     183
        0     159
        0     157
        0     159
        0     151
        0     172
        0     159
        0     164
        0     176
        0     178
        0     163
        0     152
        0     143
        0     161
        0     185
        0     158
        0     174
        0     171
        0     194
        0     174
        0     166
        0     146
        0     150
        0     162
        0     153
        0     167
        0     162
        0     142
        0     152
        0     159
        0     170
        0     156
        0     172
        0     151
        0     184
        0     170
        0     189
        0     171
        0     144
        0     168
        0     157
        0     164
        0     179
        0     165
        0     191
        0     171
        0     153
        0     154
        0     163
        0     152
        0     167
        0     151
        0     156
        0     149
        0     148
        0     160
        0     143
        0     163
        0     164
        0     146
        0     158
        0     159
        0     179
        0     175
        0     160
        0     137
        0     156
        0     172
        0     172
        0     157
        0     168
        0     165
        0     157
        0     162
        0     150
        0     154
        0     146
        0     159
        0     196
        0     166
        0     181
        0     178
        0     184
        0     163
        0     165
        0     152
        0     166
        0     160
        0     149
        0     136
        0     149
        0     147
        0     163
        0     172
        0     153
        0     173
        0     150
        0     181
        0     148
        0     170
        0     143
        0     142
        0     169
        0     150
        0     173
        0     158
        0     159
        0     158
        0     145
        0     138
        0     143
        0     159
        0     162
        0     184
        0     139
        0     146
        0     161
        0     148
        0     171
        0     172
        0     157
        0     148
        0     155
        0     154
        0     172
        0     119
        0     143
        0     152
        0     146
        0     151
        0     164
        0     164
        0     146
        0     158
        0     143
        0     135
        0     132
        0     147
        0     148
        0     153
        0     158
        0     131
        0     140
        0     139
        0     138
        0     130
        0     157
        0     148
        0     154
        0     138
        0     160
        0     157
        0     165
        0     164
        0     175
        0     195
        0     156
        0     143
        0     152
        0     163
        0     163
        0     152
        0     152
        0     155
        0     148
        0     150
        0     152
        0     156
        0     166
        0     150
        0     157
        0     167
        0     140
        0     144
        0     167
        0     159
        0     139
        0     146
        0     147
        0     162
        0     155
        0     145
        0     157
        0     160
        0     151
        0     161
        0     162
        0     157
        0     161
        0     161
        0     155
        0     152
        0     164
        0     178
        0     166
        0     161
        0     181
        0     170
        0     149
        0     155
        0     147
        0     151
        0     165
        0     176
        0     153
        0     188
        0     169
        0     184
        0     166
        0     169
        0     177
        0     172
        0     160
        0     145
        0     138
        0     182
        0     163
        0     153
        0     160
        0     166
        0     161
        0     169
        0     157
        0     178
        0     155
        0     150
        0     145
        0     142
        0     168
        0     157
        0     168
        0     155
        0     183
        0     161
        0     162
        0     170
        0     155
        0     157
        0     158
        0     149
        0     166
        0     150
        0     150
        0     157
        0     143
        0     138
        0     164
        0     142
        0     145
        0     148
        0     154
        0     174
        0     133
        0     166
        0     164
        0     155
        0     173
        0     159
        0     185
        0     131
        0     145
        0     153
        0     143
        0     157
        0     147
        0     148
        0     157
        0     136
        0     147
        0     167
        0     152
        0     140
        0     163
        0     176
        0     147
        0     159
        0     155
        0     151
        0     158
        0     149
        0     153
        0     170
        0     146
        0     158
        0     166
        0     142
        0     151
        0     149
        0     148
        0     146
        0     147
        0     161
        0     165
        0     177
        0     145
        0     173
        0     166
        0     167
        0     141
        0     141
        0     154
        0     147
        0     143
        0     162
        0     153
        0     168
        0     146
        0     180
        0     157
        0     165
        0     143
        0     149
        0     147
        0     154
        0     174
        0     183
        0     164
        0     162
        0     153
        0     182
        0     151
        0     184
        0     180
        0     165
        0     186
        0     165
        0     152
        0     159
        0     167
        0     159
        0     159
        0     159
        0     167
        0     143
        0     154
        0     165
        0     183
        0     187
        0     151
        0     154
        0     174
        0     175
        0     178
        0     147
        0     160
        0     167
        0     175
        0     174
        0     155
        0     140
        0     150
        0     157
        0     164
        0     185
        0     169
        0     149
        0     153
        0     157
        0     140
        0     140
        0     158
        0     178
        0     158
        0     163
        0     165
        0     172
        0     154
        0     143
        0     161
        0     146
        0     153
        0     138
        0     151
        0     148
        0     149
        0     158
        0     135
        0     160
        0     144
        0     157
        0     161
        0     170
        0     148
        0     147
        0     154
        0     151
        0     154
        0     182
        0     156
        0     159
        0     161
        0     156
        0     135
        0     158
        0     124
        0     169
        0     152
        0     161
        0     158
        0     132
        0     148
        0     153
        0     135
        0     147
        0     156
        0     141
        0     147
        0     149
        0     151
        0     139
        0     144
        0     145
        0     150
        0     154
        0     138
        0     150
        0     129
        0     134
        0     155
        0     163
        0     138
        0     148
        0     151
        0     158
        0     174
        0     149
        0     160
        0     167
        0     153
        0     171
        0     158
        0     179
        0     160
        0     161
        0     163
        0     152
        0     153
        0     138
        0     151
        0     154
        0     151
        0     145
        0     167
        0     148
        0     154
        0     141
        0     149
        0     166
        0     141
        0     149
        0     140
        0     134
        0     170
        0     165
        0     158
        0     163
        0     164
        0     151
        0     155
        0     169
        0     165
        0     157
        0     171
        0     150
        0     139
        0     156
        0     145
        0     153
        0     172
        0     155
        0     175
        0     160
        0     152
        0     151
        0     162
        0     168
        0     164
        0     163
        0     161
        0     157
        0     140
        0     139
        0     169
        0     186
        0     180
        0     167
        0     153
        0     169
        0     167
        0     183
        0     185
        0     160
        0     150
        0     170
        0     177
        0     170
        0     173
        0     165
        0     176
        0     162
        0     174
        0     162
        0     154
        0     179
        0     162
        0     167
        0     176
        0     171
        0     147
        0     168
        0     191
        0     152
        0     181
        0     168
        0     170
        0     158
        0     181
        0     159
        0     172
        0     172
        0     161
        0     163
        0     163
        0     172
        0     184
        0     180
        0     147
        0     164
        0     153
        0     143
        0     144
        0     164
        0     161
        0     136
        0     171
        0     165
        0     171
        0     174
        0     161
        0     175
        0     149
        0     171
        0     167
        0     157
        0     151
        0     168
        0     168
        0     140
        0     155
        0     154
        0     174
        0     165
        0     148
        0     148
        0     148
        0     149
        0     157
        0     150
        0     153
        0     169
        0     155
        0     140
        0     141
        0     147
        0     161
        0     160
        0     171
        0     159
        0     168
        0     157
        0     149
        0     156
        0     159
        0     152
        0     168
        0     176
        0     162
        0     159
        0     182
        0     182
        0     181
        0     174
        0     166
        0     174
        0     167
        0     176
        0     172
        0     159
        0     152
        0     169
        0     169
        0     190
        0     181
        0     170
        0     170
        0     165
        0     155
        0     163
        0     157
        0     154
        0     156
        0     161
        0     141
        0     160
        0     161
        0     159
        0     156
        0     160
        0     158
        0     191
        0     151
        0     164
        0     174
        0     169
        0     166
        0     168
        0     161
        0     179
        0     166
        0     163
        0     156
        0     173
        0     159
        0     162
        0     155
        0     138
        0     184
        0     145
        0     144
        0     150
        0     156
        0     158
        0     152
        0     156
        0     151
        0     169
        0     173
        0     164
        0     164
        0     148
        0     141
        0     163
        0     136
        0     142
        0     138
        0     129
        0     112
        0     141
        0     128
        0     129
        0     160
        0     140
        0     130
        0     146
        0     131
        0     181
        0     156
        0     139
        0     144
        0     134
        0     130
        0     142
        0     164
        0     168
        0     154
        0     171
        0     160
        0     171
        0     176
        0     172
        0     153
        0     163
        0     166
        0     140
        0     155
        0     143
        0     177
        0     190
        0     161
        0     188
        0     174
        0     178
        0     161
        0     158
        0     146
        0     176
        0     162
        0     183
        0     147
        0     172
        0     166
        0     177
        0     156
        0     174
        0     144
        0     161
        0     160
        0     181
        0     174
        0     166
        0     159
        0     149
        0     182
        0     182
        0     175
        0     164
        0     161
        0     184
        0     186
        0     166
        0     168
        0     155
        0     172
        0     167
        0     189
        0     153
        0     159
        0     167
        0     154
        0     182
        0     164
        0     161
        0     165
        0     139
        0     184
        0     162
        0     190
        0     180
        0     167
        0     179
        0     152
        0     135
        0     162
        0     151
        0     165
        0     185
        0     165
        0     152
        0     167
        0     168
        0     161
        0     160
        0     137
        0     167
        0     192
        0     174
        0     154
        0     142
        0     147
        0     156
        0     149
        0     130
        0     129
        0     136
        0     157
        0     154
        0     157
        0     169
        0     164
        0     155
        0     156
        0     152
        0     146
        0     166
        0     178
        0     160
        0     174
        0     163
        0     158
        0     170
        0     167
        0     143
        0     190
        0     193
        0     175
        0     163
        0     170
        0     164
        0     187
        0     161
        0     186
        0     148
        0     133
        0     132
        0     171
        0     155
        0     137
        0     168
        0     159
        0     151
        0     132
        0     135
        0     153
        0     159
        0     158
        0     149
        0     140
        0     133
        0     135
        0     124
        0     139
        0     150
        0     160
        0     146
        0     129
        0     143
        0     146
        0     166
        0     170
        0     157
        0     143
        0     133
        0     140
        0     148
        0     146
        0     151
        0     133
        0     145
        0     161
        0     156
        0     135
        0     146
        0     136
        0     135
        0     153
        0     135
        0     132
        0     140
        0     173
        0     153
        0     170
        0     157
        0     148
        0     144
        0     173
        0     164
        0     136
        0     146
        0     136
        0     144
        0     132
        0     136
        0     132
        0     128
        0     126
        0     119
        0     151
        0     137
        0     144
        0     133
        0     139
        0     132
        0     138
        0     126
        0     150
        0     134
        0     144
        0     161
        0     148
        0     155
        0     131
        0     151
        0     163
        0     131
        0     156
        0     141
        0     134
        0     143
        0     139
        0     149
        0     159
        0     139
        0     152
        0     151
        0     140
        0     144
        0     142
        0     134
        0     136
        0     148
        0     149
        0     132
        0     128
        0     128
        0     124
        0     158
        0     147
        0     131
        0     151
        0     154
        0     141
        0     151
        0     145
        0     126
        0     119
        0     166
        0     147
        0     138
        0     161
        0     174
        0     190
        0     137
        0     136
        0     140
        0     162
        0     162
        0     133
        0     160
        0     153
        0     153
        0     135
        0     136
        0     150
        0     166
        0     144
        0     173
        0     154
        0     177
        0     160
        0     147
        0     164
        0     161
        0     159
        0     161
        0     147
        0     138
        0     153
        0     149
        0     144
        0     166
        0     161
        0     169
        0     163
        0     155
        0     170
        0     156
        0     166
        0     173
        0     149
        0     174
        0     186
        0     152
        0     153
        0     154
        0     163
        0     162
        0     160
        0     143
        0     143
        0     144
        0     152
        0     145
        0     129
        0     150
        0     163
        0     154
        0     181
        0     146
        0     181
        0     158
        0     160
        0     192
        0     159
        0     156
        0     161
        0     150
        0     163
        0     170
        0     139
        0     151
        0     145
        0     139
        0     148
        0     148
        0     150
        0     166
        0     153
        0     170
        0     175
        0     154
        0     165
        0     164
        0     149
        0     148
        0     171
        0     166
        0     169
        0     159
        0     160
        0     139
        0     165
        0     135
        0     155
        0     175
        0     164
        0     152
        0     146
        0     154
        0     170
        0     142
        0     147
        0     166
        0     170
        0     182
        0     181
        0     179
        0     164
        0     171
        0     186
        0     165
        0     173
        0     159
        0     176
        0     141
        0     155
        0     162
        0     163
        0     153
        0     149
        0     158
        0     175
        0     164
        0     142
        0     129
        0     125
        0     133
        0     163
        0     148
        0     170
        0     143
        0     156
        0     138
        0     137
        0     138
        0     175
        0     161
        0     153
        0     153
        0     152
        0     138
        0     151
        0     156
        0     146
        0     175
        0     168
        0     182
        0     157
        0     185
        0     176
        0     170
        0     174
        9     142
        0     147
        0     149
        0     159
        8     161
        8     144
        0     159
        0     156
        0     159
        0     143
        0     161
        0     157
        4     156
        0     158
        0     146
        0     172
        4     168
        8     145
        0     160
        0     156
        6     160
       11     130
        3     154
        0     164
        2     161
        0     170
        0     173
        0     143
        0     160
        0     183
        0     167
        0     164
        0     180
        0     155
        0     156
        0     178
        0     152
        0     174
        0     161
        0     167
        0     164
        0     151
        0     138
        0     172
        0     154
        0     158
        0     162
        0     152
        0     162
        0     158
        0     173
        0     156
        0     167
        0     143
        0     160
        0     157
        0     155
        0     161
        0     159
        0     145
        0     140
        0     162
        0     171
        0     172
        0     166
        0     152
        0     148
        0     133
        0     155
        0     143
        0     143
        1     147
        0     143
        0     144
        0     134
        0     138
        0     150
        0     136
        0     142
        0     179
        0     154
        0     162
        0     155
        0     170
        0     175
        0     182
        0     160
        0     183
        0     145
        0     127
        0     121
        0     154
        0     166
        0     165
        0     158
        0     159
        0     167
        0     150
        0     152
        0     182
        0     169
        0     152
        0     209
        0     169
        0     154
        0     191
        0     178
        0     175
        0     159
        0     147
        0     170
        0     172
        0     193
        0     167
        0     156
        0     153
        0     179
        0     148
        0     145
        0     149
        0     172
        0     162
        0     152
        0     173
        0     164
        0     149
        0     145
        0     136
        0     142
        0     162
        0     189
        0     146
        0     139
        0     128
        0     184
        0     164
        0     166
        0     167
        0     166
        0     174
        0     157
        0     163
        0     180
        0     163
        0     185
        0     164
        0     160
        0     167
        0     183
        0     168
        0     176
        0     178
        0     157
        0     170
        0     178
        0     143
        0     148
        0     150
        0     181
        0     184
        0     150
        0     168
        0     148
        0     161
        0     131
        0     153
        0     158
        0     141
        0     132
        0     153
        0     132
        0     142
        0     148
        0     150
        0     157
        0     144
        0     144
        0     123
        0     143
        0     168
        0     174
        0     141
        0     133
        0     133
        0     158
        0     172
        0     158
        0     158
        0     142
        0     148
        0     156
        0     169
        0     165
        0     156
        0     177
        0     172
        0     188
        0     162
        0     159
        0     165
        0     142
        0     150
        0     165
        0     149
        0     159
        0     185
        0     170
        0     171
        0     174
        0     154
        0     207
        0     171
        0     168
        0     168
        0     150
        0     178
        0     167
        0     154
        0     148
        0     157
        0     145
        0     153
        0     163
        0     179
        0     169
        0     182
        0     171
        0     146
        0     150
        0     180
        0     161
        0     164
        0     173
        0     160
        0     152
        0     168
        0     179
        0     173
        0     170
        0     173
        0     186
        0     151
        0     165
        0     179
        0     178
        0     155
        0     174
        0     168
        0     170
        0     168
        0     166
        9     143
        2     156
       11     130
        0     161
        0     153
        0     157
        0     161
        0     155
        0     165
        0     164
        0     167
        0     186
        0     183
        0     176
        0     150
        0     149
        0     162
        0     173
        0     161
        0     161
        0     153
        0     138
        0     162
        0     164
        0     142
        0     149
        0     152
        0     181
        0     159
        0     113
        0     129
        0     148
        0     150
        0     154
        0     155
        0     143
        0     146
        0     137
        0     159
        0     133
        0     142
        0     140
        0     147
        0     147
        0     155
        0     155
        0     150
        0     168
        0     181
        0     186
        0     161
        0     157
        0     158
        0     174
        0     167
        0     173
        0     159
        0     172
        0     149
        0     161
        0     181
        6     156
        0     154
        0     159
        0     137
        0     165
        6     143
        0     165
        0     133
        0     147
        1     141
        0     137
        0     159
        0     154
        0     149
        0     151
        0     161
        0     156
        0     157
        0     150
        0     143
        0     158
        2     154
        0     142
        0     155
        0     160
        0     165
        0     161
        0     161
        0     151
        0     156
        0     174
        0     179
        1     165
        0     150
        0     153
        0     137
        2     151
        0     141
        0     138
        0     131
        0     136
        0     160
        0     152
        0     160
        0     148
        5     143
        0     157
        0     138
        1     152
        0     157
        0     147
        0     154
        0     154
        0     154
        0     147
        0     150
        0     156
        0     146
        0     165
        0     156
        0     136
        0     135
        8     150
       14     151
        3     127
        2     168
        7     146
        2     163
        0     154
        0     165
        0     153
        0     158
        0     142
        0     162
        0     165
        3     148
        0     161
        0     168
        0     177
        3     177
        0     177
        0     167
        0     162
        0     177
        0     159
        0     174
        0     158
        0     187
        0     177
        0     169
        0     162
        0     176
        0     159
        0     162
        0     166
        0     164
        0     171
        0     150
        1     170
        0     171
        7     161
        4     168
        2     159
        0     162
        0     165
        1     160
        0     136
        6     149
        0     153
        0     167
        0     151
        0     127
        0     155
        0     176
        0     169
        0     164
        0     158
        0     161
        0     158
        0     169
        0     166
        0     144
        0     162
        0     156
        0     169
        0     180
        0     167
        0     164
        0     161
        0     158
        0     167
        0     160
        0     141
        0     164
        0     156
        0     161
        0     164
        0     159
        0     164
        0     164
        0     161
        0     153
        0     167
        0     153
        0     153
        0     153
        0     168
        0     169
        0     146
        0     158
        0     176
        0     170
        0     166
        0     169
        0     155
        0     161
        0     159
        0     160
        0     182
        0     158
        0     155
        0     173
        0     166
        0     171
        0     148
        0     160
        0     146
        0     135
        0     153
        0     167
        0     142
        0     166
        0     154
        0     158
        0     163
        0     168
        0     164
        0     179
        0     183
        0     179
        0     148
        0     172
        0     148
        0     167
        0     165
        0     202
        0     166
        0     194
        0     162
        0     213
        0     188
        0     194
        0     187
        0     185
        0     175
        0     188
        0     156
        0     191
        0     170
        0     177
        0     169
        0     167
        0     162
        0     159
        0     159
        0     156
        0     166
        0     174
        0     184
        0     143
        0     159
        0     154
        0     195
        0     175
        0     176
        0     168
        0     136
        3     146
        0     153
        3     129
        0     141
        0     153
        0     172
        0     143
        0     143
        2     155
        0     150
        0     172
        2     161
        0     153
        0     150
       17     159
       11     153
       15     171
        3     174
        0     161
        0     162
        6     143
       11     172
        0     180
        6     149
        8     159
        2     135
        0     135
        2     159
        6     159
        1     145
        5     153
        0     156
        0     153
        0     131
        0     159
        0     143
        0     155
        4     154
        8     137
        4     145
        0     172
        6     165
        0     135
        0     134
        1     170
        1     174
        2     157
        0     150
        8     174
        5     178
        0     172
        0     166
        0     157
        0     148
        0     151
        0     182
        0     157
        0     173
        6     155
       10     171
        0     159
        0     151
        6     154
       20     171
        7     168
        0     152
        5     153
       12     136
        0     143
        6     144
        0     155
        6     143
        0     148
        4     161
        0     151
        0     145
        0     151
        0     136
        3     143
        0     177
        2     169
        2     166
        0     163
        0     157
        0     159
        0     139
        0     140
        3     146
        0     156
        1     153
        0     170
        0     161
        0     171
        0     161
        2     195
        0     163
        0     190
        0     159
        0     167
        0     170
        0     164
        0     154
        0     170
        3     162
        0     153
        0     184
        0     177
        0     166
        0     186
        0     161
        0     136
        0     138
        0     183
        0     178
        0     174
        0     146
        0     162
        0     136
        0     149
        0     162
        0     153
        0     159
        0     147
        0     144
        0     160
        0     156
        0     144
        0     169
        0     159
        2     138
        0     148
        0     145
        0     160
        0     159
        0     172
        0     176
        0     163
        0     163
        0     165
        0     163
        0     149
        0     140
        0     146
        0     171
        0     136
        0     148
        0     134
        0     131
        0     152
        0     157
        0     142
        0     168
        0     156
        0     151
        0     162
        0     137
        0     158
        0     166
        0     140
        0     143
        0     143
        0     148
        0     143
        0     143
        0     159
        0     140
        0     151
        0     168
        0     134
        0     169
        0     173
        0     161
        0     149
        0     153
        0     153
        0     169
        0     183
        0     176
        0     163
        0     186
        1     142
        6     149
        8     165
        1     147
        0     143
        3     144
        0     152
        0     153
        0     166
        0     133
        0     144
        0     132
        0     140
        0     174
        0     170
        0     172
        0     145
        0     158
        0     162
        0     156
        0     165
        0     149
        0     174
        0     149
        0     161
        0     158
        0     166
        0     136
        0     163
        0     147
        0     165
        0     141
        0     172
        0     162
        0     171
        0     144
        0     175
        0     148
        0     171
        0     169
        0     156
        0     133
        0     157
        0     156
        0     164
        0     156
        0     200
        0     162
        0     182
        0     156
        0     175
        0     181
        0     165
        0     164
        0     159
        0     148
        0     165
        0     148
        0     134
        0     151
        0     151
        0     152
        0     164
        0     149
        0     164
        0     151
        0     162
        0     170
        0     156
        0     154
        0     148
        0     156
        0     168
        0     142
        0     173
        0     160
        0     179
        0     154
        0     161
        0     140
        0     158
        0     153
        0     150
        0     154
        0     132
        0     181
        1     176
        0     167
        0     151
        0     141
        0     142
        0     166
        0     140
        0     148
        0     154
        0     129
        0     121
        0     147
        0     156
        0     149
        0     150
        0     167
        0     171
        0     148
        0     175
        0     130
        0     163
        0     165
        0     166
        0     173
        0     186
        0     163
        0     183
        0     162
        0     151
        0     151
        0     175
        6     168
        0     190
        0     176
        3     168
        0     168
        0     173
        0     163
        0     177
        0     178
        5     175
        2     137
        0     143
        0     153
        0     174
        0     164
        0     153
        0     168
        0     167
        0     174
        0     162
        0     168
        0     179
        0     185
        0     177
        0     168
        0     164
        0     163
        0     146
        0     140
        0     136
        0     152
        0     154
        0     157
        0     172
        0     142
        0     144
        0     146
        0     169
        0     164
        0     158
        0     178
        0     149
        0     152
        0     162
        0     142
        0     162
        0     161
        0     149
        0     181
        0     179
        0     190
        0     182
        0     186
        0     170
        0     149
        0     153
        0     168
        0     158
        0     154
        0     182
        0     159
        0     192
        0     163
        0     156
        0     162
        0     147
        0     152
        0     174
        0     180
        0     175
        0     148
        0     139
        0     156
        0     143
        0     156
        0     164
        0     150
        0     138
        0     165
        0     165
        0     172
        0     147
        0     145
        0     155
        0     168
        0     165
        0     167
        0     176
        0     155
        0     152
        0     140
        0     155
        0     166
        0     182
        0     160
        0     161
        0     194
        0     170
        0     197
        0     182
        0     175
        0     170
        0     192
        0     168
        0     165
        0     178
        0     157
        0     162
        0     163
        0     166
        0     173
        0     150
        0     164
        0     167
        0     208
        0     170
        0     158
        0     136
        0     138
        0     182
        0     184
        0     161
        0     135
        0     161
        0     153
        0     152
        0     173
        0     166
        0     152
        0     138
        0     141
        0     173
        0     145
        0     158
        0     143
        0     166
        0     155
        0     160
        0     142
        0     140
        0     144
        0     135
        0     152
        0     165
        0     151
        0     133
        0     155
        0     152
        0     140
        0     135
        0     146
        0     146
        0     127
        0     151
        0     161
        0     146
        0     156
        0     167
        0     130
        0     159
        0     140
        0     169
        0     149
        0     165
        0     150
        0     150
        0     170
        0     155
        0     167
        0     151
        0     189
        0     162
        0     177
        0     160
        0     178
        0     214
        0     192
        0     168
        0     164
        0     143
        0     164
        0     169
        0     157
        0     146
        0     140
        0     138
        0     145
        0     149
        0     118
        0     160
        0     150
        0     129
        0     154
        0     136
        0     160
        0     149
        0     165
        0     140
        0     166
        0     153
        0     159
        0     147
        0     145
        0     148
        0     159
        0     145
        0     149
        0     164
        0     153
        0     152
        0     165
        0     173
        0     172
        0     170
        0     162
        0     165
        0     165
        0     173
        0     153
        0     161
        0     161
        0     192
        0     158
        0     153
        0     147
        0     135
        0     141
        0     137
        0     154
        0     148
        0     141
        0     147
        0     150
        0     151
        0     143
        0     151
        0     154
        0     152
        0     121
        0     142
        0     139
        0     148
        0     141
        0     158
        0     148
        0     148
        0     143
        0     132
        0     122
        0     169
        0     158
        0     146
        0     148
        0     155
        0     151
        0     147
        0     154
        0     135
        0     136
        0     157
        0     130
        0     148
        0     150
        0     166
        0     154
        0     178
        0     181
        0     170
        0     168
        0     158
        0     171
        0     188
        0     166
        0     181
        0     157
        0     171
        0     175
        0     151
        0     163
        0     141
        0     138
        0     128
        0     125
        0     133
        0     123
        0     154
        0     130
        0     110
        0     130
        0     146
        0     141
        0     136
        0     159
        0     124
        0     132
        0     130
        0     147
        0     152
        0     168
        0     165
        0     169
        0     155
        0     176
        0     182
        0     168
        0     143
        0     142
        0     141
        0     128
        0     169
        0     145
        0     159
        0     166
        0     160
        0     176
        0     172
        0     160
        0     142
        0     167
        0     146
        0     167
        0     154
        0     160
        0     173
        0     172
        0     149
        6     160
        0     133
        0     150
        0     150
        0     173
        0     184
        0     178
        0     153
        0     159
        0     146
        0     151
        0     152
        0     146
        0     166
        0     152
        0     172
        0     161
        0     153
        0     143
        0     165
        0     157
        0     172
        0     141
        0     152
        0     142
        0     169
        0     162
        0     151
        0     138
        0     148
        0     166
        0     157
        0     161
        0     161
        0     148
        0     150
        0     151
        0     156
        0     154
        0     143
        0     151
        0     139
        0     155
        0     141
        0     138
        0     159
        0     159
        0     158
        0     161
        0     157
        0     143
        0     166
        0     143
        0     138
        0     162
        0     170
        0     161
        0     179
        0     161
        0     169
        0     153
        0     174
        0     167
        0     187
        0     146
        0     166
        0     175
        0     168
        0     204
        0     162
        0     166
        0     166
        0     145
        0     151
        0     160
        0     161
        0     142
        0     149
        0     171
        0     169
        0     179
        0     164
        0     149
        0     151
        0     179
        0     187
        0     168
        0     163
        0     166
        0     186
        0     164
        0     188
        0     201
        0     191
        0     175
        0     166
        0     169
        0     175
        0     162
        0     164
        0     180
        0     165
        0     170
        0     165
        0     161
        0     178
        0     169
        0     133
        0     138
        0     126
        0     154
        0     144
        0     179
        0     161
        0     158
        0     167
        0     160
        0     161
        0     176
        0     167
        0     178
        0     171
        0     155
        0     166
        0     161
        0     172
        0     189
        0     182
        0     182
        0     170
        0     172
        0     152
        0     147
        0     148
        0     142
        0     155
        0     156
        0     143
        0     181
        0     167
        2     183
        0     164
        0     157
        0     183
        0     159
        0     154
        0     151
        0     167
        0     150
        0     169
        0     162
        0     165
        0     136
        0     146
        0     147
        0     171
        0     154
        0     146
        0     167
        0     154
        0     151
        0     163
        0     161
        0     158
        0     177
        0     142
        0     165
        0     156
        0     146
        0     171
        0     152
        0     156
        0     191
        0     163
        0     164
        0     165
        0     179
        0     169
        0     169
        0     163
        0     151
        0     185
        0     161
        0     175
        0     158
        0     153
        0     178
        0     171
        0     186
        0     171
        0     172
        0     156
        0     187
        0     159
        0     166
        0     166
        0     154
        0     150
        0     159
        0     158
        0     141
        0     137
        0     159
        0     179
        0     146
        0     150
        0     170
        0     164
        0     160
        0     148
        0     149
        0     183
        0     157
        0     156
        0     167
        0     186
        0     174
        0     165
        0     160
        0     148
        0     166
        0     178
        0     174
        0     157
        0     141
        0     147
        0     129
        0     150
        0     164
        0     153
        0     153
        0     167
        0     133
        0     131
        0     143
        0     147
        0     151
        0     162
        0     154
        0     152
        0     169
        0     171
        0     190
        0     168
        0     159
        0     148
        0     132
        0     145
        0     130
        0     146
        0     159
        0     142
        0     162
        0     170
        0     152
        0     162
        0     165
        0     173
        0     158
        0     145
        0     154
        0     153
        0     140
        0     161
        0     150
        0     154
        0     160
        0     161
        0     150
        0     161
        0     170
        0     174
        0     143
        0     135
        0     154
        0     167
        0     155
        0     147
        0     154
        0     164
        0     171
        0     169
        0     173
        0     172
        0     165
        0     152
        0     195
        0     176
        0     165
        0     159
        0     146
        0     149
        0     122
        0     127
        0     153
        0     148
        0     159
        0     150
        0     149
        0     137
        0     140
        0     149
        0     155
        0     164
        0     172
        0     168
        0     177
        0     163
        0     155
        0     159
        0     135
        0     131
        0     174
        0     191
        0     151
        0     160
        0     180
        0     154
        0     145
        0     195
        0     174
        0     186
        0     186
        0     161
        0     136
        0     136
        0     134
        0     143
        0     136
        0     156
        0     151
        0     157
        0     174
        0     190
        0     180
        0     171
        0     178
        0     162
        0     153
        0     159
        0     143
        0     129
        0     129
        0     136
        0     140
        0     142
        0     137
        0     155
        0     146
        0     141
        0     155
        0     129
        0     148
        0     150
        0     166
        0     148
        0     140
        0     140
        0     128
        0     136
        0     135
        0     131
        0     131
        0     142
        0     135
        0     132
        0     132
        0     146
        0     132
        0     131
        0     136
        0     140
        0     137
        0     143
        0     144
        0     145
        0     162
        0     131
        0     142
        0     145
        0     158
        0     130
        0     118
        0     117
        0     118
        0     137
        0     125
        0     116
        0     132
        0     110
        0     124
        0     137
        0     126
        0     116
        0     107
        0     134
        0     142
        0     146
        0     159
        0     145
        0     145
        0     115
        0     149
        0     144
        0     162
        0     146
        0     121
        0     125
        0     143
        0     115
        0     163
        0     130
        0     135
        0     117
        0     114
        0     136
        0     149
        0     163
        0     149
        0     151
        0     143
        0     147
        0     142
        0     140
        0     152
        0     152
        0     136
        0     140
        0     148
        0     151
        0     119
        0     124
        0     130
        0     131
        0     138
        0     152
        0     189
        0     167
        0     137
        0     143
        0     137
        0     131
        0     151
        0     146
        0     153
        0     130
        0     147
        0     157
        0     139
        0     167
        0     192
        0     164
        0     146
        0     154
        0     139
        0     145
        0     155
        0     158
        0     135
        0     159
        0     149
        0     128
        0     136
        0     145
        0     136
        0     126
        0     131
        0     123
        0     127
        0     138
        0     159
        0     138
        0     152
        0     126
        0     144
        0     125
        0     128
        0     150
        0     139
        0     138
        0     152
        0     153
        0     136
        0     132
        0     145
        0     136
        0     143
        0     153
        0     162
        0     160
        0     152
        0     159
        0     139
        0     150
        0     133
        0     142
        0     128
        0     123
        0     113
        0     143
        0     143
        0     151
        0     144
        0     130
        0     118
        0     125
        0     136
        0     132
        0     130
        0     127
        0     149
        0     147
        0     130
        0     123
        0     128
        0     155
        0     110
        0     127
        0     120
        0     122
        0     136
        0     129
        0     137
        0     151
        0     150
        0     149
        0     163
        0     143
        0     142
        0     155
        0     167
        0     157
        0     159
        0     160
        0     161
        0     169
        0     186
        0     158
        0     163
        0     143
        0     162
        0     141
        0     149
        0     155
        0     149
        0     167
        0     144
        0     134
        0     139
        0     121
        0     128
        0     149
        0     146
        0     148
        0     153
        0     136
        0     151
        0     162
        0     161
        0     143
        0     143
        0     146
        0     152
        0     137
        0     138
        0     131
        0     131
        0     137
        0     147
        0     147
        0     135
        0     128
        0     136
        0     154
        0     149
        0     120
        0     148
        0     135
        0     138
        0     137
        0     136
        0     131
        0     132
        0     131
        0     162
        0     143
        0     134
        0     127
        0     146
        0     137
        0     130
        0     141
        0     141
        0     172
        0     173
        0     158
        0     135
        0     150
        0     157
        0     166
        0     143
        0     146
        0     152
        0     171
        0     160
        0     159
        0     141
        0     174
        0     161
        0     168
        0     178
        0     214
        0     171
        0     164
        0     171
        0     167
        0     153
        0     157
        0     158
        0     149
        0     165
        0     170
        0     162
        0     160
        0     150
        0     147
        0     156
        0     154
        0     158
        0     157
        0     153
        0     169
        0     174
        0     161
        0     185
        0     154
        0     132
        0     150
        0     159
        0     186
        0     185
        0     169
        0     167
        0     142
        0     168
        0     154
        0     147
        0     132
        0     156
        0     162
        0     138
        0     154
        0     145
        0     137
        0     169
        0     174
        0     148
        0     148
        0     158
        0     146
        0     138
        0     147
        0     156
        0     160
        0     193
        0     175
        0     138
        0     158
        0     167
        0     159
        0     155
        0     167
        0     159
        0     181
        0     165
        0     162
        0     157
        0     170
        0     148
        0     152
        0     162
        0     139
        0     153
        0     167
        0     172
        0     169
        0     167
        0     141
        0     170
        0     162
        0     160
        0     159
        0     151
        0     169
        0     157
        0     149
        0     155
        0     205
        0     171
        0     167
        0     183
        0     176
        0     144
        0     166
        0     194
        0     153
        0     172
        0     166
        0     171
        0     186
        0     170
        0     169
        0     170
        0     179
        0     177
        0     141
        0     141
        0     161
        0     162
        0     160
        0     164
        0     165
        0     155
        0     151
        0     157
        0     152
        0     132
        0     141
        0     161
        0     134
        0     148
        0     128
        0     127
        0     154
        0     181
        0     159
        0     167
        0     170
        0     148
        0     153
        0     151
        0     146
        0     146
        0     147
        0     161
        0     169
        0     151
        0     146
        0     171
        0     172
        0     159
        0     176
        0     183
        0     150
        0     166
        0     159
        0     163
        0     163
        0     172
        0     148
        0     161
        0     152
        0     140
        0     138
        0     131
        0     136
        0     142
        0     152
        0     160
        0     146
        0     149
        0     165
        0     132
        0     133
        0     120
        0     127
        0     117
        0     140
        0     143
        0     148
        0     172
        0     155
        0     141
        0     160
        0     143
        0     145
        0     150
        0     154
        0     168
        0     151
        0     164
        0     158
        0     153
        0     163
        0     184
        0     182
        0     182
        0     183
        0     189
        0     159
        0     178
        0     181
        0     174
        0     186
        0     188
        0     150
        0     176
        0     154
        0     149
        0     144
        0     148
        0     140
        0     143
        0     147
        0     161
        0     150
        0     164
        0     164
        0     157
        0     176
        0     162
        0     164
        0     135
        0     146
        0     147
        0     131
        0     167
        0     150
        0     140
        0     151
        0     161
        0     157
        0     146
        0     173
        0     140
        0     169
        0     175
        0     162
        0     159
        0     157
        0     155
        0     138
        0     148
        0     148
        0     171
        0     173
        0     151
        0     148
        0     144
        0     137
        0     136
        0     151
        0     147
        0     148
        0     133
        0     146
        0     144
        0     164
        0     152
        0     171
        0     144
        0     150
        0     154
        0     150
        0     149
        0     173
        0     147
        0     149
        0     145
        0     151
        0     148
        0     147
        0     132
        0     148
        0     169
        0     192
        0     161
        0     176
        0     167
        0     178
        0     137
        0     175
        0     160
        0     158
        0     186
        0     151
        0     173
        0     150
        0     151
        0     174
        0     145
        0     175
        0     156
        0     149
        0     150
        0     179
        0     155
        0     175
        0     144
        0     142
        0     136
        0     119
        0     152
        0     167
        0     169
        0     147
        0     166
        0     173
        0     185
        0     175
        0     155
        0     161
        0     152
        0     155
        0     135
        0     135
        0     177
        0     150
        0     146
        0     167
        0     143
        0     166
        0     148
        0     168
        0     163
        0     161
        0     145
        0     179
        0     169
        0     156
        0     149
        0     172
        0     160
        0     200
        0     189
        0     161
        0     159
        0     161
        0     162
        0     160
        0     153
        0     155
        0     165
        0     162
        0     172
        0     170
        0     167
        0     160
        0     167
        0     160
        0     154
        0     154
        0     140
        0     160
        0     143
        0     168
        0     172
        0     178
        0     151
        0     165
        0     151
        0     128
        0     130
        0     138
        0     163
        0     166
        0     143
        0     180
        0     177
        0     163
        0     161
        0     172
        0     181
        0     189
        0     187
        0     180
        0     161
        0     161
        0     154
        0     169
        0     142
        0     144
        0     161
        0     174
        0     179
        0     186
        0     177
        0     147
        0     188
        0     153
        0     137
        0     150
        0     164
        0     178
        0     184
        0     175
        0     172
        0     183
        0     170
        0     149
        0     161
        0     170
        0     172
        0     165
        0     150
        0     157
        0     166
        0     149
        0     163
        0     136
        0     150
        0     146
        0     167
        0     151
        0     185
        0     146
        0     175
        0     165
        0     161
        0     180
        0     162
        0     153
        0     149
        0     184
        0     128
        0     122
        0     150
        0     156
        0     158
        0     161
        0     161
        0     171
        0     162
        0     165
        0     155
        0     168
        0     191
        0     170
        0     154
        0     167
        0     167
        0     152
        0     152
        0     134
        0     151
        0     152
        0     163
        0     144
        0     159
        0     153
        0     139
        0     167
        0     151
        0     145
        0     162
        0     157
        0     157
        0     158
        0     180
        0     161
        0     180
        0     163
        0     163
        0     156
        0     161
        0     169
        0     143
        0     160
        0     148
        0     147
        0     132
        0     146
        0     145
        0     135
        0     142
        0     155
        0     145
        0     173
        0     165
        0     144
        0     128
        0     131
        0     130
        0     148
        0     166
        0     150
        0     164
        0     180
        0     143
        0     167
        0     167
        0     145
        0     171
        0     155
        0     156
        0     156
        0     173
        0     164
        0     135
        0     151
        0     134
        0     129
        0     132
        0     128
        0     134
        0     161
        0     157
        0     161
        0     145
        0     154
        0     129
        0     160
        0     149
        0     151
        0     165
        0     154
        0     172
        0     158
        0     153
        0     152
        0     140
        0     137
        0     162
        0     166
        0     168
        0     152
        0     138
        0     152
        0     154
        0     162
        0     160
        0     137
        0     152
        0     144
        0     164
        0     139
        0     139
        0     155
        0     170
        0     171
        0     175
        0     152
        0     153
        0     155
        0     159
        0     173
        0     160
        0     168
        0     166
        0     141
        0     156
        0     144
        0     173
        0     186
        0     155
        0     175
        0     150
        0     164
        0     163
        0     174
        0     165
        0     171
        0     147
        0     155
        0     145
        0     151
        0     123
        0     156
        0     170
        0     160
        0     165
        0     175
        0     166
        0     159
        0     180
        0     141
        0     163
        0     157
        0     163
        0     171
        0     131
        0     142
        0     141
        0     158
        0     152
        0     166
        0     161
        0     160
        0     164
        0     145
        0     149
        0     159
        0     171
        0     186
        0     197
        0     167
        0     163
        0     144
        0     151
        0     163
        0     150
        0     153
        0     157
        0     162
        0     140
        0     148
        0     144
        0     148
        0     140
        0     170
        0     147
        0     148
        0     167
        0     160
        0     161
        0     154
        0     156
        0     160
        0     171
        0     174
        0     147
        0     135
        0     151
        0     130
        0     144
        0     142
        0     153
        0     148
        0     133
        0     129
        0     120
        0     131
        0     159
        0     138
        0     131
        0     137
        0     144
        0     160
        0     159
        0     172
        0     151
        0     157
        0     132
        0     131
        0     117
        0     130
        0     143
        0     134
        0     133
        0     156
        0     169
        0     183
        0     167
        0     164
        0     150
        0     156
        0     135
        0     151
        0     120
        0     118
        0     162
        0     143
        0     158
        0     152
        0     176
        0     178
        0     188
        0     162
        0     163
        0     183
        0     154
        0     172
        0     166
        0     141
        0     145
        0     161
        0     165
        0     158
        0     170
        0     155
        0     153
        0     149
        0     137
        0     148
        0     180
        0     173
        0     165
        0     178
        0     150
        0     171
        0     136
        0     184
        0     165
        0     146
        0     146
        0     167
        0     145
        0     160
        0     159
        0     147
        0     148
        0     152
        0     133
        0     142
        0     160
        0     175
        0     158
        0     146
        0     158
        0     158
        0     165
        0     160
        0     167
        0     167
        0     160
        0     164
        0     150
        0     151
        0     141
        0     140
        0     142
        0     147
        0     167
        0     143
        0     155
        0     159
        0     165
        0     156
        0     140
        0     147
        0     155
        0     178
        0     164
        0     182
        0     150
        0     154
        0     164
        0     147
        0     153
        0     169
        0     147
        0     165
        0     153
        0     148
        0     169
        0     180
        0     187
        0     176
        0     150
        0     141
        0     173
        0     168
        0     142
        0     177
        0     182
        0     162
        0     160
        0     162
        0     163
        0     140
        0     141
        0     150
        0     169
        0     180
        0     177
        0     191
        0     185
        0     190
        0     174
        0     173
        0     168
        0     160
        0     188
        0     195
        0     169
        0     154
        0     151
        0     167
        0     169
        0     171
        0     152
        0     170
        0     161
        0     177
        0     155
        0     166
        0     137
        0     150
        0     151
        0     148
        0     147
        0     170
        0     167
        0     172
        0     165
        0     164
        0     170
        0     146
        0     156
        0     177
        0     174
        0     146
        0     168
        0     153
        0     150
        0     152
        0     148
        0     152
        0     160
        0     141
        0     166
        0     167
        0     160
        0     173
        0     173
        0     186
        0     167
        0     179
        0     157
        0     182
        0     185
        0     172
        0     181
        0     173
        0     165
        0     159
        0     169
        0     158
        0     163
        0     170
        0     156
        0     152
        0     136
        0     179
        0     138
        0     165
        0     161
        0     175
        0     177
        0     181
        0     168
        0     153
        0     160
        0     157
        0     158
        0     157
        0     159
        0     168
        0     160
        0     161
        0     159
        0     153
        0     160
        0     164
        0     171
        0     163
        0     166
        0     166
        0     162
        0     135
        0     145
        0     180
        0     171
        0     159
        0     160
        0     136
        0     158
        0     146
        0     150
        0     136
        0     155
        0     142
        0     166
        0     176
        0     151
        0     149
        0     169
        0     169
        0     167
        0     164
        0     165
        0     164
        0     146
        0     164
        0     146
        0     131
        0     137
        0     169
        0     157
        0     140
        0     157
        0     162
        0     156
        0     178
        0     176
        0     177
        0     185
        0     154
        0     150
        0     170
        0     165
        0     152
        0     153
        0     154
        0     162
        0     169
        0     165
        0     174
        0     153
        0     153
        0     166
        0     180
        0     157
        0     149
        0     150
        0     165
        0     157
        0     147
        0     154
        0     151
        0     162
        0     195
        0     174
        0     154
        0     138
        0     149
        0     168
        0     145
        0     167
        0     154
        0     162
        0     141
        0     160
        0     149
        0     160
        0     154
        0     145
        0     154
        0     154
        0     154
        0     157
        0     193
        0     174
        0     169
        0     173
        0     177
        0     165
        0     164
        0     168
        0     156
        0     153
        0     179
        0     157
        0     160
        0     173
        0     166
        0     162
        0     145
        0     175
        0     179
        0     181
        0     156
        0     144
        0     176
        0     189
        0     172
        0     195
        0     187
        0     169
        0     160
        0     163
        0     173
        0     194
        0     150
        0     166
        0     161
        0     174
        0     176
        0     132
        0     134
        0     137
        0     170
        0     157
        0     163
        0     166
        0     150
        0     151
        0     157
        0     156
        0     158
        0     153
        0     188
        0     152
        0     167
        0     145
        0     165
        0     174
        0     182
        0     177
        0     169
        0     174
        0     175
        0     169
        0     178
        0     164
        0     173
        0     162
