# Supplementary material for: Molecular mechanism of parental H3/H4 recycling at a replication fork
Source: Nat Commun. 2024 Nov 2;15:9485. doi: 10.1038/s41467-024-53187-4 (PMC11531469; doi:10.1038/s41467-024-53187-4)
Supplement: Supplementary file 9 — Source Data [file 41467_2024_53187_MOESM9_ESM.zip › SourceData/Source Data Supplementary Figure6/FigureS6D.txt]

# Cdc45(Lagging) Cdc45(Leading) Lagging Leading
               0              0       0       0
               0              3       0       0
               0              9       0       0
               0              0       0       0
               0              0       0       0
               0              0       0       0
               0              0       0       0
               0              6       0       0
               0              0       0       0
               0              0       0       0
               0              0       0       0
               0              2       0       0
               0              4       0       0
               0              0       0       0
               0              0       0       0
               0              4       0       0
               0              0       0       0
               0              0       0       0
               0              0       0       0
               0              0       0       0
               0              0       0       0
               0              0       0       0
               0              0       0       0
               0              0       0       0
               0              0       0       0
               0              0       0       0
               0              0       0       0
               0              0       0       0
               0              0       0       0
               0              0       0       0
               0              0       0       0
               0             12       0       0
               0              0       0       0
               0              0       0       0
               0              0       0       0
               0              6       0       0
               0              0       0       0
               0              0       0       0
               0              0       0       0
               0              0       0       0
               0              3       0       0
               0              0       0       0
               0              0       0       0
               0              0       0       0
               0              4       0       0
               0              0       0       0
               0              0       0       0
               0              0       0       0
               0              0       0       0
               0              0       0       0
               0              0       0       0
               0              0       0       0
               0              0       0       0
               0              0       0       0
               0              0       0       0
               0              0       0       0
               0              0       0       0
               0              0       0       0
               0              0       0       0
               1              0       0       0
               0              0       0       0
               0              0       0       0
               5              0       0       0
               0              0       0       0
               8              4       0       0
               0              0       0       0
               0              0       0       0
               0              0       0       0
               0              0       0       0
               0              0       0       0
               0              0       0       0
               0              0       0       0
               1              0       0       0
               0              0       0       0
               0              0       0       0
               0             15       0       0
               0              0       0       0
               0             11       0       0
               0              2       0       0
               0              0       0       0
               0              0       0       0
               0              0       0       0
               0              0       0       0
               0              0       0       0
              13              0       0       0
               4              0       0       0
               3              0       0       0
               0              0       0       0
               0              0       0       0
               3              0       0       0
               1              0       0       0
               0              0       0       0
               0              0       0       0
               1              0       0       0
               0              0       0       0
               0              0       0       0
               0              0       0       0
               0              0       0       0
               0              0       0       0
               0              0       0       0
               0              0       0       0
               0              0       0       0
               0              0       0       0
               0              0       0       0
               0              0       0       0
               0              0       0       0
               0              0       0       0
               0              0       0       0
               0              0       0       0
               0              0       0       0
               0              0       0       0
               0              0       0       0
               0              0       0       0
               0              0       0       0
               0              0       0       0
               3              0       0       0
               0              0       0       0
               0              0       0       0
               0              0       0       0
               0              0       0       0
               0              0       0       0
               0              0       0       0
               0              0       0       0
               0              0       0       0
               3              0       0       0
               2              0       0       0
               0              0       0       0
               0              0       0       0
               0              0       0       0
               0              0       0       0
               1              0       0       0
               0              0       0       0
               0              0       0       0
               0              0       0       0
               2              0       0       0
               0              0       0       0
               0              0       0       0
               0              0       0       0
               0              0       0       0
               0              0       0       0
               0              0       0       0
               0              0       0       0
               0              0       0       0
               0              0       0       0
               0              0       0       0
               0              0       0       0
               0              0       0       0
              10              0       0       0
               7              0       0       0
               0              0       0       0
               0              0       0       0
               0              0       0       0
               0              0       0       0
               0              0       0       0
               0              0       0       0
               0              3       0       0
               0              1       0       0
               0              0       0       0
               0              0       0       0
               0              0       0       0
               0              0       0       0
               0              0       0       0
               0              0       0       0
               0              0       0       0
               0              0       0       0
               0              0       0       0
               9              0       0       0
               3              0       0       0
               3              0       0       0
               0              0       0       0
               0              0       0       0
               0              0       0       0
               0              0       0       0
               0              0       0       0
               0              0       0       0
               1              0       0       0
               1              0       0       0
               0              0       0       0
               5              0       0       0
               0              0       0       0
               1              0       0       0
               3              0       0       0
               0              0       0       0
               0              1       0       0
               0              0       0       0
               0              0       0       0
               0              0       0       0
               0              0       0       0
               0              0       0       0
               8              0       0       0
               2              0       0       0
               1              0       0       0
               2              0       0       0
               1              0       0       0
               0              0       0       0
               0              0       0       0
               0              0       0       0
               0              0       0       0
               0              0       0       0
               0              0       0       0
               2              0       0       0
               0              0       0       0
               0              0       0       0
               0              0       0       0
               0              0       0       0
               0              0       0       0
               0              0       0       0
               0              0       0       0
               0              0       0       0
               0              0       0       0
               4              0       0       0
               0              0       0       0
               0              0       0       0
               0              0       0       0
               0              0       0       0
               2              0       0       0
               1              0       0       0
               0              0       0       0
               5              0       0       0
              12              0       0       0
              12              0       0       0
              20              0       0       0
              12              0       0       0
               5              0       0       0
               8              0       0       0
              11              0       0       0
               0              0       0       0
               2              0       0       0
               0              0       0       0
               0              0       0       0
               0              0       0       0
               0              0       0       0
               0              0       0       0
               7              0       0       0
              24              0       0       0
               4              0       0       0
              18              0       0       0
               6              0       0       0
               8              0       0       0
              10              0       0       0
              14              0       0       0
               4              0       0       0
              12              0       0       0
              13              0       0       0
               7              0       0       0
              14              0       0       0
               0              0       0       0
              12              0       0       0
              20              0       0       0
              21              0       0       0
              27              0       0       0
              28              0       0       0
              47              0       0       0
              41              0       0       0
              22              0       0       0
              36              0       0       0
              34              0       0       0
              44              0       0       0
              42              0       0       0
              43              0       0       0
              36              0       0       0
              52              0       0       0
              37              0       0       0
              52              0       0       0
              44              0       0       0
              55              0       0       0
              38              0       0       0
              42              0       0       0
              40              0       0       0
              27              0       0       0
              51              0       0       0
              46              0       0       0
              39              0       0       0
              60              0       0       0
              59              0       0       0
              37              0       0       0
              45              0       0       0
              57              0       0       0
              53              0       0       0
              38              0       0       0
              52              0       0       0
              50              0       0       0
              40              0       0       0
              41              0       0       0
              61              0       0       0
              49              0       0       0
              49              0       0       0
              49              0       0       0
              45              0       0       0
              49              0       0       0
              52              0       0       0
              46              0       0       0
              72              0       0       0
              61              0       0       0
              68              0       0       0
              53              0       0       0
              52              0       0       0
              54              0       0       0
              51              0       0       0
              52              0       0       0
              49              0       0       0
              67              0       0       0
              59              0       0       0
              41              0       0       0
              41              0       0       0
              43              0       0       0
              42              0       0       0
              55              0       0       0
              41              0       0       0
              43              0       0       0
              73              0       0       0
              38              0       0       0
              42              0       0       0
              90              0       0       0
              53              0       0       0
              50              0       0       0
              48              0       0       0
              46              0       0       0
              51              0       0       0
              47              0       0       0
              54              0       0       0
              59              0       0       0
              51              0       0       0
              28              0       0       0
              46              0       0       0
              47              0       0       0
              45              0       0       0
              45              0       0       0
              52              0       0       0
              33              0       0       0
              44              0       0       0
              41              0       0       0
              43              0       0       0
              55              0       0       0
              44              0       0       0
              27              0       0       0
              30              0       0       0
              42              0       0       0
              46              0       0       0
              40              0       0       0
              52              0       0       0
              46              0       0       0
              60              0       0       0
              51              0       0       0
              57              0       0       0
              46              0       0       0
              41              0       0       0
              55              0       0       0
              43              0       0       0
              41              0       0       0
              44              0       0       0
              45              0       0       0
              37              0       0       0
              55              0       0       0
              59              0       0       0
              68              0       0       0
              47              0       0       0
              50              0       0       0
              52              0       0       0
              44              0       0       0
              36              0       0       0
              39              0       0       0
              40              0       0       0
              54              0       0       0
              47              0       0       0
              27              0       0       0
              30              0       0       0
              37              0       0       0
              32              0       0       0
              21              0       0       0
              35              0       0       0
              34              0       0       0
              37              0       0       0
              42              0       0       0
              30             10       0       0
              34             12       0       0
              37             20       0       0
              49             15       0       0
              26              4       0       0
              41              0       0       0
              42              5       0       0
              46              0       0       0
              37              0       0       0
              47              0       0       0
              47              0       0       0
              44              0       0       0
              33              0       0       0
              30              0       0       0
              29              0       0       0
              28              0       0       0
              32              0       0       0
              41              0       0       0
              67              2       0       0
              57              4       0       0
              48             11       0       0
              44             17       0       0
              47             19       0       0
              45             29       0       0
              33             38       0       0
              36             51       0       0
              34             39       0       0
              43             40       0       0
              68             24       0       0
              45             32       0       0
              66             26       0       0
              52             48       0       0
              60             34       0       0
              39             35       0       0
              40             35       0       0
              57             31       0       0
              30             32       0       0
              43             36       0       0
              32             21       0       0
              59             25       0       0
              36             30       0       0
              42             27       0       0
              29             33       0       0
              28             36       0       0
              32             16       0       0
              28             36       0       0
              31             33       0       0
              30             52       0       0
              38             26       0       0
              56             22       0       0
              38             36       0       0
              35             33       0       0
              17             15       0       0
              41             23       0       0
              32             54       0       0
              30             40       0       0
              40             52       0       0
              26             53       0       0
              46             43       0       0
              30             26       0       0
              22             35       0       0
              35             51       0       0
              16             22       0       0
              14             39       0       0
              34             30       0       0
              38             34       0       0
              54             30       0       0
              26             32       0       0
              32             25       0       0
              24             27       0       0
              52             17       0       0
              37             47       0       0
              50             46       0       0
              40             25       0       0
              71             28       0       0
              65             37       0       0
              51             38       0       0
              74             32       0       0
              46             43       0       0
              35             32       0       0
              39             54       0       0
              48             35       0       0
              42             29       0       0
              33             27       0       0
              26             40       0       0
              29             37       0       0
              58             36       0       0
              58             23       0       0
              43             24       0       0
              63             23       0       0
              54             50       0       0
              69             43       0       0
              75             36       0       0
              33             31       0       0
              61             51       0       0
              33             40       0       0
              35             19       0       0
              34             43       0       0
              34             53       0       0
              38             56       0       0
              40             54       0       0
              26             60       0       0
              43             49       0       0
              52             38       0       0
              43             42       0       0
              37             47       0       0
              18             49       0       0
              21             53       0       0
              31             27       0       0
              40             53       0       0
              37             45       0       0
              16             21       0       0
              23             56       0       0
              35             42       0       0
              38             31       0       0
              36             55       0       0
              25             48       0       0
              42             28       0       0
              28             50       0       0
              30             31       0       0
              44             43       0       0
              24             29       0       0
              41             30       0       0
              33             41       0       0
              30             43       0       0
              42             53       0       0
              37             42       0       0
              21             45       0       0
              25             38       0       0
              36             36       0       0
              27             29       0       0
              34             39       0       0
              45             44       0       0
              20             43       0       0
              44             54       0       0
              33             30       0       0
              57             40       0       0
              41             31       0       0
              62             43       0       0
              55             31       0       0
              57             52       0       0
              53             40       0       0
              37             43       0       0
              34             30       0       0
              31             42       0       0
              51             41       0       0
              50             64       0       0
              55             20       0       0
              37             46       0       0
              40             45       0       0
              38             43       0       0
              42             51       0       0
              37             27       0       0
              65             51       0       0
              55             21       0       0
              48             23       0       0
              61             41       0       0
              65             35       0       0
              51             27       0       0
              23             23       0       0
              47             27       0       0
              37             39       0       0
              68             53       0       0
              76             32       0       0
              61             37       0       0
              52             57       0       0
              32             30       0       0
              77             32       0       0
              68             26       0       0
              55             29       0       0
              63             39       0       0
              46             38       0       0
              82             33       0       0
              61             44       0       0
              61             40       0       0
              53             34       0       0
              53             36       0       0
              30             17       0       0
              47             14       0       0
              65             43       0       0
              59             42       0       0
              75             25       0       0
              60             34       0       0
              41             31       0       0
              46             33       0       0
              38             55       0       0
              67             32       0       0
              37             32       0       0
              49             31       0       0
              50             34       0       0
              80             24       0       0
              76             36       0       0
              49             32       0       0
              49             34       0       0
              33             31       0       0
              70             32       0       0
              50             28       0       0
              41             35       0       0
              61             22       0       0
              43             23       0       0
              67             20       0       0
              40             25       0       0
              38             33       0       0
              13             24       0       0
              46             20       0       0
              50             26       0       0
              38             43       0       0
              30             38       0       0
              41             41       0       0
              33             42       0       0
              38             37       0       0
              48             31       0       0
              61             38       0       0
              52             35       0       0
              33             45       0       0
              41             58       0       0
              45             62       0       0
              42             38       0       0
              31             35       0       0
              39             35       0       0
              48             43       0       0
              48             57       0       0
              76             14       0       0
              42             41       0       0
              19             34       0       0
              41             59       0       0
              51             36       0       0
              26             40       0       0
              10             44       0       0
              25             42       0       0
              16             36       0       0
              35             43       0       0
              45             34       0       0
              43             45       0       0
              46             58       0       0
              39             41       0       0
              25             38       0       0
              28             23       0       0
              41             29       0       0
              34             27       0       0
              37             38       0       0
              24             29       0       0
              36             34       0       0
              17             35       0       0
              20             49       0       0
              41             49       0       0
              19             56       0       0
              33             50       0       0
              14             25       0       0
              17             41       0       0
              38             49       0       0
              32             46       0       0
              49             50       0       0
              36             58       0       0
              31             32       0       0
              11             25       0       0
              60             58       0       0
              49             40       0       0
              44             38       0       0
              36             49       0       0
              31             41       0       0
              32             41       0       0
              32             49       0       0
              36             31       0       0
              30             36       0       0
              42             41       0       0
              40             11       0       0
              36             58       0       0
              28             44       0       0
              25             24       0       0
              34             19       0       0
              27             38       0       0
              17             49       0       0
              29             57       0       0
              32             50       0       0
              40             62       0       0
              45             58       0       0
              41             72       0       0
              34             79       0       0
              20             63       0       0
              27             53       0       0
              33             44       0       0
              45             52       0       0
              36             59       0       0
              38             70       0       0
              28             61       0       0
              40             73       0       0
              40             58       0       0
              43             82       0       0
              53             65       0       0
              44             58       0       0
              38             72       0       0
              14             64       0       0
              39             59       0       0
              32             69       0       0
              32             57       0       0
              40             45       0       0
              30             60       0       0
              42             65       0       0
              38             61       0       0
              41             74       0       0
              50             52       0       0
              21             50       0       0
              49             57       0       0
              27             49       0       0
              37             63       0       0
              29             69       0       0
              47             77       0       0
              44             63       0       0
              36             68       0       0
              29             57       0       0
              21             65       0       0
              42             61       0       0
              26             54       0       0
              29             77       0       0
              25             68       0       0
              34             50       0       0
              33             60       0       0
              33             65       0       0
              21             51       0       0
              30             69       0       0
              30             71       0       0
              36             45       0       0
              29             48       0       0
              33             62       0       0
              37             55       0       0
              45             49       0       0
              29             41       0       0
              29             39       0       0
              36             54       0       0
              51             43       0       0
              36             39       0       0
              47             41       0       0
              41             34       0       0
              61             42       0       0
              50             54       0       0
              48             48       0       0
              47             52       0       0
              63             53       0       0
              43             59       0       0
              41             56       0       0
              65             58       0       0
              53             67       0       0
              29             66       0       0
              51             52       0       0
              49             66       0       0
              32             56       0       0
              54             57       0       0
              58             70       0       0
              45             52       0       0
              55             57       0       0
              47             62       0       0
              62             59       0       0
              30             59       0       0
              41             62       0       0
              40             68       0       0
              46             45       0       0
              38             61       0       0
              32             57       0       0
              32             54       0       0
              44             42       0       0
              48             66       0       0
              36             72       0       0
              32             66       0       0
              35             63       0       0
              43             53       0       0
              26             59       0       0
              30             65       0       0
              55             63       0       0
              27             64       0       0
              26             59       0       0
              44             30       0       0
              36             35       0       0
              34             32       0       0
              12             27       0       0
              36             35       0       0
              40             28       0       0
              25             37       0       0
              34             25       0       0
              38             47       0       0
              25             25       0       0
              36             42       0       0
              40             47       0       0
              28             25       0       0
              22             20       0       0
              32             40       0       0
              26             34       0       0
              11             25       0       0
              15             25       0       0
              26             38       0       0
              35             24       0       0
              37             26       0       0
              52             19       0       0
              36             23       0       0
              48             42       0       0
              30             49       0       0
              42             38       0       0
              36             43       0       0
              41             31       0       0
              33             29       0       0
              37             41       0       0
              31             40       0       0
              34             27       0       0
              43             34       0       0
              27             33       0       0
              27             42       0       0
              22             28       0       0
              32             22       0       0
              37             31       0       0
              55             18       0       0
              29             13       0       0
              35             41       0       0
              42             36       0       0
              27             44       0       0
              40             34       0       0
              30             25       0       0
              46             43       0       0
              37             43       0       0
              43             39       0       0
              24             36       0       0
              31             44       0       0
              38             36       0       0
              33             51       0       0
              33             27       0       0
              31             27       0       0
              41             37       0       0
              39             35       0       0
              40             34       0       0
              40             21       0       0
              25             22       0       0
              36             44       0       0
              37             13       0       0
              42             46       0       0
              26             49       0       0
              30             39       0       0
              27             51       0       0
              41             55       0       0
              48             49       0       0
              26             16       0       0
              21             25       0       0
              51             29       0       0
              38             40       0       0
              32             37       0       0
              41             34       0       0
              42             34       0       0
              35             47       0       0
              53             38       0       0
              15             41       0       0
              40             43       0       0
              41             36       0       0
              27             43       0       0
              46             53       0       0
              32             44       0       0
              38             25       0       0
              33             38       0       0
              28             40       0       0
              12             30       0       0
              16             30       0       0
              38             47       0       0
              23             37       0       0
              25             31       0       0
              32             39       0       0
              21             50       0       0
              36             42       0       0
              23             53       0       0
              26             46       0       0
               9             49       0       0
              26             66       0       0
              47             30       0       0
              38             21       0       0
              49             38       0       0
              69             48       0       0
              47             38       0       0
              48             58       0       0
              52             36       0       0
              36             52       0       0
              42             62       0       0
              50             46       0       0
              48             46       0       0
              62             49       0       0
              58             59       0       0
              60             41       0       0
              60             45       0       0
              42             23       0       0
              39             44       0       0
              32             26       0       0
              59             37       0       0
              49             39       0       0
              32             32       0       0
              39             29       0       0
              24             35       0       0
              18             48       0       0
              39             22       0       0
              30             39       0       0
              55             57       0       0
              42             58       0       0
              33             45       0       0
              38             48       0       0
              32             41       0       0
              28             35       0       0
              32             54       0       0
              35             45       0       0
              57             20       0       0
              17             30       0       0
              34             30       0       0
              45             27       0       0
              38             15       0       0
              39             30       0       0
              30             39       0       0
              29             49       0       0
              42             57       0       0
              34             26       0       0
              50             13       0       0
              44             34       0       0
              42             17       0       0
              47             17       0       0
              64             29       0       0
              32             20       0       0
              35              9       0       0
              24             37       0       0
              41             28       0       0
              32             27       0       0
              38             22       0       0
              33             28       0       0
              39             32       0       0
              41             30       0       0
              39             22       0       0
              33             28       0       0
              43             29       0       0
              47             31       0       0
              44             32       0       0
              52             37       0       0
              50             27       0       0
              38             38       0       0
              42             50       0       0
              43             48       0       0
              50             40       0       0
              26             73       0       0
              42             58       0       0
              29             43       0       0
              51             38       0       0
              34             39       0       0
              26             41       0       0
              34             30       0       0
              52             38       0       0
              34             38       0       0
              41             25       0       0
              34             33       0       0
              43             26       0       0
              36             51       0       0
              31             26       0       0
              32             37       0       0
              37             36       0       0
              30             31       0       0
              28             35       0       0
              31             23       0       0
              39             23       0       0
              40             30       0       0
              31             20       0       0
              45             31       0       0
              41             10       0       0
              47             34       0       0
              42             14       0       0
              55             37       0       0
              37             44       0       0
              39             25       0       0
              55             20       0       0
              46             41       0       0
              51             29       0       0
              43             43       0       0
              44             31       0       0
              44             45       0       0
              41             22       0       0
              35             23       0       0
              43             35       0       0
              32             33       0       0
              36             27       0       0
              41             37       0       0
              46             35       0       0
              35             21       0       0
              34             26       0       0
              38             36       0       0
              54             21       0       0
              50             34       0       0
              33             31       0       0
              71             31       0       0
              50             51       0       0
              68             41       0       0
              67             32       0       0
              56             35       0       0
              60             53       0       0
              34             47       0       0
              48             34       0       0
              48             37       0       0
              39             38       0       0
              56             26       0       0
              63             22       0       0
              47             39       0       0
              40             46       0       0
              55             31       0       0
              31             17       0       0
              32             24       0       0
              21              3       0       0
              36             11       0       0
              51             23       0       0
              43             23       0       0
              41             24       0       0
              40             15       0       0
              43             37       0       0
              22             31       0       0
              17             29       0       0
              46             29       0       0
              35             32       0       0
              34             20       0       0
              38             22       0       0
              41             17       0       0
              33             16       0       0
              41             20       0       0
              31             23       0       0
              40             23       0       0
              38              8       0       0
              48             19       0       0
              41             18       0       0
              24             32       0       0
              57             26       0       0
              40             16       0       0
              45             34       0       0
              35             15       0       0
              40             27       0       0
              30             51       0       0
              48             10       0       0
              30             20       0       0
              27             27       0       0
              32             36       0       0
              27             46       0       0
              26             32       0       0
              36             10       0       0
              20             18       0       0
              44             22       0       0
              62             23       0       0
              46             19       0       0
              25             23       0       0
              32             16       0       0
              42             21       0       0
              41             17       0       0
              42              9       0       0
              41              2       0       0
              37             29       0       0
              36             49       0       0
              23             29       0       0
              29             61       0       0
              35             60       0       0
              40             62       0       0
              38             62       0       0
              35             56       0       0
              44             51       0       0
              51             65       0       0
              32             63       0       0
              38             55       0       0
              21             66       0       0
              19             46       0       0
              40             45       0       0
              20             52       0       0
              33             59       0       0
              25             60       0       0
              35             56       0       0
              27             46       0       0
              32             19       0       0
              30             47       0       0
              22             36       0       0
              11             30       0       0
              34             43       0       0
              35             40       0       0
              31             40       0       0
              26             47       0       0
              29             48       0       0
              39             37       0       0
              45             50       0       0
              39             35       0       0
              42             34       0       0
              44             37       0       0
              42             27       0       0
              34             52       0       0
              44             43       0       0
              39             28       0       0
              42             23       0       0
              44             18       0       0
              64             14       0       0
              45             34       0       0
              52             42       0       0
              42             27       0       3
              35             35       0       0
              44             33       0       0
              41             26       0       0
              28             18       0       0
              41             26       0       0
              40             42       0       0
              40             43       0       0
              46             26       0       0
              42             44       0       0
              39             37       0       0
              41             33       0       0
              42             36       0       0
              44             49       0       0
              43             46       0       0
              34             55       0       0
              30             70       0       0
              31             65       0       0
              49             53       0       0
              42             47       0       0
              32             39       0       0
              32             51       0       0
              46             45       0       0
              38             30       0       0
              26             54       0       0
              50             43       0       0
              47             44       0       0
              33             39       0       0
              33             29       0       0
              49             43       0       0
              45             39       0       0
              38             41       0       0
              29             55       0       0
              42             33       0       0
              35             50       0       0
              44             58       0       0
              35             48       0       0
              32             53       0       0
              44             51       0       0
              31             47       0       0
              39             32       0       0
              42             50       0       0
              54             26       0       0
              39             50       0       0
              43             38       0       0
              33             47       0       0
              57             42       0       0
              45             32       0       0
              29             44       0       0
              32             49       0       0
              56             33       0       0
              38             27       0       0
              42             30       0       0
              48             44       0       0
              38             59       0       0
              44             38       0       0
              38             44       0       0
              39             57       0       0
              40             49       0       0
              44             61       0       0
              38             49       0       0
              41             53       0       0
              43             47       0       0
              47             41       0       0
              36             58       0       0
              32             52       0       0
              59             40       0       0
              42             34       0       0
              44             36       0       0
              22             63       0       0
              43             31       0       0
              44             61       0       0
              64             56       0       0
              60             52       0       0
              52             25       0       0
              53             23       0       0
              68             49       0       0
              63             46       0       0
              51             39       0       0
              53             57       0       0
              51             69       0       0
              71             37       0       0
              55             64       0       0
              13             54       0       0
              32             46       0       0
              32             34       0       0
              54             47       0       0
              43             50       0       0
              40             39       0       0
              43             51       0       0
              49             44       0       0
              49             36       0       0
              30             42       0       0
              26             18       0       0
              31             57       0       0
              37             44       0       0
              10             64       0       0
              41             59       0       0
              29             40       0       0
              53             48       0       0
              50             31       0       0
              28             46       0       0
              38             18       0       0
              45             44       0       0
              38             23       0       0
              28             27       0       0
              29             28       0       0
              41             37       0       0
              29             33       0       0
              34             57       0       0
              34             38       0       0
              44             34       0       0
              21             50       0       0
              22             55       0       0
               8             48       0       0
              35             48       0       0
              28             38       0       0
              40             54       0       0
              13             46       0       0
               4             45       0       0
              36             44       0       0
              26             67       0       0
              21             75       0       0
              27             53       0       0
              31             46       0       0
              26             44       0       0
              58             57       0       0
              37             41       0       0
              32             39       0       0
              37             47       0       0
              37             42       0       0
              43             55       0       0
              40             59       0       0
              27             73       0       0
              26             37       0       0
              47             49       0       0
              34             48       0       0
              29             42       0       0
              38             56       0       0
              42             65       0       0
              38             75       0       0
              36             58       0       0
              30             59       0       0
              39             48       0       0
              15             52       0       0
              38             48       0       0
              34             54       0       0
              30             49       0       0
              40             48       0       0
              39             61       0       0
              41             49       0       0
              50             52       0       0
              34             22       0       0
              48             44       0       0
              59             72       0       0
              46             51       0       0
              20             55       0       0
              35             55       0       0
              39             38       0       0
              26             58       0       0
              42             50       0       0
              47             38       0       0
              47             54       0       0
              23             33       0       0
              22             37       0       0
              26             47       0       0
              40             52       0       0
              39             54       0       0
              28             58       0       0
              51             51       0       0
              56             52       0       0
              38             43       0       0
              44             48       0       0
              38             41       0       0
              20             29       0       0
              52             33       0       0
              60             35       0       0
              43             19       0       0
              50             21       0       0
              39             35       0       0
              37             36       0       0
              55             36       0       0
              39             38       0       0
              41             39       0       0
              41             20       0       0
              55             34       0       0
              52             32       0       0
              48             33       0       0
              41             22       0       0
              60             44       0       0
              32             27       0       0
              27             50       0       0
              46             32       0       0
              50             41       0       0
              56             30       0       0
              27             18       0       0
              51             35       0       0
              77             36       0       0
              67             26       0       0
              38             40       0       0
              90             45       0       0
              62             10       0       0
              51             26       0       0
              56             19       0       0
              42             17       0       0
              63             41       0       0
              56             61       0       0
              68             43       0       0
              63             41       0       0
              64             32       0       0
              60             24       0       0
              49             56       0       0
              65             59       0       0
              58             35       0       0
              47             39       0       0
              51             48       0       0
              54             56       0       0
              70             27       0       0
              54             32       0       0
              57             37       0       0
              66             36       0       0
              54             47       0       0
              73             26       0       0
              58             52       0       0
              41             66       0       0
              60             73       0       0
              50             57       0       0
              28             48       0       0
              56             47       0       0
              46             62       0       0
              47             65       0       0
              44             51       0       0
              59             36       0       0
              59             51       0       0
              71             41       0       0
              74             41       0       0
              64             46       0       0
              47             43       0       0
              66             36       0       0
              89             32       0       0
              49             37       0       0
              44             36       0       0
              72             31       0       0
              73             29       0       0
              59             44       0       0
              63             24       0       0
              63             41       0       0
              61             37       0       0
              67             39       0       0
              65             37       0       0
              50             32       0       0
              53             18       0       0
              47             31       0       0
              38             37       0       0
              52             42       0       0
              46             31       0       0
              36             43       0       0
              30             60       0       0
              23             69       0       0
              46             25       0       0
              45             54       0       0
              47             53       0       0
              63             28       0       0
              41             38       0       0
              41             43       0       0
              39             42       0       0
              35             53       0       0
              44             65       0       0
              40             61       0       0
              33             48       0       0
              22             69       0       0
              45             46       0       0
              41             70       0       0
              47             56       0       0
              49             52       0       0
              40             53       0       0
              37             46       0       0
              64             52       0       0
              49             43       0       0
              38             55       0       0
              34             48       0       0
              24             57       0       0
              34             64       0       0
              44             44       0       0
              41             51       0       0
              35             66       0       0
              35             59       0       0
              56             36       0       0
              47             33       0       0
              40             36       0       0
              30             39       0       0
              30             32       0       0
              24              7       0       0
              33              6       0       0
              28             32       0       0
              34             34       0       0
              39             36       0       0
              44             30       0       0
              36             42       0       0
              33             40       0       0
              36             44       0       0
              27             47       0       0
              32             35       0       0
              40             39       0       0
              37             60       0       0
              23             68       0       0
              28             41       0       0
              32             33       0       0
              29             55       0       0
              29             31       0       0
              36             53       0       0
              37             50       0       0
              39             26       0       0
              36             34       0       0
              28             33       0       0
              25             33       0       0
              22             47       0       0
              44             44       0       0
              33             29       0       0
              31             49       0       0
              39             21       0       0
              38             32       0       0
              29             29       0       0
              42             39       0       0
              31             35       0       0
              22             50       0       0
              33             32       0       0
              44             31       0       0
              35             38       0       0
              45             35       0       0
              23             38       0       0
              25             36       0       0
              23              9       0       0
              33             26       0       0
              18             15       0       0
              37             23       0       0
              34             34       0       0
              42             19       0       0
              27             26       0       0
              26             18       0       0
              28             22       0       0
              41             22       0       0
              52             27       0       0
              66             13       0       0
              31             20       0       0
              51             27       0       0
              38             12       0       0
              49             17       0       0
              35             27       0       0
              43             24       0       0
              37             34       0       0
              15             32       0       0
              28             31       0       0
              12             24       0       0
              24             20       0       0
              37             39       0       0
              41             69       0       0
              48             42       0       0
              52             50       0       0
              47             33       0       0
              36             15       0       0
              44             35       0       0
              42             33       0       0
              41             37       0       0
              31             42       0       0
              47             33       0       0
              44             24       0       0
              32             25       0       0
              27             28       0       0
              26             37       0       0
              45             43       0       0
              25             41       0       0
               7             49       0       0
              23             61       0       0
              25             31       0       0
              37             32       0       0
              18             27       0       0
              34             34       0       0
              26             21       0       0
              40             36       0       0
              23             45       0       0
              30             38       0       0
              37             49       0       0
              49             48       0       0
              36             52       0       0
              24             39       0       0
              34             34       0       0
              25             38       0       0
              37             45       0       0
              35             61       0       0
              33             35       0       0
              28             38       0       0
              32             31       0       0
              47             53       0       0
              41             25       0       0
              51             45       0       0
              27             56       0       0
              26             59       0       0
              38             33       0       0
              32             53       0       0
              33             35       0       0
              37             37       0       0
              31             38       0       0
              24             37       0       0
              37             32       0       0
              47             39       0       0
              45             23       0       0
              15             48       0       0
              23             45       0       0
              19             53       0       0
              46             31       0       0
              24             38       0       0
              43             44       0       0
              19             23       0       0
              30             48       0       0
              43             35       0       0
              45             42       0       0
              33             37       0       0
              33             38       0       0
              22             48       0       0
              40             46       0       0
              23             48       0       0
              36             32       0       0
              31             44       0       0
              43             54       0       0
              35             45       0       0
              29             45       0       0
              38             56       0       0
              27             51       0       0
              23             35       0       0
              34             43       0       0
              44             38       0       0
              50             34       0       0
              56             34       0       0
              66              9       0       0
              31             35       0       0
              36             37       0       0
              46             32       0       0
              35             27       0       0
              39             35       0       0
              36             37       0       0
              27             37       0       0
              26             39       0       0
              36             44       0       0
              35             25       0       0
              38             45       0       0
              52             55       0       0
              42             38       0       0
              39             32       0       0
              37             41       0       0
              32             40       0       0
              21             45       0       0
              26             51       0       0
              27             55       0       0
              45             39       0       0
              35             38       0       0
              24             42       0       0
              28             27       0       0
              35             47       0       0
              28             57       0       0
              17             46       0       0
              35             32       0       0
              29             26       0       0
              11             40       0       0
              21             33       0       0
              25             46       0       0
               8             43       0       0
              21             41       0       0
              16             17       0       0
               8             49       0       0
              10             43       0       0
              19             28       0       0
              28             23       0       0
              21             29       0       0
              28             21       0       0
              29             23       0       0
              28             23       0       0
              17             23       0       0
              29             22       0       0
              21             24       0       0
              29             18       0       0
              40             36       0       0
              20             33       0       0
              39             43       0       0
              40             35       0       0
              30             40       0       0
              32             34       0       0
              30             52       0       0
              25             34       0       0
              29             34       0       0
              50             17       0       0
              38              0       0       0
              31             32       0       0
              32             33       0       0
              38             56       0       0
              36             32       0       0
              39             25       0       0
              50             40       0       0
              44             30       0       0
              46             41       0       0
              42             38       0       0
              56             61       0       0
              39             42       0       0
              52             50       0       0
              30             37       0       0
              35             49       0       0
              51             39       0       0
              50             40       0       0
              37             46       0       0
              24             47       0       0
              30             31       0       0
              41             39       0       0
              33             33       0       0
              31             47       0       0
              40             26       0       0
              33             20       0       0
              22             22       0       0
              41             36       0       0
              41             32       0       0
              45             31       0       0
              49             29       0       0
              37             29       0       0
              28             24       0       0
              44             38       0       0
              26             29       0       0
              26             22       0       0
              44             34       0       0
              33             30       0       0
              34             32       0       0
              24             36       0       0
              19             27       0       0
              35             33       0       0
              25             17       0       0
              30             31       0       0
              21             34       0       0
              19             55       0       0
              41             50       0       0
              35             47       0       0
              22             50       0       0
              27             61       0       0
              25             50       0       0
              43             55       0       0
              23             38       0       0
              13             34       0       0
              22             49       0       0
              24             37       0       0
              36             43       0       0
              21             38       0       0
              26             52       0       0
              28             45       0       0
              32             48       0       0
              35             57       0       0
              28             52       0       0
              34             56       0       0
              25             34       0       0
              47             38       0       0
              31             35       0       0
              26             43       0       0
              18             42       0       0
              22             43       0       0
              19             42       0       0
              28             60       0       0
              27             62       0       0
              29             44       0       0
              40             50       0       0
              38             42       0       0
              33             28       0       0
              45             51       0       0
              37             36       0       0
              33             39       0       0
              47             58       0       0
              48             57       0       0
              42             64       0       0
              46             55       0       0
              29             66       0       0
              54             58       0       0
              49             46       0       0
              38             40       0       0
              59             69       0       0
              53             51       0       0
              52             58       0       0
              43             44       0       0
              13             49       0       0
              25             50       0       0
              36             60       0       0
              46             59       0       0
              24             41       0       0
              32             60       0       0
              34             51       0       0
              34             76       0       0
              34             33       0       0
              36             58       0       0
              34             39       0       0
              38             28       0       0
              29             37       0       0
              34             36       0       0
              41             33       0       0
              39             29       0       0
              43             57       0       0
              31             36       0       0
              26             23       0       0
              33             27       0       0
              26             53       0       0
              19             45       0       0
              30             48       0       0
              56             48       0       0
              40             26       0       0
              27             28       0       0
              29             52       0       0
              45             54       0       0
              52             34       0       0
              27             30       0       0
              49             29       0       0
              51             33       0       0
              24             31       0       0
              30             43       0       0
              35             49       0       0
              33             50       0       0
              28             41       0       0
              33             55       0       0
              45             41       0       0
              16             34       0       0
              29             22       0       0
              30             40       0       0
              39             21       0       0
              29             31       0       0
              27             47       0       0
              31             41       0       0
              40             38       0       0
              37             24       0       0
              22             48       0       0
              23             46       0       0
              29             52       0       0
              35             37       0       0
              33             18       0       0
              39             35       0       0
              28             39       0       0
              26             18       0       0
              38             36       0       0
              58             19       0       0
              44             37       0       0
              37             31       0       0
              49             30       0       0
              51             15       0       0
              36             35       0       0
              43             22       0       0
              15             40       0       0
              26             46       0       0
              30             49       0       0
              44             27       0       0
              34             44       0       0
              25             37       0       0
              23             22       0       0
              27             46       0       0
              18             44       0       0
              42             52       0       0
              49             35       0       0
              34             15       0       0
              27             16       0       0
              29             31       0       0
              25             30       0       0
              29             46       0       0
              52             65       0       0
              43             40       0       0
              31             37       0       0
              28             25       0       0
              13             38       0       0
              21             26       0       0
              20             24       0       0
              24             27       0       0
              26             24       0       0
              40             35       0       0
              23             27       0       0
              39             42       0       0
              38             31       0       0
              33             25       0       0
              49             40       0       0
              40             50       0       0
              37             45       0       0
              34             29       0       0
              30             27       0       0
              51             19       0       0
              48             38       0       0
              37             47       0       0
              35             33       0       0
              41             33       0       0
              27             56       0       0
              36             53       0       0
              35             42       0       0
              26             43       0       0
              41             22       0       0
              35             36       0       0
              29             30       0       0
              39             42       0       0
              36             26       0       0
              39             36       0       0
              43             35       0       0
              55             28       0       0
              35             32       0       0
              39             34       0       0
              27             34       0       0
              37             25       0       0
              37             46       0       0
              39             49       0       0
              42             52       0       0
              32             38       0       0
              21             48       0       0
              29             38       0       0
              32             65       0       0
              43             45       0       0
              32             35       0       0
              23             56       0       0
              33             49       0       0
              26             43       0       0
              47             26       0       0
              28             36       0       0
              43             46       0       0
              43             48       0       0
              63             41       0       0
              42             53       0       0
              42             36       0       0
              51             31       0       0
              47             30       0       0
              36             33       0       0
              54             43       0       0
              39             37       0       0
              34             41       0       0
              25             36       0       0
              14             39       0       0
              31             41       0       0
              29             27       0       0
              26             22       0       0
              46             27       0       0
              28             29       0       0
              13             36       0       0
              18             36       0       0
              34             66       0       0
              22             43       0       0
              31             31       0       0
              20             54       0       0
              24             49       0       0
              14             25       0       0
              16             27       0       0
              33             31       0       0
              55             18       0       0
              41             27       0       0
              30             28       0       0
              29             26       0       0
              47             18       0       0
              29             20       0       0
              13             24       0       0
              27             31       0       0
              13             20       0       0
              47             15       0       0
              50             35       0       0
              34             38       0       0
              31             17       0       0
              20             37       0       0
              29             43       0       0
              30             29       0       0
              27             42       0       0
              30             40       0       0
              30             18       0       0
              36             35       0       0
              32             32       0       0
              24             44       0       0
              23             38       0       0
              63             36       0       0
              43             41       0       0
              66             28       0       0
              53             36       0       0
              40             49       0       0
              46             38       0       0
              79             22       0       0
              49             54       0       0
              54             50       0       0
              50             59       0       0
              32             55       0       0
              50             58       0       0
              51             47       0       0
              53             44       0       0
              55             66       0       0
              26             56       0       0
              39             53       0       0
              36             58       0       0
              53             49       0       0
              56             49       0       0
              52             39       0       0
              73             27       0       0
              79             44       0       0
              53             50       0       0
              59             31       0       0
              73             65       0       0
              57             52       0       0
              36             33       0       0
              30             76       0       0
              41             70       0       0
              27             49       0       0
              37             73       0       0
              53             53       0       0
              38             52       0       0
              33             54       0       0
              57             52       0       0
              56             48       0       0
              31             71       0       0
              71             58       0       0
              54             51       0       0
              52             39       0       0
              53             36       0       0
              54             46       0       0
              27             49       0       0
              50             43       0       0
              50             33       0       0
              57             33       0       0
              39             18       0       0
              50             37       0       0
              59             37       0       0
              55             30       0       0
              46             38       0       0
              46             30       0       0
              37             13       0       0
              70             23       0       0
              70             47       0       0
              64             68       0       0
              59             54       0       0
              49             44       0       0
              35             48       0       0
              48             29       0       0
              31             50       0       0
              51             41       0       0
              48             61       0       0
              42             63       0       0
              33             70       0       0
              47             71       0       0
              46             61       0       0
              28             49       0       0
              27             72       0       0
              32             68       0       0
              36             67       0       0
              45             51       0       0
              31             35       0       0
              27             64       0       0
              37             72       0       0
              48             58       0       0
              33             65       0       0
              28             67       0       0
              40             60       0       0
              42             76       0       0
              33             69       0       0
              34             72       0       0
              39             44       0       0
              26             71       0       0
              34             56       0       0
              58             68       0       0
              57             75       0       0
              35             60       0       0
              28             80       0       0
              40             54       0       0
              49             67       0       0
              40             61       0       0
              33             61       0       0
              37             63       0       0
              20             45       0       0
              26             78       0       0
              46             56       0       0
              39             45       0       0
              35             62       0       0
              30             50       0       0
              32             35       0       0
              29             82       0       0
              37             63       0       0
              37             63       0       0
              35             51       0       0
              26             54       0       0
              40             42       0       0
              22             35       0       0
              38             26       0       0
              34             33       0       0
              36             29       0       0
              16             37       0       0
              29             18       0       0
              33             28       0       0
              43             30       0       0
              30             48       0       0
              43             38       0       0
              44             41       0       0
              41             45       0       0
              44             48       0       0
              29             40       0       0
              52             45       0       0
              33             40       0       0
              42             42       0       0
              32             49       0       0
              49             57       0       0
              34             65       0       0
              39             53       0       0
              35             64       0       0
              48             40       0       0
              27             67       0       0
              33             52       0       0
              39             48       0       0
              41             60       0       0
              56             68       0       0
              48             54       0       0
              47             71       0       0
              69             55       0       0
              63             55       0       0
              61             49       0       0
              48             51       0       0
              35             40       0       0
              36             57       0       0
              40             79       0       0
              33             43       0       0
              38             28       0       0
              45             52       0       0
              25             71       0       0
              32             59       0       0
              43             36       0       0
              39             61       0       0
              56             37       0       0
              36             65       0       0
              40             58       0       0
              26             81       0       0
              40             42       0       0
              37             53       0       0
              20             80       0       0
              19             63       0       0
              31             54       0       0
              34             70       0       0
              38             55       0       0
              42             86       0       0
              23             41       0       0
              57             59       0       0
              41             58       0       0
              36             62       0       0
              39             56       0       0
              27             48       0       0
              39             69       0       0
              32             69       0       0
              17             68       0       0
              33             54       0       0
              43             89       0       0
              50             58       0       0
              44             67       0       0
              46             82       0       0
              30             71       0       0
              29             64       0       0
              29             43       0       0
              25             63       0       0
              40             65       0       0
              34             74       0       0
              31             70       0       0
              40             56       0       0
              27             57       0       0
              26             56       0       0
              21             51       0       0
              31             39       0       0
              24             55       0       0
              26             68       0       0
              50             76       0       0
              26             55       0       0
              58             55       0       0
              43             71       0       0
              47             75       0       0
              31             70       0       0
              45             51       0       0
              34             35       0       0
              34             54       0       0
              39             36       0       0
              48             71       0       0
              37             76       0       0
              43             58       0       0
              38             41       0       0
              34             59       0       0
              29             57       0       0
              46             41       0       0
              39             54       0       0
              34             43       0       0
              55             56       0       0
              39             42       0       0
              55             47       0       0
              44             47       0       0
              40             40       0       0
              49             35       0       0
              35             34       0       0
              28             34       0       0
              53             34       0       0
              39             34       0       0
              51             45       0       0
              49             45       0       0
              48             51       0       0
              56             46       0       0
              35             45       0       0
              41             43       0       0
              19             41       0       0
              16             46       0       0
              29             43       0       0
              48             23       0       0
              27             47       0       0
              54             46       0       0
              34              4       0       0
              41             54       0       0
              21             47       0       0
              38             31       0       0
              56             27       0       0
              39             30       0       0
              39             31       0       0
              42             38       0       0
              38             19       0       0
              47             55       0       0
              34             43       0       0
              30             40       0       0
              34             41       0       0
              35             23       0       0
              30             35       0       0
              34             47       0       0
              35             36       0       0
              43             23       0       0
              41             52       0       0
              68             28       0       0
              48             25       0       0
              35             27       0       0
              43             39       0       0
              31             35       0       0
              21             30       0       0
              30             34       0       0
              47             39       0       0
              36             57       0       0
              23             61       0       0
              31             51       0       0
              17             48       0       0
              32             26       0       0
              33             59       0       0
              46             26       0       0
              58             35       0       0
              17             33       0       0
              24             34       0       0
              30             21       0       0
              31             52       0       0
              28             44       0       0
              36             30       0       0
              32             31       0       0
              31             41       0       0
              35             40       0       0
              20             37       0       0
              31             45       0       0
              47             21       0       0
              50             21       0       0
              45             24       0       0
              35             21       0       0
              24             16       0       0
              34             18       0       0
              38             29       0       0
              25             34       0       0
              18             28       0       0
              23             17       0       0
              52             34       0       0
              59             32       0       0
              31             24       0       0
              48             17       0       0
              36             13       0       0
              45             40       0       0
              43             18       0       0
              38             25       0       0
              42             18       0       0
              57             17       0       0
              40             36       0       0
              30             18       0       0
              46              9       0       1
              49             10       0      23
              38             14       0       6
              47              6       0      10
              46             10       0       0
              49             15       0       0
              24             20       0       0
              39             21       0       5
              31             35       0       4
              37              3       0       0
              39             20       0       0
              45             32       0       0
              24             26       0       0
              29             26       0       0
              39             28       0       0
              33             38       0       0
              48             35       0       0
              33             36       0       0
              27             28       0       0
              55             13       0       0
              52             23       0       0
              63             52       0       0
              41             29       0       0
              39             36       0       0
              40             43       0       0
              29             54       0       0
              48             39       0       0
              54             36       0       0
              43             32       0       0
              47             36       0       0
              41             20       0       0
              41             21       0       0
              29             45       0       0
              28             45       0       0
              26             35       0       0
              35             36       0       0
              31             27       0       0
              49             25       0       0
              30             31       0       0
              36             47       0       0
              58             52       0       0
              53             51       0       0
              44             43       0       0
              47             38       0       0
              49             41       0       0
              57             39       0       0
              39             26       0       0
              46             44       0       0
              42             38       0       0
              45             40       0       0
              37             38       0       0
              45             42       0       0
              43             36       0       0
              38             34       0       0
              22             37       0       0
              59             42       0       0
              31             49       0       0
              17             47       0       0
              27             24       0       0
              34             37       0       0
              46             39       0       0
              37             23       0       0
              24             33       0       0
              33             41       0       0
              33             28       0       0
              18             39       0       0
               8             38       0       0
               9             39       0       0
               7             38       0       0
              11             41       0       0
              10             31       0       0
              52             32       0       0
              30             51       0       0
              13             39       0       0
              16             41       0       0
              26             36       0       0
              31             30       0       0
              45             42       0       0
              35             54       0       0
              42             43       0       0
              49             46       0       0
              45             38       0       0
              51             36       0       0
              43             23       0       0
              48             41       0       0
              47             38       0       0
              40             47       0       0
              39             43       0       0
              44             37       0       0
              37             37       0       0
              50             30       0       0
              59             36       0       0
              53             50       0       0
              38             28       0       0
              48             22       0       0
              55             38       0       0
              46             25       0       0
              63             30       0       0
              89             31       0       0
              60             49       0       0
              67             41       0       0
              64             36       0       0
              54             50       0       0
              64             41       0       0
              81             32       0       0
              62             37       0       0
              50             66       0       0
              60             47       0       0
              67             43       0       0
              62             46       0       0
              47             53       0       0
              40             55       0       0
              47             44       0       0
              42             31       0       0
              50             37       0       0
              65             27       0       0
              80             43       0       0
              38             55       0       0
              71             53       0       0
              61             30       0       0
              70             49       0       0
              38             45       0       0
              65             38       0       0
              59             34       0       0
              50             35       0       0
              47             44       0       0
              55             30       0       0
              51             44       0       0
              63             49       0       0
              68             28       0       0
              70             43       0       0
              76             48       0       0
              65             58       0       0
              82             41       0       0
              49             35       0       0
              44             36       0       0
              58             36       0       0
              61             60       0       0
              53             32       0       0
              27             28       0       0
              44             33       0       0
              48             31       0       0
              54             39       0       0
              59             25       0       0
              39             37       0       0
              58             35       0       0
              51             35       0       0
              58             35       0       0
              46             34       0       0
              53             31       0       0
              52             32       0       0
              50             50       0       0
              34             46       0       0
              53             40       0       0
              28             36       0       0
              43             43       0       0
              25             46       0       0
              42             28       0       0
              38             48       0       0
              44             36       0       0
              28             40       0       0
              48             49       0       0
              54             40       0       0
              35             46       0       0
              32             24       0       0
              58             57       0       0
              65             31       0       0
              45             24       0       0
              71             30       0       0
              60             35       0       0
              63             42       0       0
              71             40       0       0
              67             45       0       0
              46             32       0       0
              54             34       0       0
              49             45       0       0
              76             35       0       0
              44             25       0       0
              66             28       0       0
              58             26       0       0
              45             33       0       0
              53             38       0       0
              43             48       0       0
              64             27       0       0
              51             46       0       0
              68             31       0       0
              45             22       0       0
              45             41       0       0
              54             46       0       0
              55             49       0       0
              47             32       0       0
              56             29       0       0
              50             27       0       0
              73             36       0       0
              83             34       0       0
              70             54       0       0
              56             40       0       0
              61             36       0       0
              36             44       0       0
              46             36       0       0
              65             45       0       0
              44             40       0       0
              45             40       0       0
              39             36       0       0
              75             55       0       0
              63             35       0       0
              74             46       0       0
              68             48       0       0
              64             28       0       0
              55             36       0       0
              36             40       0       0
              35             26       0       0
              47             49       0       0
              51             33       0       0
              61             29       0       0
              46             32       0       0
              54             46       0       0
              65             31       0       0
              50             35       0       0
              56             39       0       0
              59             33       0       0
              62             36       0       0
              66             45       0       0
              57             41       0       0
              61             36       0       0
              65             47       0       0
              75             38       0       0
              51             30       0       0
              47             42       0       0
              25             40       0       0
              55             37       0       0
              53             50       0       0
              54             51       0       0
              58             36       0       0
              36             16       0       0
              30             33       0       0
              52             23       0       0
              37             31       0       0
              42             43       0       0
              50             38       0       0
              57             43       0       0
              64             39       0       0
              48             36       0       0
              51             41       0       0
              61             31       0       0
              53             39       0       0
              44             40       0       0
              42             44       0       0
              57             44       0       0
              31             38       0       0
              29             46       0       0
              50             33       0       0
              51             33       0       0
              48             31       0       0
              57             54       0       0
              53             32       0       0
              41             36       0       0
              35             50       0       0
              64             31       0       0
              51             45       0       0
              45             48       0       0
              56             60       0       0
              67             59       0       0
              78             58       0       0
              50             56       0       0
              58             62       0       0
              40             55       0       0
              42             47       0       0
              48             35       0       0
              43             40       0       0
              59             25       0       0
              51             63       0       0
              49             55       0       0
              59             69       0       0
              40             63       0       0
              51             63       0       0
              51             48       0       0
              48             74       0       0
              34             48       0       0
              35             58       0       0
              54             63       0       0
              26             60       0       3
              39             53       0      13
              28             51       0       1
              29             42       0       2
              47             33       0       0
              34             54       0       7
              32             45       0       6
              35             62       0      11
              48             46       0       2
              50             56       0       0
              51             42       0       0
              44             39       0       0
              45             46       0       0
              70             30       0       0
              29             43       0       0
              36             41       0       0
              56             41       0       0
              51             38       0       0
              53             31       0       0
              28             49       0       0
              32             54       0       0
              25             37       0       0
              30             46       0       0
              31             49       0       0
              25             41       0       0
              37             30       0       0
              30             56       0       0
              47             45       0       0
              31             32       0       0
              41             40       0       0
              37             39       0       0
              51             35       0       0
              33             37       0       0
              49             31       0       0
              46             30       0       0
              34             36       0       0
              33             53       0       0
              46             57       0       0
              35             49       0       0
              51             30       0       0
              40             42       0       0
              21             53       0       0
              34             46       0       0
              38             25       0       0
              33             41       0       0
              41             57       0       1
              48             41       0       0
              33             28       0       0
              48             41       0      14
              30             37       0      17
              48             43       0       9
              51             40       0       3
              33             22       0      24
              40             39       0       6
              31             31       0       0
              40             26       0      21
              32             41       0      13
              43             44       0       9
              39             38       0      13
              52             48       0       0
              40             37       0       0
              63             60       0       0
              43             44       0       0
              19             59       0       0
              30             44       0      17
              50             36       0       0
              55             30       0       8
              34             34       0       7
              20             41       0       4
              23             49       0       8
              24             58       0       9
              40             46       0       4
              32             53       0      15
              32             43       0       6
              50             32       0       6
              36             30       0       2
              45             38       0       0
              55             30       0      10
              54             35       0       0
              45             33       0       0
              43             35       0       0
              42             40       0       0
              37             36       0       0
              33             36       0       0
              32             28       0       0
              57             47       0       0
              49             34       0       0
              46             42       0       0
              52             42       0       0
              46             30       0       0
              36             27       0       0
              47             46       0       0
              39             56       0       0
              42             38       0       0
              22             48       0       0
              29             41       0       8
              38             46       0       0
              35             34       0       3
              36             40       0       7
              35             45       0       5
              38             35       0       0
              35             55       0       1
              35             30       0       6
              37             58       0      15
              36             49       0       1
               7             56       0       8
              21             50       0       6
              29             44       0      10
              32             38       0       7
              38             42       0       9
              40             44       0       6
              24             44       0       6
              16             44       0       7
              37             40       0      15
              27             41       0       9
              27             39       0       0
              21             38       0      10
              35             34       0      22
              26             52       0      12
              23             44       0      16
              34             48       0       0
              19             26       0       1
              32             49       0       0
              42             35       0       0
              23             31       0       0
              31             39       0       0
              40             40       0       0
              25             50       0       0
              27             41       0       0
              28             37       0       0
              41             47       0       0
              38             49       0       0
              49             54       0       0
              27             65       0       0
              49             80       0       0
              38             62       0       0
              32             58       0       0
              42             67       0       0
              14             45       0       0
              33             57       0       0
              25             34       0       0
              25             70       0       0
              36             54       0       0
              42             74       0       0
              45             59       0       0
              46             61       0       0
              27             45       0       0
              60             59       0       0
              64             48       0       8
              52             53       0       4
              55             53       0       3
              68             32       0      15
              63             34       0       8
              49             54       0       0
              66             38       0       0
              81             40       0       0
              64             51       0       0
              63             38       0       0
              36             59       0       0
              34             54       0       0
              40             63       0       0
              53             55       0       0
              38             52       0       0
              42             66       0       0
              60             69       0       0
              46             52       0       0
              45             53       0       0
              42             58       0       0
              50             68       0       0
              38             55       0       0
              41             61       0       0
              38             57       0       0
              35             62       0       0
              36             52       0       0
              58             28       0       0
              50             65       0       0
              55             65       0       0
              32             55       0       0
              46             51       0       0
              13             44       0       0
              10             55       0       0
              59             55       0       0
              46             49       0       0
              66             52       0       0
              46             47       0       0
              49             33       0       0
              53             44       0       0
              37             46       0       0
              46             42       0       0
              55             59       0       0
              52             55       0       0
              34             47       0       0
              29             54       0       0
              61             29       0       0
              48             48       0       0
              48             28       0       0
              40             53       0       0
              40             36       0       0
              37             42       0       0
              35             37       0       0
              27             35       0       0
              33             36       0       0
              23             54       0       0
              23             72       0       0
              25             72       0       0
              25             83       0       0
              34             57       0       0
              26             79       0       0
              26             65       0       0
              31             56       0       0
              26             60       0       0
              33             67       0       0
              42             74       0       0
              26             69       0       0
              19             59       0       0
              13             58       0       0
              37             59       0       0
              29             46       0       0
              31             66       0       0
              35             46       0       0
              33             47       0       0
              30             78       0       0
              49             52       0       0
              42             41       0       0
              23             53       0       0
              59             55       0       0
              46             58       0       0
              52             47       0       0
              25             62       0       0
              27             43       0       0
              44             42       0       0
              28             47       0       0
              19             41       0       0
              11             35       0       0
               0             30       0       4
              41             43       0       0
              41             35       0       0
              32             23       0       0
              25             40       0       0
              45             40       0       0
              32             30       0       0
              32             44       0       0
              26             55       0       0
              50             44       0       0
              44             35       0       0
              54             37       0       0
              49             45       0       3
              40             39       0       0
              39             56       0      10
              43             40       0      10
              37             28       0      17
              37             43       0      21
              32             47       0       4
              34             52       0      13
              41             39       0      12
              27             56       0       6
              32             34       0      11
              30             36       0      25
              20             35       0      13
              19             43       0      17
              23             39       0       6
              25             50       0      25
              34             45       0      18
              22             59       0       2
              41             52       0       6
              41             39       0       0
              32             32       0       0
              58             39       0      16
              43             48       0      25
              47             50       0      24
              25             43       0       8
              23             41       0      14
              34             45       0      20
              28             33       0       7
              31             36       0      16
              20             42       0      32
              27             37       0      10
              47             50       0       8
              37             44       0       8
              44             37       0       0
              34             37       0       0
              23             52       0       1
              31             80       0       0
              39             40       0       0
              42             51       0       0
              47             46       0       0
              52             45       0       0
              44             48       0       2
              56             56       0       0
              36             55       0       0
              40             40       0       0
              41             38       0       0
              48             40       0       0
              34             46       0       0
              39             34       0       0
              47             39       0       0
              49             39       0       0
              30             66       0       0
              37             58       0       0
              28             56       0       0
              39             43       0       0
              41             62       0       0
              38             45       0       0
              40             65       0       0
              39             45       0       0
              55             40       0       0
              24             41       0       0
              59             49       0       0
              37             40       0       0
              30             37       0       0
              10             43       0       0
              23             52       0       0
              38             49       0       0
              36             40       0       0
              23             49       0       0
              23             57       0       0
              42             36       0       0
              28             56       0       0
              48             55       0       0
              41             35       0       0
              40             37       0       0
              31             57       0       0
              52             52       0       0
              11             71       0       0
              19             61       0       0
               4             38       0       0
              34             54       0       0
              18             59       0       0
              15             49       0       0
              41             43       0       0
              27             41       0       0
              56             34       0       0
              43             49       0       0
              32             57       0       0
              34             54       0       0
              46             64       0       0
              44             50       0       0
              20             37       0       0
              45             54       0       0
              56             47       0       0
              42             43       0       0
              25             66       0       0
              59             47       0       0
              26             54       0       0
              24             58       0       0
              35             64       0       0
              47             58       0       0
              38             52       0       0
              31             49       0       0
              35             42       0       0
              15             64       0       0
              46             63       0       0
              38             50       0       0
              40             37       0       0
              28             56       0       0
              31             36       0       0
              50             63       0       0
              45             70       0       0
              44             65       0       0
              29             59       0       0
              42             30       0       0
              34             51       0       0
              24             39       0       0
              30             69       0       0
              33             63       0       0
              29             53       0       0
              18             81       0       0
              37             53       0       0
              23             75       0       0
              18             54       0       0
              44             46       0       0
              48             52       0       0
              24             69       0       0
              46             41       0       0
              33             25       0       0
              53             40       0       0
              46             32       0       0
              56             29       0       0
              46             51       0       0
              74             61       0       0
              65             51       0       0
              60             39       0       0
              32             38       0       0
              30             53       0       0
              29             47       0       0
              39             32       0       0
              36             36       0       0
              37             36       0       0
              23             46       0       0
              39             57       0       0
              29             35       0       0
              46             46       0       0
              51             35       0       0
              48             42       0       0
              57             30       0       0
              34             55       0       0
              43             36       0       0
              33             34       0       0
              53             37       0       0
              33             41       0       0
              49             42       0       0
              37             33       0       0
              38             56       0       0
              19             43       0       0
              28             45       0       0
              22             46       0       0
              29             88       0       0
              42             44       0       0
              44             70       0       0
              31             56       0       0
              37             60       0       0
              35             72       0       3
              30             50       0       0
              38             67       0       0
              20             58       0       0
              11             52       0       0
              37             59       0       0
              39             52       0       0
              39             80       0       0
              47             63       0       0
              33             63       0       0
              23             59       0       0
              37             37       0       0
              49             57       0       0
              33             38       0       0
              25             57       0       0
              26             45       0       0
              32             57       0       0
              31             52       0       0
              10             46       0       0
              31             51       0       0
              31             52       0       0
              38             52       0       0
              48             81       0       0
              35             50       0       0
              43             73       0       0
              33             87       0       0
              34             80       0       0
              28             70       0       0
              26             97       0       0
              21             67       0       0
              21             48       0       0
              19             55       0       0
              33             35       0       0
              40             53       0       0
              47             56       0       0
              27             50       0       0
              27             71       0       0
              40             56       0       0
              31             40       0       0
              37             47       0       0
              43             44       0       0
              41             38       0       0
              37             50       0       0
              29             40       0       0
              30             57       0       0
              19             46       0       0
              36             54       0       0
              26             57       0       9
              29             66       0       0
              40             72       0       2
              35             71       0       3
              18             62       0      10
              34             73       0      10
              25             72       0      19
              14             52       0       0
              20             61       0       9
              27             67       0       6
              26             54       0       0
              21             58       0       0
              16             47       0       0
              26             70       0       1
              38             57       0      12
              32             77       0       0
              20             71       0       0
              45             61       0       2
              43             41       0       0
              33             60       0       0
              25             51       0       0
              40             62       0       0
              38             77       0       0
              43             57       0       0
              21             78       0       0
               8             56       0       0
              29             76       0       0
              29             57       0       0
              18             53       0       0
              15             54       0       0
              17             69       0       0
              16             45       0       0
              33             47       0       0
              38             60       0      11
              34             60       0       7
              37             49       0      13
              38             62       0       5
              29             51       0       6
              28             38       0       0
              38             54       0       0
              41             77       0       0
              48             51       0       6
              39             45       0       0
              35             70       0       0
              50             67       0       0
              65             72       0       0
              60             54       0       0
              50             53       0       0
              47             42       0       0
              25             57       0       0
              40             56       0       0
              18             47       0       0
              32             44       0       0
              35             49       0       0
              53             44       0       0
              45             32       0       0
              30             52       0       0
              28             57       0       0
              23             47       0       0
              36             39       0       0
              29             62       0       0
              31             44       0       0
              33             47       0       0
              42             46       0       0
              45             35       0       0
              58             38       0       0
              40             36       0       0
              41             39       0       0
              49             53       0       0
              54             40       0       0
              24             40       0       0
              39             21       0       0
              23             39       0       0
              44             30       0       0
              58             43       0       0
              64             39       0       0
              46             39       0       0
              47             42       0       0
              49             44       0       0
              49             40       0       0
              45             57       0       0
              50             41       0       0
              31             39       0       0
              34             57       0       0
              41             53       0       0
              48             56       0       0
              39             44       0       0
              27             57       0       0
              44             53       0       0
              37             49       0       0
              18             35       0       0
              24             43       0       0
              43             45       0       0
              34             41       0       0
              44             36       0       0
              55             33       0       0
              41             34       0       0
              38             37       0       0
              44             30       0       0
              44             35       0       0
              37             41       0       0
              42             45       0       0
              39             42       0       0
              30             50       0       0
              32             45       0       0
              49             46       0       0
              21             43       0       0
              30             40       0       0
              23             35       0       0
              37             42       0       0
              47             33       0       0
              28             33       0       0
              27             46       0       0
              45             45       0       0
              42             34       0       0
              22             35       0       0
              17             49       0       0
              24             59       0       0
              34             61       0       0
              23             57       0       0
              34             64       0       0
              29             49       0       0
              31             39       0       0
              36             33       0       0
              32             54       0       0
              36             62       0       0
              32             65       0       0
              29             48       0       0
              37             53       0       0
              30             57       0       0
              38             62       0       0
              36             39       0       0
              19             59       0       0
              37             71       0       0
              36             58       0       0
              57             81       0       0
              40             56       0       0
              55             50       0       0
              51             41       0       0
              25             65       0       0
              31             60       0       0
              31             45       0       0
              38             47       0       0
              19             52       0       0
              22             57       0       0
              19             61       0       0
              25             52       0       0
              16             54       0       0
              29             53       0       0
              35             75       0       0
              45             59       0       0
              35             61       0       0
              38             52       0       0
              47             58       0       0
              43             49       0       0
              34             33       0       0
              58             33       0       0
              36             62       0       0
              28             41       0       0
              51             60       0       0
              39             46       0       0
              39             64       0       0
              45             56       0       0
              60             68       0       0
              47             45       0       0
              34             51       0       0
              45             79       0       0
              53             66       0       0
              65             70       0       0
              14             62       0       0
              33             67       0       0
              28             61       0       0
              23             48       0       0
              40             77       0       0
              41             54       0       0
              29             60       0       0
              27             62       0       0
              25             43       0       0
              36             63       0       0
              40             53       0       0
              57             55       0       0
              14             58       0       0
              29             38       0       0
              27             54       0       0
              42             54       0       0
              39             60       0       0
              52             51       0       0
              36             48       0       0
              28             52       0       0
              24             51       0       0
              40             44       0       0
              40             42       0       0
              33             42       0       0
              44             42       0       0
              32             42       0       0
              36             38       0       0
              47             32       0       0
              39             51       0       0
              38             35       0       0
              55             35       0       0
              44             40       0       0
              45             45       0       0
              41             30       0       0
              28             41       0       0
              33             51       0       0
              32             64       0       0
              59             52       0       0
              25             52       0       0
              55             54       0       0
              32             58       0       8
              44             34       0       0
              36             66       0       4
              41             41       0       0
              44             58       0      12
              34             66       0      16
              50             50       0       0
              60             40       0       3
              50             59       0      15
              72             45       0       6
              31             39       0       6
              50             42       0      12
              38             43       0      17
              68             41       0       0
              33             36       0       0
              67             36       0       0
              63             37       0       0
              64             27       0       0
              52             42       0       0
              61             29       0       0
              55             46       0       0
              43             47       0       0
              25             51       0       0
              57             52       0       0
              75             49       0       0
              44             39       0       4
              46             35       0      13
              48             39       0       9
              49             33       0      12
              39             37       0       3
              58             37       0      15
              41             46       0      15
              37             61       0       6
              46             59       0       9
              47             47       0      10
              38             41       0      14
              42             47       0       6
              36             51       0       0
              38             54       0       5
              49             32       0      17
              48             48       0      12
              56             48       0       0
              37             35       0      13
              45             61       0       1
              29             43       0       0
              37             50       0       6
              33             45       0       4
              35             41       0       4
              14             45       0       2
              17             61       0       0
              37             50       0       0
               4             32       0       0
               6             42       0       0
               5             52       0       0
               6             46       0       0
               0             39       0       0
              30             44       0       0
              40             59       0       0
              40             38       0       0
              36             35       0       0
              29             54       0       0
              35             30       0       0
              29             40       0       0
              26             30       0       6
              53             31       0       1
              43             41       0       4
              49             48       0       2
              40             36       0       6
              60             36       0       6
              28             50       0      15
              25             35       0       7
              55             39       0       6
              47             51       0       2
              41             29       0      25
              12             40       0      30
              10             44       0      31
              31             38       0      25
              32             46       0       2
              25             46       0       0
              35             37       0      24
              21             37       0       3
              43             28       0       0
              29             31       0      14
              21             33       0       9
              18             36       0      11
              42             29       0       8
              45             29       0      23
              52             51       0      27
              41             47       0      21
              36             39       0       8
              36             27       0      29
              49             39       0      33
              42             47       0      17
              50             21       0      34
              54             38       0       0
              47             26       0       0
              57             49       0      10
              33             32       0      11
              56             41       0       5
              35             39       0       8
              32             32       0       9
              41             25       0       0
              55             24       0       4
              61             31       0       0
              54             32       0       2
              55             46       0       0
              47             37       0       6
              23             49       0       3
              38             32       0       2
              53             55       0      11
              64             40       0       0
              72             52       0       1
              54             40       0       4
              43             53       0       0
              42             43       0       0
              48             49       0       0
              54             53       0       0
              48             59       0       0
              49             60       0       0
              61             50       0       0
              58             52       0       0
              45             43       0       0
              38             38       0       0
              35             47       0       4
              32             43       0       0
              53             53       0       0
              53             36       0       0
              51             48       0       0
              45             56       0       0
              47             42       0       0
              65             60       0       0
              43             78       0       4
              52             47       0       0
              33             55       0       3
              57             75       0      11
              53             60       0       3
              76             55       0       0
              37             70       0       2
              52             51       0       0
              65             64       0       6
              62             46       0       1
              51             40       0       9
              76             37       0       7
              50             30       0       6
              69             42       0      11
              56             43       0       5
              64             32       0       3
              57             22       0       1
              67             22       0       7
              78             42       0       0
              42             21       0       0
              60             40       0      15
              47             45       0       0
              43             29       0       9
              45             48       0       2
              54             30       0       2
              58             19       0       1
              60             33       0       0
              74             33       0       8
              70             34       0       6
              65             37       0      15
              75             36       0       0
              65             18       0       8
              53             23       0      15
              71             26       0      18
              66             28       0      11
              39             31       0      31
              53             18       0      15
              57             38       0      24
              54             35       0      26
              51             35       0      32
              53             20       0      62
              66             33       0      55
              63             33       0      35
              54             39       0      48
              55             33       0      39
              66             44       0      27
              62             34       0      44
              65             41       0      59
              55             41       0      46
              59             45       0      57
              60             57       0      29
              54             37       0      50
              63             57       0      45
              62             69       0      51
              68             62       0      41
              54             71       0      32
              55             38       0      33
              54             50       0      35
              38             44       0      11
              57             49       0      19
              38             63       0      25
              61             52       0       8
              77             28       0      18
              73             38       0      24
              43             50       0      11
              55             41       0      15
              54             36       0      25
              44             39       0      16
              64             46       0      21
              77             32       0      41
              57             37       0      19
              66             39       0       6
              78             41       0      29
              56             56       0      27
              59             44       0       7
              56             55       0       0
              76             49       0       3
              55             35       0       9
              46             55       0       2
              47             49       0      15
              47             35       0      23
              50             47       0      26
              45             48       0      15
              40             31       0      20
              30             28       0      18
              40             27       0      21
              30             49       0      19
              29             38       0      20
              44             52       0      28
              12             45       0      12
              26             28       0      44
              48             32       0      26
              55             40       0      43
              55             39       0      15
              44             36       0      35
              53             33       0      58
              41             36       0      20
              44             16       0      30
              45             38       0      51
              58             37       0      54
              42             26       0      60
              56             30       0      71
              51             44       0      71
              52             32       0      50
              75             19       0      67
              71             54       0      48
              68             19       0      41
              71             33       0      53
              48             36       0      37
              61             41       0      55
              91             39       0      60
              86             32       0      68
              85             62       0      56
              88             43       0      62
              87             54       0      66
              97             26       0      56
              47             44       0      62
              83             51       0      62
              54             43       0      48
              65             49       0      22
              77             53       0      21
              77             48       0       7
              68             48       0      11
             100             42       0      20
              70             48       0      32
              79             51       0      10
              71             34       0      21
              82             32       0      29
              94             43       0      27
              59             36       0      51
              79             30       0      57
              91             30       0      52
              64             51       0      36
              73             34       0      25
              61             34       0      57
              57             17       0      20
              68             21       0      18
              63             58       0      11
              55             61       0      18
              57             27       0      51
              52             37       0      11
              48             34       0      14
              41             26       0      27
              48             22       0      30
              29             46       0      29
              47             28       0      29
              45             44       0      56
              31             25       0      60
              63             35       0      56
              46             34       0      63
              48             40       0      70
              49             34       0      78
              45             18       0      65
              48             38       0      62
              59             34       0      63
              45             21       0      64
              68             36       0      59
              86             19       0      79
              55             36       0      75
              41              9       0      57
              58             49       0      70
              72             23       0      55
              81             17       0      98
              25             37       0      79
              41             23       0      93
              54             12       0      46
              43             13       0      43
              43             12       0      65
              54             22       0      57
              39             19       0      63
              64             10       0      44
              44              7       0      67
              26             22       0      70
              57              4       0      76
              52              8       0      76
              55             13       0      64
              63             16       0      86
              76             20       0      92
              60             16       0      90
              86              5       0      66
              42             30       0      41
              56             21       0      56
              51             28       0      56
              22             22       0      50
              34             16       0      84
              54             19       0      87
              95             20       0      86
              33              4       0      86
              78             14       0      54
              68              0       0      62
              44              0       0      65
              54              0       0      66
              74              0       0      43
              70              0       0      59
              48              3       0      72
              52              6       0      51
              59              5       0      64
              53              8       0      86
              68              0       0      46
              69              3       0      74
              58              0       0      88
              69              0       0      76
              73              0       0     114
              67              2       0      89
              56              3       0      81
              53              1       0      98
              58              0       0     108
              55              0       0     116
              68              0       0      86
              83              2       0      73
              57             16       0      60
              78              0       0      74
              73              0       0      82
              81              0       0      91
              54              0       0      84
              70              0       0      73
              90              0       0      75
              76              0       0      59
              86              2       0      74
              86              0       0      77
              67              0       0      55
              83              0       0      72
              80              0       0      83
              78              0       0      78
              74              0       0      80
              77              0       0      57
              78              0       0      81
              59              0       0      94
              50              0       0      81
              65              0       0      84
              38              0       0      83
              46              0       0      72
              66              0       0      66
              56              0       0      58
              35              0       0      60
              64              0       0      69
              59              0       0      76
              62              0       0     124
              39              0       0     115
              50              0       0     101
              64              0       0      98
              48              0       0      61
              60              0       0      88
              45              0       0     104
              59              0       0      95
              55              0       0      92
              46              0       0      86
              54              0       0      77
              41              0       0      66
              36              0       0      69
              38              0       0      67
              46              0       0      67
              66              0       0      83
              41              0       0      79
              60              0       0      75
              67              0       0      93
              58              0       0      70
              41              0       0      87
              53              0       0      75
              57              0       0      63
              47              0       0      70
              48              0       0      76
              35              0       0      66
              54              0       0      62
              45              0       0      57
              36              0       0      61
              33              0       0      57
              42              0       0      65
              29              0       0      63
              39              0       0      77
              40              0       0      77
              45              0       0     105
              38              0       0      96
              47              0       0      75
              38              0       0      89
              21              0       0      70
              30              0       0      63
              37              0       0      76
              45              0       0      74
              46              0       0      73
              51              0       0      78
              44              0       0      84
              59              0       0      81
              53              0       0      84
              41              0       0      71
              36              0       0      78
              39              0       0      80
              53              0       0      79
              42              0       0      89
              65              0       0      77
              41              0       0      99
              71              0       0     100
              42              0       0      76
              48              0       0     104
              54              0       0     108
              54              0       0      90
              55              0       0      84
              35              0       0     126
              26              0       0     104
              50              0       0     111
              43              0       0      81
              35              0       0      95
              60              0       0     103
              42              0       0     118
              55              0       0     117
              39              0       0      99
              49              0       0      87
              51              0       0      95
              50              0       0      88
              47              0       0      90
              47              0       0     102
              40              0       0      99
              47              0       0      86
              32              0       0      98
              64              0       0     105
              52              0       0     125
              51              0       0      97
              43              0       0      83
              48              0       0     111
              38              0       0     126
              56              0       0     106
              58              0       0     100
              52              0       0     129
              57              0       0     100
              69              0       0      92
              50              0       0     103
              57              0       0     113
              46              0       0     110
              43              0       0     120
              54              0       0      84
              44              0       0      87
              49              0       0      89
              53              0       0     105
              46              0       0     105
              61              0       0      80
              39              0       0      79
              58              0       0     101
              56              0       0     119
              40              0       0      89
              77              0       0      95
              66              0       0      83
              50              0       0     106
              45              0       0      83
              37              0       0      83
              37              0       0      86
              67              0       0     117
              53              0       0      97
              48              0       0      95
              55              0       0      86
              66              0       0      99
              60              0       0      90
              65              0       0      95
              61              0       0      82
              87              0       0      99
              67              0       0     125
              76              0       0     117
              37              0       0      98
              60              0       0     112
              58              0       0     110
              60              0       0     118
              67              0       0     110
              62              0       0     101
              72              0       0      99
              65              0       0      95
              56              0       0     109
              86              0       0     120
              77              0       0     127
              55              0       0     108
              54              0       0     113
              73              0       0     108
              59              0       0      85
              56              0       0      98
              57              0       0     104
              54              0       0      90
              39              0       0     118
              27              0       0     123
              58              0       0     126
              47              0       0     127
              29              0       0      96
              53              0       0      94
              50              0       0      95
              50              0       0      84
              53              0       0      88
              63              0       0      92
              69              0       0      93
              61              0       0     106
              48              0       0     101
              56              0       0     111
              64              0       0     110
              57              0       0     121
              56              0       0     107
              73              0       0     117
              41              0       0      96
              82              0       0     117
              76              0       0     108
              63              0       0      95
              58              0       0      84
              63              0       0     116
              54              0       0      77
              74              0       0      86
              53              0       0      89
              89              0       0      92
              55              0       0     121
              50              0       0      72
              78              0       0     102
              61              0       0      89
              71              0       0      75
              89              0       0      80
              63              0       0      93
              78              0       0      84
              64              0       0      85
              44              0       0      77
              65              0       0      80
              60              0       0      88
              60              0       0     100
              66              0       0      92
              86              0       0      91
              90              0       0      81
              81              0       0      69
              89              0       0      66
              80              0       0      87
              75              0       0      88
              76              0       0      98
              62              0       0      86
              59              0       0     111
              82              0       0     103
              68              0       0     119
              61              0       0     118
              72              0       0     102
              61              0       0      97
              56              0       0      82
              60              0       0      98
              58              0       0     112
              76              0       0      94
              59              0       0      78
              71              0       0      71
              40              0       0      62
              63              0       0      63
              64              0       0      82
              69              0       0      85
              51              0       0      77
              46              0       0      95
              64              0       0      82
              40              0       0      79
              70              0       0      88
              46              0       0      85
              55              0       0      85
              48              0       0     110
              59              0       0     112
              66              0       0      87
              52              0       0     106
              64              0       0      87
              41              0       0     105
              50              0       0      83
              40              0       0     105
              35              0       0     122
              58              0       0      86
              65              0       0      91
              70              0       0      98
              62              0       0     111
              65              0       0     100
              62              0       0      95
              83              0       0     114
              43              0       0     110
              47              0       0      78
              75              0       0      74
              41              0       0      94
              62              0       0      96
              49              0       0     115
              36              0       0     120
              48              0       0      85
              49              0       0      89
              70              0       0      84
              82              0       0     121
              57              0       0     120
              67              0       0      94
              47              0       0     112
              46              0       0     100
              50              0       0     108
              39              0       0     111
              39              0       0     121
              33              0       0     117
              14              0       0     128
              20              0       0      99
              50              0       0     106
              47              0       0      81
              30              0       0     107
              38              0       0      93
              44              0       0      72
              54              0       0      82
              57              0       0      67
              62              0       0      88
              41              0       0      97
              55              0       0     105
              79              0       0     105
              50              0       0     104
              56              0       0     119
              52              0       0     117
              61              0       0     111
              43              0       0     111
              65              0       0     107
              63              0       0     121
              61              0       0      81
              47              0       0     102
              38              0       0     110
              51              0       0     119
              52              0       0      95
              46              0       0      95
              35              0       0      88
              48              0       0     104
              24              0       0     125
              46              0       0     123
              35              0       0     113
              39              0       0      99
              46              0       0     109
              69              0       0     128
              73              0       0     129
              42              0       0     127
              47              0       0     102
              69              0       0     121
              45              0       0     100
              52              0       0      87
              66              0       0      92
              66              0       0      97
              58              0       0     103
              59              0       0      98
              48              0       0      91
              60              0       0      88
              47              0       0     107
              52              0       0     108
              55              0       0      80
              79              0       0      80
              67              0       0      84
              75              0       0      95
              67              0       0     101
              71              0       0     124
              62              0       0     101
              47              0       0     118
              57              0       0     112
              71              0       0      92
              58              0       0      83
              65              0       0      91
              59              0       0      98
              42              0       0      95
              30              0       0     110
              72              0       0      87
              51              0       0     100
              51              0       0     108
              50              0       0     105
              63              0       0     101
              55              0       0     118
              65              0       0     104
              76              0       0     105
              72              0       0     130
              59              0       0     121
              68              0       0      86
              70              0       0      72
              65              0       0      72
              72              0       0     103
              70              0       0     102
              78              0       0     122
              77              0       0     106
              89              0       0      97
              73              0       0     100
              68              0       0     133
              72              0       0     110
              57              0       0     101
              62              0       0     103
              55              0       0     112
              66              0       0      98
              73              0       0      65
              52              0       0      96
              43              0       0      86
              66              0       0      78
              55              0       0     107
              50              0       0     117
              44              0       0     101
              41              0       0      92
              44              0       0     105
              46              0       0     122
              45              0       0      92
              49              0       0      83
              40              0       0     103
              51              0       0      80
              42              0       0      78
              40              0       0      73
              77              0       0      94
              50              0       0      94
              38              0       0      81
              48              0       0      76
              54              0       0      90
              60              0       0     114
              35              0       0      95
              75              0       0      97
              63              0       0     108
              54              0       0     113
              79              0       0     119
              63              0       0     118
              65              0       0     121
              51              0       0     116
              62              0       0      99
              43              0       0      87
              65              0       0     131
              65              0       0     106
              93              0       0      75
              58              0       0      94
              42              0       0     116
              51              0       0      67
              46              0       0      97
              56              0       0      98
              44              0       0     109
              48              0       0     105
              37              0       0      99
              39              0       0     102
              46              0       0      93
              67              0       0     111
              49              0       0     113
              66              0       0      96
              66              0       0      92
              68              0       0     120
              29              0       0     110
              46              0       0     105
              63              0       0      97
              72              0       0      88
              71              0       0     100
              63              0       0     100
              57              0       0     101
              58              0       0      94
              43              0       0      92
              37              0       0      85
              65              0       0     104
              78              0       0      86
              69              0       0     103
              57              0       0     105
              36              0       0      93
              58              0       0      79
              73              0       0     126
              53              0       0     101
              53              0       0      79
              67              0       0      81
              79              0       0      93
              55              0       0     106
              48              0       0      97
              32              0       0      86
              40              0       0      97
              39              0       0      89
              21              0       0      80
              41              0       0      61
              44              0       0      87
              38              0       0      78
              53              0       0      96
              39              0       0     109
              15              0       0     104
              50              0       0      84
              60              0       0      72
              55              0       0      59
              48              0       0      73
              51              0       0      73
              41              0       0      71
              40              0       0      87
              59              0       0      88
              37              0       0     119
              29              0       0     105
              35              0       0      73
              27              0       0     104
              42              0       0     119
              41              0       0      88
              51              0       0      91
              38              0       0      94
              24              0       0     103
              11              0       0      89
              36              0       0      68
              40              0       0     100
              32              0       0     122
              22              0       0      74
              45              0       0      90
              40              0       0      75
              27              0       0      68
              31              0       0      86
              41              0       0      83
              32              0       0      85
              57              0       0      98
              52              0       0      95
              48              0       0      74
              43              0       0     115
              70              0       0     116
              50              0       0      84
              39              0       0      92
              47              0       0     126
              52              0       0      93
              23              0       0     117
              49              0       0      95
              37              0       0      93
              43              0       0      95
              47              0       0      99
              41              0       0     118
              38              0       0     107
              50              0       0     115
              42              0       0     118
              46              0       0      93
              48              0       0      87
              43              0       0      78
              41              0       0      85
              34              0       0      77
              32              0       0      85
              42              0       0      82
              28              0       0     110
              41              0       0     115
              26              0       0     104
              24              0       0      88
              46              0       0      99
              21              0       0      85
              33              0       0      94
              32              0       0     105
              38              0       0     115
              26              0       0     102
              34              0       0      94
              33              0       0      76
              38              0       0      85
              24              0       0      66
              30              0       0      87
              19              0       0     100
              37              0       0     121
              46              0       0      79
              46              0       0     103
              33              0       0      89
              39              0       0     106
              48              0       0      95
              52              0       0     111
              26              0       0      86
              24              0       0      86
              41              0       0      98
              28              0       0     107
              51              0       0      80
              68              0       0      90
              59              0       0     106
              58              0       0      99
              47              0       0     101
              59              0       0      99
              50              0       0     117
              42              0       0     114
              54              0       0     110
              52              0       0     103
              63              0       0      96
              53              0       0     111
              59              0       0     108
              70              0       0     125
              61              0       0     104
              56              0       0     115
              60              0       0     103
              73              0       0     110
              55              0       0     109
              67              0       0     141
              58              0       0     139
              53              0       0     136
              48              0       0     129
              43              0       0     124
              54              0       0     111
              71              0       0      83
              41              0       0     106
              76              0       0     110
              76              0       0     101
              81              0       0      82
              70              0       0      92
              61              0       0     103
              75              0       0     106
              66              0       0      84
              93              0       0     103
              51              0       0     103
             108              0       0      90
              79              0       0      96
              79              0       0     113
              50              0       0     108
              53              0       0     103
              52              0       0     111
              51              0       0     108
              55              0       0      89
              27              0       0     114
              36              0       0      97
              44              0       0      97
              44              0       0     110
              39              0       0     125
              40              0       0     106
              36              0       0      73
              46              0       0      97
              44              0       0     110
              52              0       0      84
              18              0       0      99
              38              0       0     104
              42              0       0      75
              41              0       0      84
              51              0       0      85
              49              5       0      87
              42              0       0     126
              49              0       0     122
              41              0       0      96
              28              0       0      82
              24              0       0      80
              50              0       0     113
              56              0       0     116
              24              0       0      91
              41              0       0      97
              37              5       0      94
              22              0       0     111
              43              4       0      88
              17              9       0     106
              28              0       0     107
              22              5       0      94
              19              9       0     101
              31              1       0      92
              37              0       0      93
              29              3       0     102
              39              2       0     102
              28              0       0      93
              31              5       0      86
              36              0       0      91
              27              0       0     124
              32             11       0      95
              38              0       0     104
              36              7       0     108
              27              4       0     100
              21              1       0     104
              31              0       0      99
              36              0       0     116
              21              3       0      92
              31              0       0      83
              28              5       0      96
              21              0       0      84
              34             12       0     114
              35              7       0     104
              44              0       0     113
              35              0       0      90
              30              0       0     108
              44              0       0      94
              38              0       0     105
              18              0       0     110
              50              0       0     107
              47              0       0      88
              43              0       0     117
              39              2       0     103
              28              0       0      91
              31              0       0     104
              21              0       0     102
              26              0       0     113
              41              0       0     114
              30              0       0     114
              21              0       0     125
              30              0       0     111
              35              0       0     117
              45              0       0     108
              47              0       0      96
              53              0       0      98
              40              0       0      68
              65              0       0      63
              43              0       0      75
              39              0       0      73
              28              0       0      87
              39              0       0     106
              23              0       0      85
              43              0       0     102
              11              0       0      83
              49              0       0     107
              59              0       0     123
              43              0       0      97
              38              0       0      97
              31              0       0     101
              45              0       0      89
              51              5       0      91
              49              0       0      89
              58              0       0      77
              52              0       0      94
              86              0       0      92
              87              0       0      62
              75              0       0      72
              45              5       0      80
              49              1       0      84
              45              0       0      85
              34              0       0      69
              48              0       0     111
              40              0       0      80
              57              0       0      84
              55              0       0     110
              41              0       0     103
              33              0       0      89
              39              0       0      77
              41              0       0      78
              40              0       0      77
              50              0       0      74
              52              0       0     106
              47              0       0      84
              44              0       0      81
              63              0       0     104
              47              0       0      89
              48              0       0     123
              46              0       0     101
              40              0       0     133
              23              0       0      70
              29              0       0      79
              34              0       0     105
              24              0       0      83
              29              0       0      77
              39              4       0      56
              37              0       0      61
              20              0       0      78
              54              0       0      76
              35              0       0      73
              29              0       0      74
              59              0       0      67
              50              0       0      71
              61              0       0      73
              66              0       0      80
              50              0       0      84
              51              0       0      85
              45              0       0      87
              57              0       0     113
              61              0       0      70
              59              0       0      79
              54              0       0      49
              64              0       0      72
              61              0       0      77
              71              0       0      83
              61              0       0      81
              49              4       0      72
              40             14       0      78
              38             11       0      74
              54              8       0      55
              38              0       0      84
              56              0       0      77
              63              7       0     108
              48              9       0      88
              53              0       0      98
              63             11       0     104
              53             11       0      85
              80             10       0     100
              54             21       0      77
              44              6       0     128
              42             19       0     129
              55             19       0     108
              57             15       0      83
              38              0       0      97
              58              2       0      83
              56              7       0      96
              43             12       0      71
              51              8       0      92
              55              0       0     100
              44              9       0      88
              61              0       0     102
              61              0       0     118
              57              0       0      97
              49              0       0      73
              69              0       0      89
              50              0       0      96
              48              0       0      90
              64              0       0      72
              85              0       0      68
              75              6       0      64
              72             18       0      75
              58             11       0      81
              68              5       0      64
              69              0       0      62
              66              0       0      69
              73              0       0      76
              75              0       0      87
              46              0       0      90
              56              0       0     101
              65              0       0      87
              40              0       0      91
              83              0       0      97
              62              0       0     108
              49              0       0     113
              53              0       0     102
              78              0       0      89
              66              0       0     113
              49              0       0      85
              46              0       0      87
              36              0       0      79
              41              0       0      98
              60              0       0     104
              44              0       0     111
              36              0       0     101
              32              0       0     101
              49              0       0     102
              59              0       0      90
              57              0       0      76
              60              0       0      80
              70              0       0      66
              73              0       0      94
              59              0       0      86
              70              0       0      72
              72              0       0      99
              40              0       0     100
              34              0       0     132
              36              4       0     107
              46              7       0      92
              58             13       0     116
              49              4       0     118
              57             12       0      91
              54             11       0      92
              46              8       0     114
              50             16       0     111
              47              4       0     110
              34              3       0     118
              32             13       0     113
              10              8       0     119
              44             12       0     126
              67             16       0     132
              46              0       0      98
              47             13       0     115
              48              0       0     112
              34              5       0     119
              47              4       0      79
              50              0       0      79
              52             13       0      84
              45             15       0      95
              37             12       0      79
              28              0       0      76
              21              0       0      71
              40              0       0      90
              44              0       0      92
              27              0       0      81
              54              0       0      83
              35              0       0      64
              25             10       0      92
              34              0       0      91
              49              0       0      82
              40              0       0     106
              48              0       0     104
              60              0       0      87
              41              0       0      82
              59              7       0     100
              47              1       0      92
              53              0       0     105
              46              0       0      84
              37              0       0      78
              25              0       0      99
              35              0       0     104
              51              0       0     106
              32              0       0     115
              38              0       0     112
              42              0       0     123
              54              0       0      88
              41              0       0      80
              46              0       0      93
              39              0       0      85
              33              0       0     106
              62              0       0      92
              52              0       0      97
              59              0       0      98
              60              0       0     105
              58              0       0     102
              54              0       0     101
              64              0       0      85
              49              0       0      70
              24              0       0     123
              47              0       0      94
              35              0       0     123
              43              0       0     115
              35              0       0      92
              40              0       0      99
              46              3       0      92
              28              0       0      91
              38              0       0      96
              13              0       0     110
              31              0       0     116
              44              0       0     134
              39              1       0     113
              42              5       0     100
              36              0       0      99
              34              0       0     104
              44              3       0     110
              54              1       0     101
              27              0       0      93
               6              0       0     112
              19              0       0     115
              39              0       0     103
              39              0       0     112
              21              0       0      97
              44              0       0      90
              33              0       0      80
              46              0       0     101
              37              0       0      76
              27              0       0      93
              27              0       0      80
              41             12       0      96
              36              0       0     100
              35              0       0     107
              35              0       0     115
              39              0       0     104
              26              0       0      89
              33              0       0      92
              36              0       0     100
              18              0       0     114
              30              0       0      70
              34              0       0      93
              15              2       0      99
              24              0       0     107
              51              0       0      83
              48              0       0      94
              42              0       0      90
              40              0       0     108
              32              0       0     105
              38              0       0     123
              47              0       0     126
              52              0       0     118
              47              0       0     111
              32              0       0      85
              40              0       0      80
              14              0       0     103
              42              0       0      95
              29              0       0      97
              26              0       0      78
              28              0       0      87
              26              0       0      70
              23              0       0      76
              18              0       0     120
              27              0       0      90
              22              0       0     108
              30              0       0      89
              23              0       0     120
              48              0       0     124
              34              0       0      84
              43              0       0      82
              47              0       0     103
              46              0       0     116
              40              0       0     101
              38              0       0      98
              32              0       0      98
              44              0       0     127
              38              0       0     108
              29              0       0     114
              28              0       0      97
              48              0       0      91
              55              0       0      91
              31              0       0     114
              28              0       0     114
              41              0       0     102
              36              9       0     118
              43              0       0     125
              42              0       0     111
              37              0       0     110
              50              0       0     116
              24              0       0     121
              50              0       0     115
              65              1       0     112
              22             24       0     123
              54             23       0     117
              30              2       0     124
              41             12       0      95
              47              1       0     101
              41              0       0     107
              51              0       0     104
              39             18       0     102
              39              8       0     106
              49             19       0     134
              31              8       0      98
              53              1       0     107
              42             10       0      96
              29              0       0      86
              26             19       0      72
              42             17       0      99
              40             18       0      89
              38              0       0      90
              42              0       0      99
              29              0       0     108
              24              0       0     117
              30              4       0      95
              33              1       0     131
              24              0       0     116
              27              0       0     158
              30              8       0     124
              58             11       0     133
              41             23       0     125
              29             10       0     125
              34             25       0     125
              42              9       0     134
              39             20       0      95
              30             25       0     113
              34             29       0     118
              38             13       0     109
              35             24       0     131
              36              8       0     115
              31             19       0     106
              16              9       0     103
              34             20       0     126
              28             22       0     115
              35             22       0     100
              38             18       0      96
              21             13       0     112
              19              9       0      95
              51             24       0     105
              34             23       0      97
              28              5       0      97
              33             20       0     109
              19             23       0      89
              47             26       0     106
              39             25       0     104
              34             22       0     105
              28             27       0     113
              11             16       0     100
              42             27       0      86
              31             31       0      97
              41             21       0      92
              37             14       0     104
              42              7       0     118
              37             18       0     108
              36              8       0     110
              34              0       0     106
              34              0       0     104
              18              0       0     101
              12              0       0     111
               7              3       0      98
              12              0       0     101
              20             18       0     106
              28             11       0     103
              20             25       0      86
              36              4       0      70
              51              0       0      75
              35              0       0      91
              45              0       0     100
              39             11       0      78
              47             24       0      88
              18             28       0      93
              38             17       0      85
              33             21       0      95
              32             34       0     117
              41             32       0     113
              19             10       0     100
              21             19       0      98
              14             18       0     124
              34             33       0     105
              28             16       0     115
              28             18       0      89
               6             49       0      80
              22             21       0     114
              41             30       0     107
              36             17       0      89
              54             10       0      86
              38             15       0     104
              37             24       0     101
              54             18       0      89
              65             24       0     105
              28             26       0     102
              30             36       0     107
              31             29       0     106
              33             22       0     104
              20             30       0      98
              41             31       0     112
              55             46       0      94
              47             40       0     100
              39             34       0      91
              50             34       0     105
              46             21       0     124
              38             21       0     103
              57             30       0     115
              67             28       0     112
              26             16       0     125
              39             17       0     127
              22             20       0     141
              45             27       0     130
              28             19       0     113
              50             23       0     112
              29              7       0     115
              34             22       0     127
              30             23       0     114
              39             31       0      99
              19             25       0     101
              43             22       0      98
              39             16       0     107
              25             20       0     123
              48             18       0      87
              52             21       0     106
              46              7       0     113
              49              0       0     123
              63             12       0      85
              28              4       0     103
              39              7       0     110
              37             12       0     105
              36             11       0     120
              35              6       0     107
              37              1       0     107
              31              0       0     109
              45              0       0     111
              50             20       0      98
              36             29       0      89
              37              6       0     112
              31             11       0     104
              63              0       0     110
              59              0       0     136
              67             10       0     102
              48              0       0     122
              66              0       0     105
              59             13       0     111
              63              7       0     110
              38              9       0     124
              55             10       0     117
              45             24       0     113
              58              3       0      95
              41             14       0     110
              23             19       0      98
              35             18       0     102
              44             10       0     113
              56             16       0     134
              53              9       0     107
              45             25       0     127
              58             24       0     115
              64             33       0     129
              61             10       0     108
              48             13       0     138
              39             20       0     135
              51             11       0     102
              61             12       0     132
              50              4       0     112
              57             20       0     139
              41             20       0     112
              59             14       0     117
              52             22       0     140
              44             24       0     135
              57             25       0     120
              36             14       0     130
              40              7       0     102
              37             12       0     107
              43             10       0      93
              45             10       0      98
              45             33       0     122
              42             27       0     117
              41             16       0     107
              46             25       0     115
              31             12       0     115
              15             44       0      91
              28             22       0     103
              13             39       0     104
              10             56       0      93
              20             33       0      86
              24             30       0     106
              24             50       0      93
              33             21       0     115
              44             12       0     122
              33             38       0     114
              36             22       0      88
              34             27       0      88
              19             35       0      93
              30             26       0      94
              41             27       0     108
              35             40       0     104
              46             30       0     112
              43             24       0     110
              30             26       0      97
              40             24       0      99
              64             16       0      85
              42              6       0      97
              34             15       0      96
              27             38       0     135
              54              9       0     128
              54             25       0     110
              30             34       0      95
              66             20       0     129
              48              9       0      95
              80              8       0     104
              51             20       0     104
              57             16       0      86
              51             20       0     101
              43             23       0      92
              54             24       0     106
              57             27       0     107
              46              6       0     102
              71             13       0     117
              53             25       0     103
              67             25       0     120
              75             23       0     100
              77             17       0      82
              64             29       0      99
              63             24       0      92
              39             30       0     101
              31             10       0      83
              46             27       0     109
              36             20       0     107
              24             14       0      99
              28             23       0     116
              36             18       0      94
              39             23       0     101
              39             23       0     104
              35             13       0     108
              43              1       0      96
              28              5       0     106
              57              5       0     103
              30             11       0      87
              45              4       0      92
              40              4       0     119
              17              1       0     112
              18              0       0      97
              36              0       0     114
              49              0       0      95
              47              0       0     102
              60              0       0     115
              58              7       0     127
              58             16       0     116
              54              3       0     109
              57              4       0     111
              49             13       0      98
              49             14       0      74
              45             12       0      88
              37              8       0     116
              57             22       0     104
              27             15       0     120
              60              4       0      75
              57             31       0      85
              55             28       0      96
              59             10       0      96
              71              5       0     113
              52             20       0      93
              59             12       0     104
              52             13       0     103
              46             26       0     121
              52             11       0      83
              53             23       0     111
              60             10       0     111
              57             16       0     110
              58              1       0     103
              32             11       0      96
              59             21       0      94
              32             10       0      87
              45              8       0     111
              31              8       0      86
              55             19       0     109
              39             14       0     133
              25             31       0     117
              35             13       0      78
              31             14       0     106
              35              0       0      78
              22              0       0      97
              33              0       0     102
              35              0       0      93
              35              0       0     117
              44              2       0     108
              35              5       0      80
              26              2       0      91
              55              0       0      86
              32              0       0     124
              38              0       0     115
              40              0       0      99
              36              0       0     107
              48              0       0     105
              39              0       0     121
              31              0       0     128
              46              0       0     121
              54              0       0     109
              42              0       0     104
              50              0       0     109
              39              0       0     143
              46              0       0     114
              37              0       0     125
              56              0       0     114
              53              0       0     104
              49              0       0     105
              48              0       0      93
              70              0       0     108
              54              0       0     112
              38              0       0     108
              38              0       0      93
              37              0       0     102
              53              0       0      87
              17              0       0      87
              35              0       0     107
              41              0       0     101
              48              0       0     123
              48              0       0      97
              58              0       0     108
              57              0       0     105
              39              0       0     112
              55              0       0     103
              46              0       0      87
              29              0       0      79
              54              0       0      97
              44              0       0      94
              62              0       0     114
              44              0       0      96
              38              0       0      98
              54              0       0      85
              36              0       0      84
              36              0       0      94
              48              0       0      82
              52              0       0      87
              47              0       0      72
              51             20       0      83
              48             11       0      86
              70              5       0      82
              66              0       0      80
              52              2       0      71
              28              0       0      78
              40              0       0      68
              31              0       0      83
              19              0       0      94
              43              0       0      78
              59              4       0      84
              47              0       0      92
              29              0       0     119
              51              0       0      97
              37              0       0     104
              72              0       0      88
              45              0       0      88
              46              0       0     121
              57              0       0      83
              44              0       0      73
              31              0       0     100
              50              0       0     117
              52              0       0     107
              58              0       0     109
              47              0       0      96
              79              0       0     107
              42              3       0     112
              13              0       0     116
              37              8       0     102
              40              0       0     131
              50              1       0      96
              43              0       0      92
              46              0       0     101
              28              0       0      98
              44              0       0      87
              46              0       0     107
              14              0       0     110
              43              0       0     114
              40              0       0     132
              39              0       0     109
              47              0       0      94
              47              0       0     110
              18              0       0     110
              40              0       0      93
              34              0       0      99
              26              0       0     118
              43              0       0     115
              30              0       0     105
              46              0       0     101
              39              0       0      87
              44              0       0      91
              48              1       0     108
              56              9       0      97
              30              8       0      84
              38             13       0      87
              40              9       0     100
              66              8       0      94
              42              4       0      96
              42              0       0      99
              14              0       0      93
              39              3       0     110
              25             12       0      96
              39              0       0     121
              32              1       0     109
              49              0       0     112
              46              0       0     124
              39              0       0      94
              49              0       0      91
              44              4       0      99
              22             15       0      99
              41              5       0     100
              23              1       0      95
              60              9       0     119
               6              7       0      77
              13             15       0      82
              10             26       0     109
              43             24       0     109
              28             14       0     104
              21              4       0      95
              10             17       0     112
              16             12       0     113
              22              3       0     124
              24              5       0     100
              38              4       0     112
              34              5       0     111
              22             11       0     136
              63             19       0     118
              28              9       0     110
              39              5       0      89
              40              9       0     125
              33             17       0     128
              34              6       0     132
              32             18       0     117
              51              7       0      98
              32             25       0      89
              45             12       0     110
              39             12       0     106
              25             12       0     116
              15             19       0     121
              22             10       0     111
              38             14       0      98
              40             23       0     123
              39             17       0      92
              27             22       0      88
              40              9       0      99
              32              5       0      86
              42             18       0     110
              48             13       0     123
              42              4       0     116
              41             12       0     114
              35             11       0     126
              66             16       0     138
              67              5       0     129
              76              0       0     144
              50             13       0     132
              60              0       0     138
              60              0       0     126
              61              0       0     109
              48              1       0     125
              72              1       0     137
              51              0       0     123
              52              0       0     125
              48              2       0     131
              43              0       0     119
              52              0       0     118
              53              0       0     145
              53              0       0     155
              48              5       0     131
              38             18       0     184
              52              6       0     165
              51             12       0     159
              27              5       0     171
              34              8       0     163
              30             13       0     127
              30             21       0     151
              28             19       0     180
              18             10       0     155
              33             13       0     142
              25              1       0     165
              25             24       0     179
              18             11       0     153
              26              5       0     131
              23              3       0     137
              41              5       0     135
              37              5       0     160
              42              9       0     141
              40             12       0     143
              43              5       0     163
              35              1       0     147
              38              7       0     171
              44              5       0     129
              38              7       0     123
              10             33       0     118
              38             15       0     147
              33             26       0     157
              44             19       0     169
              57             10       0     175
              56              5       0     141
              57              0       0     156
              63              1       0     152
              54              8       0     132
              38             13       0     128
              37              0       0     143
              38              2       0     135
              16              1       0     104
              21             16       0     109
              34             15       0     118
              44             12       0     140
              41             15       0     131
              19              8       0     123
              51             20       0     120
              35             25       0     125
              26             10       0     151
              29             25       0     121
              24             19       0     150
              32             37       0     138
              30             35       0     143
              28             14       0     146
              37             21       0     139
              26             23       0     148
              32             17       0     128
              35              8       0     133
              46             26       0     162
              25             14       0     165
              45              6       0     127
              32             28       0     122
              43             32       0     138
              37             35       0     137
              23             28       0     121
              54             24       0     118
              39             34       0     125
              44             23       0     120
              41              5       0     144
              32             21       0     151
              56             29       0     132
              30             23       0     162
              37             37       0     133
              17             23       0     129
              24             11       0     147
              30             23       0     158
              23             21       0     137
              26             26       0     152
              21             10       0     158
              39             18       0     144
              63             12       0     151
              59             10       0     141
              44              0       0     116
              46              0       0     123
              57              0       0     132
              57              0       0     137
              51              0       0     119
              43             18       0     113
              60             13       0      99
              40             12       0     124
              45             11       0     117
              43              6       0     139
              27              2       0     114
              36             11       0     107
              29              2       0     119
              36             15       0     114
              29             11       0     128
              16              2       0     137
              26              2       0     117
              17             13       0     125
              35             17       0     119
              34             21       0     137
              30             15       0     138
              42             24       0     135
              37             23       0     146
              33             22       0     118
              47             14       0     133
              34             17       0     139
              29             21       0     131
              47             26       0     126
              21             15       0     116
              45             15       0     157
              49             11       0     128
              33             22       0     134
              25              4       0     157
              29             21       0     141
              27             24       0     196
              34             12       0     159
              29             10       0     146
              56             13       0     144
              51             14       0     143
              59             12       0     165
              40             12       0     130
              42              9       0     143
              55             11       0     158
              41              2       0     172
              59             15       0     144
              39              9       0     142
              52             38       0     165
              55             32       0     155
              63             16       0     127
              45             15       0     133
              36             10       0     135
              48             16       0     141
              68             18       0     132
              60             16       0     147
              36             38       0     151
              47             31       0     147
              37             18       0     158
              35             24       0     160
              39             26       0     151
              29             15       0     160
              33             33       0     148
              30             27       0     161
              25             21       0     156
              36             14       0     166
              42             24       0     128
              25             30       0     146
              35             21       0     126
              26             17       0     146
              21             32       0     146
              19             18       0     147
              14             20       0     140
              17             19       0     138
              38             21       0     157
              45             17       0     124
              35             23       0     143
              40             15       0     149
              43             17       0     165
              35             17       0     169
              26             23       0     137
              18             30       0     125
              25             13       0     149
              37              0       0     128
              25              3       0     148
              21              0       0     154
              19              2       0     139
              32              6       0     144
              20             15       0     146
              36             21       0     162
              28             15       0     140
              24             14       0     134
              57             23       0     125
              40             14       0     148
              33             12       0     134
              42             25       0     142
              34             11       0     133
              52             29       0     139
              37             11       0     133
              36             16       0     141
              18             35       0     141
              33             22       0     145
              53             26       0     160
              30             29       0     139
              35             32       0     130
              31             32       0     134
              47             28       0     133
              27             36       0     124
              44             20       0     123
              34             31       0     157
              37             17       0     136
              55             16       0     115
              37             21       0     131
              28             11       0     136
              45             32       0     136
              30              0       0     132
              44              6       0     169
              49              9       0     140
              38             18       0     132
              26             11       0     146
              17             15       0     124
              24              1       0     146
              31              1       0     130
              21              0       0     139
              23              0       0     156
              29              0       0     168
              31              0       0     138
              26              9       0     144
              34              0       0     167
              37              0       0     139
              27              0       0     141
              27              0       0     132
              40              0       0     116
              56              0       0     124
              29              0       0     116
              29              0       0     127
              41              0       0     120
              44              0       0     155
              48              2       0     136
              33              5       0     160
              58              0       0     136
              27              0       0     130
              29              0       0     142
              36              0       0     141
              27              0       0     122
              24              7       0     173
              21              0       0     164
              26              0       0     140
              11              0       0     154
              43              0       0     140
              32              0       0     147
              38              0       0     180
              18              0       0     130
              32              0       0     156
              30              0       0     140
              21              0       0     160
              38              0       0     162
              34              0       0     150
              36              0       0     167
              28              0       0     137
              30              2       0     146
              37              0       0     135
              37              0       0     168
              38              0       0     156
              32              2       0     153
              26              0       0     149
              30              0       0     150
              37              0       0     173
              31              1       0     136
              26              7       0     174
              37              2       0     156
              39              0       0     161
              48              0       0     153
              13              0       0     142
              24              0       0     165
              29              0       0     163
              36              0       0     143
              16              0       0     137
               4              0       0     182
              55              2       0     154
              26              9       0     160
              49              1       0     127
              27              0       0     139
              44              0       0     160
              28              7       0     142
              50             12       0     145
              34              1       0     143
              46              0       0     153
              35              0       0     149
              23              0       0     141
              24              0       0     176
              26              0       0     166
              28              3       0     153
              24             12       0     174
              38              7       0     175
              19              0       0     137
              51              0       0     174
              45              0       0     181
              29              0       0     168
              37              0       0     139
              43              0       0     123
              33              0       0     135
              28              0       0     162
              27              0       0     133
              33              0       0     147
              22              0       0     180
              25              0       0     148
              31              0       0     170
              28              0       0     154
              29              0       0     153
              18              0       0     168
              29              0       0     135
              31              0       0     151
              13              0       0     127
              45              0       0     133
              52              0       0     159
              24              0       0     166
              39              0       0     142
              33              0       0     159
              37              0       0     135
              42              0       0     152
              15              0       0     152
              36              0       0     141
              24              0       0     143
              34              0       0     127
              35              0       0     130
              29              0       0     131
              31              0       0     138
              30              7       0     162
              25              0       0     133
              46              0       0     158
              28              0       0     164
              30              0       0     156
              28              0       0     159
              35              0       0     159
              42              0       0     157
              28              0       0     144
              35              0       0     161
              46              0       0     148
              42              0       0     157
              42              1       0     138
              47              0       0     126
              39              0       0     136
              33              0       0     135
              47              0       0     135
              28              0       0     135
              34              0       0     134
              36              0       0     127
              45              0       0     133
              19              0       0     146
              39              0       0     160
              50              0       0     128
              47              0       0     124
              22              0       0     140
              41              0       0     144
              51              0       0     149
              55              0       0     133
              15              0       0     144
              24              0       0     125
              43              0       0     107
              65              0       0     134
              43              0       0     150
              26              0       0     117
              27              0       0     149
              22              0       0     142
              31              8       0     141
              29              0       0     131
              30              0       0     150
              28              0       0     126
              30              0       0     148
              37              0       0     124
              48              0       0     136
              51              0       0     136
              28              0       0     147
              32              0       0     148
              17              0       0     136
              38              0       0     113
              21              0       0     146
              18              0       0     147
              34              0       0     132
              30              0       0     139
              25              0       0     134
              28              0       0     146
              31              0       0     142
              25              0       0      99
              32              0       0     109
              33              0       0     112
              36              0       0     125
              24              0       0     117
              24              0       0     161
              34              0       0     136
              21              0       0     154
              31              0       0     130
              31              0       0     140
              29              0       0     165
              33              0       0     132
              17              0       0     178
              32              0       0     156
              34              0       0     149
              24              0       0     118
              35              0       0     120
              43              0       0     142
              36              0       0     140
              36              1       0     133
              33              0       0     131
              46              6       0     132
              40              5       0     156
              52             13       0     142
              40              2       0     131
              40              0       0     143
              42              3       0     154
              32             15       0     155
              40              0       0     147
              13              0       0     122
              36              1       0     129
              12              1       0     141
              35              0       0     136
              49              0       0     143
              36              3       0     127
              38              0       0     159
              39              0       0     132
              45              0       0     133
              41              0       0     139
              37              0       0     144
              36              1       0     173
              44              0       0     135
              38              0       0     137
              49              0       0     147
              45              0       0     144
              42              0       0     156
              41              0       0     149
              32              0       0     164
              31              0       0     136
              26              0       0     156
              60              0       0     135
              42              0       0     127
              41              0       0     146
              37              0       0     142
              43              0       0     147
              46              0       0     139
              36              0       0     132
              22              0       0     145
              19              0       0     142
              28              0       0     133
              39              0       0     154
              41              0       0     166
              35              0       0     157
              35              0       0     143
              36              0       0     126
              15              9       0     150
              29              0       0     130
              11              0       0     152
               5              3       0     159
              28              0       0     150
              12              0       0     149
              21              0       0     139
              22              0       0     138
              28              0       0     153
              36              0       0     155
              41              0       0     145
              58              0       0     156
              59              0       0     144
              62              0       0     126
              27              0       0     163
              33              0       0     143
              45              0       0     128
              55              0       0     133
              13              0       0     121
              31              2       0     137
              33              0       0     167
              52              2       0     140
              49              0       0     147
              45              7       0     125
              47              0       0     146
              27              0       0     173
              24              6       0     153
              35              1       0     133
              23              0       0     116
              34              0       0     154
              44              0       0     148
              41              6       0     130
              46             12       0     124
              43              6       0     108
              39             10       0     154
              24              0       0     149
              41              0       0     149
              43              0       0     129
              53              0       0     155
              46              0       0     157
              32              0       0     137
              30              3       0     124
              70              0       0     137
              59             10       0     148
              45              0       0     135
              60              3       0     128
              70              0       0     116
              75              0       0     136
              63              0       0     130
              46              2       0     135
              74              6       0     123
              65              5       0     122
              81              2       0     139
              85              5       0     136
              76              4       0     126
              50              3       0     165
              57              0       0     150
              55              0       0     141
              51              0       0     129
              38              2       0     138
              43             10       0     131
              56              0       0     132
              29              0       0     125
              32              0       0     135
              38              3       0     148
              56              0       0     132
              51              0       0     123
              51              0       0     145
              41              0       0     131
              48              0       0     131
              27              0       0     116
              48              3       0     146
              43              0       0     120
              31              1       0     131
              44              4       0     124
              59              0       0     149
              59              0       0     152
              60              0       0     145
              42              0       0     166
              69              0       0     161
              64              0       0     166
              51              0       0     142
              72              1       0     136
              60              0       0     139
              40              0       0     162
              45              0       0     136
              54              0       0     164
              32              0       0     160
              78              0       0     161
              46              0       0     144
              60              0       0     141
              77              0       0     132
              42              0       0     167
              66              0       0     138
              62              0       0     171
              47              0       0     142
              72              0       0     133
              93              0       0     128
              70              0       0     121
              70              0       0     145
              75              0       0     144
              88              0       0     140
              65              0       0     148
              56              0       0     138
              68              0       0     140
              68              3       0     154
              34              0       0     115
              43              6       0     126
              39              4       0     126
              19             12       0     129
              32              0       0     138
              54              0       0     133
              50              0       0     135
              52              0       0     135
              47              0       0     123
              67              0       0     140
              39              0       0     159
              46              0       0     145
              25              0       0     119
              34              0       0     137
              69              0       0     144
              68              0       0     130
              44              0       0     142
              46              0       0     153
              40              0       0     129
              41              0       6     159
              13              0       0     118
              37              0       0     148
              32              0       0     135
              41              0       0     150
              29              0       0     158
              29              0       4     154
              20              0       9     147
              16              0      16     145
              13              0      19     149
              33              0       7     141
              37              0      22     158
              50              0      29     147
              54              0       9     171
              43              0      12     181
              33              0       9     160
              45              0       7     167
              32              0      24     168
              34              0      24     159
              26              0      26     166
              28              0      47     166
              14              0      13     162
              24              0      19     178
              25              0      23     177
              44              0       1     176
              29              0      13     143
              35              0      13     175
              10              0       1     166
              17              0       0     172
               8              0       0     186
              31              0       0     156
              35              0       0     158
              25              0       0     182
              36              0       0     187
              14              0       0     144
              14              0       0     165
               0              0       0     165
              16             11       0     151
               7             14       0     166
              14              0       0     168
              19              0       0     167
              25              0       0     179
              28              0       0     177
              10              0       0     191
              33              0       0     176
              15              0       0     172
              26              0       0     166
              25              0       0     159
              33              0       0     170
              44              0       0     165
              32              0       0     186
              39              0       5     158
              37              0       0     155
              24              0       0     168
              20              0       0     154
              24              0       0     155
               9              0       0     140
               8              0       4     146
               0              0       0     176
               0              0       0     178
               0              0       0     169
               0              0       0     181
               0              0       0     156
               0              0       0     155
               0              0       0     161
               0              0       0     167
               0              0       0     169
               0              0       0     154
               0              0       0     152
               0              0       0     145
               0              0       0     167
               0              0       0     167
               0              0       0     189
               0              0       0     165
               0              0       0     153
               0              0       0     157
               0              0       0     144
               0              0       0     137
               0              0       0     145
               0              0       0     177
               0              0       0     156
               0              0       0     157
               0              0       0     121
               0              0       0     149
               0              0       0     162
               0              0       0     124
               0              0       0     109
               4              0       0     120
               0              0       0     123
               0              0       0     154
               1              0       0     153
               0              0       0     164
               0              0       0     157
               0              0       0     147
               0              0       0     170
               0              0       0     143
               0              0       0     125
               0              0       0     138
               0              0       0     149
               0              0       0     144
               0              0       0     160
               0              0       0     144
               0              0       0     136
               0              0       0     160
               6              0       0     138
               4              0       0     136
               1              0       0     147
              17              0       0     127
               8              0       0     141
              29              0       0     161
              36              0       0     150
              27              0       0     169
              14              0       0     172
              27              0       0     170
              16              0       0     188
               6              0       0     158
               2              0       0     142
               2              0       0     149
               8              0       0     156
               6              0       0     156
               4              0       0     162
               1              0       0     164
               0              0       0     152
               1              0       0     153
               4              0       0     151
               6              0       0     158
               1              5       0     159
               8              0       0     160
               9              0       0     165
              21              0       0     171
               5              0       0     161
               0              0       0     169
               3              0       0     170
               6              0       0     169
               2              0       0     180
              10              0       0     156
              23              7       0     152
              23              0       0     148
              26              0       0     162
              29              5       0     168
              25             11       0     157
              31              0       0     161
               8              0       0     144
               5              0       0     167
              10              0       0     169
              11              4       0     163
               6              0       0     137
               2              6       0     165
               0              2       0     182
               0              0       0     184
              12              0       0     178
               7              0       0     143
               0              0       0     180
               0              0       0     177
               0              0       0     176
              12              0       0     165
               7              0       0     177
               6              0       0     191
              14              6       0     153
               5              2       0     167
              11              5       0     166
              16              2       0     179
               9              8       0     166
               3              9       0     165
               0              0       0     178
               3              0       0     150
               0              0       0     168
               0              0       0     176
               0              4       0     180
               0              0       0     177
               4              0       0     165
               3              1       0     180
              19              0       0     178
              25              0       0     189
              40              0       0     175
              18              5       0     179
              24             11       0     160
              50              4       0     170
              30              0       0     184
              44              0       0     201
              59              6       0     142
              48              6       0     153
              47              8       0     174
              59              5       0     165
              70              0       0     180
              65              0       0     165
              59              0       0     177
              44              0       0     182
              75              5       0     161
              76              0       0     146
              71              9       0     154
              74              0       0     147
              66              0       0     165
              55              0       0     146
              38              0       0     157
              60              0       0     178
              39              0       0     164
              32              0       0     163
              47              0       0     148
              49              0       0     166
              48              0       0     169
              41              0       0     163
              51              0       0     168
              53              0       0     181
              42              0       0     199
              66              0       0     171
              39              0       0     186
              38              0       0     173
              37              0       0     172
              44              0       0     147
              42              0       0     158
              68              0       0     161
              51              0       0     171
              70              0       0     179
              52              0       0     175
              36              0       0     173
              32              0       0     179
              47              0       0     174
              75              0       0     166
              44              0       0     153
              36              0       0     175
              50              0       0     158
              40              0       0     166
              55              0       0     175
              57              0       0     147
              55              0       0     160
              38              0       0     171
              41              0       0     147
              41              0       0     153
              44              0       0     146
              23              0       0     170
              63              0       0     147
              74              0       0     167
              66              0       0     167
              86              0       0     151
              46              0       0     144
              68              0       0     154
              47              0       0     164
              46              0       0     150
              48              0       0     174
              48              0       0     148
              50              0       0     147
              51              0       0     152
              34              0       0     171
              32              0       0     176
              40              0       0     150
              26              0       0     148
              28              0       0     153
              40              0       0     152
              41              0       0     174
              54              0       0     158
              59              3       0     160
              50              0       0     171
              66              0       0     181
              56              0       0     165
              54              0       0     166
              51              0       0     146
              31              0       0     153
              33              0       0     163
              50              0       0     156
              44              0       0     168
              31              0       0     180
              45              0       0     179
              45              0       0     162
              30              0       0     138
              29              0       0     148
              25              0       0     130
              30              0       0     152
              45              0       0     156
              34              0       0     156
              34              0       0     164
              43              0       0     176
              38              0       0     185
              37              0       0     169
              42              0       0     159
              28              0       0     172
              25              0       0     157
              29              0       0     148
              46              0       0     150
              41              0       0     140
              23              0       0     144
              30              0       0     144
              29              0       0     164
              46              0       0     164
              19              0       0     163
              35              0       0     173
              34              0       0     160
              23              0       0     177
              27              0       0     169
              18              0       0     169
              31              0       0     162
              34              0       0     156
              35              0       0     144
              67              0       0     160
              50              0       0     144
              55              0       0     159
              59              0       0     179
              44              0       0     171
              44              0       0     214
              43              0       0     183
              43              7       0     144
              54              0       0     154
              38              0       0     183
              62              0       0     152
              59              0       0     186
              44              0       6     151
              48              0       2     168
              32              0       0     159
              48              0       7     152
              33              0      18     179
              22              0      25     168
              33              0      19     160
              40              0      20     151
              52              0      28     147
              52              0      29     145
              49              0      14     160
              38              0       5     119
              34              0      17     149
              33              4      30     151
              18              0      10     147
              44              0      16     166
              45              1       0     163
              24              4      14     160
              34              0      14     176
              65              0       6     165
              26              0       6     163
              56              0      28     162
              45              0      26     170
              32              0      17     187
              22              0      24     174
              49              6      29     178
              57             13      20     180
              39              0      27     176
              36              0      31     163
              17              0      41     150
              27              2      21     168
              31             14      21     195
              29              9      23     171
              34             10      25     168
              32             14      26     156
              44              0      12     147
              29              0       0     142
              41              0      13     160
              35              0      18     158
              34              0       0     152
              31              7       8     175
              32              0       0     127
              27              0       0     153
              28              0       0     182
              23              0       6     169
              24              0       2     176
              30              0      22     178
              42              0       3     160
              32              1      15     170
              33              7       7     144
              41              0      15     149
              48              0       8     162
              44              0      10     163
              54              0      12     165
              32              0       5     155
              50              0      24     135
              52              0       9     151
              37              0       2     171
              49              0       6     144
              39              3       1     173
              26              5       6     193
              52              0       5     170
              57              1       1     179
              66              0       4     176
              54              0       8     171
              74              0       0     158
              74              0       0     168
              66              0       0     157
              55              0       1     162
              58              0       0     165
              67              0       0     169
              58              0       3     151
              60              0       7     144
              69              0      12     156
              38              0       0     144
              68              0       0     151
              64              0      12     172
              84              0       0     175
              76              0       0     182
              67              0       0     177
              59              0       5     177
              78              0       2     179
              63              0      10     181
              74              0      14     175
              52              0       3     159
              64              0      13     172
              58              0       6     159
              58              0       8     166
              77              0       3     190
              36              0       6     158
              46              0       0     184
              64              0      15     191
              82              0       0     182
              51              0       0     144
              49              0       1     151
              68              0      16     164
              66              0       8     155
              60              0       9     160
              71              0       0     151
              65              0       9     147
              68              0      17     158
              53              0       0     168
              38              0      17     177
              49              3       0     175
              83              0       0     153
              62              0       1     164
              73              0       5     169
              75              0       9     145
              66              7      18     144
              86              0       8     149
              78              0       9     158
              87              0       3     164
              63              0      16     154
              51              0      11     156
              62              0      11     161
              65              0       8     188
              72              0      14     168
              74              0       0     137
              64              0       0     153
              71              0       4     157
              72              0       0     147
              52              0      16     152
              74              0      17     163
              76              0      20     163
              61              0      22     157
              76              0      31     151
              80              0      12     156
              69              0      17     159
              65              0      24     177
              76              0      16     174
              75              0      17     149
              51              0       9     154
              58              0       2     147
              61              0       6     169
              51              0       5     144
              64              0       0     173
              59              0       0     162
              73              0       5     175
              83              0       0     161
              52              0       0     159
              74              0       0     171
              61              4       0     158
              53              0       0     156
              51              0       0     166
              63              0       0     161
              36              0      13     165
              34              0      16     167
              65              0       7     167
              61              0       5     160
              79              0      10     147
              80              0       3     148
              74              0       9     179
              73              0      16     151
              53              0       2     176
              73              0       2     166
              73              0      30     176
              84              0      12     164
              78              0      16     153
              64              0       0     178
              47              0       0     148
              29              0       0     159
              75              0       0     178
              68              0       0     178
              51              0       0     168
              49              0       9     171
              61              0       0     177
              69              0       0     170
              56              0       0     162
              64              0       0     153
              42              0      11     176
              44              0       3     151
              26              0       0     179
              43              0      10     154
              52              0      14     159
              47              0      11     149
              75              0      13     151
              49              0       0     146
              51              0       4     169
              37              0       7     154
              68              0       0     163
              33              0       1     151
              55              0       0     178
              58              0       2     170
              64              0      18     157
              54              0       9     134
              65              0       6     143
              49              0      14     160
              57              0       2     165
              71              0       0     162
              44              0       0     128
              54              0       0     128
              51              0       0     141
              56              0       0     156
              40              0       0     168
              58              0       0     163
              30              0       0     185
              51              0       0     163
              44              0       0     156
              44              0       0     161
              50              0      11     143
              51              0       0     176
              53              0       0     159
              61              0       1     145
              58              0       0     153
              54              0       0     184
              84              0      18     161
              59              0      25     134
              62              0       8     160
              47              0       0     161
              55              0       8     136
              37              0       7     161
              53              0       5     169
              28              0      22     159
              67              0      22     159
              78              0      11     132
              63              0      32     154
              45              0      27     157
              43              0      16     145
              43              0      29     144
              56              0      31     142
              54              0      27     162
              49              0      14     153
              38              0      28     153
              36              0      31     151
              44              0      18     146
              47              0      24     163
              42              0      37     156
              56              0      14     186
              54              0      20     159
              55              0      28     146
              52              0      20     181
              72              0       9     167
              54              0       6     167
              34              0       0     176
              55              0       2     175
              65              0       2     160
              20              0       3     177
              43              0       3     161
              50              0      14     177
              60              0      40     157
              54              0      28     153
              38              0      26     158
              52              0      26     158
              43              0      17     153
              39              0      13     176
              36              0      25     132
              29              0      13     140
              43              0      17     148
              48              0      18     166
              56              0      29     147
              40              0      34     151
              48              0      34     178
              50              0      27     145
              58              0      36     164
              50              0      32     152
              36              0      33     162
              46              0       8     178
              58              0      38     163
              50              0      25     152
              73              0      30     168
              50              0      20     167
              57              0      23     154
              45              0      24     148
              34              0      15     150
              34              0      38     142
              47              0      14     165
              43              0      23     180
              38              0      31     170
              27              0      28     152
              50              0       8     160
              35              0       0     158
              52              0      14     158
              35              0       8     170
              31              0       8     169
              46              0      15     175
              45              0      15     153
              37              0      18     141
              47              0      17     165
              31              0      21     155
              58              0      10     152
              51              0       1     170
              52              0      11     188
              63              0      31     183
              54              0      29     153
              42              0      34     162
              41              0      14     140
              37              0       9     147
              66              0       6     168
              37              0      14     167
              52              0       9     155
              65              0      24     132
              39              0      13     143
              51              0       0     162
              50              0       1     130
              50              0       8     136
              45              0      10     155
              36              0       1     153
              46              0       2     153
              46              0      15     133
              24              0      17     132
              21              0      55     134
              25              0      53     137
              20              0      26     137
              21              0      31     144
              23              0      20     148
              19              0      35     150
              28              0      38     154
              38              0      41     157
              39              0      35     161
              23              0      26     148
              47              0      29     157
              45              0      31     193
              45              0      58     168
              41              0      31     167
              41              0      42     157
              52              0      34     177
              49              0      44     192
              48              0      32     181
              48              0      46     159
              32              0      41     171
              40              0      28     174
              34              0      29     173
              27              0      31     167
              41              0      40     175
              45              0      24     148
              29              0       9     149
              36              0      36     149
              26              0      18     145
              34              0      16     153
              30              0       0     153
              36              0       8     157
              36              0      28     169
              53              0      38     168
              55              0      42     150
              62              0      49     165
              72              0      45     151
              51              0      23     167
              57              0      42     170
              67              0      32     172
              75              0      24     174
              58              0      40     161
              78              0      54     146
              69              0      28     149
              45              0      17     177
              67              0      39     159
              64              0      19     181
              54              0      24     161
              66              0      24     169
              65              0      31     169
              34              0      45     150
              60              0      38     184
              49              0      29     190
              51              0      44     173
              57              0      28     174
              58              0      30     165
              62              0      33     145
              43              0      15     167
              52              0      17     169
              34              0      21     150
              60              0      31     164
              54              0      30     145
              24              0      29     149
              55              0      30     170
              23              0      36     151
              42              0      31     156
              20              0       7     157
              52              0      10     150
              22              0      25     155
              42              0      22     167
              36              0      20     165
              39              0       3     163
              27              0       6     163
              21              0      31     164
              38              0      32     177
              32              0      20     130
              39              0      36     159
              49              0      36     168
              56              0      30     173
              41              0      31     166
              31              0      46     171
              62              0      10     160
              25              0      29     149
              60              0      31     174
              66              0      29     177
              56              0      23     173
              33              0      42     152
              28              0      53     149
              33              0      43     140
              47              0      24     137
              40              0      39     145
              23              0      14     179
              32              0      14     169
              35              0      22     184
              32              0      17     152
              35              0      12     158
              31              0       5     143
              59              0       3     178
              37              0      12     171
              39              0      18     171
              17              0       7     166
              37              0       3     172
              65              0       3     175
              48              0       0     185
              54              0       7     151
              49              0       0     139
              61              0      11     158
              46              0      10     177
              40              0      17     174
              33              0       7     171
              33              0       6     152
              45              0       5     149
              50              0       0     157
              32              0       0     146
              32              0       0     157
              35              0       0     161
              38              0       0     156
              32              0       0     174
              35              0      14     157
              38              0       0     164
              29              0       0     161
              30              0       2     181
              32              0       1     181
              37              0       0     164
              50              0       5     167
              33              0       0     153
              59              0       0     175
              37              0       0     153
              31              0       0     170
              37              0       9     151
              30              0       7     189
              30              0      23     166
              27              0      23     172
              19              0      26     164
              43              0      31     180
              22              0      63     192
              35              0      29     152
              44              0      20     174
              48              0      34     167
              42              0      33     172
              44              0      41     191
              44              0      41     170
              44              0      31     156
              43              0      38     168
              38              0       6     168
              55              0      28     151
              47              0      45     156
              35              0      42     181
              57              0      36     172
              55              0      34     163
              54              0      33     163
              49              0      42     161
              40              0      30     155
              38              0      31     128
              65              0      10     161
              65              0      37     168
              75              0      39     165
              67              0      25     160
              68              0      20     175
              75              0      23     160
              52              0      21     187
              54              0      26     162
              43              0      28     185
              48              0      13     189
              25              0      22     185
              38              0      12     166
              46              0      46     195
              54              0      31     191
              35              0      44     169
              44              0      34     172
              41              0      42     175
              56              0      51     193
              23              0      33     143
              51              0      51     157
              28              0      25     146
              48              0      23     181
              34              0      26     174
              58              0      24     171
              73              0      10     159
              51              0      19     169
              68              0      18     158
              70              0      17     178
              49              0      41     172
              81              0      42     167
              61              0      33     178
              67              0      46     170
              23              0      87     160
              54              0      58     157
              49              0      97     152
              47              0      90     145
              34              0      91     152
              44              0      76     153
              56              0      90     172
              36              0      95     164
              17              0      86     162
              35              0      83     175
              30              0      85     178
              24              0      89     156
              21              0     114     173
              22              0      94     161
              22              0      86     140
              30              0      69     176
              14              0      87     148
              25              0      67     174
              30              0      64     173
              27              0      78     156
              31              0      75     163
              22              0      78     144
              26              0      65     146
              28              0      93     168
              34              0      74     167
              13              0      88     182
              20              0      71     184
               3              0      94     179
               9              0      88     172
              24              0      84     157
              17              0     107     147
              26              0      79     152
              16              0      82     169
              25              0      67     160
              19              0      90     143
              14              0      71     142
              17              0      81     177
               3              0      92     177
              20              0      62     166
               6              0      83     163
              16              0     111     171
              21              0     104     149
              19              0      81     150
              31              0      43     161
              17              0      79     174
              12              0      63     166
               3              0      88     146
               0              0     103     149
               3              0      88     133
               0              0     113     182
               0              0      83     207
               1              0      94     183
               0              0      82     176
               0              0      90     166
               5              0      82     148
               0              0      96     149
               0              0      78     163
               0              0      78     159
               0              0      86     137
               3              0      82     170
               5              0      97     181
               9              0     110     139
               3              0     105     187
               2              0     113     179
               6              0     100     157
               0              0      92     153
               1              0      94     166
               0              0      75     139
               0              0      92     176
               0              0     112     168
               0              0      82     189
               0              0      84     190
               6              0      81     161
               7              0      94     164
               0              0      86     156
               0              0      88     172
               8              0      70     169
              13              0      65     170
               6              0      92     145
              40              0      84     157
              31              0     104     176
              15              0      79     153
              17              0      92     176
              44              0      91     155
               0              0     109     167
               0              0      93     160
               0              0      89     155
              14              0      80     149
              14              0     108     153
               8              0      97     145
              26              0      86     162
              29              0     120     157
              11              0      88     162
               4              0     105     174
              18              0      88     162
              44              0      78     157
               6              0      80     171
              23              0     133     139
              16              0      96     149
              33              0     111     180
              20              0     135     160
              18              0     117     184
              15              0      93     186
              14              0      74     158
              15              0      82     190
              16              0      87     175
              13              0      77     178
              17              0      76     176
              14              0      92     179
              24              0      92     161
              14              0     114     169
              26              0      99     144
              17              0     115     151
              23              0      87     140
              42              0     104     167
              32              0      80     135
              14              0      94     136
              25              0      85     139
              25              0      99     134
               5              0      73     145
              32              0      89     144
              35              0      93     167
              14              0      79     154
              44              0      87     161
              38              0      84     164
              20              0      94     180
              30              0      74     182
              14              0      81     200
              38              0     106     170
              14              0      79     165
              41              0     105     153
              12              0      92     157
              28              0      98     161
              27              0      91     139
              22              0     101     156
              28              0      94     136
              28              0      92     119
              16              0      84     136
              10              0      71     145
              10              0      93     177
              28              0      78     175
              30              0      57     133
              31              0      97     143
              19              0      93     174
              17              0      84     184
              13              0      86     143
              19              0      66     162
              22              0      91     159
              33              0      88     169
              39              0      99     150
              31              0     105     188
              43              0      95     163
              28              0      91     178
              52              0      94     169
              34              0      81     163
              28              0      69     147
              22              0      87     156
              17              0     105     155
              28              0      81     158
              29              0      97     146
              13              0      84     157
              35              0      82     167
              10              0      82     151
              24              0      93     159
              21              0      78     176
              33              0     111     172
              20              0      97     164
              17              0      81     183
              15              0      89     162
              20              0      66     171
              14              0      91     175
              46              0     102     144
              23              0      74     169
              13              0      99     166
              26              0      97     167
              29              0      94     171
              26              0      97     179
              14              0      80     173
              28              0      75     149
              32              0      94     170
              13              0     102     161
              26              0      88     165
              14              0      69     155
              15              0      94     169
              23              0      79     189
              23              0      86     176
              19              0      93     156
              37              0      76     152
              30              0      79     153
              26              0      92     161
               9              0      90     170
              33              0      81     152
              50              0      90     178
              30              0     109     160
              21              0      83     170
              16              0      95     140
              20              0     114     164
              27              0      80     135
              23              0     105     164
              23              0     105     137
              29              0      75     129
              18              0     106     144
              37              0      85     149
              16              0      72     151
               5              0      94     186
              14              0      93     186
              13              0      78     167
              14              0      69     174
               9              0      74     171
              20              0      77     177
              30              0      77     156
              19              0      89     154
              10              0      98     177
               1              0      92     186
              17              0     110     169
              18              0     113     176
               6              0     105     140
               4              0      84     162
               0              0      94     164
               0              0      93     155
              15              0     107     158
               0              0      99     151
               0              0      96     173
               0              0      99     156
               0              0      68     144
               0              0      93     174
               0              0     103     165
               0              0     110     177
               0              0      89     173
               0              0     119     156
               2              0      78     178
               0              0      89     173
               2              0      84     191
               0              0      94     178
               0              0      77     182
               0              0      89     158
               1              0      83     180
               0              0      79     168
               0              0      75     145
               0              0      71     155
               0              0      80     153
               0              0      94     160
               0              0      95     151
               0              0     109     148
               0              0      79     164
               0              0     102     154
               0              0      92     163
               0              0     103     164
               0              0     102     178
               0              0      88     189
               3              0     120     164
               0              0     106     159
               0              0     101     171
               0              0     110     180
               0              0      92     156
               0              0      95     179
               0              0     119     149
               0              0      95     145
               7              0      84     146
               0              0      87     154
               2              0      94     157
               8              0      93     129
               0              0     104     159
               0              0     113     141
               0              0      91     152
               0              0      82     158
               0              0     109     168
               0              0      81     154
               0              0      66     143
               0              0      99     146
               0              0      76     137
               0              0      90     133
               0              0      96     146
               0              0      90     163
               0              0      82     173
               0              0      90     176
               0              0      90     146
               0              0      88     165
               0              0      66     155
               0              0      88     176
               0              0      89     164
               0              0      90     161
               0              0      86     156
               0              0      81     144
               0              0     107     153
               0              0      79     153
               0              0     112     159
               0              0      73     158
               0              0     105     174
               0              0      84     152
               0              0     105     150
               0              0     107     168
               0              0      78     149
               0              0     108     149
               0              0      95     158
               0              0      85     142
               0              0      60     147
               0              0      82     169
               0              0      85     149
               0              0      83     129
               0              0      85     160
               0              0      74     142
               0              0      48     160
               0              0      64     157
               0              0      84     153
               0              0      83     140
               0              0      89     145
               0              0      73     122
               0              0      89     153
               0              0     100     145
               0              0      77     140
               0              0     104     163
               0              0      76     155
               0              0      67     152
               0              0      89     153
               0              0      75     155
               0              0     110     176
               0              0      95     152
               0              0     109     149
               0              0     111     171
               0              0      85     144
               0              0     109     132
               0              0      93     145
               0              0     100     159
               0              0     115     156
               0              0     122     143
               0              0     107     152
               0              0      93     164
               0              0     113     158
               0              0     136     150
               0              0     112     171
               0              0      82     182
               0              0      71     173
               0              0      63     175
               0              0      74     151
               0              0      67     162
               0              0      59     149
               0              0      55     154
               0              0      57     166
               0              0      96     169
               0              0      80     166
               0              0      59     162
               0              0      82     184
               0              0      55     164
               0              0      64     162
               0              0      61     161
               0              0      66     138
               0              0      70     138
               0              0      86     155
               0              0      76     158
               0              0      62     150
               0              0      88     158
               0              0      96     153
               0              0      58     172
               0              0      80     143
               0              0     104     147
               0              0      93     177
               0              0     104     176
               0              0     107     162
               0              0     110     172
               0              0      98     167
               0              0     101     144
               0              0     102     182
               0              0     101     169
               0              0     105     185
               0              0      92     162
               0              0      99     132
               0              0     103     143
               0              0     138     145
               0              0     123     159
               0              0     111     133
               0              0     124     167
               0              0     121     186
               0              0     122     169
               0              0      93     192
               0              0     113     193
               0              0     106     180
               0              0     100     169
               0              0     116     181
               0              0      72     154
               0              0      90     143
               0              0      96     162
               0              0     100     156
               0              0      84     165
               0              0      87     179
               0              0      80     175
               0              0      80     171
               0              0      86     161
               0              0      78     166
               0              0      94     178
               0              0      74     165
               0              0      69     154
               0              0     105     180
               0              0     103     173
               0              0      90     194
               0              0     119     178
               0              0     146     147
               0              0     116     182
               0              0     101     145
               0              0      99     169
               0              0      82     162
               0              0      55     177
               0              0      94     179
               3              0     119     173
               0              0     102     141
               0              0      87     173
               0              0      81     156
               0              0     100     166
               0              0      91     170
               0              0     102     177
               0              0      88     156
               5              0     104     147
               0              0     101     145
               0              0      90     155
               0              0      91     172
               0              0      92     186
               0              0      93     198
               0              0      99     174
               0              0      97     178
               0              0      89     182
               0              0     104     170
               0              0      85     182
               0              0     102     169
               0              0      97     171
               5              0      74     162
               3              0     115     174
               0              0      79     158
               0              0     102     170
               4              0     112     167
               0              0     109     161
               0              0      91     174
               0              0      97     149
               0              0      91     151
               0              0     100     161
               0              0     103     168
               0              0     110     147
               0              0      93     174
               0              0     107     168
               0              0      93     176
               0              0     111     163
               0              0      97     171
               0              0     106     166
               0              0     120     168
               0              0     119     155
               0              0      91     162
               0              0      99     146
               0              0     104     151
               0              0     110     154
               0              0     106     149
               0              0      88     150
               0              0      90     151
               0              0     100     134
               0              0      96     138
               0              0     108     123
               0              0     103     129
               0              0      97     147
               0              0      99     137
               0              0     101     162
               0              0      88     162
               0              0      75     166
               0              0      90     186
               0              0      94     152
               0              0     108     150
               0              0     105     143
               0              0      85     170
               0              0      91     170
               0              0     106     169
               0              0     110     183
               0              0      99     148
               0              0     112     171
               0              0     109     162
               0              0      79     156
               0              0      87     155
               0              0      92     153
               0              0     100     150
               0              0      93     172
               0              0     109     155
               0              0     103     140
               0              0     114     159
               0              0     105     159
               0              0     135     146
               0              0     118     141
               0              0     115     158
               0              0     102     157
               0              0      96     153
               0              0      95     140
               0              0     105     149
               0              0      98     153
               0              0      90     143
               0              0      86     151
               0              0      98     154
               0              0      97     157
               0              0     125     156
               0              0     133     182
               0              0     126     161
               0              0     120     172
               0              0     121     149
               0              0     105     144
               0              0     113     161
               0              0     111     173
               0              0     141     175
               0              0     109     178
               0              0     111     148
               0              0      92     165
               0              0      89     164
               0              0     100     160
               0              0      82     151
               0              0     101     180
               0              0     140     174
               0              0      91     173
               0              0      96     165
               0              0     106     171
               0              0     119     137
               0              0      99     143
               0              0      89     173
               0              0      91     169
               0              0     109     186
               0              0     120     188
               0              0     114     155
               0              0     127     168
               0              0     108     158
               0              0     134     167
               0              0     127     159
               0              0     109     159
               0              0     108     144
               0              0     111     163
               0              0     114     175
               0              0     104     154
               0              0     100     144
               0              0     119     171
               0              0     138     160
               0              0     111     157
               0              0     122     164
               0              0     116     140
               0              0     107     145
               0              0     112     157
               0              0     116     145
               0              0     132     155
               0              0     113     156
               0              0     119     164
               0              0     121     152
               0              0     128     143
               0              0     146     153
               0              0     131     152
               0              0     145     143
               0              0     134     148
               0              0     111     164
               0              0     131     169
               0              0     111     152
               0              0     123     148
               0              0     105     168
               0              0     116     160
               0              0     120     154
               0              0     121     173
               0              0     129     154
               0              0     123     143
               0              0     110     150
               0              0     102     145
               0              0     102     151
               0              0     101     174
               0              0     112     136
               0              0      99     164
               0              0     102     160
               0              0     101     190
               0              0      88     161
               0              0      74     164
               0              0     121     163
               0              0     120     159
               0              0     115     155
               0              0     119     157
               0              0      92     155
               0              0     110     173
               0              0     128     192
               0              0     115     143
               0              0     110     159
               0              0     120     156
               0              0     122     145
               0              0     112     152
               0              0     100     169
               0              0     102     174
               0              0     111     168
               0              0     100     176
               0              0     116     183
               0              0     101     162
               0              0     121     158
               0              0     128     173
               0              0     122     152
               0              0     120     159
               0              0     143     169
               0              0     119     141
               0              0     109     164
               0              0     100     174
               0              0     120     165
               0              0      81     152
               0              0      83     137
               0              0      91     165
               0              0      74     179
               0              0      74     174
               0              0      77     150
               0              0      89     133
               0              0      81     153
               0              0     101     158
               0              0      98     147
               0              0      97     155
               0              0     102     172
               0              0      79     172
               0              0      93     173
               0              0      92     166
               0              0     123     156
               0              0     121     125
               0              0     111     146
               0              0     157     157
               0              0     122     122
               0              0     104     149
               0              0     100     146
               0              0      98     137
               0              0     104     163
               0              0     109     147
               0              0     101     142
               0              0     117     148
               0              0      95     169
               0              0     103     168
               0              0     104     174
               0              0     101     161
               0              0      84     168
               0              0     114     157
               0              0      95     165
               0              0      97     165
               0              0     113     169
               0              0     108     181
               0              0      85     141
               0              0      96     158
               0              0     103     135
               0              0     104     127
               0              0      98     138
               0              0      95     171
               0              0     121     145
               0              0      99     147
               0              0     109     176
               0              0      88     152
               0              0     110     165
               0              0     100     152
               0              0     103     163
               0              0      94     168
               0              0     106     166
               0              0     114     146
               0              0     130     149
               0              0      91     153
               0              0     112     160
               0              0     105     154
               0              0     108     140
               0              0      83     148
               0              0     108     181
               0              0     102     160
               0              0     102     155
               0              0      92     163
               0              0     101     180
               0              0     123     161
               0              0     103     160
               0              0     116     166
               0              0     104     159
               0              0     115     149
               0              0     101     164
               0              0     120     154
               0              0     111     175
               0              0      85     177
               0              0     112     161
               0              0     125     178
               0              0     100     168
               0              0     112     163
               0              0     112     186
               0              0     129     156
               0              0     139     172
               0              0     123     177
               0              0     107     197
               0              0     111     160
               0              0      97     170
               0              0      96     166
               0              0     122     160
               0              0     107     174
               0              0     116     155
               0              0     120     182
               0              0      98     172
               0              0     124     145
               0              0     126     161
               0              0      86     150
               0              0      96     166
               0              0      97     148
               0              0      95     173
               0              0     119     153
               0              0     115     141
               0              0     108     175
               0              0     105     163
               0              0     105     142
               0              0      82     130
               0              0      97     168
               0              0     119     164
               0              0      96     122
               0              0      90     160
               0              0     106     155
               0              0     121     143
               0              0     111     149
               0              0      80     138
               0              0     100     154
               0              0     102     157
               0              0     119     139
               0              0      92     153
               0              0     105     149
               0              0      97     142
               0              0      92     143
               0              0     102     163
               0              0     125     156
               0              0      97     153
               0              0      96     162
               0              0     101     140
               0              0      86     163
               0              0     105     153
               0              0      97     142
               0              0      99     172
               0              0     122     167
               0              0     112     151
               0              0      94     173
               0              0      95     171
               0              0      89     162
               0              0      88     168
               0              0     128     147
               0              0      99     147
               0              0     102     118
               0              0     115     163
               0              0      87     148
               0              0     101     168
               0              0      94     171
               0              0     120     194
               0              0     120     169
               0              0     108     156
               0              0     117     164
               0              0     125     146
               0              0     123     172
               0              0     101     162
               0              0      81     155
               0              0      74     170
               0              0      89     149
               0              0      82     175
               0              0      82     180
               0              0     102     151
               0              0     121     180
               0              0     139     156
               0              0     120     158
               0              0     127     162
               0              0     107     153
               0              0      90     149
               0              0     105     136
               0              0      99     143
               0              0      88     155
               0              0      88     146
               0              0     104     152
               0              0     116     154
               0              0     114     151
               0              0      97     163
               0              0     104     143
               0              0     114     162
               0              0      94     156
               0              0     119     157
               0              0      93     157
               0              0      89     144
               0              0     100     155
               0              0      89     121
               0              0      97     142
               0              0     117     147
               0              0     103     150
               0              0     128     150
               0              0      87     129
               0              0     128     154
               0              0     143     164
               0              0     137     155
               0              0     130     194
               0              0     129     151
               0              0     133     153
               0              0     118     173
               0              0     109     158
               0              0     100     129
               0              0     120     161
               0              0     113     168
               0              0     139     153
               0              0     135     126
               0              0     129     142
               0              0     124     147
               0              0     136     138
               0              0     153     166
               0              0     143     151
               0              0     145     156
               0              0     138     166
               0              0     145     143
               0              0     165     158
               0              0     154     159
               0              0     136     174
               0              0     126     133
               0              0     151     149
               0              0     153     147
               0              0     166     149
               0              0     153     125
               0              0     143     118
               0              0     139     133
               0              0     120     149
               0              0     126     133
               0              0     141     141
               0              0     136     143
               0              0     136     160
               0              0     146     173
               0              0     126     163
               0              0     142     168
               0              0     129     178
               0              0     114     150
               0              0     132     193
               0              0     113     153
               0              0     156     153
               0              0     150     171
               0              0     139     155
               0              0     116     160
               0              0     117     160
               0              0     134     172
               0              0     146     169
               0              0     138     145
               0              0     159     146
               0              0     143     162
               0              0     145     158
               0              0     135     150
               0              0     138     168
               0              0     153     146
               0              0     175     160
               0              0     141     182
               0              0     138     164
               0              0     144     158
               0              0     139     157
               0              0     140     162
               0              0     163     161
               0              0     152     159
               0              0     168     188
               0              0     170     174
               0              0     179     183
               0              0     159     158
               0              0     162     189
               0              0     125     169
               0              0     141     177
               0              0     141     172
               0              0     147     172
               0              0     145     189
               0              0     147     166
               0              0     148     187
               0              0     148     144
               0              0     167     148
               0              0     135     160
               0              0     118     162
               0              0     138     157
               0              0     127     170
               0              0     117     145
               0              0     141     174
               0              0     139     175
               0              0     141     156
               0              0     134     145
               0              0     154     173
               0              0     131     160
               0              0     151     158
               0              0     158     157
               0              0     133     142
               0              0     125     156
               0              0     117     185
               0              0     124     161
               0              0     114     173
               0              0     122     148
               0              0     109     133
               0              0     121     145
               0              0     163     164
               0              0     149     177
               0              0     134     174
               0              0     141     169
               0              0     139     177
               0              0     158     145
               0              0     137     151
               0              0     127     148
               0              0     135     135
               0              0     161     170
               0              0     136     192
               0              0     142     165
               0              0     133     167
               0              0     156     166
               0              0     165     159
               0              0     150     142
               0              0     166     168
               0              0     178     170
               0              0     144     143
               0              0     154     177
               0              0     154     170
               0              0     124     176
               0              0     142     154
               0              0     141     167
               0              0     146     196
               0              0     128     189
               0              0     147     172
               0              0     151     182
               0              0     158     149
               0              0     128     168
               0              0     147     187
               0              0     155     180
               0              0     146     173
               0              0     161     167
               0              0     150     182
               0              0     135     162
               0              0     139     167
               0              0     154     150
               0              0     149     154
               0              0     170     165
               0              0     177     179
               0              0     163     173
               0              0     149     139
               0              0     168     162
               0              0     173     159
               0              0     157     140
               0              0     156     169
               0              0     154     174
               0              0     161     157
               0              0     164     174
               0              0     174     154
               0              0     173     161
               0              0     144     179
               0              0     153     163
               0              0     155     140
               0              0     142     156
               0              0     159     156
               0              0     147     148
               0              0     153     153
               0              0     160     194
               0              0     161     172
               0              0     168     183
               0              0     146     172
               0              0     162     163
               0              0     139     161
               0              0     174     176
               0              0     143     194
               0              0     149     172
               0              0     130     200
               0              0     134     171
               0              0     144     184
               0              0     128     187
               0              0     109     157
               0              0     145     172
               0              0     163     173
               0              0     150     151
               0              0     146     176
               0              0     149     180
               0              0     113     177
               0              0     123     176
               0              0     106     145
               0              0     117     150
               0              0     145     153
               0              0     128     183
               0              0     145     180
               0              0     159     155
               0              0     142     187
               0              0     165     150
               0              0     126     169
               0              0     127     176
               0              0     170     161
               0              0     139     172
               0              0     140     169
               0              0     157     194
               0              0     149     143
               0              0     133     159
               0              0     161     145
               0              0     141     140
               0              0     123     142
               0              0     145     135
               0              0     154     137
               0              0     150     140
               0              0     132     177
               0              0     131     138
               0              0     128     132
               0              0     145     136
               0              0     149     146
               0              0     123     151
               0              0     136     157
               0              0     149     177
               0              0     168     189
               0              0     155     156
               0              0     162     166
               0              0     146     166
               0              0     161     170
               0              0     141     171
               0              0     141     186
               0              0     145     153
               0              0     141     163
               0              0     154     153
               0              0     171     161
               0              0     153     156
               0              0     154     142
               0              0     138     163
               0              0     140     138
               0              0     151     147
               0              0     135     134
               0              0     135     136
               0              0     142     154
               0              0     141     155
               0              0     156     154
               0              0     162     148
               0              0     136     153
               0              0     151     202
               0              0     143     178
               0              0     172     167
               0              0     174     117
               0              0     136     122
               0              0     164     152
               0              0     140     171
               0              0     131     162
               0              0     132     152
               0              0     134     148
               0              0     134     153
               0              0     145     189
               0              0     150     171
               0              0     135     149
               0              0     147     161
               0              0     132     170
               0              0     133     142
               0              0     126     149
               0              0     137     168
               0              0     140     128
               0              0     143     133
               0              0     156     147
               0              0     132     154
               0              0     163     148
               0              0     156     163
               0              0     169     176
               0              0     145     167
               0              0     145     164
               0              0     139     162
               0              0     158     165
               0              0     140     159
               0              0     129     181
               0              0     158     154
               0              0     151     172
               0              0     151     174
               0              0     134     167
               0              0     154     160
               0              0     156     160
               0              0     136     174
               0              0     140     143
               0              0     142     167
               0              0     144     162
               0              0     134     150
               0              0     135     148
               0              0     117     164
               0              0     138     140
               0              0     129     164
               0              0     119     163
               0              0     115     158
               0              0     156     165
               0              0     128     162
               0              0     123     156
               0              0     135     160
               0              0     132     141
               0              0     116     167
               0              0     129     135
               0              0     134     161
               0              0     125     159
               0              0     134     172
               0              0     124     164
               0              0     158     145
               0              0     154     173
               0              0     147     160
               0              0     150     164
               0              0     134     144
               0              0     138     155
               0              0     139     143
               0              0     114     163
               0              0     136     137
               0              0     140     147
               0              0     146     156
               0              0     123     161
               0              0     134     160
               0              0     130     143
               0              0     123     146
               0              0     132     189
               0              0     120     175
               0              0     122     169
               0              0     149     173
               0              0     138     192
               0              0     116     142
               0              0     142     164
               0              0     100     152
               0              0     125     144
               0              0     125     147
               0              0     144     136
               0              0     138     151
               0              0     120     140
               0              0     128     146
               0              0     129     148
               0              0     130     181
               0              0     150     154
               0              0     132     152
               0              0     162     161
               0              0     140     159
               0              0     154     152
               0              0     147     148
               0              0     166     153
               0              0     157     159
               0              0     181     149
               0              0     167     171
               0              0     154     172
               0              0     154     155
               0              0     145     177
               0              0     131     176
               0              0     134     176
               0              0     133     198
               0              0     148     171
               0              0     143     165
               0              0     150     165
               0              0     145     172
               0              0     124     171
               0              0     162     160
               0              0     142     160
               0              0     144     164
               0              0     144     156
               0              0     162     153
               0              0     166     152
               0              0     132     178
               0              0     156     186
               0              0     156     175
               0              0     170     185
               0              0     166     169
               0              0     161     176
               0              0     152     155
               0              0     146     166
               0              0     150     174
               0              0     151     155
               0              0     148     162
               0              0     138     163
               0              0     153     163
               0              0     150     172
               0              0     148     173
               0              0     150     162
               0              0     157     198
               0              0     133     169
               0              0     130     187
               0              0     137     158
               0              0     149     158
               0              0     150     159
               0              0     162     153
               0              0     146     145
               0              0     128     152
               0              0     132     109
               0              0     150     155
               0              0     137     160
               0              0     133     168
               0              0     156     168
               0              0     177     173
               0              0     139     170
               0              0     147     152
               0              0     134     176
               0              0     129     142
               0              0     141     162
               0              0     145     157
               0              0     147     173
               0              0     152     156
               0              0     146     184
               0              0     168     168
               0              0     180     183
               0              0     155     169
               0              0     156     157
               0              0     176     171
               0              0     183     183
               0              0     181     174
               0              0     215     176
               0              0     166     172
               0              0     180     156
               0              0     176     163
               0              0     192     154
               0              0     168     159
               0              0     165     167
               0              0     173     146
               0              0     155     159
               0              0     181     148
               0              0     171     151
               0              0     179     162
               0              0     177     161
               0              0     179     173
               0              0     158     147
               0              0     179     154
               0              0     158     154
               0              0     174     162
               0              0     198     165
               0              0     169     169
               0              0     152     173
               0              0     137     174
               0              0     161     172
               0              0     147     169
               0              0     154     152
               0              0     148     163
               0              0     197     154
               0              0     164     137
               0              0     142     155
               9              0     149     161
               0              0     167     160
               0              0     164     152
               0              0     170     160
               0              0     155     158
               0              0     166     166
               0              0     161     162
               0              0     190     197
               0              0     166     163
               0              0     177     143
               0              0     150     168
               0              0     173     155
               9              0     134     165
               0              0     144     162
               0              0     144     167
               0              0     146     176
               0              0     163     169
               0              0     149     168
               0              0     162     145
               0              0     152     150
               0              0     184     152
               0              0     166     153
               0              0     170     147
               0              0     188     143
               0              0     155     150
               0              0     173     156
               0              0     161     142
               0              0     146     143
               0              0     155     158
               0              0     148     134
               0              0     152     136
               0              0     176     147
               0              0     168     158
               0              0     152     156
               0              0     140     157
               0              0     144     134
               0              0     164     152
               0              0     160     160
               0              0     173     135
               0              0     189     160
               0              0     153     157
               0              0     165     158
               0              0     155     161
               0              0     168     148
               0              0     164     139
               0              0     182     143
               0              0     171     137
               0              0     173     147
               0              0     162     156
               0              0     161     177
               0              0     139     138
               0              0     161     155
               0              0     134     147
               0              0     132     169
               0              0     137     165
               0              0     163     153
               0              0     158     151
               0              0     168     162
               0              0     155     164
               0              0     172     152
               0              0     148     164
               0              0     146     143
               0              0     159     153
               0              0     169     138
               0              0     158     172
               0              0     182     168
               0              0     164     169
               0              0     164     147
               0              0     153     160
               0              0     150     149
               0              0     172     148
               0              0     150     159
               0              0     138     149
               0              0     163     149
               0              0     173     146
               0              0     157     142
               0              0     155     156
               0              0     160     155
               0              0     163     138
               0              0     142     138
               0              0     150     162
               0              0     152     166
               0              0     174     165
               0              0     170     156
               0              0     167     157
               0              0     154     136
               0              0     118     144
               0              0     186     146
               0              0     141     178
               0              0     149     154
               0              0     161     167
               0              0     142     171
               0              0     163     144
               0              0     135     155
               0              0     138     156
               0              0     140     169
               0              0     152     140
               0              0     157     142
               0              0     149     174
               0              0     153     154
               0              0     139     174
               0              0     158     172
               0              0     158     186
               0              0     154     160
               3              0     154     158
               0              0     160     163
               0              0     144     160
               0              0     158     190
               0              0     151     170
               0              0     165     148
               0              0     157     165
               0              0     167     175
               0              0     149     162
               0              0     150     166
               0              0     140     148
               0              0     156     162
               0              0     148     140
               0              0     157     142
               0              0     144     157
               0              0     152     187
               0              0     140     163
               0              0     143     160
               0              0     150     152
               0              0     142     149
               0              0     144     154
               0              0     164     147
               0              0     138     173
               0              0     136     168
               0              0     131     200
               0              0     144     170
               0              0     134     174
               0              0     139     148
               0              0     151     167
               0              0     159     169
               0              0     169     187
               0              0     180     169
               0              0     152     160
               0              0     158     181
               0              0     153     192
               0              0     139     178
               0              0     140     159
               0              0     162     171
               0              0     159     142
               0              0     138     158
               0              0     152     153
               0              0     169     174
               0              0     151     154
               0              0     150     147
               0              0     135     159
               0              0     184     150
               0              0     149     161
               0              0     141     144
               0              0     146     161
               0              0     165     161
               0              0     168     163
               0              0     168     169
               0              0     141     141
               0              0     161     156
               0              0     159     153
               0              0     169     184
               0              0     172     161
               0              0     171     154
               0              0     164     161
               0              0     169     151
               0              0     181     140
               0              0     186     169
               0              0     160     183
               0              0     163     147
               0              0     165     153
               0              0     167     151
               0              0     163     163
               0              0     150     156
               0              0     174     143
               0              0     166     139
               0              0     144     156
               5              0     137     129
               0              0     141     161
               0              0     154     137
               0              0     160     138
               0              0     150     151
               0              0     139     149
               0              0     148     186
               0              0     148     176
               0              0     156     171
               0              0     175     176
               0              0     168     153
               0              0     156     150
               0              0     179     148
               0              0     167     147
               0              0     167     168
               0              0     183     170
               0              0     178     166
               0              0     177     137
               0              0     171     162
               0              0     156     134
               0              0     161     128
               0              0     151     158
               0              0     147     113
               0              0     178     148
               0              0     163     147
               0              0     167     141
               0              0     132     163
               0              0     141     170
               0              0     171     162
               0              0     141     174
               0              0     134     171
               0              0     132     148
               0              0     152     172
               0              0     148     181
               0              0     153     174
               0              0     164     161
               0              0     151     146
               0              0     141     175
               0              0     168     167
               0              0     167     161
               0              0     158     171
               0              0     195     167
               0              0     149     167
               0              0     159     169
               0              0     161     159
               0              0     136     179
               0              0     174     165
               0              0     135     131
               0              0     166     137
               0              0     155     160
               0              0     155     151
               0              0     172     165
               0              0     165     174
               0              0     166     178
               0              0     143     186
               0              0     174     173
               0              0     142     194
               0              0     122     188
               0              0     148     185
               0              0     175     171
               0              0     161     154
               0              0     172     169
               0              0     132     157
               0              0     145     167
               0              0     141     156
               0              0     167     168
               0              0     145     164
               0              0     138     152
               0              0     176     164
               0              0     166     175
               0              0     158     177
               0              0     152     165
               0              0     160     170
               0              0     143     157
               0              0     152     164
               0              0     149     132
               0              0     132     148
               0              0     133     149
               0              0     130     152
               0              0     146     146
               0              0     172     179
               0              0     157     187
               0              0     149     190
               0              0     134     166
               0              0     128     155
               0              0     149     164
               0              0     155     187
               0              0     134     151
               0              0     156     169
               0              0     135     184
               0              0     157     159
               0              0     152     171
               0              0     127     181
               0              0     156     211
               0              0     148     201
               0              0     174     157
               0              0     179     164
               0              0     143     138
               0              0     140     179
               0              0     159     167
               0              0     170     181
               0              0     141     184
               0              0     146     187
               0              0     144     166
               0              0     160     177
               0              0     170     166
               0              0     139     170
               0              0     144     167
               0              0     159     209
               0              0     155     205
               0              0     143     198
               0              0     163     176
               0              0     128     173
               0              0     151     194
               0              0     166     152
               0              0     152     159
               0              0     160     169
               0              0     146     170
               0              0     133     148
               0              0     133     148
               0              0     144     152
               0              0     147     142
               0              0     130     147
               0              0     153     155
               0              0     162     176
               0              0     152     166
               0              0     135     150
               0              0     133     165
               0              0     139     159
               0              0     122     171
               0              0     125     167
               0              0     153     168
               0              0     149     144
               0              0     153     186
               0              0     133     163
               0              0     132     143
               0              0     146     155
               0              0     145     138
               0              0     137     143
               0              0     158     132
               0              0     121     143
               0              0     129     154
               0              0     141     175
               0              0     149     172
               0              0     136     149
               0              0     124     175
               0              0     150     142
               0              0     136     180
               1              0     126     145
               6              0     109     148
               8              0     132     167
               1              0     146     151
               0              0     142     155
               0              0     141     151
               0              0     115     170
               0              0     113     172
               0              0     112     178
               0              0     134     169
               0              0     128     161
               0              0     152     169
               0              0     124     164
               0              0     138     177
               0              0     130     167
               0              0     124     195
               0              0     134     161
               0              0     136     151
               0              0     142     147
               0              0     136     147
               0              0     140     138
               0              0     129     154
               0              0     166     153
               0              0     182     151
               0              0     145     178
               0              0     142     168
               0              0     162     143
               0              0     172     170
               0              0     168     158
               0              0     147     172
               0              0     134     160
               0              0     130     174
               0              0     124     164
               0              0     146     195
               0              0     144     181
               0              0     136     162
               0              0     158     155
               0              0     149     166
               0              0     151     156
               0              0     149     153
               0              0     152     159
               0              0     155     155
               0              0     153     167
               0              0     142     176
               0              0     140     169
               0              0     152     147
               0              0     143     138
               0              0     162     149
               0              0     166     168
               0              0     163     159
               0              0     144     168
               0              0     132     162
               0              0     127     160
               0              0     161     149
               0              0     136     149
               0              0     145     159
               0              0     131     151
               0              0     144     162
               0              0     139     165
               0              0     136     200
               0              0     142     164
               0              0     161     170
               0              0     129     163
               0              0     135     151
               0              0     119     141
               0              0     138     172
               0              0     124     141
               0              0     124     157
               0              0     147     131
               0              0     130     164
               0              0     129     168
               0              0     124     182
               0              0     129     197
               0              0     133     157
               0              0     147     176
               0              0     157     170
               0              0     122     160
               0              0     156     163
               0              0     145     176
               0              0     143     176
               0              0     131     172
               0              0     129     173
               0              0     147     168
               0              0     143     180
               0              0     147     162
               0              0     160     185
               0              0     155     147
               0              0     127     156
               0              0     132     156
               0              0     109     156
               0              0     138     156
               0              0     133     151
               0              0     113     164
               0              0     122     136
               0              0     112     146
               0              0     110     147
               0              0     130     153
               0              0     135     162
               0              0     122     162
               0              0     145     175
               0              0     171     164
               0              0     205     161
               0              0     178     146
               0              0     138     140
               0              0     153     139
               0              0     137     143
               0              0     172     167
               0              0     154     163
               0              0     146     174
               0              0     161     160
               0              0     146     175
               0              0     107     159
               0              0     127     158
               0              0     146     141
               0              0     143     169
               0              0     157     141
               0              0     134     152
               0              0     147     131
               0              0     139     157
               0              0     160     173
               0              0     142     188
               0              0     148     181
               0              0     171     161
               0              0     150     144
               0              0     156     135
               0              0     172     139
               0              0     150     154
               0              0     148     150
               0              0     143     153
               0              0     144     162
               0              0     132     139
               0              0     152     165
               0              0     137     171
               0              0     152     159
               0              0     155     151
               0              0     170     180
               0              0     166     167
               0              0     161     162
               0              0     141     168
               0              0     158     162
               0              0     127     165
               0              0     147     143
               0              0     139     129
               0              0     127     148
               0              0     156     153
               0              0     122     152
               0              0     159     155
               0              0     157     146
               0              0     141     160
               0              0     142     133
               0              0     132     148
               0              0     145     165
               0              0     140     156
               0              0     123     161
               0              0     146     140
               0              0     127     163
               0              0     150     170
               0              0     152     178
               0              0     150     164
               0              0     153     152
               0              0     159     168
               0              0     127     171
               0              0     139     140
               0              0     161     153
               0              0     148     154
               0              0     150     137
               0              0     156     139
               0              0     188     159
               0              0     156     135
               0              0     152     136
               0              0     143     140
               0              0     136     144
               0              0     134     130
               0              0     137     132
               0              0     148     168
               0              0     149     150
               0              0     140     150
               0              0     153     167
               0              0     136     151
               0              0     132     167
               0              0     146     136
               0              0     135     163
               0              0     154     169
               0              0     150     170
               0              0     147     179
               0              0     146     155
               0              0     133     159
               0              0     148     155
               0              0     158     144
               0              0     145     154
               0              0     137     162
               0              0     139     197
               0              0     145     166
               0              0     147     147
               0              0     141     172
               0              0     153     173
               0              0     153     143
               0              0     130     148
               0              0     130     146
               0              0     122     149
               0              0     145     140
               0              0     150     142
               0              0     150     148
               0              0     161     131
               0              0     145     165
               0              0     129     144
               0              0     164     136
               0              0     155     142
               0              0     147     154
               0              0     143     158
               0              0     180     167
               0              0     137     141
               0              0     123     174
               0              0     142     170
               0              0     160     169
               0              0     166     146
               0              0     149     193
               0              0     170     199
               0              0     153     194
               0              0     177     158
               0              0     142     176
               0              0     136     166
               0              0     152     162
               0              0     178     153
               0              0     158     175
               0              0     149     164
               0              0     141     156
               0              0     143     139
               0              0     166     149
               0              0     130     135
               0              0     135     136
               0              0     165     143
               0              0     146     151
               0              0     145     166
               0              0     143     135
               0              0     139     147
               0              0     159     149
               0              0     160     138
               0              0     154     140
               0              0     163     142
               0              0     179     139
               0              0     181     145
               0              0     179     162
               0              0     176     164
               0              0     157     148
               0              0     167     165
               0              0     161     155
               0              0     163     157
               0              0     146     168
               0              0     149     182
               0              0     139     145
               0              0     159     144
               0              0     138     147
               0              0     156     165
               0              0     149     167
               0              0     168     128
               0              0     154     154
               0              0     148     130
               0              0     144     137
               0              0     170     133
               0              0     176     130
               0              0     127     160
               0              0     132     154
               0              0     135     145
               0              0     154     169
               0              0     160     168
               0              0     140     172
               0              0     166     161
               0              0     156     172
               0              0     168     166
               0              0     138     150
               0              0     153     187
               0              0     149     180
               0              0     159     155
               0              0     145     172
               0              0     148     157
               0              0     146     144
               0              0     141     158
               0              0     151     150
               0              0     154     165
               0              0     153     150
               0              0     140     153
               0              0     145     155
               0              0     135     168
               0              0     154     162
               0              0     137     158
               0              0     152     149
               0              0     143     167
               0              0     123     147
               0              0     136     171
               0              0     138     153
               0              0     143     146
               0              0     144     153
               0              0     140     160
               0              0     151     141
               0              0     126     136
               0              0     127     145
               0              0     131     141
               0              0     139     149
               0              0     129     156
               0              0     150     141
               0              0     148     133
               0              0     126     175
               0              0     137     164
               0              0     156     164
               0              0     145     164
               0              0     152     151
               0              0     169     169
               0              0     149     143
               0              0     134     146
               0              0     131     144
               0              0     141     132
               0              0     170     162
               0              0     144     167
               0              0     156     167
               0              0     155     179
               0              0     169     174
               0              0     163     172
               0              0     148     161
               0              0     164     177
               0              0     176     155
               0              0     154     153
               0              0     167     171
               0              0     161     172
               0              0     140     172
               0              0     165     161
               0              0     146     163
               0              0     154     141
               0              0     119     145
               0              0     149     142
               0              0     152     144
               0              0     131     138
               0              0     164     144
               0              0     155     159
               0              0     147     139
               0              0     181     171
               0              0     174     179
               0              0     144     160
               0              0     182     152
               0              0     142     146
               0              0     141     144
               0              0     155     163
               0              0     148     145
               0              0     148     141
               0              0     143     156
               0              0     130     137
               0              0     139     156
               0              0     134     180
               0              0     158     167
               0              0     142     159
               0              0     152     173
               0              0     143     152
               0              0     148     186
               1              0     157     159
               0              0     156     155
               0              0     165     162
               0              0     168     154
               0              0     152     172
               0              0     149     166
               0              0     140     144
               0              0     154     153
               0              0     162     183
               0              0     146     145
               0              0     156     144
               0              0     158     191
               0              0     146     173
               0              0     142     175
               0              0     157     172
               0              0     149     170
               0              0     160     172
               0              0     150     159
               0              0     146     145
               0              0     165     150
               0              0     160     167
               0              0     149     165
               0              0     134     161
               0              0     132     143
               0              0     133     143
               0              0     138     142
               0              0     133     142
               0              0     168     155
               0              0     145     157
               0              0     149     179
               0              0     155     182
               0              0     148     190
               0              0     139     163
               0              0     137     173
               0              0     166     167
               0              0     139     157
               0              0     161     163
               0              0     168     175
               0              0     159     147
               0              0     158     158
               0              0     158     134
               0              0     145     167
               0              0     166     155
               0              0     123     146
               0              0     143     136
               0              0     149     139
               0              0     146     145
               0              0     141     134
               0              0     138     127
               0              0     132     127
               0              0     166     132
               0              0     152     129
               0              0     148     136
               0              0     146     135
               0              0     150     129
               0              0     185     150
               0              0     157     162
               0              0     175     163
               0              0     151     132
               0              0     122     159
               0              0     150     146
               0              0     134     139
               0              0     146     134
               0              0     149     160
               0              0     139     139
               0              0     127     151
               0              0     133     175
               0              0     154     160
               0              0     159     179
               0              0     159     149
               0              0     158     180
               0              0     159     167
               0              0     174     169
               0              0     155     175
               0              0     162     170
               0              0     163     149
               0              0     164     184
               0              0     164     169
               0              0     158     169
               0              0     163     183
               0              0     161     168
               0              0     155     160
               0              0     169     147
               0              0     168     142
               0              0     160     140
               0              0     151     140
               0              0     162     147
               0              0     180     156
               0              0     182     164
               0              0     156     150
               0              0     160     138
               0              0     175     139
               0              0     182     158
               0              0     181     168
               0              0     161     142
               0              0     144     160
               0              0     153     144
               0              0     142     140
               0              0     139     141
               0              0     148     156
               0              0     122     151
               0              0     164     143
               0              0     158     154
               0              0     170     149
               0              0     178     162
               0              0     167     148
               0              0     162     149
               0              0     164     172
               0              0     178     152
               0              0     156     162
               0              0     162     147
               0              0     166     161
               0              0     158     131
               0              0     145     142
               0              0     153     157
               0              0     137     153
               0              0     157     141
               0              0     180     161
               0              0     166     155
               0              0     148     153
               0              0     154     147
               0              0     162     164
               0              0     149     160
               0              0     165     153
               0              0     149     156
               0              0     184     144
               0              0     159     146
               0              0     158     140
               0              0     149     161
               0              0     153     189
               0              0     138     151
               0              0     142     157
               0              0     166     164
               0              0     161     167
               0              0     159     167
               0              0     176     151
               0              0     160     148
               0              0     172     160
               0              0     175     170
               0              0     145     187
               0              0     171     165
               0              0     139     167
               0              0     159     183
               0              0     168     164
               0              0     178     172
               0              0     131     145
               0              0     143     160
               0              0     169     164
               0              0     159     163
               0              0     134     150
               0              0     125     163
               0              0     128     190
               0              0     130     141
               0              0     151     133
               0              0     150     152
               0              0     141     146
               0              0     127     177
               0              0     156     166
               0              0     165     164
               0              0     162     174
               0              0     152     155
               0              0     163     146
               0              0     166     159
               0              0     149     165
               0              0     164     161
               0              0     160     147
               0              0     174     155
               0              0     158     180
               0              0     176     163
               0              0     169     167
               0              0     163     163
               0              0     152     162
               0              0     147     156
               0              0     158     174
               0              0     153     149
               0              0     174     159
               0              0     185     163
               0              0     146     169
               0              0     174     159
               0              0     159     141
               0              0     162     154
               0              0     161     149
               0              0     155     145
               0              0     147     146
               0              0     192     143
               0              0     173     138
               0              0     192     172
               0              0     180     140
               0              0     180     155
               0              0     166     139
               0              0     157     126
               0              0     170     132
               0              0     178     153
               0              0     172     143
               0              0     170     152
               0              0     191     159
               0              0     185     129
               0              0     178     139
               0              0     170     146
               0              0     170     165
               0              0     152     175
               0              0     172     161
               0              0     147     172
               0              0     128     159
               0              0     161     165
               0              0     132     151
               0              0     160     162
               0              0     159     133
               0              0     171     145
               0              0     174     176
               0              0     149     162
               0              0     146     163
               0              0     162     179
               0              0     154     168
               0              0     166     144
               0              0     157     166
               0              0     175     175
               0              0     179     165
               0              0     180     176
               0              0     174     179
               0              0     172     182
               0              0     184     163
               0              0     161     183
               0              0     154     166
               0              0     171     181
               0              0     163     183
               0              0     151     183
               0              0     171     153
               0              0     158     151
               0              0     143     153
               0              0     148     151
               0              0     155     143
               0              0     136     161
               0              0     124     173
               0              0     150     155
               0              0     136     161
               0              0     169     172
               0              0     162     151
               0              0     155     144
               0              0     164     163
               0              0     178     156
               0              0     160     153
               0              0     152     176
               0              0     152     155
               0              0     135     156
               0              0     150     149
               0              0     153     143
               0              0     153     144
               0              0     173     151
               0              0     191     147
               0              0     158     161
               0              0     164     175
               0              0     157     186
               0              0     190     183
               0              0     199     171
               0              0     164     160
               0              0     150     149
               0              0     149     157
               0              0     143     148
               0              0     161     153
               0              0     170     183
               0              0     149     164
               0              0     143     151
               0              0     160     159
               0              0     162     179
               0              0     157     162
               0              0     163     163
               0              0     129     159
               0              0     173     164
               0              0     155     158
               0              0     143     171
               0              0     154     162
               0              0     147     143
               0              0     144     156
               0              0     174     170
               0              0     144     168
               0              0     156     161
               0              0     158     182
               0              0     160     170
               0              0     167     199
               0              0     172     171
               0              0     162     177
               0              0     136     175
               0              0     161     154
               0              0     182     155
               0              0     172     164
               0              0     145     160
               0              0     174     167
               0              0     187     155
               0              0     161     177
               0              0     178     155
               0              0     149     135
               0              0     180     137
               0              0     174     129
               0              0     169     139
[truncated: 80,113 more chars]
