# Supplementary material for: Molecular mechanism of parental H3/H4 recycling at a replication fork
Source: Nat Commun. 2024 Nov 2;15:9485. doi: 10.1038/s41467-024-53187-4 (PMC11531469; doi:10.1038/s41467-024-53187-4)
Supplement: Supplementary file 9 — Source Data [file 41467_2024_53187_MOESM9_ESM.zip › SourceData/Source Data Supplementary Figure6/FigureS6C.txt]

# Cdc45(Lagging) Cdc45(Leading) Lagging Leading
               0             14       0       0
               0             36       0       0
               1             29       0       0
               1             37       0       0
              13             28       0       0
               9             30       0       0
              10             39       0       0
              14             38       0       0
              12             18       0       0
              30             46       0       0
               2             33       0       0
               3             26       0       0
              29             32       0       0
              26             44       0       0
              10             32       0       0
              14             14       0       0
               7             33       0       0
               2             42       0       0
               0             32       0       0
               3             42       0       0
               5             29       0       0
               7             22       0       0
               9             43       0       0
              11             32       0       0
               4             39       0       0
              12             28       0       0
              12             32       0       0
               0             47       0       0
               0             29       0       0
               0             28       0       0
               0             32       0       0
               0             46       0       0
               6             52       0       0
               0             39       0       0
               0             31       0       0
               2             28       0       0
               8             30       0       0
               5             22       0       0
              16             20       0       0
              15             31       0       0
              11             35       0       0
              24             42       0       0
              10             30       0       0
               5             19       0       0
              11             56       0       0
               8             32       0       0
               7             28       0       0
               1             28       0       0
               0             40       0       0
               0             36       0       0
               0             43       0       0
               0             26       0       0
               1             21       0       0
               7             34       0       0
              12             16       0       0
               0             27       0       0
               0             43       0       0
               0             37       0       0
               4             26       0       0
               0             14       0       0
               0             32       0       0
               1             37       0       0
               0             35       0       0
               7             36       0       0
               0             40       0       0
               0             32       0       0
               0             32       0       0
               0             35       0       0
               0             28       0       0
               0             57       0       0
               0             27       0       0
               0             33       0       0
               0             21       0       0
               0             36       0       0
               0             46       0       0
               0             42       0       0
               0             32       0       0
               0             34       0       0
               0             39       0       0
               0             33       0       0
              11             47       0       0
               8             50       0       0
               0             35       0       0
               9             38       0       0
               9             40       0       0
               0             59       0       0
               0             33       0       0
               0             29       0       0
               4             33       0       0
               4             33       0       0
               0             32       0       0
               2             32       0       0
               0             27       0       0
               0             21       0       0
               0             26       0       0
               0             50       0       0
               0             33       0       0
               0             35       0       0
               0             51       0       0
               0             51       0       0
               0             20       0       0
               3             31       0       0
               0             27       0       0
               0             20       0       0
               0             33       0       0
               0             28       0       0
               0             13       0       0
               0             43       0       0
               0             41       0       0
               0             50       0       0
               7             35       0       0
               0             43       0       0
               0             51       0       0
               0             33       0       0
               0             40       0       0
               0             45       0       0
               0             61       0       0
               0             68       0       0
               0             54       0       0
               0             46       0       0
               0             44       0       0
               0             39       0       0
               0             39       0       0
               0             23       0       0
               0             35       0       0
               0             36       0       0
               0             18       0       0
               0             24       0       0
               0             22       0       0
               0             32       0       0
               0             34       0       0
               0             31       0       0
               0             35       0       0
               0             24       0       0
               9             23       0       0
               5             10       0       0
               0             31       0       0
               0             53       0       0
               0             44       0       0
               0             42       0       0
               0             26       0       0
               0             29       0       0
               0             33       0       0
               0             32       0       0
               0             55       0       0
               0             28       0       0
              13             34       0       0
              15             41       0       0
               0             36       0       0
               0             45       0       0
               0             22       0       0
               0             27       0       0
               0             42       0       0
               0             51       0       0
               0             34       0       0
               2             26       0       0
               0             53       0       0
               0             34       0       0
               3             22       0       0
               0             36       0       0
               4             46       0       0
               0             47       0       0
               4             39       0       0
               4             29       0       0
               0             33       0       0
               0             25       0       0
               2             26       0       0
               3             36       0       0
               0             39       0       0
               0             65       0       0
               0             39       0       0
               0             51       0       0
               9             43       0       0
               0             34       0       0
               8             47       0       0
              13             38       0       0
               7             37       0       0
              11             44       0       0
              12             24       0       0
               5             49       0       0
               8             29       0       0
               0             60       0       0
               3             28       0       0
               0             28       0       0
               0             57       0       0
               0             44       0       0
               0             43       0       0
               9             58       0       0
               0             52       0       0
               0             49       0       0
               0             23       0       0
               0             32       0       0
               0             34       0       0
               0             18       0       0
               0             22       0       0
               0             12       0       0
               0             15       0       0
               0              5       0       0
               0              8       0       0
               0             27       0       0
               0             52       0       0
               0             31       0       0
               0             47       0       0
               0             61       0       0
               0             44       0       0
               0             35       0       0
               0             68       0       0
               0             54       0       0
               0             62       0       0
               0             65       0       0
               0             36       0       0
               0             52       0       0
               0             61       0       0
               0             69       0       0
               0             59       0       0
               0             69       0       0
               0             58       0       0
               0             59       0       0
               0             61       0       0
               0             39       0       0
               0             45       0       0
               0             68       0       0
               0             74       0       0
               0             65       0       0
               0             60       0       0
               0             66       0       0
               0             63       0       0
               0             60       0       0
               0             36       0       0
               0             38       0       0
               0             56       0       0
               0             41       0       0
               0             50       0       0
               0             48       0       0
               0             57       0       0
               0             51       0       0
               0             48       0       0
               0             55       0       0
               0             63       0       0
               0             50       0       0
               0             42       0       0
               0             33       0       0
               0             56       0       0
               0             33       0       0
               0             48       0       0
               0             27       0       0
               0             47       0       0
               0             30       0       0
               0             28       0       0
               0             47       0       0
               0             48       0       0
               0             36       0       0
               0             41       0       0
               0             52       0       0
               0             38       0       0
               0             44       0       0
               0             50       0       0
               7             47       0       0
              14             56       0       0
               0             34       0       0
               0             40       0       0
               0             66       0       0
               0             54       0       0
               0             47       0       0
               0             51       0       0
               0             44       0       0
               0             54       0       0
               3             56       0       0
               2             63       0       0
               1             66       0       0
               0             47       0       0
               0             59       0       0
               0             67       0       0
               0             56       0       0
               0             47       0       0
               0             36       0       0
               0             45       0       0
               0             31       0       0
               0             37       0       0
               0             32       0       0
               0             40       0       0
               0             51       0       0
               0             34       0       0
               0             35       0       0
               0             28       0       0
               0             46       0       0
               0             57       0       0
               0             44       0       0
               0             50       0       0
               0             50       0       0
               0             64       0       0
               0             55       0       0
               0             26       0       0
               0             53       0       0
               0             42       0       0
               0             49       0       0
               0             63       0       0
               0             45       0       0
               0             57       0       0
               0             41       0       0
               0             40       0       0
               0             65       0       0
               0             56       0       0
               0             43       0       0
               0             54       0       0
               0             68       0       0
               0             80       0       0
               0             60       0       0
               0             38       0       0
               0             53       0       0
               0             66       0       0
               0             45       0       0
               0             52       0       0
               0             46       0       0
               0             51       0       0
               0             63       0       0
               0             72       0       0
               0             79       0       0
               0             56       0       0
               0             45       0       0
               0             53       0       0
               0             62       0       0
               0             52       0       0
               0             60       0       0
               0             62       0       0
               0             71       0       0
               0             64       0       0
               0             75       0       0
               0             63       0       0
               0             81       0       0
               0             62       0       0
               0             78       0       0
               0             39       0       0
               0             70       0       0
               0             73       0       0
               0             62       0       0
               0             56       0       0
               0             77       0       0
               0             63       0       0
               0             48       0       0
               0             78       0       0
               0             83       0       0
               0             72       0       0
               0             69       0       0
               0             38       0       0
               0             66       0       0
               0             91       0       0
               0             76       0       0
               0             60       0       0
               0             55       0       0
               0             56       0       0
               0             59       0       0
               0             43       0       0
               0             66       0       0
               0             51       0       0
               0             54       0       0
               0             89       0       0
               0             67       0       0
               0             68       0       0
               0             84       0       0
               0             45       0       0
               0             67       0       0
               0             77       0       0
               0             80       0       0
               0             61       0       0
               0             68       0       0
               0             76       0       0
               0             74       0       0
               0             59       0       0
               0             66       0       0
               0             62       0       0
               0             61       0       0
               0             55       0       0
               0             48       0       0
               0             47       0       0
               0             57       0       0
               0             51       0       0
               0             52       0       0
               0             41       0       0
               0             17       0       0
               0             46       0       0
               0             57       0       0
               0             55       0       0
               0             55       0       0
               0             46       0       0
               0             34       0       0
               0             29       0       0
               0             40       0       0
               0             58       0       0
               0             46       0       0
               0             58       0       0
               0             46       0       0
               0             55       0       0
               0             57       0       0
               0             61       0       0
               0             57       0       0
               0             86       0       0
               0             66       0       0
               0             51       0       0
               0             52       0       0
               0             59       0       0
               0             39       0       0
               0             47       0       0
               0             43       0       0
               0             61       0       0
               0             30       0       0
               0             34       0       0
               0             36       0       0
               0             58       0       0
               0             47       0       0
               0             47       0       0
               0             52       0       0
               0             54       0       0
               0             38       0       0
               0             66       0       0
               0             49       0       0
               0             42       0       0
               0             51       0       0
               0             41       0       0
               0             41       0       0
               0             55       0       0
               0             58       0       0
               0             55       0       0
               0             65       0       0
               0             60       0       0
               0             74       0       0
               0             69       0       0
               0             57       0       0
               0             74       0       0
               0             64       0       0
               0             51       0       0
               0             58       0       0
               0             64       0       0
               0             44       0       0
               0             28       0       0
               0             35       0       0
               0             55       0       0
               0             55       0       0
               0             38       0       0
               0             64       0       0
               0             53       0       0
               0             59       0       0
               0             59       0       0
               0             69       0       0
               0             52       0       0
               0             47       0       0
               0             46       0       0
               0             40       0       0
               0             68       0       0
               0             42       0       0
               0             19       0       0
               0             45       0       0
               0             56       0       0
               0             39       0       0
               0             62       0       0
               0             63       0       0
               0             34       0       0
               0             45       0       0
               0             37       0       0
               0             48       0       0
               0             46       0       0
               0             43       0       0
               0             46       0       0
               0             37       0       0
               0             53       0       0
               0             70       0       0
               0             62       0       0
               0             58       0       0
               0             59       0       0
               0             68       0       0
               0             59       0       0
               0             59       0       0
               0             58       0       0
               0             76       0       0
               0             45       0       0
               0             61       0       0
               0             54       0       0
               0             65       0       0
               0             33       0       0
               0             38       0       0
               0             57       0       0
               0             66       0       0
               0             31       0       0
               0             29       0       0
               0             41       0       0
               0             36       0       0
               0             39       0       0
               0             35       0       0
               0             55       0       0
               0             50       0       0
               0             33       0       0
               0             59       0       0
               0             44       0       0
               0             48       0       0
               0             30       0       0
               0             48       0       0
               0             26       0       0
               0             58       0       0
               0             44       0       0
               0             51       0       0
               0             50       0       0
               0             51       0       0
               0             51       0       0
               0             43       0       0
               0             67       0       0
               0             52       0       0
               0             65       0       0
               0             49       0       0
               0             63       0       0
               0             35       0       0
               0             49       0       0
               0             59       0       0
               0             57       0       0
               0             49       0       0
               0             51       0       0
               0             59       0       0
               0             71       0       0
               0             59       0       0
               0             77       0       0
               0             48       0       0
               0             62       0       0
               0             60       0       0
               0             46       0       0
               0             38       0       0
               0             47       0       0
               0             63       0       0
               0             60       0       0
               0             61       0       0
               0             39       0       0
               0             64       0       0
               0             38       0       0
               0             67       0       0
               0             57       0       0
               0             64       0       0
               0             67       0       0
               0             64       0       0
               0             42       0       0
               0             65       0       0
               0             44       0       0
               0             78       0       0
               0             61       0       0
               0             69       0       0
               0             45       0       0
               0             67       0       0
               0             65       0       0
               0             40       0       0
               0             30       0       0
               0             40       0       0
               0             61       0       0
               0             42       0       0
               0             49       0       0
               0             48       0       0
               0             66       0       0
               0             47       0       0
               0             48       0       0
               0             45       0       0
               0             50       0       0
               0             31       0       0
               0             54       0       0
               0             48       0       0
               0             48       0       0
               0             75       0       0
               0             48       0       0
               0             33       0       0
               0             42       0       0
               0             48       0       0
               0             43       0       0
               0             46       0       0
               0             43       0       0
               0             51       0       0
               0             59       0       0
               0             58       0       0
               0             54       0       0
               0             35       0       0
               0             39       0       0
               0             48       0       0
               0             51       0       0
               0             49       0       0
               0             42       0       0
               0             48       0       0
               0             44       0       0
               0             73       0       0
               0             33       0       0
               0             44       0       0
               0             48       0       0
               0             51       0       0
               0             36       0       0
               0             53       0       0
               0             65       0       0
               0             47       0       0
               0             49       0       0
               0             66       0       0
               0             54       0       0
               0             79       0       0
               0             63       0       0
               0             48       0       0
               0             52       0       0
               0             65       0       0
               0             35       0       0
               0             40       0       0
               0             55       0       0
               0             53       0       0
               0             62       0       0
               0             38       0       0
               0             67       0       0
               0             78       0       0
               0             64       0       0
               0             75       0       0
               0             47       0       0
               0             32       0       0
               0             54       0       0
               0             63       0       0
               0             43       0       0
               0             50       0       0
               0             41       0       0
               0             34       0       0
               0             64       0       0
               0             43       0       0
               0             37       0       0
               0             70       0       0
               0             71       0       0
               0             70       0       0
               0             55       0       0
               0             71       0       0
               0             38       0       0
               0             63       0       0
               0             52       0       0
               0             52       0       0
               0             62       0       0
               0             71       0       0
               0             72       0       0
               0             67       0       0
               0             44       0       0
               0             53       0       0
               0             66       0       0
               0             58       0       0
               0             65       0       0
               0             36       0       0
               0             36       0       0
               0             47       0       0
               0             56       0       0
               0             59       0       0
               0             77       0       0
               0             40       0       0
               0             68       0       0
               0             43       0       0
               0             52       0       0
               0             54       0       0
               0             54       0       0
               0             48       0       0
               0             52       0       0
               0             59       0       0
               0             47       0       0
               0             26       0       0
               0             57       0       0
               0             64       0       0
               0             47       0       0
               0             50       0       0
               0             65       0       0
               0             57       0       0
               0             60       0       0
               0             75       0       0
               0             81       0       0
               0             71       0       0
               0             65       0       0
               0             51       0       0
               0             58       0       0
               0             47       0       0
               0             60       0       0
               0             43       0       0
               0             55       0       0
               0             50       0       0
               0             72       0       0
               0             82       0       0
               0             66       0       0
               0             59       0       0
               0             51       0       0
               0             74       0       0
               0             39       0       0
               0             49       0       0
               0             36       0       0
               0             53       0       0
               0             34       0       0
               0             42       0       0
               0             38       0       0
               0             61       0       0
               0             41       0       0
               0             60       0       0
               0             48       0       0
               0             89       0       0
               0             48       0       0
               0             53       0       0
               0             60       0       0
               0             59       0       0
               0             55       0       0
               0             69       0       0
               0             64       0       0
               0             70       0       0
               0             55       0       0
               0             63       0       0
               0             46       0       0
               0             73       0       0
               0             84       0       0
               0             76       0       0
               0             62       0       0
               0             61       0       0
               0             26       0       0
               0             33       0       0
               0             51       0       0
               0             53       0       0
               0             50       0       0
               0             44       0       0
               0             22       0       0
               0             63       0       0
               0             51       0       0
               0             54       0       0
               0             52       0       0
               0             55       0       0
               0             24       0       0
               0             17       0       0
               0             36       0       0
               0             53       0       0
               0             34       0       0
               0             48       0       0
               0             51       0       0
               0             53       0       0
               0             51       0       0
               0             51       0       0
               0             57       0       0
               0             32       0       0
               0             57       0       0
               0             34       0       0
               0             37       0       0
               0             62       0       0
               0             47       0       0
               0             39       0       0
               0             41       0       0
               0             72       0       0
               0             44       0       0
               0             44       0       0
               0             66       0       0
               0             73       0       0
               0             85       0       0
               0             51       0       0
               0             72       0       0
               0             79       0       0
               0             53       0       0
               0             75       0       0
               0             87       0       0
               0             48       0       0
               0             56       0       0
               0             63       0       0
               0             40       0       0
               0             61       0       0
               0             55       0       0
               0             30       0       0
               0             37       0       0
               0             58       0       0
               0             33       0       0
               0             35       0       0
               0             43       0       0
               0             39       0       0
               0             43       0       0
               0             57       0       0
               0             49       0       0
               0             44       0       0
               0             33       0       0
               0             45       0       0
               0             54       0       0
               0             70       0       0
               0             69       0       0
               0             69       0       0
               0             78       0       0
               0             66       0       0
               0             62       0       0
               0             52       0       0
               0             22       0       0
               0             63       0       0
               0             36       0       0
               0             47       0       0
               0             25       0       0
               0             23       0       0
               0             39       0       0
               0             40       0       0
               0             44       0       0
               0             18       0       0
               0             35       0       0
               0             30       0       0
               0             16       0       0
               0             26       0       0
               0             43       0       0
               0             34       0       0
               0             37       0       0
               0             25       0       0
               0             15       0       0
               0              5       0       0
               0             20       0       0
               0             15       0       0
               0             18       0       0
               0              9       0       0
               0             10       0       0
               0             12       0       0
               0             26       0       0
               0             45       0       0
               0             29       0       0
               0             39       0       0
               0             40       0       0
               0             20       0       0
               0             12       0       0
               0             30       0       0
               0             29       0       0
               0             20       0       0
               0             21       0       0
               0             19       0       0
               0             14       0       0
               0             20       0       0
               0             16       0       0
               0             29       0       0
               0             37       0       0
               0             40       0       0
               0             15       0       0
               0             25       0       0
               0             20       0       0
               0             23       0       0
               0             31       0       0
               0             35       0       0
               0             37       0       0
               0             31       0       0
               0             27       0       0
               0             30       0       0
               0             32       0       0
               0             44       0       0
               0             62       0       0
               0             44       0       0
               0             49       0       0
               0             45       0       0
               0             59       0       0
               0             52       0       0
               0             54       0       0
               0             59       0       0
               0             67       0       0
               0             57       0       0
               0             46       0       0
               0             52       0       0
               0             60       0       0
               0             35       0       0
               0             23       0       0
               0             37       0       0
               0             51       0       0
               0             51       0       0
               0             65       0       0
               0             39       0       0
               0             47       0       0
               0             17       0       0
               0             24       0       0
               0             29       0       0
               0             23       0       0
               0             50       0       0
               0             47       0       0
               0             35       0       0
               0             65       0       0
               0             51       0       0
               0             58       0       0
               0             48       0       0
               0             59       0       0
               0             68       0       0
               0             64       0       0
               0             67       0       0
               0             74       0       0
               0             66       0       0
               0             55       0       0
               0             76       0       0
               0             50       0       0
               0             81       0       0
               0             94       0       0
               0             79       0       0
               0             80       0       0
               0             60       0       0
               0             76       0       0
               0             67       0       0
               0             75       0       0
               0             45       0       0
               0             67       0       0
               0             73       0       0
               0             45       0       0
               0             59       0       0
               0             53       0       0
               0             38       0       0
               0             22       0       0
               0             48       0       0
               0             59       0       0
               0             40       0       0
               0             44       0       0
               0             73       0       0
               0             49       0       0
               0             65       0       0
               0             72       0       0
               0             46       0       0
               0             53       0       0
               0             48       0       0
               0             55       0       0
               0             59       0       0
               0             58       0       0
               0             69       0       0
               0             70       0       0
               0             54       0       0
               0             53       0       0
               0             69       0       0
               0             57       0       0
               0             64       0       0
               0             37       0       0
               0             65       0       0
               0             68       0       0
               0             64       0       0
               0             54       0       0
               0             51       0       0
               0             39       0       0
               0             60       0       0
               0             83       0       0
               0             64       0       0
               0             52       0       0
               0             49       0       0
               0             45       0       0
               0             45       0       0
               0             52       0       0
               0             67       0       0
               0             56       0       0
               0             62       0       0
               0             59       0       0
               0             47       0       0
               0             64       0       0
               0             46       0       0
               0             39       0       0
               0             68       0       0
               0             58       0       0
               0             56       0       0
               0             65       0       0
               0             81       0       0
               0             58       0       0
               0             42       0       0
               0             70       0       0
               0             41       0       0
               0             49       0       0
               0             50       0       0
               0             54       0       0
               0             67       0       0
               0             54       0       0
               0             47       0       0
               0             32       0       0
               0             65       0       0
               0             54       0       0
               0             41       0       0
               0             68       0       0
               0             55       0       0
               0             54       0       0
               0             40       0       0
               0             42       0       0
               0             51       0       0
               0             45       0       0
               0             43       0       0
               0             43       0       0
               0             43       0       0
               0             43       0       0
               0             58       0       0
               0             57       0       0
               0             58       0       0
               0             27       0       0
               0             23       0       0
               0             40       0       0
               0             52       0       0
               0             37       0       0
               0             48       0       0
               0             61       0       0
               0             58       0       0
               0             44       0       0
               0             31       0       0
               0             82       0       0
               0             64       0       0
               0             37       0       0
               0             18       0       0
               0             40       0       0
               0             31       0       0
               0             34       0       0
               0             22       0       0
               0             23       0       0
               0             28       0       0
               0             37       0       0
               0             24       0       0
               0             15       0       0
               0             34       0       0
               0             25       0       0
               0             36       0       0
               0             57       0       0
               0             39       0       0
               0             25       0       0
               0             37       0       0
               0             45       0       0
               0             60       0       0
               0             37       0       0
               0             16       0       0
               0             37       0       0
               0             30       0       0
               0             32       0       0
               0             32       0       0
               0             40       0       0
               0             29       0       0
               0             29       0       0
               0             16       0       0
               0             42       0       0
               0             39       0       0
               0             22       0       0
               0             24       0       0
               0             47       0       0
               0             38       0       0
               0             26       0       0
               0              3       0       0
               0             20       0       0
               0             27       0       0
               0             22       0       0
               0             44       0       0
               0             38       0       0
               0             53       0       0
               0             43       0       0
               0             32       0       0
               0             51       0       0
               0             57       0       0
               0             50       0       0
               0             48       0       0
               0             41       0       0
               0             48       0       0
               0             49       0       0
               0             45       0       0
               0             50       0       0
               0             55       0       0
               0             54       0       0
               0             43       0       0
               0             32       0       0
               0             23       0       0
               0             32       0       0
               0             31       0       0
               0             32       0       0
               0             29       0       0
               0             40       0       0
               0             30       0       0
               0             48       0       0
               0             28       0       0
               0             49       0       0
               0             32       0       0
               0             25       0       0
               0             35       0       0
               0             36       0       0
               0             30       0       0
               0             27       0       0
               0             27       0       0
               0             28       0       0
               0             20       0       0
               0             44       0       0
               0             18       0       0
               0             39       0       0
               0             27       0       0
               0             37       0       0
               0             27       0       0
               0             31       0       0
               0             35       0       0
               0             24       0       0
               0             20       0       0
               0             42       0       0
               0             37       0       0
               0             36       0       0
               0             21       0       0
               0             31       0       0
               0             25       0       0
               0             36       0       0
               0             29       0       0
               0             27       0       0
               0             33       0       0
               0             44       0       0
               0             35       0       0
               0             29       0       0
               0             33       0       0
               0             28       0       0
               0             29       0       0
               0             17       0       0
               0             29       0       0
               0             42       0       0
               0             19       0       0
               0             24       0       0
               0             34       0       0
               0             24       0       0
               0             29       0       0
               0             30       0       0
               0             18       0       0
               0             10       0       0
               0             32       0       0
               0             37       0       0
               0             17       0       0
               0             29       0       0
               0             31       0       0
               0             43       0       0
               0             27       0       0
               0             34       0       0
               0             32       0       0
               0             29       0       0
               0             40       0       0
               0             12       0       0
               0             25       0       0
               0             33       0       0
               0             25       0       0
               0             21       0       0
               0             33       0       0
               0             39       0       0
               0             36       0       0
               0             38       0       0
               0             28       0       0
               0             17       0       0
               0             22       0       0
               0             40       0       0
               0             41       0       0
               0             37       0       0
               0             37       0       0
               0             55       0       0
               0             61       0       0
               0             48       0       0
               0             32       0       0
               0             59       0       0
               0             50       0       0
               0             45       0       0
               0             44       0       0
               0             34       0       0
               0             31       0       0
               0             49       0       0
               0             47       0       0
               0             56       0       0
               0             42       0       0
               0             69       0       0
               0             55       0       0
               0             50       0       0
               0             42       0       0
               0             39       0       0
               0             51       0       0
               0             44       0       0
               0             50       0       0
               0             51       0       0
               0             40       0       0
               0             40       0       0
               0             43       0       0
               0             41       0       0
               0             34       0       0
               0             39       0       0
               0             32       0       0
               0             21       0       0
               0             22       0       0
               0             29       0       0
               0             39       0       0
               0             35       0       0
               0             27       0       0
               0             37       0       0
               0             22       0       0
               0             36       0       0
               0             35       0       0
               0             39       0       0
               0             27       0       0
               0             48       0       0
               0             29       0       0
               0             37       0       0
               0             23       0       0
               0             33       0       0
               0             16       0       0
               0             26       0       0
               0             26       0       0
               0             20       0       0
               0             33       0       0
               0             30       0       0
               0             13       0       0
               0             36       0       0
               0             18       0       0
               0             40       0       0
               0             28       0       0
               0             29       0       0
               0             41       0       0
               0             28       0       0
               0             36       0       0
               0              9       0       0
               0             28       0       0
               0             24       0       0
               0             26       0       0
               0             25       0       0
               0             36       0       0
               0             38       0       0
               0             39       0       0
               0             22       0       0
               0             54       0       0
               0             26       0       0
               0             42       0       0
               0             42       0       0
               0             40       0       0
               0             40       0       0
               0             36       0       0
               0             53       0       0
               0             49       0       0
               0             42       0       0
               0             30       0       0
               0             29       0       0
               0             30       0       0
               0             27       0       0
               0             29       0       0
               0             32       0       0
               0             26       0       0
               0             27       0       0
               0             45       0       0
               0             24       0       0
               0             36       0       0
               0             40       0       0
               0             42       0       0
               0             55       0       0
               0             58       0       0
               0             31       0       0
               0             42       0       0
               0             48       0       0
               0             50       0       0
               0             66       0       0
               0             46       0       0
               0             50       0       0
               0             37       0       0
               0             46       0       0
               0             48       0       0
               0             35       0       0
               0             36       0       0
               0             34       0       0
               0             32       0       0
               0             36       0       0
               0              7       0       0
               0             50       0       0
               0             42       0       0
               0             47       0       0
               0             40       0       0
               0             51       0       0
               0             34       0       0
               0             36       0       0
               0             37       0       0
               0             35       0       0
               0             39       0       0
               0             26       0       0
               0             25       0       0
               0             24       0       0
               0             22       0       0
               0             27       0       0
               0              9       0       0
               0             34       0       0
               0             30       0       0
               0             27       0       0
               0             26       0       0
               0             38       0       0
               0             40       0       0
               0             16       0       0
               0             18       0       0
               0             27       0       0
               0             23       0       0
               0             39       0       0
               0             22       0       0
               0             30       0       0
               0             30       0       0
               0             21       0       0
               0             31       0       0
               0             42       0       0
               0             51       0       0
               0             15       0       0
               0             31       0       0
               0             16       0       0
               0             20       0       0
               0             37       0       0
               0             34       0       0
               0             25       0       0
               0             56       0       0
               0             23       0       0
               0             33       0       0
               0             39       0       0
               0             41       0       0
               0             28       0       0
               0             43       0       0
               0             40       0       0
               0             20       0       0
               0             38       0       0
               0             50       0       0
               0             46       0       0
               0             49       0       0
               0             34       0       0
               0             30       0       0
               0             38       0       0
               0             24       0       0
               0             24       0       0
               0             26       0       0
               0             33       0       0
               0             29       0       0
               0             31       0       0
               0             31       0       0
               0             24       0       0
               0             27       0       0
               0             31       0       0
               0             21       0       0
               0             36       0       0
               0             43       0       0
               0             32       0       0
               0             54       0       0
               0             36       0       0
               0             30       0       0
               0             31       0       0
               0             16       0       0
               0             30       0       0
               0             38       0       0
               0             42       0       0
               0             27       0       0
               0             25       0       0
               0             25       0       0
               0             28       0       0
               0             25       0       0
               0             19       0       0
               0             26       0       0
               0             38       0       0
               0             37       0       0
               0             28       0       0
               0             46       0       0
               0             34       0       0
               0             47       0       0
               0             36       0       0
               0             17       0       0
               0             30       0       0
               0             21       0       0
               0             18       0       0
               0             28       0       0
               0             20       0       0
               0             27       0       0
               0             29       0       0
               0             23       0       0
               0             33       0       0
               0             39       0       0
               0             30       0       0
               0             31       0       0
               0             45       0       0
               0             45       0       0
               0             43       0       0
               0             33       0       0
               0             27       0       0
               0             55       0       0
               0             36       0       0
               0             46       0       0
               0             36       0       0
               0             47       0       0
               0             54       0       0
               0             25       0       0
               0             24       0       0
               0             40       0       0
               0             40       0       0
               0             54       0       0
               0             47       0       0
               0             36       0       0
               0             33       0       0
               0             46       0       0
               0             36       0       0
               0             15       0       0
               0             25       0       0
               0             17       0       0
               0             21       0       0
               0             33       0       0
               0             36       0       0
               0             45       0       0
               0             54       0       0
               0             34       0       0
               0             37       0       0
               0             40       0       0
               0             43       0       0
               0             50       0       0
               0             23       0       0
               0             35       0       0
               0             23       0       0
               0             43       0       0
               0             22       0       0
               0             31       0       0
               0             24       0       0
               0             40       0       0
               0             38       0       0
               0             23       0       0
               0             23       0       0
               0             52       0       0
               0             31       0       0
               0             43       0       0
               0             38       0       0
               0             38       0       0
               0             24       0       0
               0             17       0       0
               0             25       0       0
               0             44       0       0
               0              0       0       0
               0             16       0       0
               1             24       0       0
               0             30       0       0
               0             13       0       0
               0             29       0       0
               0             25       0       0
               0             28       0       0
               0             20       0       0
               0             39       0       0
               0             26       0       0
               0             16       0       0
               3             30       0       0
               0             20       0       0
               0             21       0       0
               0             32       0       0
               0             30       0       0
               3             49       0       0
               4             32       0       0
               0             61       0       0
               0             49       0       0
               0             53       0       0
               4             39       0       0
               3             31       0       0
               0             25       0       0
               0             20       0       0
               0             40       0       0
               1             25       0       0
               1             28       0       0
               0             24       0       0
               0             29       0       0
               5             22       0       0
               4             20       0       0
              12             33       0       0
               4             32       0       0
              15             30       0       0
              12             37       0       0
               0             41       0       0
               8             32       0       0
              11             42       0       0
              12             26       0       0
               5             46       0       0
              17             46       0       0
              34             59       0       0
              20             44       0       0
              22             38       0       0
              11             40       0       0
              19             42       0       0
              16             42       0       0
              10             33       0       0
               9             26       0       0
               1             43       0       0
               2             36       0       0
               6             22       0       0
              15             21       0       0
              10             36       0       0
              25             41       0       0
              16             44       0       0
              20             36       0       0
              38             52       0       0
              13             34       0       0
               5             52       0       0
              14             39       0       0
              10             57       0       0
              12             57       0       0
               0             54       0       0
               3             66       0       0
              26             55       0       0
              37             51       0       0
              18             39       0       0
              22             34       0       0
              12             53       0       0
              10             20       0       0
              23             16       0       0
              27             15       0       0
              13             20       0       0
              13             38       0       0
              20             61       0       0
              11             27       0       0
               9             11       0       0
              11             11       0       0
              18             19       0       0
              23              5       0       0
              24             11       0       0
              22              5       0       0
              22             10       0       0
              21              9       0       0
              15             15       0       0
              24              7       0       0
              10             10       0       0
              25             22       0       0
              42              9       0       0
              37             16       0       0
              21              4       0       0
              29              0       0       0
              25              0       0       0
               6              0       0       0
               9              0       0       0
              29              0       0       0
              23              0       0       0
              25              0       0       0
              29              0       0       0
              26              2       0       0
              22              0       0       0
              29              5       0       0
              19              2       0       0
              25              0       0       0
              27              0       0       0
               7              4       0       0
              13              1       0       0
               8              0       0       0
              12              0       0       0
               5              0       0       0
               8              0       0       0
               7              0       0       0
               7              0       0       0
               3              0       0       0
               1              0       0       0
              16              0       0       0
              23              0       0       0
               6              0       0       0
               3              0       0       0
               4              0       0       0
              10              0       0       0
              33              0       0       0
              24              0       0       0
               6              0       0       0
              20              1       0       0
              33              0       0       0
               2              0       0       0
               0              0       0       0
               1              0       0       0
               0              0       0       0
              11              4       0       0
              17              0       0       0
              11              0       0       0
              27              7       0       0
              10              0       0       0
              13              0       0       0
               0              0       0       0
               0              0       0       0
               0              0       0       0
               1              0       0       0
               0              0       0       0
               8              0       0       0
              12              0       0       0
               9              0       0       0
               0              0       0       0
               1              0       0       0
               0              0       0       0
               0              0       0       0
               0              0       0       0
               0              1       0       0
               0              7       0       0
               5              0       0       0
               0              1       0       0
               0              0       0       0
               0              0       0       0
               1              0       0       0
               0              5       0       0
              10              1       0       0
               0              3       0       0
               0              3       0       0
               0              0       0       0
               0              8       0       0
               0              0       0       0
               0              3       0       0
               0              1       0       0
               0              0       0       0
               0              1       0       0
               0              2       0       0
               0              0       0       0
               0              0       0       0
               2              4       0       0
               0              0       0       0
               0              0       0       0
               0              0       0       0
               0              0       0       0
               0              0       0       0
               1              0       0       0
               0              0       0       0
               0              0       0       0
               0              0       0       0
               0              0       0       0
               0              0       0       0
               0              0       0       0
               0              0       0       0
               0              0       0       0
               0              0       0       0
               0              0       0       0
               0              0       0       0
               0              0       0       0
               0              0       0       0
               0              0       0       0
               0              0       0       0
               0              0       0       0
               0              0       0       0
               0              0       0       0
               0              0       0       0
               0              0       0       0
               0              0       0       0
               0              0       0       0
               0              0       0       0
               0              0       0       0
               0              0       0       0
               0              0       0       0
               0              0       0       0
               0              0       0       0
               0              0       0       0
               0              0       0       0
               0              0       0       0
               0              0       0       0
               0              0       0       0
               0              0       0       0
               0              0       0       0
               0              0       0       0
               0              0       0       0
               0              0       0       0
               0              0       0       0
               0              0       0       0
               0              0       0       0
               0              0       0       0
               0              0       0       0
               0              0       0       0
               0              0       0       0
               0              0       0       0
               0              0       0       0
               0              0       0       0
               0              0       0       0
               0              0       0       0
               0              0       0       0
               0              0       0       0
               0              0       0       0
               0              0       0       0
               0              0       0       0
               0              0       0       0
               0              0       0       0
               0              0       0       0
               0              0       0       0
               0              0       0       0
               0              0       0       0
               0              0       0       0
               0              0       0       0
               0              0       0       0
               0              0       0       0
               0              0       0       0
               0              0       0       0
               0              0       0       0
               0              0       0       0
               0              0       0       0
               0              0       0       0
               0              0       0       0
               0              0       0       0
               0              0       0       0
               0              0       0       0
               0              0       0       0
               0              0       0       0
               0              0       0       0
               0              0       0       0
               0              0       0       0
               5              0       0       0
               6              0       0       0
              10              0       0       0
              16              0       0       0
              47              0       0       0
              30              0       0       0
              21              0       0       0
              25              0       0       0
              40              0       0       0
              36              0       0       0
              35              0       0       0
              32              0       0       0
              21              0       0       0
              22              0       0       0
              17              0       0       0
              10              0       0       0
              21              0       0       0
              24              0       0       0
              20              0       0       0
              32              0       0       0
              16              0       0       0
              55              0       0       0
              45              0       0       0
              44              0       0       0
              48              0       0       0
              52              0       0       0
              50              0       0       0
              57              0       0       0
              54              0       0       0
              66              0       0       0
              52              0       0       0
              51              0       0       0
              55              0       0       0
              29              0       0       0
              40              0       0       0
              61              0       0       0
              43              0       0       0
              39              0       0       0
              48              0       0       0
              43              0       0       0
              37              0       0       0
              43              0       0       0
              37              0       0       0
              55              0       0       0
              37              0       0       0
              27              0       0       0
              33              0       0       0
              53              0       0       0
              39              0       0       0
              55              0       0       0
              36              0       0       0
              48              4       0       0
              52              0       0       0
              29              0       0       0
              48              0       0       0
              33              0       0       0
              46              0       0       0
              62              0       0       0
              74              0       0       0
              59              0       0       0
              44              0       0       0
              50              0       0       0
              51              0       0       0
              34              0       0       0
              50              0       0       0
              48              0       0       0
              44              0       0       0
              21              0       0       0
              25              0       0       0
              30              0       0       0
              38              0       0       0
              45              0       0       0
              30              0       0       0
              46              0       0       0
              38              0       0       0
              50              0       0       0
              43              0       0       0
              38              0       0       0
              47              0       0       0
              50              0       0       0
              49              0       0       0
              55              0       0       0
              30              0       0       0
              41              0       0       0
              46              0       0       0
              47              0       0       0
              49              0       0       0
              38              0       0       0
              49              0       0       0
              41              0       0       0
              30              0       0       0
              28              0       0       0
              42              0       0       0
              54              0       0       0
              43              0       0       0
              37              0       0       0
              48              0       0       0
              47              0       0       0
              41              0       0       0
              52              0       0       0
              45              0       0       0
              37              0       0       0
              35              0       0       0
              40              0       0       0
              54              0       0       0
              44              0       0       0
              41              0       0       0
              47              0       0       0
              43              0       0       0
              30              0       0       0
              45              0       0       0
              16              0       0       0
              39              0       0       0
              19              0       0       0
              42              0       0       0
              31              0       0       0
              42              0       0       0
              37              0       0       0
              33              0       0       0
              38              0       0       0
              28              0       0       0
              28              0       0       0
              28              0       0       0
              35              0       0       0
              41              0       0       0
              46              0       0       0
              36              0       0       0
              24              0       0       0
              47              0       0       0
              19              0       0       0
              34              0       0       0
              27              0       0       0
              25              0       0       0
              37              0       0       0
              44              0       0       0
              33              0       0       0
              39              0       0       0
              45              0       0       0
              23              0       0       0
              22              0       0       0
              20              0       0       0
              27              0       0       0
              26              1       0       0
              43              0       0       0
              41              0       0       0
              35              0       0       0
              22              0       0       0
              28              0       0       0
              43              0       0       0
              30              0       0       0
              25              0       0       0
              39              0       0       0
              59              0       0       0
              33              0       0       0
              43              0       0       0
              55              0       0       0
              35              0       0       0
              46              0       0       0
              24              0       0       0
              24              0       0       0
              19              0       0       0
              24              0       0       0
              38              0       0       0
              41              0       0       0
              48              0       0       0
              28              0       0       0
              25              0       0       0
              34              0       0       0
              41              0       0       0
              32              0       0       0
              63              0       0       0
              43              0       0       0
              52              0       0       0
              40              0       0       0
              40              0       0       0
              51              0       0       0
              34              0       0       0
              37              0       0       0
              30              0       0       0
              29              0       0       0
              38              0       0       0
              38              0       0       0
              38              0       0       0
              47              0       0       0
              39              0       0       0
              30              0       0       0
              41              0       0       0
              32              0       0       0
              50              0       0       0
              45              0       0       0
              35              0       0       0
              48              0       0       0
              36              0       0       0
              43              0       0       0
              29              0       0       0
              37              0       0       0
              36              0       0       0
              31              0       0       0
              31              0       0       0
              43              0       0       0
              35              0       0       0
              43              0       0       0
              43              0       0       0
              43              0       0       0
              43              0       0       0
              44              0       0       0
              39              0       0       0
              38              0       0       0
              34              3       0       0
              39              0       0       0
              50              0       0       0
              58              0       0       0
              45              0       0       0
              58              0       0       0
              51              0       0       0
              42              0       0       0
              60              0       0       0
              39              0       0       0
              53              0       0       0
              43              0       0       0
              43              0       0       0
              43              0       0       0
              45              0       0       0
              51              0       0       0
              45              0       0       0
              38              0       0       0
              41              0       0       0
              48              0       0       0
              38              0       0       0
              49              0       0       0
              39              0       0       0
              60              0       0       0
              37              0       0       0
              38              0       0       0
              44              0       0       0
              40              0       0       0
              33              0       0       0
              37              0       0       0
              36              0       0       0
              36              0       0       0
              30              0       0       0
              61              0       0       0
              39              0       0       0
              50              0       0       0
              37              0       0       0
              57              0       0       0
              51              0       0       0
              56              0       0       0
              39              0       0       0
              49              0       0       0
              46              0       0       0
              25              0       0       0
              46              0       0       0
              39              0       0       0
              58              0       0       0
              46              0       0       0
              36              0       0       0
              35              0       0       0
              61              0       0       0
              46              0       0       0
              45              0       0       0
              39              0       0       0
              34              0       0       0
              52              0       0       0
              66              0       0       0
              35              0       0       0
              59              0       0       0
              57              0       0       0
              39              0       0       0
              47              0       0       0
              45              0       0       0
              45              0       0       0
              47              0       0       0
              40              0       0       0
              39              0       0       0
              36              0       0       0
              38              0       0       0
              50              0       0       0
              30              0       0       0
              29              0       0       0
              31              0       0       0
              32              0       0       0
              37              0       0       0
              35              0       0       0
              36              0       0       0
              33              0       0       0
              36              0       0       0
              45              0       0       0
              24              0       0       0
              42              0       0       0
              37              0       0       0
              39              0       0       0
              32              0       0       0
              39              0       0       0
              28              0       0       0
              29              0       0       0
              39              0       0       0
              49              0       0       0
              35              0       0       0
              44              0       0       0
              41              0       0       0
              47              0       0       0
              50              0       0       0
              45              0       0       0
              42              0       0       0
              44              0       0       0
              52              0       0       0
              36              0       0       0
              44              0       0       0
              33              0       0       0
              22              0       0       0
              37              0       0       0
              35              0       0       0
              45              0       0       0
              22              0       0       0
              53              0       0       0
              45              0       0       0
              39              0       0       0
              36              0       0       0
              46              0       0       0
              45              0       0       0
              46              0       0       0
              46              0       0       0
              49              0       0       0
              46              0       0       0
              45              0       0       0
              29              0       0       0
              37              0       0       0
              26              0       0       0
              37              0       0       0
              44              0       0       0
              28              0       0       0
              42              0       0       0
              48              0       0       0
              43              0       0       0
              39              0       0       0
              29              0       0       0
              50              0       0       0
              68              0       0       0
              68              0       0       0
              57              0       0       0
              58              0       0       0
              64              0       0       0
              47              0       0       0
              46              0       0       0
              52              0       0       0
              50              0       0       0
              56              0       0       0
              49              0       0       0
              38              0       0       0
              64              0       0       0
              45              0       0       0
              64              0       0       0
              66              0       0       0
              67              0       0       0
              43              0       0       0
              65              0       0       0
              55              0       0       0
              45              0       0       0
              71              0       0       0
              45              0       0       0
              51              0       0       0
              46              0       0       0
              22              0       0       0
              25              0       0       0
              27              0       0       0
              50              0       0       0
              33              0       0       0
              18              0       0       0
              36              0       0       0
              47              0       0       0
              54              0       0       0
              44              0       0       0
              36              0       0       0
              14              0       0       0
              60              0       0       0
              54              0       0       0
              52              0       0       0
              39              0       0       0
              55              0       0       0
              36              0       0       0
              38              0       0       0
              40              0       0       0
              48              0       0       0
              31              0       0       0
              44              0       0       0
              32              0       0       0
              36              0       0       0
              41              0       0       0
              41              0       0       0
              35              0       0       0
              65              0       0       0
              24              0       0       0
              32              0       0       0
              36              0       0       0
              43              0       0       0
              40              0       0       0
              19              0       0       0
              16              0       0       0
              15              0       0       0
              44              0       0       0
              36              0       0       0
              33              0       0       0
              38              0       0       0
              31              0       0       0
              39              0       0       0
              31              0       0       0
              28              0       0       0
              30              0       0       0
              29              0       0       0
              28              0       0       0
              30              0       0       0
              41              0       0       0
              38              0       0       0
              40              0       0       0
              19              0       0       0
              24              0       0       0
              17              0       0       0
              20              0       0       0
              40              0       0       0
              39              0       0       0
              39              0       0       0
              30              0       0       0
              27              0       0       0
              39              0       0       0
              41              0       0       0
              42              0       0       0
              46              0       0       0
              35              0       0       0
              17              0       0       0
              43              0       0       0
              43              0       0       0
              37              0       0       0
              40              0       0       0
              43              0       0       0
              21              0       0       0
              45              0       0       0
              26              0       0       0
              27              0       0       0
              40              0       0       0
              37              0       0       0
              36              0       0       0
              16              0       0       0
              27              0       0       0
              18              0       0       0
              34              0       0       0
              21              0       0       0
              27              0       0       0
              29              0       0       0
              30              0       0       0
              41              0       0       0
              33              0       0       0
              16              0       0       0
              19              0       0       0
              20              0       0       0
              25              0       0       0
              40              0       0       0
              36              0       0       0
              34              0       0       0
              43              0       0       0
              34              0       0       0
              36              0       0       0
              57              0       0       0
              38              0       0       0
              31              0       0       0
              26              0       0       0
              40              0       0       0
              35              0       0       0
              33              0       0       0
              19              0       0       0
              19              0       0       0
              25              0       0       0
              37              0       0       0
              35              0       0       0
              32              0       0       0
              40              0       0       0
              36              0       0       0
              52              0       0       0
              46              0       0       0
              57              0       0       0
              50              0       0       0
              50              0       0       0
              50              0       0       0
              47              0       0       0
              37              0       0       0
              30              0       0       0
              42              0       0       0
              21              0       0       0
              28              0       0       0
              26              0       0       0
              22              0       0       0
              47              0       0       0
              32              0       0       0
              44              0       0       0
              30              0       0       0
              32              0       0       0
              31              0       0       0
              51              0       0       0
              46              0       0       0
              37              0       0       0
              40              0       0       0
              20              0       0       0
               6              0       0       0
              34              0       0       0
              31              0       0       0
              39              0       0       0
              27              0       0       0
              24              0       0       0
              23              0       0       0
              20              0       0       0
              47              0       0       0
              50              0       0       0
              25              0       0       0
              43              0       0       0
              39              0       0       0
              33              0       0       0
              48              0       0       0
              55              0       0       0
              39              0       0       0
              35              0       0       0
              55              0       0       0
              20              0       0       0
              46              0       0       0
              41              0       0       0
              40              0       0       0
              25              0       0       0
              38              0       0       0
              60              0       0       0
              38              0       0       0
              32              0       0       0
              35              0       0       0
              44              0       0       0
              35              0       0       0
              42              0       0       0
              32              0       0       0
              51              0       0       0
              30              0       0       0
              36              0       0       0
              29              0       0       0
              41              0       0       0
              22              0       0       0
              33              0       0       0
              33              0       0       0
              46              0       0       0
              27              0       0       0
              39              0       0       0
              24              0       0       0
              35              0       0       0
              32              0       0       0
              26              0       0       0
              31              0       0       0
              43              0       0       0
              29              0       0       0
              26              0       0       0
              29              0       0       0
              36              0       0       0
              34              0       0       0
              40              0       0       0
              33              0       0       0
              24              0       0       0
              38              0       0       0
              29              0       0       0
              24              0       0       0
              33              0       0       0
              50              0       0       0
              36              0       0       0
              54              0       0       0
              55              0       0       0
              42              0       0       0
              48              0       0       0
              46              0       0       0
              41              0       0       0
              34              0       0       0
              53              0       0       0
              46              0       0       0
              62              0       0       0
              67              0       0       0
              26              0       0       0
              32              0       0       0
              20              0       0       0
              41              0       0       0
              35              0       0       0
              35              0       0       0
              35              0       0       0
              48              0       0       0
              42              0       0       0
              43              0       0       0
              44              0       0       0
              54              0       0       0
              35              0       0       0
              37              0       0       0
              53              0       0       0
              37              0       0       0
              44              0       0       0
              39              0       0       0
              57              0       0       0
              73              0       0       0
              41              0       0       0
              43              0       0       0
              53              0       0       0
              60              0       0       0
              40              0       0       0
              55              0       0       0
              48              0       0       0
              66              0       0       0
              55              0       0       0
              46              0       0       0
              24              0       0       0
              20              0       0       0
              36              0       0       0
              57              0       0       0
              40              0       0       0
              52              0       0       0
              41              0       0       0
              45              0       0       0
              56              0       0       0
              40              0       0       0
              39              0       0       0
              47              0       0       0
              49              0       0       0
              31              0       0       0
              48              0       0       0
              57              0       0       0
              55              0       0       0
              38              0       0       0
              50              0       0       0
              61              0       0       0
              41              0       0       0
              40              0       0       0
              39              0       0       0
              29              0       0       0
              50              0       0       0
              52              0       0       0
              52              0       0       0
              39              0       0       0
              45              0       0       0
              35              0       0       0
              35              0       0       0
              36              0       0       0
              27              0       0       0
              56              0       0       0
              51              0       0       0
              50              0       0       0
              46              0       0       0
              73              0       0       0
              63              0       0       0
              53              0       0       0
              42              0       0       0
              58              0       0       0
              67              0       0       0
              31              0       0       0
              46              0       0       0
              53              1       0       0
              35              0       0       0
              45              0       0       0
              32              0       0       0
              34              1       0       0
              49              0       0       0
              48              0       0       0
              64              0       0       0
              46              0       0       0
              51              0       0       0
              54              0       0       0
              38              0       0       0
              54              0       0       0
              49              0       0       0
              64              0       0       0
              56              0       0       0
              46              0       0       0
              40              0       0       0
              44              0       0       0
              53              0       0       0
              44              0       0       0
              62              0       0       0
              50              0       0       0
              59              0       0       0
              38              0       0       0
              46              3       0       0
              55              0       0       0
              60              0       0       0
              50              0       0       0
              57              0       0       0
              49              0       0       0
              29              0       0       0
              38              0       0       0
              38              0       0       0
              47              0       0       0
              32              0       0       0
              64              0       0       0
              48              0       0       0
              44              0       0       0
              64              0       0       0
              55              0       0       0
              47              0       0       0
              43              0       0       0
              25              0       0       0
              48              0       0       0
              54              0       0       0
              57              0       0       0
              62              0       0       0
              34              0       0       0
              49              0       0       0
              55              0       0       0
              49              0       0       0
              54              0       0       0
              67              0       0       0
              72              0       0       0
              70              0       0       0
              51              0       0       0
              37              0       0       0
              51              0       0       0
              48              0       0       0
              56              0       0       0
              45              0       0       0
              53              0       0       0
              66              0       0       0
              62              0       0       0
              46              0       0       0
              51              0       0       0
              47              0       0       0
              44              0       0       0
              29              0       0       0
              63              0       0       0
              57              0       0       0
              57              0       0       0
              74              0       0       0
              27              0       0       0
              55              0       0       0
              46              0       0       0
              53              0       0       0
              68              0       0       0
              40              0       0       0
              45              0       0       0
              60              0       0       0
              37              0       0       0
              52              0       0       0
              48              0       0       0
              57              0       0       0
              55              0       0       0
              40              0       0       0
              38              0       0       0
              51              0       0       0
              43              0       0       0
              52              0       0       0
              74              0       0       0
              54              0       0       0
              59              0       0       0
              38              0       0       0
              58              0       0       0
              59              0       0       0
              40              0       0       0
              67              0       0       0
              38              0       0       0
              32              0       0       0
              40              0       0       0
              39              0       0       0
              73              0       0       0
              58              0       0       0
              59              0       0       0
              57              0       0       0
              51              0       0       0
              73              0       0       0
              46              0       0       0
              63              0       0       0
              73              0       0       0
              55              0       0       0
              43              0       0       0
              60              0       0       0
              42              0       0       0
              46              0       0       0
              48              0       0       0
              71              0       0       0
              61              0       0       0
              55              0       0       0
              39              0       0       0
              55              0       0       0
              58              0       0       0
              47              0       0       0
              61              0       0       0
              62              0       0       0
              63              0       0       0
              58              0       0       0
              64              0       0       0
              57              0       0       0
              59              0       0       0
              45              0       0       0
              32              0       0       0
              41              0       0       0
              59              0       0       0
              61              0       0       0
              49              0       0       0
              70              0       0       0
              46              0       0       0
              41              0       0       0
              39              0       0       0
              24              0       0       0
              26              0       0       0
              74              0       0       0
              41              0       0       0
              44              0       0       0
              46              0       0       0
              35              0       0       0
              32              0       0       0
              25              0       0       0
              41              0       0       0
              20              0       0       0
              43              0       0       0
              71              0       0       0
              54              0       0       0
              61              0       0       0
              54              0       0       0
              65              0       0       0
              52              0       0       0
              61              0       0       0
              47              0       0       0
              38              0       0       0
              69              0       0       0
              72              0       0       0
              69              0       0       0
              65              0       0       0
              82              0       0       0
              71              0       0       0
              62              0       0       0
              49              0       0       0
              41              0       0       0
              40              0       0       0
              49              0       0       0
              44              0       0       0
              27              0       0       0
              38              0       0       0
              56              0       0       0
              64              0       0       0
              72              0       0       0
              68              0       0       0
              27              0       0       0
              64              0       0       0
              66              0       0       0
              73              0       0       0
              58              0       0       0
              53              0       0       0
              42              0       0       0
              50              0       0       0
              40              0       0       0
              47              0       0       0
              56              0       0       0
              61              0       0       0
              57              0       0       0
              78              0       0       0
              51              0       0       0
              52              0       0       0
              73              0       0       0
              62              0       0       0
              87              0       0       0
              77              0       0       0
              68              0       0       0
              60              0       0       0
              82              0       0       0
              50              0       0       0
              70              0       0       0
              75              0       0       0
              70              0       0       0
              62              0       0       0
              69              0       0       0
              84              0       0       0
              47              0       0       0
              69              0       0       0
              76              0       0       0
              67              0       0       0
              71              0       0       0
              67              0       0       0
              61              0       0       0
              82              0       0       0
              70              0       0       0
              69              0       0       0
              63              0       0       0
              82              0       0       0
              67              0       0       0
              69              0       0       0
              84              0       0       0
              85              0       0       0
              67              0       0       0
              69              0       0       0
              88              0       0       0
              77              0       0       0
              71              0       0       0
              73              0       0       0
              79              0       0       0
              79              0       0       0
              84              0       0       0
              85              0       0       0
              68              0       0       0
              81              0       0       0
              69              0       0       0
              84              0       0       0
              71              0       0       0
              70              0       0       0
              48              0       0       0
              52              0       0       0
              60              0       0       0
              73              0       0       0
              47              0       0       0
              55              0       0       0
              82              0       0       0
              75              0       0       0
              52              0       0       0
              61              0       0       0
              64              0       0       0
              34              0       0       0
              76              0       0       0
              73              0       0       0
              72              0       0       0
              58              0       0       0
              64              0       0       0
              85              0       0       0
              68              0       0       0
              52              0       0       0
              59              0       0       0
              73              0       0       0
              58              0       0       0
              71              0       0       0
              69              0       0       0
              88              0       0       0
              74              0       0       0
              59              0       0       0
              61              0       0       0
              60              0       0       0
              53              0       0       0
              53              0       0       0
              45              0       0       0
              57              0       0       0
              66              0       0       0
              64              0       0       0
              61              0       0       0
              62              0       0       0
              70              0       0       0
              42              0       0       0
              57              0       0       0
              42              0       0       0
              57              0       0       0
              57              0       0       0
              84              0       0       0
              85              0       0       0
              81              0       0       0
              72              0       0       0
              60              0       0       0
              50              0       0       0
              54              0       0       0
              67              0       0       0
              62              0       0       0
              43              0       0       0
              62              0       0       0
              67              0       0       0
              72              0       0       0
              72              0       0       0
              67              0       0       0
              70              0       0       0
              63              0       0       0
              40              0       0       0
              48              0       0       0
              56              0       0       0
             108              0       0       0
              58              0       0       0
              77              0       0       0
              56              0       0       0
              33              0       0       0
              55              0       0       0
              52              0       0       0
              45              0       0       0
              40              0       0       0
              43              0       0       0
              53              0       0       0
              53              0       0       0
              66              0       0       0
              86              0       0       0
              95              0       0       0
              68              0       0       0
              59              0       0       0
              70              0       0       0
              62              0       0       0
              58              0       0       0
              56              0       0       0
              80              0       0       0
              84              0       0       0
              48              0       0       0
              63              0       0       0
              53              0       0       0
              51              0       0       0
              73              0       0       0
             108              0       0       0
              90              0       0       0
             100              0       0       0
              75              0       0       0
              79              0       0       0
              88              0       0       0
              60              0       0       0
              60              0       0       0
              80              0       0       0
              74              0       0       0
              71              0       0       0
              61              0       0       0
              71              0       0       0
              45              0       0       0
              74              0       0       0
              58              0       0       0
              98              0       0       0
              69              0       0       0
              45              0       0       0
              54              0       0       0
              63              0       0       0
              69              0       0       0
              77              0       0       0
              72              0       0       0
              62              0       0       0
              68              0       0       0
              75              0       0       0
              55              0       0       0
              69              0       0       0
              71              0       0       0
              60              0       0       0
              67              0       0       0
              61              0       0       0
              61              0       0       0
              71              0       0       0
              58              0       0       0
              58              0       0       0
              55              0       0       0
              52              0       0       0
              76              0       0       0
              71              0       0       0
              68              0       0       0
              51              0       0       0
              44              0       0       0
              52              0       0       0
              62              0       0       0
              57              0       0       0
              60              0       0       0
              61              0       0       0
              72              0       0       0
              60              0       0       0
              74              0       0       0
              70              0       0       0
              67              0       0       0
              61              0       0       0
              64              0       0       0
              60              0       0       0
              75              0       0       0
              59              0       0       0
              75              0       0       0
              60              0       0       0
              75              0       0       0
              80              0       0       0
              70              0       0       0
              61              0       0       0
              74              0       0       0
              83              0       0       0
              73              0       0       0
              81              0       0       0
              79              0       0       0
              71              0       0       0
              52              0       0       0
              57              0       0       0
              64              0       0       0
              89              0       0       0
              65              0       0       0
              92              0       0       0
              55              0       0       0
              74              0       0       0
              83              0       0       0
              84              0       0       0
              64              0       0       0
              89              0       0       0
              62              0       0       0
              67              0       0       0
              71              0       0       0
              76              0       0       0
              65              0       0       0
              66              0       0       0
              85              0       0       0
              63              0       0       0
              73              0       0       0
              36              0       0       0
              64              0       0       0
              72              0       0       0
              52              0       0       0
              74              0       0       0
              65              0       0       0
              71              0       0       0
              56              0       0       0
              57              0       0       0
              49              0       0       0
              58              0       0       0
              52              0       0       0
              48              0       0       0
              58              0       0       0
              48              0       0       0
              61              0       0       0
              50              0       0       0
              49              0       0       0
              63              0       0       0
              62              0       0       0
              65              0       0       0
              49              0       0       0
              67              0       0       0
              58              0       0       0
              39              0       0       0
              33              0       0       0
              34              0       0       0
              48              0       0       0
              39              0       0       0
              40              0       0       0
              43              0       0       0
              39              0       0       0
              49              0       0       0
              45              0       0       0
              59              0       0       0
              39              0       0       0
              47              0       0       0
              47              0       0       0
              54              0       0       0
              51              0       0       0
              37              0       0       0
              50              0       0       0
              43              0       0       0
              48              0       0       0
              35              0       0       0
              35              0       0       0
              32              0       0       0
              56              0       0       0
              56              0       0       0
              54              0       0       0
              46              0       0       0
              40              0       0       0
              45              0       0       0
              31              0       0       0
              35              0       0       0
              48              0       0       0
              38              0       0       0
              35              0       0       0
              30              0       0       0
              29              0       0       0
              33              0       0       0
              36              0       0       0
              55              0       0       0
              37              0       0       0
              48              0       0       0
              45              0       0       0
              46              0       0       0
              36              0       0       0
              55              0       0       0
              40              0       0       0
              38              0       0       0
              38              0       0       0
              28              0       0       0
              14              0       0       0
              13              0       0       0
              34              0       0       0
              47              0       0       0
              49              0       0       0
              38              0       0       0
              47              0       0       0
              37              0       0       0
              35              0       0       0
              25              0       0       0
              40              0       0       0
              36              0       0       0
              38              0       0       0
              20              0       0       0
              45              0       0       0
              43              0       0       0
              24              0       0       0
              39              0       0       0
              25              0       0       0
              46              0       0       0
              39              0       0       0
              53              0       0       0
              30              0       0       0
              46              0       0       0
              54              0       0       0
              45              0       0       0
              46              0       0       0
              37              0       0       0
              34              0       0       0
              45              0       0       0
              54              0       0       0
              29              0       0       0
              43              0       0       0
              58              0       0       0
              70              0       0       0
              70              0       0       0
              68              0       0       0
              66              0       0       0
              48              0       0       0
              60              0       0       0
              60              0       0       0
              67              0       0       0
              67              0       0       0
              49              0       0       0
              64              0       0       0
              43              0       0       0
              26              0       0       0
              45              0       0       0
              64              0       0       0
              53              0       0       0
              36              0       0       0
              57              0       0       0
              57              0       0       0
              64              0       0       0
              52              0       0       0
              53              0       0       0
              60              0       0       0
              49              0       0       0
              33              0       0       0
              45              0       0       0
              43              0       0       0
              68              0       0       0
              60              0       0       0
              65              0       0       0
              75              0       0       0
              64              0       0       0
              51              0       0       0
              50              0       0       0
              51              0       0       0
              29              0       0       0
              56              0       0       0
              48              0       0       0
              44              0       0       0
              48              0       0       0
              47              0       0       0
              46              0       0       0
              54              0       0       0
              64              0       0       0
              64              0       0       0
              53              0       0       0
              63              0       0       0
              65              0       0       0
              71              0       0       0
              64              0       0       0
              71              0       0       0
              65              0       0       0
              65              0       0       0
              45              0       0       0
              69              0       0       0
              56              0       0       0
              54              0       0       0
              58              0       0       0
              44              0       0       0
              19              0       0       0
              50              0       0       0
              46              0       0       0
              50              0       0       0
              52              0       0       0
              50              0       0       0
              47              0       0       0
              40              0       0       0
              36              0       0       0
              37              0       0       0
              41              0       0       0
              36              0       0       0
              27              0       0       0
              33              0       0       0
              36              0       0       0
              48              0       0       0
              30              0       0       0
              30              0       0       0
              32              0       0       0
              45              0       0       0
              50              0       0       0
              42              0       0       0
              57              0       0       0
              55              0       0       0
              57              0       0       0
              40              0       0       0
              34              0       0       0
              45              0       0       0
              44              0       0       0
              43              0       0       0
              45              0       0       0
              44              0       0       0
              61              0       0       0
              46              0       0       0
              20              0       0       0
              39              0       0       0
              38              0       0       0
              60              0       0       0
              30              0       0       0
              50              0       0       0
              34              0       0       0
              57              0       0       0
              25              0       0       0
              40              0       0       0
              65              0       0       0
              33              0       0       0
              36              0       0       0
              31              0       0       0
              44              0       0       0
              56              0       0       0
              49              0       0       0
              20              0       0       0
              43              0       0       0
              49              0       0       0
              38              0       0       0
              48              0       0       0
              41              0       0       0
              34              0       0       0
              28              0       0       0
              31              0       0       0
              48              0       0       0
              43              0       0       0
              34              0       0       0
              52              0       0       0
              53              0       0       0
              54              0       0       0
              37              0       0       0
              35              0       0       0
              50              0       0       0
              43              0       0       0
              53              0       0       0
              68              0       0       0
              40              0       0       0
              32              0       0       0
              47              0       0       0
              58              0       0       0
              32              0       0       0
              30              0       0       0
              34              0       0       0
              34              0       0       0
              24              0       0       0
              44              0       0       0
              39              0       0       0
              56              0       0       0
              38              0       0       0
              48              0       0       0
              41              0       0       0
              33              0       0       0
              30              0       0       0
              33              0       0       0
              44              0       0       0
              57              0       0       0
              36              0       0       0
              42              0       0       0
              41              0       0       0
              54              0       0       0
              27              0       0       0
              35              0       0       0
              51              0       0       0
              49              0       0       0
              44              0       0       0
              49              0       0       0
              29              0       0       0
              26              0       0       0
              23              0       0       0
              37              0       0       0
              33              0       0       0
              44              0       0       0
              44              0       0       0
              47              0       0       0
              43              0       0       0
              58              0       0       0
              69              0       0       0
              66              0       0       0
              77              0       0       0
              65              0       0       0
              66              0       0       0
              72              0       0       0
              67              0       0       0
              48              0       0       0
              44              0       0       0
              46              0       0       0
              49              0       0       0
              50              0       0       0
              59              0       0       0
              31              0       0       0
              58              0       0       0
              45              0       0       0
              61              0       0       0
              55              0       0       0
              38              0       0       0
              32              0       0       0
              24              0       0       0
              36              0       0       0
              36              0       0       0
              42              0       0       0
              29              0       0       0
              41              0       0       0
              44              0       0       0
              43              0       0       0
              45              0       0       0
              12              0       0       0
              22              0       0       0
              22              0       0       0
              30              0       0       0
              25              0       0       0
              40              0       0       0
              27              0       0       0
              43              0       0       0
              53              0       0       0
              48              0       0       0
              29              0       0       0
              54              0       0       0
              18              0       0       0
              29              0       0       0
              38              0       0       0
              49              0       0       0
              61              0       0       0
              53              0       0       0
              55              0       0       0
              44              0       0       0
              21              0       0       0
              39              0       0       0
              38              0       0       0
              53              0       0       0
              47              0       0       0
              53              0       0       0
              40              0       0       0
              37              0       0       0
              54              0       0       0
              54              0       0       0
              46              0       0       0
              27              0       0       0
              64              0       0       0
              45              0       0       0
              39              0       0       0
              41              0       0       0
              51              0       0       0
              44              0       0       0
              36              0       0       0
              32              0       0       0
              24              0       0       0
              39              0       0       0
              27              0       0       0
              25              0       0       0
              26              0       0       0
              30              0       0       0
              39              0       0       0
              52              0       0       0
              34              0       0       0
              40              0       0       0
              32              0       0       0
              39              0       0       0
              36              0       0       0
              58              0       0       0
              47              0       0       0
              55              0       0       0
              42              0       0       0
              35              0       0       0
              35              0       0       0
              36              0       0       0
              39              0       0       0
              42              0       0       0
              39              0       0       0
              48              0       0       0
              46              0       0       0
              39              0       0       0
              69              0       0       0
              44              0       0       0
              50              0       0       0
              37              0       0       0
              60              0       0       0
              55              0       0       0
              35              0       0       0
              31              0       0       0
              44              0       0       0
              45              0       0       0
              35              0       0       0
              29              0       0       0
              37              0       0       0
              43              0       0       0
              44              0       0       0
              34              0       0       0
              33              0       0       0
              40              0       0       0
              28              0       0       0
              31              0       0       0
              48              0       0       0
              36              0       0       0
              44              0       0       0
              27              0       0       0
              29              0       0       0
              36              0       0       0
              37              0       0       0
              16              0       0       0
              39              0       0       0
              32              0       0       0
              48              0       0       0
              19              0       0       0
              40              0       0       0
              36              0       0       0
              17              0       0       0
              30              0       0       0
              24              0       0       0
              28              0       0       0
              26              0       0       0
              23              0       0       0
              21              0       0       0
              20              0       0       0
              28              0       0       0
              26              0       0       0
              36              1       0       0
              20              2       0       0
              34              0       0       0
              28              0       0       0
              30              0       0       0
              25              0       0       0
              44              0       0       0
              36              0       0       0
              51              0       0       0
              44              0       0       0
              44              0       0       0
              33              0       0       0
              27              0       0       0
              33              0       0       0
              45              0       0       0
              36              0       0       0
              41              0       0       0
              39              0       0       0
              40              0       0       0
              16              0       0       0
              14              0       0       0
              34              0       0       0
              36              0       0       0
              35              0       0       0
              39              0       0       0
              41              0       0       0
              33              0       0       0
              34              0       0       0
              33              0       0       0
              29              0       0       0
              22              0       0       0
              25              0       0       0
              13              0       0       0
              14              0       0       0
               5              0       0       0
               9              0       0       0
               0              0       0       0
               0              0       0       0
               0              0       0       0
               0              0       0       0
               0              0       0       0
               3              0       0       0
               0              0       0       0
               0              0       0       0
               0              0       0       0
               0              0       0       0
               0              0       0       0
               0              0       0       0
               6              0       0       0
               5              0       0       0
               0              0       0       0
               8              0       0       0
               3              0       0       0
              18              0       0       0
               0              0       0       0
               2              0       0       0
               0              0       0       0
               0              0       0       0
               0              0       0       0
               0              0       0       0
               0              0       0       0
               0              0       0       0
               0              0       0       0
               0              0       0       0
               0              0       0       0
               0              0       0       0
               0              0       0       0
               0              2       0       0
               0              0       0       0
               0              0       0       0
               0              0       0       0
               0              0       0       0
               0              0       0       0
               0              0       0       0
               0              0       0       0
               0              0       0       0
               0              0       0       0
               0              0       0       0
               0              0       0       0
               0              0       0       0
               0              0       0       0
               0              1       0       0
               0              0       0       0
               0              2       0       0
               6              0       0       0
               0              3       0       0
               0              0       0       0
               0              0       0       0
               0              0       0       0
               0              0       0       0
               0              0       0       0
               0              0       0       0
               0              0       0       0
               0              0       0       0
               0              0       0       0
               0              0       0       0
               0              0       0       0
               0              2       0       0
               0              0       0       0
               0              0       0       0
               0              0       0       0
               0              0       0       0
               0              0       0       0
               0              0       0       0
               0              0       0       0
               0              0       0       0
               0              1       0       0
               0              0       0       0
               0              0       0       0
               0              0       0       0
               0              0       0       0
               0              0       0       0
               0              0       0       0
               0              0       0       0
               0              0       0       0
               0              1       0       0
               0              0       0       0
               0              0       0       0
               0              0       0       0
               0              1       0       0
               0              0       0       0
               0              3       0       0
               0              3       0       0
               0              0       0       0
               0              0       0       0
               0              0       0       0
               6              3       0       0
               7              0       0       0
              14              2       0       0
              14              5       0       0
              13              0       0       0
              19              0       0       0
              19              0       0       0
              21              0       0       0
              35              0       0       0
              47              0       0       0
              18              0       0       0
              21              0       0       0
              23              0       0       0
              33              0       0       0
              28              0       0       0
              50              0       0       0
              37              0       0       0
              26              0       0       0
              14              0       0       0
              19              0       0       0
              42              0       0       0
              34              0       0       0
              23              0       0       0
              31              0       0       0
               5              0       0       0
               7              0       0       0
              24              0       0       0
              31              0       0       0
              55              0       0       0
              20              0       0       0
              55              0       0       0
              32              0       0       0
              30              0       0       0
              35              0       0       0
              36              0       0       0
              22              0       0       0
              26              0       0       0
              18              0       0       0
              25              0       0       0
              12              0       0       0
              26              0       0       0
              17              0       0       0
              24              0       0       0
              26              0       0       0
              49              0       0       0
              61              0       0       0
              47              0       0       0
              24              0       0       0
              34              0       0       0
              39              0       0       0
              26              0       0       0
              32              0       0       0
              27              0       0       0
              24              0       0       0
              42              0       0       0
              33              0       0       0
              43              0       0       0
              33              0       0       0
              34              0       0       0
              41              0       0       0
              32              0       0       0
              27              0       0       0
              33              0       0       0
              34              0       0       0
              37              0       0       0
              29              0       0       0
              24              0       0       0
              50              0       0       0
              44              0       0       0
              32              0       0       0
              53              0       0       0
              49              0       0       0
              36              0       0       0
              47              0       0       0
              39              0       0       0
              48              0       0       0
              43              0       0       0
              36              0       0       0
              49              0       0       0
              51              0       0       0
              41              0       0       0
              46              0       0       0
              48              0       0       0
              34              0       0       0
              35              0       0       0
              43              0       0       0
              34              0       0       0
              44              3       0       0
              48              1       0       0
              37              4       0       0
              39              0       0       0
              47              0       0       0
              48              0       0       0
              36              0       0       0
              50              0       0       0
              36              0       0       0
              28              0       0       0
              32              0       0       0
              45              0       0       0
              44              0       0       0
              40              0       0       0
              42              0       0       0
              45              0       0       0
              35              0       0       0
              30              0       0       0
              52              6       0       0
              56              2       0       0
              44              0       0       0
              41              0       0       0
              33              0       0       0
              34              0       0       0
              46              0       0       0
              51              0       0       0
              69              0       0       0
              50              0       0       0
              55              0       0       0
              59              0       0       0
              65              0       0       0
              63              0       0       0
              40              0       0       0
              43              0       0       0
              36              0       0       0
              54              0       0       0
              47              0       0       0
              49              0       0       0
              57              0       0       0
              43              0       0       0
              75              0       0       0
              48              0       0       0
              61              0       0       0
              52              0       0       0
              62              0       0       0
              79              0       0       0
              60              0       0       0
              61              0       0       0
              52              0       0       0
              73              0       0       0
              71              0       0       0
              81              0       0       0
              55              0       0       0
              58              0       0       0
              60              0       0       0
              52              0       0       0
              37              0       0       0
              45              0       0       0
              33              0       0       0
              40              0       0       0
              44              0       0       0
              48              0       0       0
              23              0       0       0
              49              0       0       0
              28              0       0       0
              40              0       0       0
              35              0       0       0
              32              0       0       0
              30              0       0       0
               7              0       0       0
              16              0       0       0
              44              0       0       0
              19              0       0       0
              33              0       0       0
              26              0       0       0
              18              0       0       0
              23              0       0       0
              30              0       0       0
              39              0       0       0
              29              0       0       0
              28              0       0       0
              24              0       0       0
              53              0       0       0
              36              0       0       0
              48              0       0       0
              25              0       0       0
              27              0       0       0
              26              0       0       0
              42              0       0       0
              17              0       0       0
              29              0       0       0
              36              0       0       0
              48              0       0       0
              32              0       0       0
              38              0       0       0
              31              0       0       0
              28              0       0       0
              39              0       0       0
              31              0       0       0
              26              0       0       0
              32              0       0       0
              31              0       0       0
              38              0       0       0
              34              0       0       0
              40              0       0       0
              49              0       0       0
              53              0       0       0
              35              0       0       0
              32              0       0       0
              39              0       0       0
              52              0       0       0
              52              0       0       0
              16              0       0       0
              40              0       0       0
              40              0       0       0
              35              0       0       0
              51              0       0       0
              40              0       0       0
              45              0       0       0
              37              0       0       0
              49              0       0       0
              39              0       0       0
              35              0       0       0
              46              0       0       0
              46              0       0       0
              55              0       0       0
              38              0       0       0
              64              0       0       0
              43              0       0       0
              83              0       0       0
              83              0       0       0
              88              0       0       0
              69              0       0       0
              58              0       0       0
              72              0       0       0
              67              0       0       0
              70              0       0       0
              57              0       0       0
              50              0       0       0
              52              0       0       0
              46              0       0       0
              42              0       0       0
              45              0       0       0
              70              0       0       0
              43              0       0       0
              47              0       0       0
              46              0       0       0
              56              0       0       0
              32              0       0       0
              38              0       0       0
              36              0       0       0
              46              0       0       0
              57              0       0       0
              40              0       0       0
              48              0       0       0
              41              0       0       0
              35              0       0       0
              77              0       0       0
              48              0       0       0
              71              0       0       0
              62              0       0       0
              48              0       0       0
              66              0       0       0
              50              0       0       0
              66              0       0       0
              30              0       0       0
              56              0       0       0
              39              0       0       0
              16              0       0       0
              22              0       0       0
              17              0       0       0
              28              0       0       0
              30              0       0       0
              14              0       0       0
              44              0       0       0
              45              3       0       0
              61              3       0       0
              54              0       0       0
              66              0       0       0
              65              0       0       0
              59              0       0       0
              68              0       0       0
              79              0       0       0
              47              0       0       0
              72              0       0       0
              62              0       0       0
              64              0       0       0
              61              0       0       0
              60              0       0       0
              50              0       0       0
              46              0       0       0
              58              3       0       0
              56              0       0       0
              71              0       0       0
              52              0       0       0
              59              3       0       0
              49              0       0       0
              64              0       0       0
              63              0       0       0
              52              0       0       0
              59              0       0       0
              60              2       0       0
              37              0       0       0
              50              0       0       0
              35              0       0       0
              50              0       0       0
              67              0       0       0
              38              0       0       0
              59              0       0       0
              53              0       0       0
              51              0       0       0
              43              0       0       0
              42              0       0       0
              43              0       0       0
              57              0       0       0
              65              0       0       0
              51              0       0       0
              41              0       0       0
              42              0       0       0
              52              0       0       0
              61              0       0       0
              50              0       0       0
              48              0       0       0
              41              0       0       0
              45              0       0       0
              40              0       0       0
              24              0       0       0
              35              0       0       0
              50              0       0       0
              38              0       0       0
              32              0       0       0
              30              0       0       0
              32              0       0       0
              44              0       0       0
              22              0       0       0
              31              0       0       0
              26              0       0       0
              28              0       0       0
              41              0       0       0
              48              0       0       0
              35              0       0       0
              40              0       0       0
              29              0       0       0
              43              0       0       0
              27              0       0       0
              51              0       0       0
              41              0       0       0
              25              0       0       0
              44              0       0       0
              42              0       0       0
              55              0       0       0
              30              0       0       0
              37              0       0       0
              28              0       0       0
              27              0       0       0
              35              0       0       0
              28              0       0       0
              45              0       0       0
              45              0       0       0
              36              0       0       0
              30              0       0       0
              33              0       0       0
              31              0       0       0
              25              0       0       0
              20              0       0       0
              25              0       0       0
              32              0       0       0
              34              0       0       0
              46              0       0       0
              33              0       0       0
              33              0       0       0
              35              0       0       0
              36              0       0       0
              36              0       0       0
              31              0       0       0
              42              0       0       0
              52              0       0       0
              55              0       0       0
              23              0       0       0
              32              0       0       0
              32              0       0       0
              34              0       0       0
              57              0       0       0
              53              0       0       0
              33              0       0       0
              57              0       0       0
              27              0       0       0
              20              0       0       0
              37              2       0       0
              28              0       0       0
              48              0       0       0
              41              0       0       0
              66              0       0       0
              40              2       0       0
              44              0       0       0
              53              0       0       0
              41              0       0       0
              41              0       0       0
              45              0       0       0
              63              0       0       0
              36              0       0       0
              45              0       0       0
              54              0       0       0
              49              0       0       0
              44              0       0       0
              36              0       0       0
              41              0       0       0
              43              0       0       0
              42              0       0       0
              47              0       0       0
              42              0       0       0
              47              0       0       0
              48              0       0       0
              46              0       0       0
              34              0       0       0
              45              0       0       0
              42              0       0       0
              41              0       0       0
              30              0       0       0
              42              0       0       0
              45              0       0       0
              42              0       0       0
              36              0       0       0
              23              0       0       0
              47              0       0       0
              53              0       0       0
              60              0       0       0
              43              0       0       0
              50              0       0       0
              40              0       0       0
              43              0       0       0
              66              0       0       0
              46              0       0       0
              41              0       0       0
              45              0       0       0
              64              0       0       0
              59              0       0       0
              68              0       0       0
              50              0       0       0
              45              0       0       0
              57              0       0       0
              59              0       0       0
              46              0       0       0
              37              0       0       0
              41              0       0       0
              27              0       0       0
              50              0       0       0
              57              0       0       0
              61              0       0       0
              41              0       0       0
              31              0       0       0
              62              0       0       0
              51              0       0       0
              50              0       0       0
              41              0       0       0
              28              0       0       0
              35              0       0       0
              43              0       0       0
              36              0       0       0
              36              0       0       0
              51              0       0       0
              38              0       0       0
              41              0       0       0
              47              0       0       0
              66              0       0       0
              56              0       0       0
              55              0       0       0
              56              0       0       0
              50              0       0       0
              53              0       0       0
              42              0       0       0
              55              0       0       0
              57              0       0       0
              47              1       0       0
              58              0       0       0
              39              0       0       0
              27              0       0       0
              52              0       0       0
              40              0       0       0
              44              0       0       0
              35              0       0       0
              42              0       0       0
              46              0       0       0
              53              0       0       0
              65              0       0       0
              76              0       0       0
              64              0       0       0
              63              0       0       0
              39              0       0       0
              50              0       0       0
              42              0       0       0
              46              0       0       0
              36              0       0       0
              38              0       0       0
              30              0       0       0
              30              0       0       0
              45              0       0       0
              26              0       0       0
              18              0       0       0
              37              0       0       0
              50              0       0       0
              37              0       0       0
              28              0       0       0
              26              0       0       0
              33              0       0       0
              20              0       0       0
              13              0       0       0
              42              0       0       0
              25              0       0       0
              34              0       0       0
              27              0       0       0
              17              0       0       0
              10              0       0       0
              14              0       0       0
              23              0       0       0
              30              0       0       0
              30              0       0       0
              25              0       0       0
              51              0       0       0
              20              0       0       0
              39              0       0       0
              31              0       0       0
              35              0       0       0
              29              0       0       0
              26              0       0       0
              37              0       0       0
              43              0       0       0
              52              0       0       0
              33              0       0       0
              43              0       0       0
              49              0       0       0
              42              0       0       0
              50              0       0       0
              32              0       0       0
              36              0       0       0
              47              0       0       0
              36              0       0       0
              61              0       0       0
              41              0       0       0
              41              0       0       0
              54              0       0       0
              22              0       0       0
              51              0       0       0
              37              0       0       0
              45              0       0       0
              35              0       0       0
              63              0       0       0
              60              0       0       0
              58              0       0       0
              56              0       0       0
              52              0       0       0
              68              0       0       0
              31              0       0       0
              61              0       0       0
              57              0       0       0
              38              0       0       0
              32              0       0       0
              31              0       0       0
              24              0       0       0
              43              0       0       0
              35              0       0       0
              32              0       0       0
              53              0       0       0
              35              0       0       0
              37              0       0       0
              44              0       0       0
              24              0       0       0
              32              0       0       0
              29              0       0       0
              15              0       0       0
              29              0       0       0
              25              0       0       0
              31              0       0       0
              18              0       0       0
              31              0       0       0
              37              0       0       0
              39              0       0       0
              32              0       0       0
              25              0       0       0
              35              0       0       0
              33              0       0       0
              39              0       0       0
              31              0       0       0
              32              0       0       0
              33              0       0       0
              24              0       0       0
              46              0       0       0
              51              0       0       0
              30              0       0       0
              28              0       0       0
              31              0       0       0
              29              0       0       0
              51              0       0       0
              32              0       0       0
              29              0       0       0
              41              0       0       0
              32              0       0       0
              43              0       0       0
              27              0       0       0
              28              0       0       0
              31              0       0       0
              36              0       0       0
              50              0       0       0
              54              0       0       0
              50              0       0       0
              48              0       0       0
              74              0       0       0
              68              0       0       0
              53              0       0       0
              67              0       0       0
              46              0       0       0
              48              0       0       0
              46              0       0       0
              58              0       0       0
              60              0       0       0
              54              0       0       0
              48              0       0       0
              44              0       0       0
              46              0       0       0
              42              0       0       0
              38              0       0       0
              34              0       0       0
              42              0       0       0
              34              0       0       0
              28              0       0       0
              41              0       0       0
              33              0       0       0
              21              0       0       0
              39              0       0       0
              18              0       0       0
              25              0       0       0
              24              0       0       0
              22              0       0       0
               4              0       0       0
               0              0       0       0
               7              0       0       0
               3              0       0       0
               2              0       0       0
               6              0       0       0
               2              0       0       0
               0              0       0       0
               0              0       0       0
               0              0       0       0
               0              0       0       0
               0              0       0       0
               0              0       0       0
               0              0       0       0
               5              0       0       0
               0              0       0       0
               0              0       0       0
               1              0       0       0
               5              0       0       0
               0              0       0       0
               9              0       0       0
               0              0       0       0
               0              0       0       0
               0              0       0       0
               0              0       0       0
               0              0       0       0
               0              0       0       0
               5              0       0       0
               0              0       0       0
               0              0       0       0
               0              0       0       0
               2              0       0       0
               0              0       0       0
               0              0       0       0
               0              0       0       0
               0              0       0       0
               0              0       0       0
               0              0       0       0
               0              0       0       0
               1              0       0       0
              12              0       0       0
               5              0       0       0
               0              0       0       0
               0              0       0       0
               0              0       0       0
               2              0       0       0
               1              0       0       0
               0              0       0       0
               0              0       0       0
               0              0       0       0
               0              0       0       0
               0              0       0       0
               0              0       0       0
               0              0       0       0
               0              0       0       0
               0              0       0       0
               0              0       0       0
               0              0       0       0
               4              0       0       0
               7              0       0       0
               0              0       0       0
               0              0       0       0
               0              0       0       0
               0              0       0       0
               0              0       0       0
               0              0       0       0
               0              0       0       0
               0              0       0       0
               0              0       0       0
               0              0       0       0
               0              0       0       0
               0              0       0       0
               0              0       0       0
               0              0       0       0
               0              0       0       0
               0              0       0       0
               0              0       0       0
               0              0       0       0
               0              0       0       0
               0              0       0       0
               0              0       0       0
               0              0       0       0
               0              0       0       0
               0              0       0       0
               0              0       0       0
               0              0       0       0
               0              0       0       0
               0              0       0       0
               0              0       0       0
               0              0       0       0
               0              0       0       0
               0              0       0       0
               1              0       0       0
               0              0       0       0
               0              0       0       0
               0              0       0       0
               0              0       0       0
               0              0       0       0
               0              0       0       0
               0              0       0       0
               0              0       0       0
               0              0       0       0
               0              0       0       0
               0              0       0       0
               0              0       0       0
               0              0       0       0
               0              0       0       0
               0              0       0       0
               0              0       0       0
               0              0       0       0
               0              0       0       0
               0              0       0       0
               0              0       0       0
               0              0       0       0
               0              0       0       0
               0              0       0       0
               0              0       0       0
               0              0       0       0
               1              0       0       0
               0              0       0       0
               0              0       0       0
               0              0       0       0
               5              0       0       0
               0              0       0       0
               0              0       0       0
               0              0       0       0
               0              0       0       0
               1              0       0       0
               0              0       0       0
               0              0       0       0
               0              0       0       0
               0              0       0       0
               0              0       0       0
               0              0       0       0
               0              0       0       0
               0              0       0       0
               0              0       0       0
               0              0       0       0
               7              0       0       0
               0              0       0       0
               2              0       0       0
               0              0       0       0
               0              0       0       0
               0              0       0       0
               0              0       0       0
               0              0       0       0
               0              0       0       0
               0              0       0       0
               0              0       0       0
               0              0       0       0
               0              0       0       0
               0              0       0       0
               0              0       0       0
               0              0       0       0
               0              0       0       0
               0              0       0       0
               0              0       0       0
               0              0       0       0
               0              0       0       0
               0              0       0       0
               0              0       0       0
               0              0       0       0
               0              0       0       0
               0              0       0       0
               0              0       0       0
               0              0       0       0
               0              0       0       0
               0              0       0       0
               0              0       0       0
               0              0       0       0
               0              0       0       0
               0              0       0       0
               0              0       0       0
               0              4       0       0
               0              0       0       0
               0              0       0       0
               0              0       0       0
               0              0       0       0
               0              0       0       0
               0              0       0       0
               0              0       0       0
               0              0       0       0
               0              0       0       0
               0              2       0       0
               0              0       0       0
               0              0       0       0
               0              0       0       0
               0              0       0       0
               0              0       0       0
               0              0       0       0
               0              0       0       0
               2              0       0       0
               0              0       0       0
               0              0       0       0
               0              0       0       0
               0              0       0       0
               0              0       0       0
               0              0       0       0
               0              0       0       0
               0              0       0       0
               0              0       0       0
               0              0       0       0
               0              0       0       0
               9              0       0       0
               9              0       0       0
              13              0       0       0
               0              0       0       0
               0              0       0       0
               0              0       0       0
               0              0       0       0
               0              0       0       0
               0              0       0       0
               0              0       0       0
               0              0       0       0
               0              0       0       0
               0              0       0       0
               0              0       0       0
               0              0       0       0
               0              0       0       0
               0              0       0       0
               0              0       0       0
               0              0       0       0
               0              0       0       0
               0              0       0       0
               0              0       0       0
               0              0       0       0
               0              0       0       0
               0              0       0       0
               0              0       0       0
               0              0       0       0
               0              0       0       0
               0              0       0       0
               0              0       0       0
               0              0       0       0
               0              0       0       0
               0              0       0       0
               0              0       0       0
               0              0       0       0
               0              0       0       0
               0              0       0       0
               0              0       0       0
               0              0       0       0
               0              0       0       0
               0              0       0       0
               0              0       0       0
               0              0       0       0
              17              0       0       0
               6              0       0       0
               8              0       0       0
               8              0       0       0
               9              0       0       0
               2              0       0       0
               0              0       0       0
               0              3       0       0
               0              2       0       0
               0              0       0       0
               0              0       0       0
               0              0       0       0
               0              0       0       0
               0              4       0       0
               0              0       0       0
               0              0       0       0
               0              0       0       0
              14              0       0       0
              11              0       0       0
               9              0       0       0
              16              0       0       0
               3              0       0       0
               1              0       0       0
               2              0       0       0
               0              0       0       0
               0              0       0       0
               0              0       0       0
               0              0       0       0
               0              0       0       0
               0              0       0       0
               0              0       0       0
               0              0       0       0
               0              0       0       0
               0              0       0       0
               0              0       0       0
               0              0       0       0
               0              0       0       0
               0              0       0       0
               0              0       0       0
               0              0       0       0
               0              0       0       0
               0              0       0       0
               0              0       0       0
               0              0       0       0
               0              0       0       0
               0              0       0       0
               0              0       0       0
               1              0       0       0
               0              0       0       0
               0              0       0       0
               0              0       0       0
               0              0       0       0
               0              0       0       0
               0              0       0       0
               0              0       0       0
               0              0       0       0
               0              0       0       0
               0              0       0       0
               0              0       0       0
               0              0       0       0
               0              0       0       0
               0              0       0       0
               0              0       0       0
               0              0       0       0
               0              0       0       0
               0              0       0       0
               0              0       0       0
               0              0       0       0
               0              0       0       0
               0              0       0       0
               0              0       0       0
               0              0       0       0
               0              0       0       0
               0              0       0       0
               0              0       0       0
               0              0       0       0
               0              0       0       0
               0              0       0       0
               0              0       0       0
               0              0       0       0
               0              0       0       0
               0              0       0       0
               0              0       0       0
               0              0       0       0
               0              0       0       0
               0              0       0       0
               0              0       0       0
               0              0       0       0
               0              0       0       0
               0              0       0       0
               0              0       0       0
               0              0       0       0
               0              0       0       0
               0              0       0       0
               0              0       0       0
               0              0       0       0
               0              0       0       0
               0              0       0       0
               0              0       0       0
               0              0       0       0
               0              0       0       0
               0              0       0       0
               0              0       0       0
               0              0       0       0
               0              0       0       0
               0              0       0       0
               0              0       0       0
               0              0       0       0
               0              0       0       0
               0              0       0       0
               0              0       0       0
               0              0       0       0
               0              0       0       0
               0              0       0       0
               0              0       0       0
               0              0       0       0
               0              0       0       0
               0              0       0       0
               0              0       0       0
               0              0       0       0
               0              0       0       0
               0              0       0       0
               0              0       0       0
               0              0       0       0
               0              0       0       0
               0              0       0       0
               0              0       0       0
               0              0       0       0
               0              0       0       0
               0              0       0       0
               0              0       0       0
               0              0       0       0
               0              0       0       0
               0              0       0       0
               0              0       0       0
               0              0       0       0
               0              0       0       0
               0              0       0       0
               0              0       0       0
               0              0       0       0
               0              0       0       0
               0              0       0       0
               0              0       0       0
               0              0       0       0
               0              0       0       0
               0              0       0       0
               0              0       0       0
               0              0       0       0
               0              0       0       0
               0              0       0       0
               0              0       0       0
               0              0       0       0
               0              0       0       0
               0              0       0       0
               0              4       0       0
               0              0       0       0
               0              0       0       0
               0              0       0       0
               0              0       0       0
               0              0       0       0
               0              0       0       0
               0              1       0       0
               0              0       0       0
               0              0       0       0
               0              4       0       0
               0              6       0       0
               0              0       0       0
               0              2       0       0
               0              0       0       0
               0              0       0       0
               0              0       0       0
               0              0       0       0
               0              0       0       0
               0              0       0       0
               0              0       0       0
               0              0       0       0
               0              0       0       0
               0              0       0       0
               0              0       0       0
               0              0       0       0
               0              0       0       0
               0              0       0       0
               0              0       0       0
               0              0       0       0
               0              0       0       0
               0              0       0       0
               0              0       0       0
               0              0       0       0
               0              0       0       0
               0              0       0       0
               0              0       0       0
               0              0       0       0
               0              0       0       0
               0              0       0       0
               0              0       0       0
               0              0       0       0
               0              0       0       0
               0              0       0       0
               0              0       0       0
               0              0       0       0
               0              0       0       0
               0              0       0       0
               0              0       0       0
               0              0       0       0
               0              0       0       0
               0              0       0       0
               0              0       0       0
               0              0       0       0
               0              0       0       0
               0              0       0       0
               0              0       0       0
               0              0       0       0
               0              0       0       0
               0              0       0       0
               0              0       0       0
               0              0       0       0
               0              0       0       0
               0              0       0       0
               0              0       0       0
               0              0       0       0
               0              0       0       0
               0              0       0       0
               0              0       0       0
               0              0       0       0
               0              0       0       0
               0              0       0       0
               0              0       0       0
               0              0       0       0
               0              0       0       0
               0              0       0       0
               0              0       0       0
               0              0       0       0
               0              0       0       0
               0              0       0       0
               0              0       0       0
               0              0       0       0
               0              0       0       0
               0              0       0       0
               0              0       0       0
               0              0       0       0
               0              0       0       0
               0              0       0       0
               0              0       0       0
               0              0       0       0
               0              0       0       0
               0              0       0       0
               0              0       0       0
               0              0       0       0
               0              0       0       0
               0              0       0       0
               0              0       0       0
               0              0       0       0
               0              0       0       0
               0              0       0       0
               0              0       0       0
               0              0       0       0
               0              0       0       0
               0              0       0       0
               0              0       0       0
               0              0       0       0
               0              0       0       0
               0              0       0       0
               0              0       0       0
               0              0       0       0
               0              0       0       0
               0              0       0       0
               0              0       0       0
               0              0       0       0
               0              0       0       0
               0              0       0       0
               0              0       0       0
               0              0       0       0
               0              0       0       0
               0              0       0       0
               0              0       0       0
               0              0       0       0
               0              0       0       0
               0              0       0       0
               0              0       0       0
               0              0       0       0
               0              0       0       0
               0              0       0       0
               0              0       0       0
               0              0       0       0
               0              0       0       0
               0              0       0       0
               0              0       0       0
               0              0       0       0
               0              0       0       0
               0              0       0       0
               0              0       0       0
               0              0       0       0
               0              0       0       0
               0              0       0       0
               0              0       0       0
               0              0       0       0
               0              0       0       0
               0              0       0       0
               0              0       0       0
               0              0       0       0
               0              0       0       0
               0              0       0       0
               0              0       0       0
               0              0       0       0
               0              0       0       0
               0              0       0       0
               0              0       0       0
               0              0       0       0
               0              0       0       0
               0              0       0       0
               0              0       0       0
               0              0       0       0
               0              0       0       0
               0              0       0       0
               1              0       0       0
               0              0       0       0
               0              0       0       0
               0              0       0       0
               0              0       0       0
               0              0       0       0
               0              0       0       0
               0              0       0       0
               0              0       0       0
               0              0       0       0
               0              0       0       0
               0              0       0       0
               0              0       0       0
               0              0       0       0
               0              4       0       0
               0              5       0       0
               0              0       0       0
               0              5       0       0
               0              0       0       0
               0              0       0       0
               0              0       0       0
               0              0       0       0
               0              0       0       0
               0              0       0       0
               0              0       0       0
               0              0       0       0
               0              0       0       0
               0              0       0       0
               0              1       0       0
               0              4       0       0
               0              0       0       0
               0              4       0       0
               0              4       0       0
               0              4       0       0
               0              2       0       0
               0              0       0       0
               0              2       0       0
               0              0       0       0
               0              1       0       0
               0              0       0       0
               0              0       0       0
               0              0       0       0
               0              3       0       0
               0              3       0       0
               0              0       0       0
               0              0       0       0
               0              0       0       0
               0              4       0       0
               0              3       0       0
               0              0       0       0
               0              2       0       0
               0              0       0       0
               0              0       0       0
               0              0       0       0
               0              0       0       0
               0              0       0       0
               1              0       0       0
               0              0       0       0
               0              0       0       0
               0              0       0       0
               0              0       0       0
               0              0       0       0
               0              0       0       0
               0              0       0       0
               0              0       0       0
               0              0       0       0
               0              0       0       0
               0              0       0       0
               0              0       0       0
               0              0       0       0
               0              0       0       0
               0              0       0       0
               0              0       0       0
               0              0       0       0
               0              0       0       0
               0              0       0       0
               0              0       0       0
               0              0       0       0
               0              0       0       0
               0              0       0       0
               0              0       0       0
               0              0       0       0
               0              0       0       0
               0              0       0       0
               0              0       0       0
               0              0       0       0
               0              0       0       0
               0              0       0       0
               0              0       0       0
               0              0       0       0
               0              2       0       0
               0              2       0       0
               0             12       0       0
               0              1       0       0
              15              5       0       0
               4              4       0       0
               1              0       0       0
               0              0       0       0
               0              0       0       0
               0              1       0       0
               0              0       0       0
               0              0       0       0
               0              0       0       0
               0              0       0       0
               0              0       0       0
               0              0       0       0
               0              0       0       0
               0              0       0       0
               0              0       0       0
               0              0       0       0
               0              0       0       0
               0              0       0       0
               0              0       0       0
               0              0       0       0
               0              0       0       0
               0              0       0       0
               0              0       0       0
               1              0       0       0
               0              0       0       0
               0              0       0       0
               0              0       0       0
               0              0       0       0
               0              0       0       0
               0              0       0       0
               0              0       0       0
               0              0       0       0
               0              0       0       0
               0              0       0       0
               0              0       0       0
               0              0       0       0
               0              0       0       0
               0              0       0       0
               0              0       0       0
               0              0       0       0
               0              0       0       0
               0              0       0       0
               0              0       0       0
               0              0       0       0
               0              0       0       0
               0              0       0       0
               0              0       0       0
               0              0       0       0
               0              0       0       0
               0              0       0       0
               0              0       0       0
               0              0       0       0
               0              0       0       0
               0              0       0       0
               0              0       0       0
               0              0       0       0
               1              0       0       0
               2              0       0       0
               4              0       0       0
               0              0       0       0
               0              0       0       0
               0              0       0       0
               0              0       0       0
               0              0       0       0
               0              0       0       0
               0              0       0       0
               0              0       0       0
               0              0       0       0
               0              0       0       0
               0              0       0       0
               0              0       0       0
               0              0       0       0
               0              0       0       0
               0              0       0       0
               0              0       0       0
               0              0       0       0
               0              0       0       0
               0              0       0       0
               0              0       0       0
               0              0       0       0
               0              0       0       0
               0              0       0       0
               0              0       0       0
               0              0       0       0
               0              0       0       0
               0              0       0       0
               0              0       0       0
               0              0       0       0
               0              0       0       0
               0              0       0       0
               0              0       0       0
               0              0       0       0
               0              0       0       0
               0              0       0       0
               0              0       0       0
               0              0       0       0
               0              0       0       0
               0              0       0       0
               0              0       0       0
               0              0       0       0
               0              0       0       0
               0              0       0       0
               0              0       0       0
               0              0       0       0
               0              0       0       0
               0              0       0       0
               0              0       0       0
               0              0       0       0
               0              0       0       0
               0              0       0       0
               0              0       0       0
               0              0       0       0
               0              0       0       0
               0              0       0       0
               0              0       0       0
               0              0       0       0
               0              0       0       0
               0              0       0       0
               0              0       0       0
               0              0       0       0
               0              0       0       0
               0              0       0       0
               0              0       0       0
               0              0       0       0
               0              0       0       0
               0              0       0       0
               0              0       0       0
               0              0       0       0
               0              0       0       0
               0              0       0       0
               0              0       0       0
               0              0       0       0
               0              0       0       0
               0              1       0       0
               0              0       0       0
               0              0       0       0
               0              0       0       0
               0              1       0       0
               0              0       0       0
               0              0       0       0
               0              0       0       0
               0              0       0       0
               0              0       0       0
               0              0       0       0
               0              0       0       0
               0              0       0       0
               0              6       0       0
               0              0       0       0
               0              0       0       0
               0              0       0       0
               0              0       0       0
               0              0       0       0
               0              0       0       0
               0              0       0       0
               0              0       0       0
               0              0       0       0
               0              0       0       0
               0              0       0       0
               0              0       0       0
               0              0       0       0
               0              0       0       0
               0              0       0       0
               0              0       0       0
               0              0       0       0
               0              0       0       0
               0              0       0       0
               0              0       0       0
               0              0       0       0
               0              0       0       0
               0              0       0       0
               0              0       0       0
               0              0       0       0
               0              0       0       0
               0              0       0       0
               0              0       0       0
               6              0       0       0
               3              0       0       0
               0              0       0       0
               0              0       0       0
               0              0       0       0
               0              0       0       0
               0              0       0       0
               1              0       0       0
               0              0       0       0
               0              0       0       0
               0              0       0       0
               0              0       0       0
               0              0       0       0
               0              0       0       0
               0              0       0       0
               0              0       0       0
               0              0       0       0
               0              0       0       0
               0              0       0       0
               4              0       0       0
               0              0       0       0
               0              0       0       0
               0              0       0       0
               0              0       0       0
               0              0       0       0
               0              0       0       0
               0              0       0       0
               0              0       0       0
               0              0       0       0
               0              0       0       0
               0              0       0       0
               0              0       0       0
               0              0       0       0
               0              0       0       0
               0              0       0       0
               0              0       0       0
               0              0       0       0
               0              0       0       0
               0              0       0       0
               0              0       0       0
               0              0       0       0
               0              0       0       0
               0              0       0       0
               0              0       0       0
               0              0       0       0
               0              0       0       0
               0              0       0       0
               0              0       0       0
               0              0       0       0
               0              0       0       0
               0              0       0       0
               0              0       0       0
               0              0       0       0
               0              0       0       0
               0              0       0       0
               0              0       0       0
               0              0       0       0
               0              0       0       0
               0              0       0       0
               0              0       0       0
               0              0       0       0
               0              0       0       0
               0              0       0       0
               0              0       0       0
               0              0       0       0
               0              0       0       0
               0              0       0       0
               0              0       0       0
               0              0       0       0
               0              0       0       0
               0              0       0       0
               0              0       0       0
               0              0       0       0
               0              0       0       0
               1              0       0       0
               0              0       0       0
               0              0       0       0
               0              0       0       0
               0              0       0       0
               0              0       0       0
               0              0       0       0
               0              0       0       0
               0              0       0       0
               0              0       0       0
               0              0       0       0
               0              0       0       0
               0              0       0       0
               0              0       0       0
               0              0       0       0
               0              0       0       0
               0              0       0       0
               0              0       0       0
               0              0       0       0
               0              0       0       0
               0              0       0       0
               0              0       0       0
               0              0       0       0
               0              0       0       0
               0              0       0       0
               0              0       0       0
               0              0       0       0
               0              0       0       0
               0              0       0       0
               0              0       0       0
               0              0       0       0
               0              0       0       0
               0              0       0       0
               0              0       0       0
               0              0       0       0
               0              0       0       0
               0              0       0       0
               0              0       0       0
               0              0       0       0
               0              0       0       0
               0              0       0       0
               0              0       0       0
               0              0       0       0
               0              0       0       0
               0              0       0       0
               0              0       0       0
               0              0       0       0
               0              0       0       0
               0              0       0       0
               0              0       0       0
               0              0       0       0
               0              0       0       0
               0              0       0       0
               0              0       0       0
               0              0       0       0
               0              0       0       0
               0              0       0       0
               0              0       0       0
               0              0       0       0
               0              0       0       0
               0              0       0       0
               0              0       0       0
               0              0       0       0
               0              0       0       0
               0              0       0       0
               0              0       0       0
               0              0       0       0
               0              0       0       0
               0              0       0       0
               0              0       0       0
               0              0       0       0
               0              0       0       0
               0              0       0       0
               0              0       0       0
               0              0       0       0
               0              0       0       0
               0              0       0       0
               0              0       0       0
               0              0       0       0
               0              0       0       0
               0              0       0       0
               0              0       0       0
               0              0       0       0
               0              0       0       0
               0              0       0       0
               0              0       0       0
               0              0       0       0
               0              0       0       0
               0              0       0       0
               0              0       0       0
               0              0       0       0
               0              0       0       0
               0              0       0       0
               0              0       0       0
               0              0       0       0
               0              0       0       0
               0              0       0       0
               0              0       0       0
               0              0       0       0
               0              0       0       0
               0              0       0       0
               0              0       0       0
               0              0       0       0
               0              0       0       0
               0              0       0       0
               0              0       0       0
               0              0       0       0
               0              0       0       0
               7              0       0       0
               0              0       0       0
               0              0       0       0
               3              0       0       0
               0              0       0       0
               0              0       0       0
               0              0       0       0
               0              0       0       0
               0              0       0       0
               0              0       0       0
               0              0       0       0
               0              0       0       0
               0              0       0       0
               0              0       0       0
               0              0       0       0
               0              0       0       0
               0              0       0       0
               0              0       0       0
               0              0       0       0
               0              0       0       0
               0              0       0       0
               0              0       0       0
               0              0       0       0
               0              0       0       0
               0              0       0       0
               0              0       0       0
               0              0       0       0
               0              0       0       0
               0              0       0       0
               0              0       0       0
               0              0       0       0
               0              0       0       0
               0              0       0       0
               0              0       0       0
               0              0       0       0
               0              0       0       0
               0              0       0       0
               0              0       0       0
               0              0       0       0
               0              0       0       0
               0              0       0       0
               0              0       0       0
               0              0       0       0
               0              0       0       0
               0              0       0       0
               0              0       0       0
               0              0       0       0
               0              0       0       0
               0              0       0       0
               0              0       0       0
               0              0       0       0
               0              0       0       0
               0              0       0       0
               0              0       0       0
               0              0       0       0
               0              0       0       0
               0              0       0       0
               0              0       0       0
               0              0       0       0
               0              0       0       0
               0              0       0       0
               0              0       0       0
               0              0       0       0
               0              0       0       0
               0              0       0       0
               0              0       0       0
               0              0       0       0
               0              0       0       0
               0              0       0       0
               0              0       0       0
               0              0       0       0
               0              0       0       0
               0              0       0       0
               0              0       0       0
               0              0       0       0
               0              0       0       0
               0              0       0       0
               0              0       0       0
               0              0       0       0
               0              0       0       0
               0              0       0       0
               0              0       0       0
               0              0       0       0
               0              0       0       0
               0              0       0       0
               0              0       0       0
               0              0       0       0
               0              0       0       0
               0              0       0       0
               0              0       0       0
               0              0       0       0
               0              0       0       0
               0              0       0       0
               0              0       0       0
               0              2       0       0
               0              0       0       0
               0              0       0       0
               0              0       0       0
               0              0       0       0
               0              0       0       0
               0              0       0       0
               0              0       0       0
               0              0       0       0
               0              0       0       0
               0              0       0       0
               0              0       0       0
               0              0       0       0
               0              0       0       0
               0              0       0       0
               0              0       0       0
               0              0       0       0
               0              0       0       0
               0              0       0       0
               0              0       0       0
               0              0       0       0
               0              0       0       0
               0              0       0       0
               0              0       0       0
               0              0       0       0
               0              0       0       0
               0              0       0       0
               0              0       0       0
               0              0       0       0
               0              0       0       0
               0              0       0       0
               0              0       0       0
               0              0       0       0
               0              0       0       0
               0              0       0       0
               0              0       0       0
               0              0       0       0
               0              0       0       0
               0              0       0       0
               0              0       0       0
               0              0       0       0
               0              0       0       0
               0              0       0       0
               0              0       0       0
               0              0       0       0
               0              0       0       0
               0              0       0       0
               0              0       0       0
               0              0       0       0
               0              0       0       0
               0              0       0       0
               0              0       0       0
               0              0       0       0
               0              0       0       0
               0              0       0       0
               0              0       0       0
               0              0       0       0
               0              0       0       0
               0              0       0       0
               0              0       0       0
               0              0       0       0
               0              0       0       0
               0              0       0       0
               0              0       0       0
               0              0       0       0
               0              0       0       0
               0              3       0       0
               0              2       0       0
               0              0       0       0
               0              2       0       0
               0              1       0       0
               0              0       0       0
               0              0       0       0
               0              0       0       0
               0              0       0       0
               0              0       0       0
               0              0       0       0
               0              0       0       0
               0              0       0       0
               0              0       0       0
               0              0       0       0
               0              0       0       0
               0              0       0       0
               0              0       0       0
               0              0       0       0
               0              0       0       0
               0              0       0       0
               0              0       0       0
               0              0       0       0
               0              0       0       0
               0              0       0       0
               0              0       0       0
               0              0       0       0
               0              0       0       0
               0              0       0       0
               0              0       0       0
               0              0       0       0
               0              0       0       0
               0              0       0       0
               0              0       0       0
               0              0       0       0
               0              0       0       0
               0              0       0       0
               0              0       0       0
               0              0       0       0
               0              0       0       0
               0              0       0       0
               0              0       0       0
               0              0       0       0
               0              0       0       0
               0              0       0       0
               0              0       0       0
               0              0       0       0
               0              0       0       0
               0              0       0       0
               0              0       0       0
               0              0       0       0
               0              0       0       0
               0              0       0       0
               0              0       0       0
               0              0       0       0
               0              0       0       0
               0              0       0       0
               0              0       0       0
               0              0       0       0
               0              0       0       0
               0              0       0       0
               0              0       0       0
               0              0       0       0
               0              0       0       0
               0              0       0       0
               0              0       0       0
               0              0       0       0
               0              0       0       0
               0              0       0       0
               0              0       0       0
               0              0       0       0
               0              0       0       0
               0              0       0       0
               0              0       0       0
               0              0       0       0
               0              0       0       0
               0              0       0       0
               0              1       0       0
               0              0       0       0
               0              0       0       0
               0              0       0       0
               0              0       0       0
               0              0       0       0
               0              0       0       0
               0              0       0       0
               0              0       0       0
               0              0       0       0
               0              0       0       0
               0              0       0       0
               0              0       0       0
               0              0       0       0
               0              0       0       0
               0              0       0       0
               0              0       0       0
               0              0       0       0
               0              0       0       0
               0              0       0       0
               0              0       0       0
               0              0       0       0
               0              0       0       0
               0              0       0       0
               0              0       0       0
               0              0       0       0
               0              0       0       0
               0              0       0       0
               0              0       0       0
               0              0       0       0
               0              0       0       0
               0              0       0       5
               0              0       0       9
               0              0       0       3
               0              0       0       0
               0              0       0       0
               0              0       0       0
               0              0       0       0
               0              0       0       0
               0              0       0       0
               0              0       0       0
               0              0       0       0
               0              0       0       0
               0              0       0       0
               0              0       0       0
               0              0       0       0
               0              0       0       0
               0              0       0       0
               0              0       0       0
               0              0       0       0
               0              0       0       0
               0              0       0       0
               0              0       0       0
               0              0       0       0
               0              0       0       0
               0              0       0       0
               0              0       0       0
               0              0       0       0
               0              0       0       0
               0              0       0       0
               0              0       0       0
               0              0       0       0
               0              0       0       0
               0              0       0       0
               0              0       0       0
               0              0       0       0
               0              0       0       0
               0              0       0       0
               0              0       0       0
               0              0       0       0
               0              0       0       0
               0              0       0       0
               0              0       0       0
               0              0       0       0
               0              0       0       0
               0              0       0       0
               0              0       0       0
               0              0       0       0
               0              0       0       0
               0              0       0       0
               0              0       0       0
               0              0       0       0
               0              0       0       0
               0              0       0       0
               0              0       0       0
               0              0       0       0
               0              0       0       0
               0              0       0       0
               0              0       0       0
               0              0       0       0
               0              0       0       0
               0              0       0       0
               0              0       0       0
               0              0       0       0
               0              0       0       0
               0              0       0       0
               0              0       0       0
               0              0       0       0
               0              0       0       0
               0              0       0       0
               0              0       0       0
               0              0       0       0
               0              0       0       0
               0              0       0       0
               0              0       0       0
               0              0       0       0
               0              0       0       0
               0              0       0       0
               0              0       0       0
               0              0       0       0
               0              0       0       0
               0              0       0       0
               0              0       0       0
               0              0       0       0
               0              0       0       0
               0              0       0       0
               0              0       0       0
               0              0       0       0
               0              0       0       0
               0              0       0       0
               0              0       0       0
               0              0       0       0
               0              0       0       0
               0              0       0       0
               0              0       0       0
               0              0       0       0
               0              0       0       0
               0              0       0       0
               0              0       0       0
               0              0       0       0
               0              0       0       0
               0              0       0       0
               0              0       0       0
               0              0       0       0
               0              0       0       0
               0              0       0       0
               0              0       0       0
               0              0       0       0
               0              0       0       0
               0              0       0       0
               0              0       0       0
               0              0       0       0
               0              0       0       0
               0              0       0       0
               0              0       0       0
               0              0       0       0
               0              0       0       0
               0              0       0       0
               0              0       0       0
               0              0       0       0
               0              0       0       0
               0              0       0       0
               0              0       0       0
               0              0       0       0
               0              0       0       0
               0              0       0       0
               0              0       0       0
               0              0       0       0
               0              0       0       0
               0              0       0       0
               0              0       0       0
               0              0       0       0
               0              0       0       0
               0              0       0       0
               0              0       0       0
               0              0       0       0
               0              0       0       0
               0              0       0       0
               0              0       0       0
               0              0       0       0
               0              0       0       0
               0              0       0       0
               0              0       0       0
               0              0       0       0
               0              0       0       0
               0              0       0       5
               0              0       0       8
               0              0       0       3
               0              0       0       5
               0              0       0       0
               0              0       0       0
               0              0       0       7
               0              0       0      12
               0              0       0       5
               0              0       0       6
               0              0       0       1
               0              0       0      15
               0              0       0      19
               0              0       0       0
               0              0       0       0
               0              0       0       0
               0              0       0       5
               0              0       0      21
               0              1       0      14
               0              0       0      23
               0              0       0      20
               0              0       0       9
               0              0       0       7
               0              3       0      25
               0              4       0      22
               0              0       0      15
               0              0       0       8
               0              0       0       8
               0              0       0      15
               0              0       0       0
               0              0       0      10
               0              0       0      17
               0              0       0      23
               0              0       0      23
               0              0       0      18
               0              0       0      16
               0              0       0      14
               0              0       0      17
               0              0       0       5
               0              0       0      28
               0              0       0      23
               0              0       0      21
               0              0       0      14
               0              0       0      39
               0              0       0      28
               0              0       0      17
               0              0       0      35
               0              0       0      27
               0              0       0      28
               0              0       0      27
               0              0       0      44
               0              0       0      27
               0              0       0      41
               0              0       0      45
               0              0       0      41
               0              0       0      24
               0              0       0      11
               0              0       0      19
               0              0       0      28
               0              0       0      16
               0              0       0      23
               0              0       0      11
               0              0       0      18
               0              0       0      21
               0              0       0      26
               0              0       0      35
               0              0       0      19
               0              0       0      21
               0              0       0      13
               0              0       0      19
               0              0       0      23
               0              0       0      17
               0              0       0      15
               0              0       0       1
               0              0       0       0
               0              0       0       0
               0              0       0       0
               0              0       0      21
               0              0       0      12
               0              0       0       0
               0              0       0      14
               4              0       0       3
               0              0       0       0
               0              0       0       8
               0              0       0      13
               0              0       0       9
               0              0       0      17
               0              0       0       6
               0              0       0       1
               0              0       0       2
               0              0       0       0
               0              0       0       0
               0              0       0       0
               0              0       0       0
               0              0       0       0
               0              0       0       0
               0              0       0       0
               0              0       0       0
               0              0       0       0
               0              0       0       0
               0              0       0       0
               0              0       0       0
               0              0       0       0
               0              0       0       0
               0              0       0       0
               0              0       0       0
               0              0       0       0
               0              0       0       0
               0              0       0       0
               0              0       0       0
               0              0       0       0
               0              2       0       0
               0              0       0       0
               0              0       0       0
               0              0       0       0
               0              0       0       0
               0              0       0       0
               0              0       0       0
               0              0       0       0
               0              0       0       0
               0              0       0       0
               0              0       0       0
               0              0       0       0
               0              0       0       0
               0              0       0       0
               0              0       0       0
               0              0       0       0
               0              0       0       0
               0              0       0       0
               0              0       0       0
               0              0       0       0
               0              0       0       0
               0              0       0       0
               0              0       0       0
               0              0       0       4
               0              0       0       0
               0              0       0       2
               0              0       0       0
               0              0       0       0
               0              0       0      11
               0              0       0       1
               0              0       0       0
               0              0       0      11
               0              0       0       4
               0              0       0      10
               0              0       0       8
               0              0       0      18
               0              0       0       6
               0              0       0      17
               0              0       0      15
               0              0       0      48
               0              0       0      41
               0              0       0      52
               0              0       0      34
               0              0       0      30
               0              0       0      31
               0              0       0      29
               0              0       0      19
               0              0       0      17
               0              0       0      28
               0              0       0       8
               0              0       0      12
               0              0       0      16
               0              0       0      11
               0              0       0      42
               0              0       0      19
               0              0       0      18
               0              0       0      24
               0              0       0      27
               0              0       0      25
               0              0       0      44
               0              0       0      30
               0              0       0      16
               0              0       0       2
               0              0       0      15
               0              0       0      15
               0              0       0      33
               0              0       0      36
               0              0       0      32
               0              0       0      35
               0              0       0      42
               0              0       0      26
               0              0       0      14
               0              0       0      10
               0              0       0      14
               0              0       0       0
               0              0       0       6
               0              0       0      19
               0              0       0      33
               0              0       0      13
               0              0       0      11
               0              0       0       5
               0              0       0       7
               0              0       0       0
               0              0       0       0
               0              0       0      20
               0              0       0      15
               0              0       0       1
               0              0       0      15
               0              0       0       9
               0              0       0       6
               0              0       0       6
               0              0       0       0
               0              0       0      12
               0              0       0      19
               0              0       0      11
               0              0       0       6
               0              0       0      14
               0              0       0      18
               0              0       0      10
               0              0       0      19
               0              0       0       5
               0              0       0      24
               0              0       0       0
               0              0       0      14
               0              0       0      12
               0              0       0      13
               0              0       0       7
               0              0       0       4
               0              0       0       9
               0              0       0       0
               0              0       0       6
               0              0       0       0
               0              0       0      15
               0              0       0      11
               0              0       0      16
               0              0       0      11
               0              0       0      12
               0              0       0       0
               0              0       0      13
               0              0       0       8
               0              0       0       5
               0              0       0       3
               0              0       0       0
               0              0       0       0
               0              0       0       0
               0              0       0       0
               0              0       0       0
               0              0       0       0
               0              0       0       0
               0              0       0       0
               0              0       0       0
               0              0       0       0
               0              0       0       0
               0              0       0       1
               0              0       0       9
               0              0       0       0
               0              0       0       0
               0              0       0       0
               0              0       0       0
               0              0       0       0
               0              0       0       0
               0              0       0       0
               0              0       0       0
               0              0       0       0
               0              0       0       0
               0              0       0       0
               0              0       0       0
               0              0       0       0
               0              0       0       0
               0              0       0       0
               0              0       0       0
               0              0       0       0
               0              0       0       0
               0              0       0       0
               0              0       0       0
               0              0       0       0
               0              0       0       0
               0              0       0       0
               0              0       0       0
               0              0       0       0
               0              0       0       0
               0              0       0       0
               0              0       0       0
               0              0       0       0
               0              0       0       0
               0              0       0       0
               0              0       0       0
               0              0       0       0
               0              0       0       0
               0              0       0       0
               0              0       0       0
               0              0       0       0
               0              0       0       0
               0              0       0       0
               0              0       0       0
               0              0       0       0
               0              0       0       0
               0              0       0       0
               0              0       0       0
               0              0       0       0
               0              0       0       0
               0              0       0       0
               0              0       0       0
               0              0       0       0
               0              0       0       0
               0              0       0       0
               0              0       0       0
               0              0       0       0
               0              0       0       0
               0              0       0       0
               0              0       0       0
               0              0       0       0
               0              0       0       0
               0              0       0       0
               0              0       0       0
               0              0       0       0
               0              0       0       0
               0              0       0       0
               0              0       0       0
               0              0       0       0
               0              0       0       0
               0              0       0       0
               0              0       0       0
               0              0       0       0
               0              0       0       0
               0              0       0       0
               0              0       0       0
               0              0       0       0
               0              0       0       0
               0              0       0       0
               0              0       0       0
               0              0       0       0
               0              0       0       0
               0              0       0       0
               0              0       0       0
               0              0       0       0
               0              0       0       0
               0              0       0       0
               0              0       0       0
               0              0       0       0
               0              0       0       0
               0              0       0      11
               0              0       0       6
               0              0       0      14
               0              0       0      13
               0              0       0       5
               0              0       0      15
               0              0       0       2
               0              0       0       8
               0              0       0       5
               0              0       0       0
               0              0       0       9
               0              0       0       5
               0              0       0       8
               0              0       0       8
               0              0       0       3
               0              0       0       3
               0              0       0      10
               0              0       0       0
               0              0       0      12
               0              0       0      13
               0              0       0       3
               0              0       0       0
               0              0       0       0
               0              0       0       9
               0              0       0       0
               0              0       0       0
               0              0       0      14
               0              0       0       5
               0              0       0      18
               0              0       0       5
               0              0       0       1
               0              0       0      11
               0              0       0      16
               0              0       0      14
               0              0       0       6
               0              0       0      15
               0              0       0       0
               0              0       0       5
               0              0       0       0
               0              0       0       2
               0              0       0      10
               0              0       0      27
               0              0       0      20
               0              0       0       1
               0              0       0       0
               0              0       0       0
               0              0       0       0
               0              0       0       0
               0              0       0       6
               0              0       0      12
               0              0       0      11
               0              0       0       0
               0              0       0      12
               0              0       0      11
               0              0       0      15
               0              0       0       6
               0              0       0      24
               0              0       0      21
               0              0       0      21
               0              0       0      22
               0              0       0      26
               0              0       0      31
               0              0       0      27
               0              0       0      28
               0              0       0      40
               0              0       0      45
               0              0       0      36
               0              0       0      35
               0              0       0      34
               0              0       0      35
               0              0       0      31
               0              0       0      42
               0              0       0      42
               0              0       0      52
               0              0       0      43
               0              0       0      41
               0              0       0      47
               0              0       0      36
               0              0       0      47
               0              0       0      58
               0              0       0      45
               0              0       0      51
               0              0       0      49
               0              0       0      52
               0              1       0      39
               0              0       0      54
               0              1       0      48
               0              0       0      69
               0              0       0      42
               0              0       0      40
               0              3       0      23
               0              0       0      38
               0              0       0      39
               0              2       0      20
               0              0       0      25
               0              0       0      12
               0              0       0       9
               0              0       0      24
               0              0       0      20
               0              0       0      16
               0              0       0      16
               0              0       0       4
               0              0       0      34
               0              0       0      27
               0              0       0      46
               0              0       0      47
               0              0       0      33
               0              0       0      47
               0              0       0      44
               0              0       0      45
               0              0       0      53
               0              0       0      39
               0              0       0      19
               0              0       0      13
               0              0       0      29
               0              0       0      18
               0              0       0      38
               0              0       0      20
               0              0       0      36
               0              0       0      28
               0              0       0      21
               0              0       0      26
               0              0       0      34
               0              0       0      16
               0              0       0      28
               0              0       0      10
               0              0       0      10
               0              0       0      25
               0              0       0      38
               0              0       0      13
               0              0       0      11
               0              0       0      26
               0              0       0      13
               0              0       0       6
               0              0       0      19
               0              0       0      44
               0              0       0      23
               0              0       0      28
               0              0       0      31
               0              0       0      35
               0              0       0      21
               0              0       0      19
               0              0       0      19
               0              0       0       9
               0              0       0      20
               0              0       0      30
               0              0       0      48
               0              0       0      55
               0              0       0      45
               0              0       0      31
               0              0       0      33
               0              0       0      55
               0              0       0      56
               0              0       0      66
               0              0       0      43
               0              0       0      17
               0              0       0      31
               0              0       0      66
               0              0       0      60
               0              0       0      38
               0              0       0      43
               0              0       0      40
               0              0       0      58
               0              0       0      53
               0              0       0      40
               0              0       0      55
               0              0       0      47
               0              0       0      32
               0              0       0      16
               0              0       0      23
               0              0       0      30
               0              0       0      45
               0              0       0      57
               0              0       0      47
               0              0       0      51
               0              0       0      59
               0              0       0      48
               0              0       0      42
               0              0       0      12
               0              0       0      40
               0              0       0      32
               0              0       0      18
               0              0       0      23
               0              0       0      36
               0              0       0      46
               0              0       0      44
               0              0       0      30
               0              0       0      28
               0              0       0      57
               0              0       0      20
               0              0       0      50
               0              0       0      37
               0              0       0      34
               0              0       0      43
               0              0       0      17
               0              0       0      44
               0              0       0      36
               0              0       0      13
               0              0       0      21
               0              0       0      34
               0              0       0      55
               0              0       0      56
               0              0       0      60
               0              0       0      74
               0              0       0      89
               0              0       0      49
               0              0       0      51
               0              0       0      57
               0              0       0      28
               0              0       0      24
               0              0       0      13
               0              0       0      22
               0              0       0      21
               0              0       0       8
               0              0       0       5
               0              0       0      39
               0              0       0      17
               0              0       0      17
               0              0       0      40
               0              0       0      38
               0              0       0      35
               0              0       0       8
               0              0       0       4
               0              0       0       6
               0              0       0      16
               0              0       0      13
               0              0       0      14
               0              0       0       5
               0              0       0       2
               0              0       0       9
               0              0       0       6
               0              0       0      13
               0              0       0      13
               0              0       0      30
               0              0       0      28
               0              0       0      24
               0              0       0      25
               0              0       0      24
               0              0       0      14
               0              0       0      11
               0              0       0      10
               0              0       0      27
               0              0       0       0
               0              0       0      12
               0              0       0      27
               0              0       0      19
               0              0       0      20
               0              0       0      15
               0              0       0      18
               0              0       0      25
               0              0       0       8
               0              0       0      14
               0              0       0      24
               0              0       0      10
               0              0       0       2
               0              0       0       5
               0              0       0       3
               0              0       0       4
               0              0       0      11
               0              0       0      25
               0              0       0      30
               0              0       0      17
               0              0       0      10
               0              0       0      49
               0              0       0      30
               0              0       0      34
               0              0       0      26
               0              0       0      31
               0              0       0      70
               0              0       0      30
               0              0       0      69
               0              0       0      60
               0              0       0      33
               0              0       0      31
               0              0       0      39
               0              0       0      40
               0              0       0      39
               0              0       0      27
               0              0       0      15
               0              0       0      28
               0              0       0       6
               0              0       0      11
               0              0       0      14
               0              0       0      14
               0              0       0      13
               0              0       0      18
               0              0       0       7
               0              0       0       4
               0              0       0       5
               0              0       0       4
               0              0       0       6
               0              0       0       1
               0              0       0       9
               0              0       0      24
               0              0       0      24
               0              0       0      15
               0              0       0       0
               0              0       0       0
               0              0       0       1
               0              0       0       5
               0              0       0      10
               0              0       0       9
               0              0       0      14
               0              0       0      25
               0              0       0      23
               0              0       0      34
               0              0       0      30
               0              0       0      31
               0              0       0      38
               0              0       0      27
               0              0       0      40
               0              0       0      54
               0              0       0      47
               0              0       0      43
               0              0       0      45
               0              0       0      59
               0              0       0      62
               0              0       0      86
               0              0       0      44
               0              0       0      44
               0              0       0      72
               0              0       0      37
               0              0       0      58
               0              0       0      43
               0              0       0      53
               0              0       0      59
               0              0       0      36
               0              0       0      50
               0              0       0      52
               0              0       0      70
               0              0       0      55
               0              0       0      48
               0              0       0      48
               0              0       0      58
               0              0       0      42
               0              0       0      52
               0              0       0      56
               0              0       0      57
               0              0       0      67
               0              0       0      49
               0              0       0      49
               0              0       0      61
               0              0       0      40
               0              0       0      42
               0              0       0      49
               0              0       0      72
               0              0       0      66
               0              0       0      48
               0              0       0      58
               0              0       0      72
               0              0       0      73
               0              0       0      59
               0              0       0      55
               0              0       0      73
               0              0       0      82
               0              0       0      57
               0              0       0      59
               0              0       0      54
               0              0       0      58
               0              0       0      47
               0              0       0      21
               0              0       0      20
               0              0       0      25
               0              0       0      15
               0              0       0      28
               0              0       0      35
               0              0       0      19
               0              0       0      26
               0              0       0      31
               0              0       0      14
               0              0       0       8
               0              0       0      33
               0              0       0      29
               0              0       0      34
               0              0       0      16
               0              0       0      54
               0              0       0      61
               0              0       0      49
               0              0       0      69
               0              0       0      37
               0              0       0      46
               0              0       0      47
               0              0       0      48
               0              0       0      58
               0              0       0      65
               0              0       0      67
               0              0       0      88
               0              0       0      71
               0              0       0      62
               0              0       0     105
               0              0       0      76
               0              0       0      65
               0              0       0      57
               0              0       0      56
               0              0       0      68
               0              0       0      48
               0              0       0      65
               0              0       0      63
               0              0       0      93
               0              0       0      89
               0              0       0      78
               0              0       0      77
               0              0       0      55
               0              0       0      38
               0              0       0      66
               0              0       0      29
               0              0       0      36
               0              0       0      60
               0              0       0      39
               0              0       0      58
               0              0       0      54
               0              0       0      74
               0              0       0      69
               0              0       0     101
               0              0       0      94
               0              0       0      71
               0              0       0      70
               0              0       0      81
               0              0       0      60
               0              0       0      48
               0              0       0      54
               0              0       0      60
               0              0       0      89
               0              0       0      77
               0              0       0      59
               0              0       0      58
               0              0       0      68
               0              0       0      67
               0              0       0      88
               0              0       0      90
               0              0       0      77
               0              0       0      83
               0              0       0      63
               0              0       0      74
               0              0       0      44
               0              0       0      45
               0              0       0      77
               0              0       0      73
               0              0       0      65
               0              0       0      85
               0              0       0      69
               0              0       0      57
               0              0       0      53
               0              0       0      67
               0              0       0      67
               0              0       0      57
               0              0       0      69
               0              0       0      58
               0              0       0      54
               0              0       0      56
               0              0       0      61
               0              0       0      70
               0              0       0      56
               0              0       0      69
               0              0       0      51
               0              0       0      42
               0              0       0      47
               0              0       0      68
               0              0       0      86
               0              0       0      68
               0              0       0      63
               0              0       0      52
               0              0       0      29
               0              0       0      71
               0              0       0      55
               0              0       0      83
               0              0       0      45
               0              0       0      51
               0              0       0      56
               0              0       0      71
               0              0       0      69
               0              0       0      76
               0              0       0      73
               0              0       0      79
               0              0       0      68
               0              0       0      72
               0              0       0      67
               0              0       0      51
               0              0       0      63
               0              0       0      57
               0              0       0      67
               0              0       0      61
               0              0       0      68
               0              0       0      41
               0              0       0      58
               0              0       0      35
               0              0       0      41
               0              0       0      53
               0              0       0      54
               0              0       0      40
               0              0       0      53
               0              0       0      76
               0              0       0      52
               0              0       0      49
               0              0       0      34
               0              0       0      61
               0              0       0      31
               0              0       0      32
               0              0       0      29
               0              0       0      46
               0              0       0      30
               0              0       0      51
               0              0       0      73
               0              0       0      81
               0              0       0      58
               0              0       0      85
               0              0       0      71
               0              0       0      55
               0              0       0      83
               0              0       0      65
               0              0       0      61
               0              0       0      68
               0              0       0      39
               0              0       0      70
               0              0       0      80
               0              0       0      53
               0              0       0      49
               0              0       0      50
               0              5       0      60
               0              0       0      53
               0              0       0      46
               0              0       0      68
               0              0       0      72
               0              1       0      66
               0              0       0      41
               0              0       0      38
               0              0       0      87
               0              2       0      70
               0              3       0      65
               0              0       0      67
               0              0       0      49
               0              0       0      41
               0              0       0      45
               0              0       0      65
               0              0       0      47
               0              0       0      79
               0              0       0      66
               0              0       0      70
               0              0       0      66
               0              0       0      66
               0              3       0      69
               0              3       0      60
               0              0       0      25
               0              0       0      39
               0              0       0      40
               0              0       0      31
               0              0       0      44
               0              0       0      61
               0              0       0      64
               0              0       0      59
               0              0       0      53
               0              0       0      55
               0              0       0      50
               0              0       0      62
               0              0       0      57
               0              0       0      79
               0              0       0      83
               0              0       0      61
               0              0       0      59
               0              0       0      81
               0              0       0      81
               0              0       0      72
               0              0       0      54
               0              0       0      57
               0              0       0      46
               0              0       0      49
               0              0       0      54
               0              0       0      79
               0              0       0      76
               0              0       0      79
               0              0       0      73
               0              0       0      69
               0              0       0      78
               0              0       0      52
               0              0       0      58
               0              0       0      72
               0              0       0      70
               0              0       0      75
               0              0       0      62
               0              0       0      66
               0              0       0      48
               0              0       0      78
               0              0       0      88
               0              0       0      94
               0              0       0      55
               0              0       0      52
               0              0       0      65
               0              0       0      78
               0              0       0      73
               0              0       0      80
               0              0       0      72
               0              0       0      88
               0              0       0      63
               0              0       0      90
               0              0       0      61
               0              0       0      42
               0              0       0      46
               0              0       0      57
               0              0       0      46
               0              0       0      48
               0              0       0      61
               0              0       0      57
               0              0       0      75
               0              0       0      88
               0              0       0      71
               0              0       0      91
               0              0       0      72
               0              0       0      69
               0              0       0      38
               0              0       0      59
               0              0       0      59
               0              0       0      50
               0              0       0      43
               0              0       0      25
               0              0       0      47
               0              0       0      45
               0              0       0      61
               0              0       0      33
               0              0      11      49
               0              0       0      75
               0              0       9      58
               0              0      11      63
               0              0      10      74
               0              0       8      81
               0              0       0      76
               0              0       1      78
               0              0       2      57
               0              0       0      76
               0              0       0      55
               0              0       0      67
               0              0       0      54
               0              0       0      46
               0              0       0      52
               0              0       0      63
               0              0       0      44
               0              0       0      39
               0              0       0      41
               0              0       0      66
               0              0       0      49
               0              0       0      42
               0              0       0      42
               0              0       0      39
               0              0       0      44
               0              0       0      58
               0              0       0      41
               0              0       0      52
               0              0       0      47
               0              0       0      54
               0              0       0      68
               0              0       0      49
               0              0       0      48
               0              0       0      42
               0              0       0      32
               0              0       0      65
               0              0       0      89
               0              0       0      72
               0              0       0      74
               0              0       0      84
               0              0       0      69
               0              0       0      70
               0              0       0      61
               0              0       0      59
               0              0       0      74
               0              0       0      72
               0              0       0      53
               0              0       0      83
               0              0       0      74
               0              0       0      76
               0              0       0      72
               0              0       0      81
               0              0       0      54
               0              0       0      79
               0              0       0     107
               0              0       0      83
               0              0       0     114
               0              0       0      83
               0              0       0     103
               0              0       0      92
               0              0       0      81
               0              0       0      79
               0              0       0      82
               0              0       0      89
               0              0       0      56
               0              0       0      35
               0              0       0      38
               0              0       0      48
               0              0       0      71
               0              0       0      52
               0              0       0      31
               0              0       0      58
               0              0       0      51
               0              0       0      69
               0              0       0      68
               0              0       0      51
               0              0       0      61
               0              0       0      59
               0              0       0     101
               0              0       0      85
               0              0       0      60
               0              0       0      60
               0              0       0      83
               0              0       0      76
               0              0       0      72
               0              0       0      56
               0              0       0      55
               0              0       0      62
               0              0       0      93
               0              0       0      67
               0              0       0      79
               0              0       0      74
               0              0       0      51
               0              0       0      77
               0              0       0      59
               0              0       0      58
               0              0       0      80
               0              0       0      54
               0              0       0      65
               0              0       0      80
               0              0       0      99
               0              0       0      60
               0              0       0      84
               0              0       0      64
               0              0       0      59
               0              0       0      53
               0              0       0      75
               0              0       0      60
               0              0       0      50
               0              0       0      34
               0              0       0      45
               0              0       0      44
               0              0       0      75
               0              0       0      53
               0              0       0      41
               0              0       0      48
               0              0       0      48
               0              0       0      49
               0              0       0      65
               0              0       0      68
               0              0       0      74
               0              0       0      41
               0              0       0      72
               0              0       0      74
               0              0       0      56
               0              0       0      49
               0              0       0      64
               0              0       0      43
               0              0       0      43
               0              0       0      42
               0              0       0      51
               0              0       0      57
               0              0       0      40
               0              0       0      74
               0              0       0      49
               0              0       0      79
               0              0       0      68
               0              0       0      63
               0              0       0      47
               0              0       0      54
               0              0       0      41
               0              0       0      62
               0              0       0      69
               0              0       0      38
               0              0       0      66
               0              0       0      67
               0              0       0      76
               0              0       0      57
               0              0       2      71
               0              0       9      61
               0              0       0      48
               0              0       0      60
               0              0       0      52
               0              0       0      50
               0              0       0      40
               0              0       0      36
               0              0       0      60
               0              0       0      55
               0              0       0      77
               0              0       0      56
               0              0       0      69
               0              0       0      68
               0              0       0      58
               0              0       0      76
               0              0       0      69
               0              0       0      51
               0              0       0      54
               0              0       0      81
               0              0       0      29
               0              0       0      65
               0              0       0      78
               0              0       0      58
               0              0       0      62
               0              0       0      52
               0              0       0      54
               0              0       0      43
               0              0       0      54
               0              0       0      80
               0              0       0      48
               0              0       0      38
               0              0       0      63
               0              0       0      41
               0              0       0      53
               0              0       0      59
               0              0       0      63
               0              0       0      75
               0              0       0      68
               0              0       0      58
               0              0       0      91
               0              0       0      80
               0              0       0      85
               0              0       0      85
               0              0       0     117
               0              0       0      98
               0              0       0      67
               0              0       0      74
               0              0       0      70
               0              0       0      65
               0              0       0      50
               0              0       0      52
               0              0       0      51
               0              0       0      67
               0              0       0      65
               0              0       0      80
               0              0       0      56
               0              0       0      72
               0              0       0      54
               0              0       0      61
               0              0       0      58
               0              0       0      69
               0              0       0      62
               0              0       0      66
               0              0       0      55
               0              0       0      54
               0              0       0      44
               0              0       0      40
               0              0       0      54
               0              0       0      38
               0              0       0      51
               0              0       0      26
               0              0       0      45
               0              0       0      56
               0              0       0      77
               0              0       0      53
               0              0       0      35
               0              0       0      58
               0              0       0      58
               0              0       0      67
               0              0       0      47
               0              0       0      58
               0              0       0      40
               0              0       0      58
               0              0       0      84
               0              0       0      61
               0              0       0      60
               0              0       0      38
               0              0       0      71
               0              0       0      69
               0              0       0      69
               0              0       0      66
               0              0       0      72
               0              0       0      74
               0              0       0     100
               0              0       0      78
               0              0       0      89
               0              0       0      74
               0              0       0      30
               0              0       0      40
               0              0       0      37
               0              0       0      43
               0              0       0      68
               0              0       0      79
               0              0       0     110
               0              0       0      70
               0              0       2      61
               0              0       8      56
               0              0       0      68
               0              0       0      50
               0              0       1      63
               0              0       0      78
               0              0       0      39
               0              0       0      75
               0              0       0      87
               0              0       0      68
               0              0       0      80
               0              0       0      80
               0              0       0     100
               0              0       0      74
               0              0       0      61
               0              0       0      66
               0              0       0      64
               0              0       0      53
               0              0       0      49
               0              0       0      54
               0              0       0      35
               0              0       0      41
               0              0       0      74
               0              0       0      87
               0              0       0      51
               0              0       0      49
               0              0       0      80
               0              0       0      67
               0              0       0      73
               0              0       0      70
               0              0       0      52
               0              0       0      58
               0              0       0      49
               0              0       0      51
               0              0       0      51
               0              0       0      55
               0              0       0      74
               0              0       0      92
               0              0       0      38
               0              0       0      52
               0              0       0      46
               0              0       0      46
               0              0       0      45
               0              0       0      67
               0              0       0      57
               0              0       1      78
               0              0       0      56
               0              0       0      58
               0              0       0      59
               0              0       0      45
               0              0       0      52
               0              0       0      58
               0              0       0      51
               0              0       0      56
               0              0       0      48
               0              0       0      57
               0              0      11      64
               0              0      19      51
               0              0       8      67
               0              0      14      54
               0              0      15      29
               0              0       0      62
               0              0      17      70
               0              0       2      69
               0              0       6      47
               0              0      17      88
               0              0      20      69
               0              0      14      68
               0              0       0      61
               0              0      12      70
               0              0       8      60
               0              0       0      76
               0              0       9      66
               0              0       2      31
               0              0       0      43
               0              0       0      59
               0              0       0      91
               0              0       0      74
               0              0       9      82
               0              0       0      57
               0              0       4      65
               0              0       0      77
               0              0       0      49
               0              0       0      75
               0              0       0      57
               0              0       0      52
               0              0       0      50
               0              0       0      52
               0              0       3      74
               0              0      13      81
               0              0       5      45
               0              0       7      60
               0              0      14      67
               0              0      13      62
               0              0       3      58
               0              0      12      71
               0              0      12      61
               0              0      33      82
               0              0      27      69
               0              0       0      57
               0              0      11      75
               0              0       9      48
               0              0       1      48
               0              0      22      42
               0              0      18      33
               0              0      22      51
               0              0      14      58
               0              0      18      57
               0              0      35      52
               0              0      21      73
               0              0      29      47
               0              0      23      73
               0              0      24      49
               0              0      21      53
               0              0      24      60
               0              0      43      43
               0              0      65      64
               0              0      92      51
               0              0      79      67
               0              0     101      67
               0              0      91      70
               0              0     102      79
               0              0      93      88
               0              0      70      52
               0              0      60      53
               0              0      89      58
               0              0      78      56
               0              0      79      82
               0              0      69      97
               0              0      62      52
               0              0      77      61
               0              0      64      76
               0              0      77      64
               0              0      83      59
               0              0      59      79
               0              0      71      72
               0              0      67      64
               0              0      74      70
               0              0      80      57
               0              0      65      59
               0              0      88      97
               0              0      77      51
               0              0      75      51
               0              0      85      41
               0              0      71      60
               0              0      71      49
               0              0      79      41
               0              0      72      38
               0              0      58      40
               0              0      81      27
               0              0      62      50
               0              0      63      69
               0              0      95      65
               0              0      63      82
               0              0      81      46
               0              0      68      54
               0              0      60      35
               0              0      62      83
               0              0      41      65
               0              0      61      69
               0              0      60      55
               0              0      64      84
               0              0      62      77
               0              0      68      67
               0              0      91      65
               0              0      70      61
               0              0      82      76
               0              0      82      87
               0              0      70      55
               0              0      81      41
               0              0      97      42
               0              0     119      24
               0              0     121      45
               0              0     116      62
               0              0     102      62
               0              0      84      37
               0              0      75      73
               0              0      72      79
               0              0      89      77
               0              0      48     104
               0              0      83      79
               0              0      94      63
               0              0      97      74
               0              0      88      46
               0              0      95      68
               0              0      51      66
               0              0      91      64
               0              0      69      77
               0              0      70      58
               0              0      76      53
               0              0      71      63
               0              0      72      56
               0              0      68      58
               0              0      88      55
               0              0      55      48
               0              0      67      54
               0              0      69      50
               0              0      42      62
               0              0      57      62
               0              0      72      63
               0              0      98      59
               0              0      78      63
               0              0      82      45
               0              0      74      61
               0              0      87      54
               0              0     106      49
               0              1      85      50
               0              0      69      54
               0              0      67      53
               0              0      93      53
               0              0      94      74
               0              0      92      31
               0              0      80      50
               0              0      93      61
               0              1      99      63
               0              1      80      57
               0              0      99      85
               0              0      91      66
               0              0      97      51
               0              0      54      54
               0              0      91      62
               0              2      93      73
               0              0     124      65
               0              0      98      47
               0              2     102      54
               0              0     105      85
               0              0      68      70
               0              0      90      78
               0              0      92      64
               0              0      99      79
               0              0     115      90
               0              0     115      86
               0              0      92      74
               0              0      91     109
               0              0      82      87
               0              0     100      74
               0              0      91      96
               0              0     112      82
               0              0     108      73
               0              0     108      65
               0              0      86      94
               0              0      90      91
               0              0      88      69
               0              0      98      64
               0              0      85      67
               0              0     112      63
               0              0      80      69
               0              0      91      71
               0              0      91      75
               0              0      76      56
               0              0      70      77
               0              0      86     101
               0              0      84      79
               0              0      90      74
               0              0      89      82
               0              0      78      66
               0              0      72      92
               0              0      79      97
               0              0      83      62
               0              0      97      66
               0              0      74      82
               0              0      60      80
               0              0      68      68
               0              0      64      66
               0              0      72      65
               0              0     100      46
               0              0      86      44
               0              0      78      45
               0              0      93      39
               0              0      96      47
               0              0     101      35
               0              0     107      32
               0              0      95      32
               0              0      90      22
               0              0      92      47
               0              0      94      41
               0              0     103      43
               0              0      94      44
               0              0     105      16
               0              0      97      43
               0              0      83      35
               0              0     109      48
               0              0      63      34
               0              0      93      32
               0              0      91      43
               0              0      92      47
               0              0      87      37
               0              0      51      43
               0              0      81      25
               0              0      99      29
               0              0      66      32
               0              0      68      16
               0              0      82      56
               0              0      73      54
               0              0      64      54
               0              0      49      60
               0              0      74      36
               0              0      95      38
               0              0      85      51
               0              0      85      45
               0              0      78      61
               0              0      84      72
               0              0      54      76
               0              0      68      68
               0              0      52      34
               0              0      73      35
               0              0      83      27
               0              0      74      42
               0              0      77      50
               0              0      94      37
               0              0      94      55
               0              0      55      68
               0              0      66      73
               0              0      57      83
               0              0      64      88
               0              0      70      69
               0              0      64      43
               0              0      61      54
               0              0      73      61
               0              0      65      76
               0              0      74      47
               0              0      83      59
               0              0      75      45
               0              0      65      65
               0              0      84      64
               0              0      60      59
               0              0      64      51
               0              0      56      61
               0              0      61      72
               0              0      50      75
               0              0      65      48
               0              0      97      83
               0              0      90      69
               0              0      67      45
               0              0      78      58
               0              0      82      65
               0              0      84      83
               0              0      77      79
               0              0      77      60
               0              0     100      57
               0              0      80      79
               0              0      73      75
               0              0      90      58
               0              0      84      43
               0              0      63      56
               0              0      95      74
               0              0      77      47
               0              0      66      44
               0              0      73      72
               0              0      92      83
               0              0      95      99
               0              0      88      67
               0              0      77      58
               0              0      77      66
               0              0     113      75
               0              0      72      49
               0              0     105      62
               0              0      97      65
               0              0     115      75
               0              0     101      64
               0              0      94      73
               0              0      84      73
               0              0     115      48
               0              0     102      51
               0              0     104      36
               0              0      93      56
               0              0      94      59
               0              0     116      66
               0              0      87      68
               0              0      80      64
               0              0      92      20
               0              0      86      56
               0              0     101      85
               0              0     118      58
               0              0      98      48
               0              0     109      50
               0              0     119      49
               0              0      95      45
               0              0      86      35
               0              0     104      40
               0              0      85      53
               0              0      85      55
               0              0      86      34
               0              0     117      61
               0              0      76      50
               0              0      67      43
               0              0      60      31
               0              0      54      41
               0              0      80      53
               0              0      66      50
               0              0      88      57
               0              0      82      47
               0              0      69      33
               0              0      83      34
               0              0      73      40
               0              0      78      42
               0              0      67      57
               0              0      93      41
               0              0      83      48
               0              0      88      22
               0              0      79      40
               0              0      71      35
               0              0      95      16
               0              0      85      51
               0              0      80      43
               0              0     112      40
               0              0     106      33
               0              0      82      41
               0              0      94      19
               0              0      91      24
               0              0      99      38
               0              0      99      48
               0              0      85      47
               0              0      94      40
               0              0      72      67
               0              0      65      58
               0              0      88      65
               0              0      55      74
               0              0      60      94
               0              0      50      87
               0              0      58      60
               0              0      79      66
               0              0      63      70
               0              0      60      72
               0              0      77      55
               0              0      71      42
               0              0      91      57
               0              0      81      91
               0              0      71      84
               0              0      61      62
               0              0      58      69
               0              0      92      42
               0              0      64      68
               0              0      79      61
               0              0      65      67
               0              0      89      39
               0              0      60      41
               0              0      48      66
               0              0      55      46
               0              0      57      43
               0              0      59      30
               0              0      65      61
               0              0      54      38
               0              0      40      54
               0              0      85      67
               0              0      83      50
               0              0      73      75
               0              0      77      67
               0              0      99      70
               0              0      79      78
               0              0      95      66
               0              1      69      70
               0              0      87      62
               0              0      65      50
               0              0      70      70
               0              0      71      66
               0              0      83      69
               0              0      64      74
               0              0      54      70
               0              0      73      66
               0              0      66      62
               0              0      86      68
               0              0      77      70
               0              0      82      55
               0              0      60      88
               0              0      65      84
               0              0      84      75
               0              0      64      64
               0              0      49      61
               0              0      71      75
               0              0      47      70
               0              0      58      87
               0              0      78      55
               0              0      67      59
               0              0      86      58
               0              0      71      78
               0              0      73      61
               0              0      73      54
               0              0      86      72
               0              0      86      68
               0              0      72      61
               0              0      81      36
               0              0      72      48
               0              0      89      57
               0              0      68      67
               0              0      55      50
               0              0      59      60
               0              0      80      36
               0              0      71      41
               0              0      75      44
               0              0      52      40
               0              0      70      57
               0              0      58      38
               0              0      69      62
               0              0      74      60
               0              0      68      65
               0              0      57      40
               0              0      62      57
               0              0      79      71
               0              0      78      80
               0              0      70      47
               0              0      68      71
               0              0      75      58
               0              0      75      57
               0              0      89      57
               0              0      75      60
               0              0      67      76
               0              0      67      64
               0              0      60      55
               0              0      60      45
               0              0      88      67
               0              0      75      56
               0              0      93      61
               0              0      82      47
               0              0      50      44
               0              0      75      56
               0              0      78      33
               0              0      77      71
               0              0      74      62
               0              0     102      40
               0              0      65      28
               0              0      80      40
               0              0      61      28
               0              0      79      31
               0              0      98      35
               0              0      91      45
               0              0      91      52
               0              0      87      61
               0              0      89      39
               0              0      97      56
               0              0      63      64
               0              0      74      35
               0              0     106      37
               0              0     123      35
               0              0      68      37
               0              0      89      29
               0              0      63      37
               0              0      88      35
               0              0      47      35
               0              0      56      28
               0              0      71      32
               0              0      89      10
               0              0      81      21
               0              0      85      33
               0              0      85      28
               0              0      83      19
               0              0      95      15
               0              0      74      33
               0              0      71      11
               0              0     112      34
               0              0      68      26
               0              0      88      23
               0              0      71      27
               0              0      88      31
               0              0      89      27
               0              0      88      24
               0              0      87       0
               0              0     104      27
               0              0      83      39
               0              0     103      55
               0              0      96      39
               0              0      78      62
               0              0      97      40
               0              0      61      40
               0              0      61      38
               0              0      76      37
               0              0      79      31
               0              0      82      54
               0              3      80      61
               0              3      85      60
               0              0      89      45
               0              0     104      68
               0              0      74      53
               0              0      75      43
               0              0      76      37
               0              0      68      34
               0              0      79      77
               0              2      77      38
               0              0      72      23
               0              0      71      66
               0              0      69      46
               0              0      59      31
               0              0      60      44
               0              0      74      49
               0              3      60      30
               0              0      80      41
               0              1      72      36
               0              0      62      35
               0              0      49      23
               0              0      69      28
               0              0      70      30
               0              0      98      32
               0              0      82      29
               0              0      83      31
               0              0      83      15
               0              0      72      21
               0              0      66      29
               0              0      87      27
               0              0      89      48
               0              0      88      24
               0              0      62      14
               0              0      63      36
               0              0      88      22
               0              0      76      25
               0              0      65      38
               0              0      90      38
               0              0      89      37
               0              0      97      17
               0              0      79      24
               0              0      76      20
               0              0     100      30
               0              0      83      46
               0              0      85      38
               0              0      98      18
               0              0     102      56
               0              0     101      45
               0              0      79      52
               0              0      66      58
               0              0      82      82
               0              0      84      43
               0              0      90      61
               0              0     116      55
               0              0     100      63
               0              0      91      73
               0              0      54      67
               0              0      83      79
               0              0      72      69
               0              0      84      63
               0              0      86      53
               0              0      92      68
               0              4      98      79
               0              0      89      63
               0              0      75      57
               0              0      65      81
               0              0      65      77
               0              0      70      63
               0              0      78      56
               0              0      74      79
               0              0      86      55
               0              0      93      54
               0              0      75      74
               0              0      90      77
               0              0      95      53
               0              0     100      66
               0              0      77      79
               0              0      84      75
               0              0      60      67
               0              0      70      45
               0              0      77      66
               0              0      70      65
               0              0      65      56
               0              0      52      62
               0              0      71      63
               0              0      72      77
               0              0      84      42
               0              0      87      48
               0              0      94      64
               0              0      90      49
               0              0      48      59
               0              0      49      46
               0              0      62      61
               0              0      61      66
               0              0      55      68
               0              0      68     101
               0              0      68      99
               0              0      66      73
               0              0      58      64
               0              0      72      54
               0              0      81      92
               0              0      90      53
               0              0      74      64
               0              0      74      84
               0              0      86      60
               0              0      92      63
               0              0      77      63
               0              0      90      54
               0              0      98      68
               0              0      78      71
               0              0      88      76
               0              0      79      78
               0              0      89      76
               0              0      80      53
               0              0      78      64
               0              0      83     108
               0              0     108      94
               0              0     106      65
               0              0     111      49
               0              0      75      77
               0              0      76      55
               0              0      70      35
               0              0      89      90
               0              0      85      78
               0              0      87      70
               0              0      87      94
               0              0      84      88
               0              0      66      86
               0              0      64      85
               0              0      68      87
               0              0      77      56
               0              0      79      56
               0              0      61      59
               0              0      79      42
               0              0      74      44
               0              0      62      55
               0              0      66      63
               0              0      84      66
               0              0      48      49
               0              0      84      49
               0              0      80      63
               0              0      83      67
               0              0     106      85
               0              0      86      62
               0              0      96      47
               0              0     102      32
               0              0      75      23
               0              0      72      46
               0              0      85      44
               0              0      86      53
               0              0      81      71
               0              0      71      33
               0              0     101      43
               0              0     100      68
               0              0      59      71
               0              0      57     107
               0              0      84      78
               0              0     110      70
               0              0      95      81
               0              0     113      87
               0              0     107      52
               0              0      97      56
               0              0      85      61
               0              0     122      69
               0              0     146      78
               0              0     124      82
               0              0     100      75
               0              0      93      77
               0              0      96      75
               0              0     122      64
               0              0     103      83
               0              0     138      62
               0              0     153      58
               0              0     143      76
               0              0     146      73
               0              0     144      79
               0              0     145      73
               0              0     131      48
               0              0     129      68
               0              0     128      81
               0              0     120      74
               0              0     141      88
               0              0     139      87
               0              0     127      47
               0              0     136      48
               0              0      89      81
               0              0     120      79
               0              0     126      79
               0              0     132      88
               0              0     106      77
               0              0     111      66
               0              0     116      47
               0              0     123      43
               0              0     124      62
               0              0     112      78
               0              0     100      45
               0              0     110      64
               0              0     126      59
               0              0     110      46
               0              0     124      45
               0              0     134      36
               0              0     135      40
               0              0     127      35
               0              0     129      34
               0              0     110      47
               0              0     123      39
               0              0      96      33
               0              0     109      44
               0              0     128      38
               0              0     125      32
               0              0     106      45
               0              0     119      34
               0              0     118      27
               0              0     117      39
               0              0     128      38
               0              0     118      40
               0              0     103      68
               0              0     114      57
               0              0     104      41
               0              0     122      69
               0              0     106      87
               0              0     121      79
               0              0     132      83
               0              0     137      64
               0              0     111      70
               0              0     113      91
               0              0     137      81
               0              0     137      56
               0              0     123      77
               0              0     147      64
               0              0     154      52
               0              0     138      52
               0              0     121      56
               0              3     117      41
               0              0     119      44
               0              0     111      67
               0              0     122      39
               0              0     123      47
               0              0     115      61
               0              1     111      48
               0              0     107      46
               0              4     112      36
               0              2     119      44
               0              3     142      50
               0              0     131      56
               0              4     119      39
               0              2     104      48
               0              1     111      49
               0              0     126      50
               0              5     134      63
               0              4     126      40
               0              9     139      61
               0              8     141      34
               0              3     118      56
               0              6     141      84
               0              5     130      70
               0              2     135      69
               0              0     157      51
               0              0     139      49
               0              0     141      63
               0              0     126      65
               0              0     143      38
               0              0     153      50
               0              0     131      53
               0              1     156      52
               0              0     136      57
               0              0     114      47
               0              0     129      42
               0              0     144      35
               0              0     155      51
               0              0     132      69
               0              0     118      58
               0              0     119      49
               0              0     121      48
               0              0     107      73
               0              0     118      33
               0              0     130      53
               0              0     128      43
               0              0     122      33
               0              1     125      34
               0              1     138      63
               0              0     129      45
               0              0     134      53
               0              0     140      47
               0              1     142      53
               0              4     140      66
               0              3     136      38
               0              7     148      44
               0              0     138      47
               0              0     119      39
               0              4     151      51
               0              1     123      75
               0              0     137      60
               0              2     126      42
               0              0     131      44
               0              1     134      52
               0              1     105      57
               0              3     115      65
               0              0     110      75
               0              0     128      80
               0              0     118      83
               0              0     125      59
               0              0     118      47
               0              0     108      64
               0              0     129      82
               0              0     125      97
               0              0     117      86
               0              0     121      82
               0              0     117      69
               0              0     123      75
               0              0     137      73
               0              0     117      66
               0              0     108      73
               0              0     123      60
               0              0     117      71
               0              0     139      57
               0              0     105      68
               0              0     142      71
               0              0     134      69
               0              0     123      74
               0              0     128      64
               0              0     132      52
               0              0     122      53
               0              0     146      38
               0              0     136      61
               0              0     135      62
               0              0     134      41
               0              0     144      57
               0              0     138      44
               0              0     153      49
               0              0     152      48
               0              0     146      52
               0              0     129      68
               0              0     149      62
               0              0     149      52
               0              0     149      56
               0              0     161      60
               0              0     154      55
               0              0     128      63
               0              0     141      62
               0              0     132      67
               0              0     161      74
               0              0     143      78
               0              0     131      79
               0              0     150      70
               0              0     140      71
               0              0     155      86
               0              0     148      96
               0              0     176      80
               0              0     154      74
               0              0     139      58
               0              0     147      75
               0              0     139      96
               0              0     129      49
               0              0     145      39
               0              0     147      34
               0              0     130      18
               0              0     144      30
               0              0     153      36
               0              0     140      17
               0              0     149      39
               0              0     135      45
               0              0     165      56
               0              0     138      22
               0              0     165      28
               0              0     164      47
               0              0     153      43
               0              0     140      37
               0              0     140      47
               0              0     145      47
               0              0     164      61
               0              0     142      60
               0              0     149      55
               0              0     145      71
               0              0     147      71
               0              0     164      68
               0              0     144      59
               0              0     142      61
               0              0     125      73
               0              0     141      61
               0              0     152      36
               0              0     133      38
               0              0     121      45
               0              0     126      47
               0              0     131      60
               0              0     130      31
               0              0     121      51
               0              0     142      54
               0              0     131      59
               0              0     147      58
               0              0     158      80
               0              0     155      61
               0              0     151      80
               0              0     138      74
               0              0     118      42
               0              0     137      72
               0              0     164      88
               0              0     160      74
               0              0     133      79
               0              0     147      60
               0              0     125      90
               0              0     127      55
               0              0     146      67
               0              0     131      64
               0              0     142      61
               0              0     129      63
               0              0     113      74
               0              0     127      66
               0              0     148      47
               0              0     137      47
               0              0     142      50
               0              0     154      54
               0              0     142      46
               0              0     142      76
               0              0     146      63
               0              0     151      50
               0              0     147      52
               0              0     141      52
               0              0     161      55
               0              0     175      58
               0              0     181      64
               0              0     170      60
               0              0     148      59
               0              0     149      57
               0              0     118      56
               0              0     167      67
               0              0     128      43
               0              0     153      46
               0              0     136      72
               0              0     158      67
               0              0     152      67
               0              0     160      68
               0              0     168      58
               0              0     153      37
               0              0     146      43
               0              0     150      58
               0              0     146      50
               0              0     156      62
               0              0     138      33
               0              0     135      54
               0              0     122      57
               0              0     141      49
               0              0     141      52
               0              0     129      59
               0              0     137      44
               0              0     134      50
               0              0     119      49
               0              0     138      57
               0              0     138      56
               0              0     141      47
               0              0     151      60
               0              0     163      59
               0              0     163      36
               0              0     149      41
               0              0     139      50
               0              0     119      41
               0              0     124      54
               0              0     143      65
               0              0     117      58
               0              0     119      70
               0              0     128      66
               0              0     138      65
               0              0     121      60
               0              0     146      36
               0              0     141      46
               0              0     132      63
               0              0     135      47
               0              0     175      68
               0              0     125      57
               0              0     133      46
               0              0     135      16
               0              0     136      49
               0              0     113      53
               0              0     137      46
               0              0     123      62
               0              0     149      87
               0              0     156      48
               0              0     140      74
               0              0     144      53
               0              0     134      52
               0              0     140      53
               0              0     162      57
               0              0     156      60
               0              0     134      61
               0              0     136      53
               0              0     137      41
               0              0     142      51
               0              0     141      50
               0              0     128      56
               0              0     144      53
               0              0     110      63
               0              0     137      30
               0              0     121      44
               0              0     122      70
               0              0     125      52
               0              0     127      56
               0              0     115      63
               0              0     116      54
               0              0     103      52
               0              0     133      71
               0              0     132      63
               0              0     162      60
               0              0     153      57
               0              0     171      60
               0              0     134      50
               0              0     147      54
               0              0     127      29
               0              0     151      50
               0              0     155      58
               0              0     162      41
               0              0     137      12
               0              0     130      16
               0              0     151      33
               0              0     126      34
               0              0     139      17
               0              2     116      43
               0              2     150      34
               0              1     130      67
               0              3     130      37
               0              0     140      47
               0              0     134      24
               0              0     143      66
               0              0     138      58
               0              0     130      54
               0              0     128      56
               0              0     136      49
               0              0     152      31
               0              0     135      55
               0              0     134      53
               0              0     129      52
               0              0     141      73
               0              0     134      62
               0              0     146      66
               0              0     161      62
               0              0     143      31
               0              0     108      66
               0              0     137      52
               0              0     123      60
               0              0     130      53
               0              0     118      72
               0              0     115      78
               0              3     118      83
               0              7     130      72
               0              3     102      61
               0              5     117      71
               0             12     125      70
               0              2     119      85
               0              2     120      61
               0              9     129      58
               0              4     119      59
               0              0     133      73
               0              8     138      50
               0              2     126      54
               0             14     159      53
               0              5     129      49
               0              3     147      52
               0              0     148      58
               0              2     136      65
               0              3     138      81
               0              6     132      71
               0              7     148      76
               0              5     133      52
               0              0     160      39
               0              0     153      68
               0              7     121      48
               0              0     122      45
               0              0     158      46
               0              0     139      74
               0              0     155      63
               0              0     179      81
               0              0     155      87
               0              0     141      83
               0              0     146      62
               0              0     150      74
               0              0     143      62
               0              0     169      67
               0              0     145      67
               0              0     161      66
               0              0     153      56
               0              0     160      59
               0              0     160      55
               0              0     155      50
               0              0     142      65
               0              0     143      62
               0              0     144      58
               0              0     163      68
               0              0     139      72
               0              0     138      61
               0              0     174      61
               0              0     149      60
               0              0     142      50
               0              0     141      54
               0              0     130      85
               0              0     133      81
               0              0     120      63
               0              0     124     100
               0              0     127      72
               0              0     144      72
               0              0     157      69
               0              0     135      71
               0              0     149      60
               0              0     123      50
               0              0     127      40
               0              0     136      49
               0              0     132      45
               0              0     132      38
               0              0     137      49
               0              0     145      52
               0              0     151      71
               0              0     149      42
               0              0     141      54
               0              0     141      78
               0              0     143      63
               0              0     153      90
               0              0     146      69
               0              0     160      52
               0              0     156      48
               0              0     173      62
               0              0     161      55
               0              0     188      70
               0              0     174      73
               0              0     165      62
               0              0     172      48
               0              0     160      48
               0              0     155      56
               0              0     128      69
               0              0     144      60
               0              0     148      55
               0              0     123      66
               0              0     121      91
               0              0     150      57
               0              0     131      55
               0              0     118      56
               0              0     123      64
               0              0     135      67
               0              0     151      67
               0              0     138      72
               0              0     148      47
               0              0     142      76
               0              0     166      97
               0              0     140      47
               0              0     141      78
               0              0     150      78
               0              0     124      64
               0              0     165      70
               0              0     146      55
               0              0     150      86
               0              0     142      64
               0              0     158      84
               0              0     131      83
               0              0     159      99
               0              0     137      93
               0              0     168      81
               0              0     153      79
               0              0     121      67
               0              0     139      83
               0              0     155      64
               0              0     148      68
               0              0     149      72
               0              0     151      89
               0              0     166      64
               0              0     146      87
               0              0     139      76
               0              0     163      60
               0              0     144      60
               0              0     150      66
               0              0     161      65
               0              0     144      80
               0              0     126      56
               0              0     137      79
               0              0     160      61
               0              0     145      51
               0              0     140      60
               0              0     145      68
               0              0     130      42
               0              0     138      88
               0              0     115      68
               0              0     132      83
               0              0     145      58
               0              0     129      66
               0              0     155      69
               0              0     135      70
               0              0     143      60
               0              0     131      82
               0              0     161      98
               0              0     141      76
               0              0     140      71
               0              0     150      65
               0              0     137      66
               0              0     153      69
               0              0     177      49
               0              0     156      67
               0              0     157      58
               0              0     168      40
               0              0     146      47
               0              0     175      62
               0              0     139      47
               0              0     138      45
               0              0     151      51
               0              0     152      65
               0              0     139      66
               0              0     167      51
               0              0     130      90
               0              0     138      97
               0              0     157      61
               0              0     142      88
               0              0     124      64
               0              0     140      30
               0              0     145      42
               0              0     138      73
               0              0     163      58
               0              0     172      33
               0              0     152      54
               0              0     167      20
               0              0     134      24
               0              0     149      47
               0              0     150      37
               0              0     142      32
               0              0     151      32
               0              0     140      47
               0              0     155      59
               0              0     155      39
               0              0     167      50
               0              0     144      47
               0              0     160      49
               0              0     137      48
               0              0     138      52
               0              0     160      20
               0              0     152      37
               0              0     123      58
               0              0     138      46
               0              0     128      20
               0              0     129      36
               0              0     143      53
               0              1     123      31
               0              0     126      38
               0              0     148      57
               0              0     137      43
               0              0     143      85
               0              0     130      61
               0              0     147      46
               0              0     150      68
               0              0     145      74
               0              0     146      70
               0              0     142      68
               0              0     124      70
               0              0     159      57
               0              0     152      57
               0              0     164      58
               0              0     157      44
               0              0     148      26
               0              0     163      27
               0              0     168      79
               0              0     150      79
               0              0     152      61
               0              0     150      48
               0              1     143      60
               0              0     157      68
               0              0     149      78
               0              0     140      76
               0              0     143      71
               0              0     141      40
               0              0     160      73
               0              0     158      53
               0              0     148      39
               0              0     133      57
               0              0     136      53
               0              0     130      36
               0              0     123      41
               0              0     115      31
               0              0     131      66
               0              0     155      53
               0              0     147      37
               0              0     164      45
               0              0     172      29
               0              0     149      23
               0              0     136      44
               0              0     117      45
               0              0     138      56
               0              0     122      34
               0              0     140      37
               0              0     134      38
               0              0     131      59
               0              0     149      67
               0              0     125      66
               0              0     141      76
               0              0     156      64
               0              0     118      70
               0              0     130      69
               0              0     127      84
               0              0     147      78
               0              0     133      63
               0              0     137      44
               0              0     130      49
               0              0     146      68
               0              0     134      74
               0              0     149      47
               0              0     144      52
               0              0     151      57
               0              0     150      83
               0              0     133      49
               0              0     161      59
               0              0     149      50
               0              0     173      53
               0              0     141      46
               0              0     131      66
               0              0     127      43
               0              0     153      74
               0              0     137      57
               0              0     147      61
               0              0     131      60
               0              0     124      38
               0              0     161      51
               0              0     144      65
               0              0     132      72
               0              0     133      54
               0              0     174      57
               0              0     151      65
               0              0     150      53
               0              0     130      87
               0              0     127      59
               0              0     154      62
               0              0     138      53
               0              0     126      84
               0              0     121      58
               0              0     135      81
               0              0     133      55
               0              0     154      54
               0              0     137      93
               0              0     165      88
               0              0     148      82
               0              0     152      97
               0              0     156      73
               0              0     140      87
               0              0     138      66
               0              0     154      87
               0              0     145      52
               0              0     139      57
               0              0     132      76
               0              0     144      79
               0              0     152      70
               0              0     141      63
               0              0     141      68
               0              0     144      56
               0              0     139      61
               0              0     145      58
               0              0     154      35
               0              0     145      42
               0              0     145      50
               0              0     166      44
               0              0     137      56
               0              0     146      62
               0              0     149      50
               0              0     131      86
               0              0     138      65
               0              0     139      60
               0              0     121      48
               0              0     123      81
               0              0     121      81
               0              0     135      50
               0              0     131      65
               0              0     116      67
               0              0     135      67
               0              0     129      62
               0              0     145      66
               0              0     132      56
               0              0     130      96
               0              0     118      64
               0              0     152      76
               0              0     152      59
               0              0     138      85
               0              0     142      73
               0              0     137      66
               0              0     142      76
               0              0     166      52
               0              0     122      53
               0              0     144      61
               0              0     175     100
               0              0     158      63
               0              0     167      77
               0              0     140      57
               0              0     153      51
               0              0     147      44
               0              0     144      57
               0              0     122      59
               0              0     143      66
               0              0     119      38
               0              0     132      67
               0              0     129      54
               0              0     128      54
               0              0     132      49
               0              0     126      58
               0              0     146      72
               0              0     135      68
               0              0     146      66
               0              0     131      61
               0              0     137      46
               0              0     128      54
               0              0     148      83
               0              0     144      85
               0              0     163      50
               0              0     155      77
               0              0     152      42
               0              0     145      46
               0              0     146      69
               0              0     120      68
               0              0     136      49
               0              0     128      58
               0              0     140      43
               0              0     151      54
               0              0     164      64
               0              0     153      35
               0              0     140      55
               0              0     151      48
               0              0     153      44
               0              0     146      41
               0              0     143      55
               0              1     158      64
               0              0     147      74
               0              0     164      59
               0              0     139      55
               0              0     138      91
               0              0     145      62
               0              0     139      77
               0              0     135      78
               0              0     148      66
               0              0     153      38
               0              0     148      43
               0              0     139      42
               0              0     151      39
               0              0     123      39
               0              0     133      53
               0              0     144      55
               0              0     140      55
               0              0     137      58
               0              0     137      71
               0              0     130      70
               0              0     136      57
               0              0     152      70
               0              0     144      53
               0              0     161      58
               0              0     141      41
               0              0     153      38
               0              0     142      36
               0              0     122      55
               0              0     149      50
               0              0     148      46
               0              0     152      55
               0              0     149      41
               0              0     174      65
               0              0     153      65
               0              0     133      52
               0              0     147      40
               0              0     155      49
               0              0     157      54
               0              0     155      65
               0              0     158      61
               0              0     146      53
               0              0     151      55
               0              0     157      51
               0              0     129      80
               0              0     126      60
               0              0     165      67
               0              0     144      64
               0              0     123      66
               0              0     178      56
               0              0     133      34
               0              0     144      47
               0              0     131      34
               0              0     135      51
               0              0     139      35
               0              0     124      45
               0              0     129      40
               0              0     157      38
               0              0     144      36
               0              0     136      30
               0              0     157      37
               0              0     144      49
               0              0     133      56
               0              0     130      52
               0              0     114      45
               0              0     116      76
               0              0     131      57
               0              0     149      68
               0              0     137      47
               0              0     123      81
               0              0     121      27
               0              0     116      42
               0              0     130      31
               0              0     139      52
               0              0     150      82
               0              0     149      71
               0              0     159      37
               0              0     127      41
               0              0     116      75
               0              0     119      49
               0              0     118      59
               0              0     146      42
               0              0     158      39
               0              0     142      58
               0              0     137      73
               0              0     148      56
               0              0     150      61
               0              0     126      31
               0              0     136      56
               0              0     134      73
               0              0     137      65
               0              0     135      35
               0              0     138      51
               0              0     153      67
               0              0     135      63
               0              0     130      76
               0              0     129      79
               0              0     128      83
               0              0     137     116
               0              0     138      95
               0              0     129      69
               0              0     127      73
               0              0     136      92
               0              0     135      84
               0              0     156      70
               0              0     148      70
               0              0     174      79
               0              0     157      72
               0              0     167      88
               0              0     171      78
               0              0     163     117
               0              0     151     124
               0              0     173     113
               0              0     151      93
               0              0     151     114
               0              0     148     117
               0              0     153      93
               0              0     138     100
               0              0     148      95
               0              0     145      83
               0              0     138      74
               0              0     161      74
               0              0     135      79
               0              0     127      96
               0              0     138     107
               0              0     126      96
               0              0     138      82
               0              0     153      69
               0              0     137      80
               0              0     142      66
               0              0     150      79
               0              0     133     103
               0              0     150     104
               0              0     164      96
               0              0     132     110
               0              0     129      96
               0              0     120      91
               0              0     147     110
               0              0     133     113
               0              0     167      93
               0              0     149     100
               0              0     130     116
               0              0     158     127
               0              0     135     126
               0              0     127     146
               0              0     166     138
               0              0     159     138
               0              0     142     142
               0              0     155     128
               0              0     166     129
               0              0     171     148
               0              0     126     123
               0              0     123     110
               0              0     135     122
               0              0     147     126
               0              0     121     117
               0              0     126     140
               0              0     136     119
               0              0     126     130
               0              0     132     104
               0              0     157     119
               0              0     160     106
               0              0     170      98
               0              0     164     109
               0              0     156     122
               0              0     171     124
               0              0     130     126
               0              0     149     115
               0              0     155     115
               0              0     167     116
               0              0     163     116
               0              0     145     132
               0              0     128     132
               0              0     143     134
               0              0     121     110
               0              0     129     112
               0              0     136     106
               0              0     146     119
               0              0     135     122
               0              0     162     141
               0              0     147     124
               0              0     151     123
               0              0     127     124
               0              0     147     140
               0              0     135     125
               0              0     146     123
               0              0     128     140
               0              0     144     137
               0              0     155     132
               0              0     147     127
               0              0     155     120
               0              0     129     119
               0              0     136     135
               0              0     156     127
               0              0     140     126
               0              0     130     118
               0              0     121     107
               0              0     130     113
               0              0     134     112
               0              0     149     142
               0              0     132     128
               0              0     151     130
               0              0     152     112
               0              0     149     127
               0              0     158     128
               0              0     151     114
               0              0     143     110
               0              0     124     123
               0              0     141     110
               0              0     161     112
               0              0     160     127
               0              0     154     123
               0              0     124     104
               0              0     136      99
               0              0     122     112
               0              0     131     119
               0              0     140     109
               0              0     125     140
               0              0     142     140
               0              0     132     134
               0              0     125     129
               0              0     126     138
               0              0     112     136
               0              0     113     137
               0              0     122     126
               0              0     120     111
               0              0     111      96
               0              0     113     131
               0              0     132     141
               0              0     113     131
               0              0     128     114
               0              0     112     134
               0              0     119     128
               0              0     126     149
               0              0     122     129
               0              0     123     147
               0              0     131     136
               0              0     136     139
               0              0     139     136
               0              0     160     128
               0              0     153     142
               0              0     141     145
               0              0     149     156
               0              0     134     131
               0              0     152     127
               0              0     148     124
               0              0     130     122
               0              0     126     131
               0              0     123     107
               0              0     110     107
               0              0     114     108
               0              0     119     129
               0              0     121     139
               0              0     134     137
               0              0     126     101
               0              0     117     133
               0              0     141     129
               0              0     117     117
               0              0     130     143
               0              0     119     146
               0              0     120     138
               0              0     129     124
               0              0     142     102
               0              0     133     136
               0              0     150     128
               0              0     160     132
               0              0     125     109
               0              0     134     109
               0              0     136     122
               0              0     141     115
               0              0     141     111
               0              0     135     136
               0              0     138     123
               0              0     138     127
               0              0     116     101
               0              0     111     120
               0              0     107     145
               0              0     121     142
               0              0     115     132
               0              0     122     152
               0              0     138     154
               0              0     151     149
               0              0     142     139
               0              0     129     147
               0              0     135     131
               0              0     133     114
               0              0     138     143
               0              0     136     140
               0              0     147     116
               0              0     152     110
               0              0     147     104
               0              0     143     116
               0              0     159     106
               0              0     151     103
               0              0     161     104
               0              0     138     112
               0              0     146     115
               0              0     143     125
               0              0     139     133
               0              0     131     110
               0              0     141     141
               0              0     164     137
               0              0     152     137
               0              0     137     123
               0              0     168     136
               0              0     145     117
               0              0     157     124
               0              0     150     137
               0              0     157     122
               0              0     146     125
               0              0     130     124
               0              0     124     137
               0              0     116     127
               0              0     143     113
               0              0     166     119
               0              0     167     130
               0              0     173     121
               0              0     143     137
               0              0     153     120
               0              0     138     121
               0              0     114     116
               0              0     120     122
               0              0     152     117
               0              0     137     116
               0              0     163     113
               0              0     146     126
[truncated: 80,113 more chars]
